# Supplementary material for: Predicting plant trait dynamics from genetic markers
Source: Nat Plants. 2025 Apr 17;11(5):1018–27. doi: 10.1038/s41477-025-01986-y (PMC12095066; doi:10.1038/s41477-025-01986-y)
Supplement: Supplementary file 3 — Supplementary Table 1. A description of the maize traits included in the analysis, with the representative traits highlighted. Supplementary Table 2. A comparison of hierarchical versus Madularity clustering. Supplementary Table 3. A description of the Arabidopsis traits included in analysis, with the representative traits highlighted. Supplementary Table 4. The representative traits depicted in Extended Data Fig. 8. [file 41477_2025_1986_MOESM3_ESM.xlsx]

## Sheet: Supplementary Table 1 
Name in text	Name from output	Description	Notes
normalized fraction of pixels with mean 32% brightness in top images	top.intensity.vis.hsv.normalized.v.histogram.bin.07.076_089	fraction of pixels with mean 32% brightness (category 7 of 20), normalized for plant size/area
number of edge points of the convex hull around the plant.	side.geometry.vis.hull.points	Number of edge points of the convex hull around the plant.	Representative trait mean
the skewness of the hue values of the plant pixels	top.intensity.vis.hsv.h.skewness	The 'skewness' of the hue values of the plant pixels.
average blue value of plant pixel colors from top images	top.texture.vis.lab.b.mean	Mean - first order texture property (independent of pixel neighbors). Calculated on grayscale image derived from channel Blue-Yellow-Parameter b* (L*a*b*). The plant average b-value of the plant pixel colours in the L*a*b* colour space. Small values indicate blue and high values indicate yellow. This value ranges from 8 to 223.	Best performing trait in iterative scenario, top 3 traits with greatest difference from baseline in recursive scenario
plant average hue value in side images	side.texture.vis.hsv.h.mean	Mean - first order texture property (independent of pixel neighbors). Calculated on grayscale image derived from channel Hue (HSV). The plant average hue in the HSV/HSB colour space. The value range is normalized to a minimum of 0 and a maximum of 1.Mean - first order texture property (independent of pixel neighbors). Calculated on grayscale image derived from channel Hue (HSV).	Representative trait minimum; worst performing trait in both iterative and recursive scenarios
standard deviation of the y values in the fluorescent xyz color space from top images	top.texture.fluo.xyz.y.std	Standard Deviation - first order texture property (independent of pixel neighbors). Calculated on grayscale image derived from channel Y (XYZ).	Best performing trait in recursive scenario; trait with greatest difference from baseline in recursive scenario
mean of the x values in the fluorescent xyz color space from top images	top.texture.fluo.xyz.x.mean	Mean - first order texture property (independent of pixel neighbors). Calculated on grayscale image derived from channel X (XYZ).
top view RGB blue pixels	top.intensity.vis.hsv.normalized.h.histogram.bin.13.153_165	fraction of blue colored pixels (color category 13 of 20), normalized for plant size/area	Representative trait Q1
top view RGB average saturation	top.texture.vis.hsv.s.mean	Mean - first order texture property (independent of pixel neighbors). Calculated on grayscale image derived from channel Saturation (HSV). The plant average saturation in the HSV/HSB colour space. A high value indicates more 'intensive' colours, low values indicate pale colours. This value ranges from 0 to 1.	Representative trait Q3
Side view fluor standard deviation of lightness	side.texture.fluo.lab.l.std	Standard Deviation - first order texture property (independent of pixel neighbors). Calculated on grayscale image derived from channel Ligthness-Parameter L* (L*a*b*).	Representative trait maximum
brightness measurements of green pixels	top.intensity.vis.hsv.h.histogram.v_avg.bin.06.063_076	average brightness (v) of fraction of greenish colored pixels (color category 6 of 20)	top 3 traits with greatest difference from baseline in recursive scenario
brightness measurements of pixels with 27% saturation	top.intensity.vis.hsv.s.histogram.v_avg.bin.06.063_076	average brightness (v) of fraction of pixels with mean 27% saturation (category 6 of 20)	top 3 traits with greatest difference from baseline in recursive scenario
side view mean leaf curvature measurement	side.geometry.vis.leaf.curvature.avg	The curvature is calculated for each limb (leaf) by measuring the angle changes between consecutive points and reported as average values extracted from side view RGB images.
plant standard deviation of hue value in fluorescent side images	side.texture.fluo.hsv.h.std	Standard Deviation - first order texture property (independent of pixel neighbors). Calculated on grayscale image derived from channel Hue (HSV).
standard deviation of blue value of plant pixel colors in fluorescent side view images	side.texture.fluo.lab.b.std	Standard Deviation - first order texture property (independent of pixel neighbors). Calculated on grayscale image derived from channel Blue-Yellow-Parameter b* (L*a*b*).
standard deviation of a-value of plant pixel colors in fluorescent side view images	side.texture.fluo.lab.a.std	Standard Deviation - first order texture property (independent of pixel neighbors). Calculated on grayscale image derived from channel Green-Red-Parameter a* (L*a*b*).
mean of blue value of plant pixel colors in side view images	side.texture.vis.lab.b.mean	Mean - first order texture property (independent of pixel neighbors). Calculated on grayscale image derived from channel Blue-Yellow-Parameter b* (L*a*b*).
plant mean saturation value in side images	side.texture.vis.hsv.s.mean	Mean - first order texture property (independent of pixel neighbors). Calculated on grayscale image derived from channel Saturation (HSV). The plant average saturation in the HSV/HSB colour space.
standard deviation of a-value of plant pixel colors in side view images	side.texture.vis.lab.a.std	Standard Deviation - first order texture property (independent of pixel neighbors). Calculated on grayscale image derived from channel Green-Red-Parameter a* (L*a*b*).
mean of a-value of plant pixel colors in side view images	side.texture.vis.lab.a.mean	Mean - first order texture property (independent of pixel neighbors). Calculated on grayscale image derived from channel Green-Red-Parameter a* (L*a*b*). The plant average a-value of the plant pixel colours in the L*a*b* colour space. Small values indicate green while high values indicate magenta. This value ranges from 26 to 225.
normalized fraction of pixels with mean 22% brightness in top images	top.intensity.vis.hsv.s.histogram.v_avg.bin.05.051_063	average brightness (v) of fraction of pixels with mean 22% saturation (category 5 of 20)
standard deviation of lightness-value of plant pixel colors in side view images	side.texture.vis.lab.l.std	Standard Deviation - first order texture property (independent of pixel neighbors). Calculated on grayscale image derived from channel Ligthness-Parameter L* (L*a*b*).
standard deviation of blue-channel vaue of plant pixel colors in greyscale side view images	side.texture.vis.rgb.b.std	Standard Deviation - first order texture property (independent of pixel neighbors). Calculated on grayscale image derived from channel Blue (RGB).
standard deviation of red-channel vaue of plant pixel colors in greyscale side view images	side.texture.vis.rgb.r.std	Standard Deviation - first order texture property (independent of pixel neighbors). Calculated on grayscale image derived from channel Red (RGB).
Number of edge points of the convex hull around the plant.	top.geometry.fluo.hull.points	Number of edge points of the convex hull around the plant.
top view mean leaf curvature measurement	top.geometry.vis.leaf.curvature.avg	The curvature is calculated for each limb (leaf) by measuring the angle changes between consecutive points and reported as average values extracted from top view RGB images.
the skewness of the brightness values of the plant pixels	top.intensity.fluo.hsv.v.skewness	The 'skewness' of the brightness values of the plant pixels. Calculated by analysis block Calculate Color- and Intensity-Histograms.
mean of a-value of plant pixel colors in fluorescent top view images	top.texture.fluo.lab.a.mean	Mean - first order texture property (independent of pixel neighbors). Calculated on grayscale image derived from channel Green-Red-Parameter a* (L*a*b*). The plant average a-value of the plant pixel colours in the L*a*b* colour space. Small values indicate green while high values indicate magenta. This value ranges from 26 to 225.
plant standard deviation saturation value in fluorescent top view images	top.texture.fluo.hsv.v.std	Standard Deviation - first order texture property (independent of pixel neighbors). Calculated on grayscale image derived from channel Brightness (HSV).
yellow fluorescence intensity from color hue	top.intensity.fluo.intensity.phenol.mean	A relative indicator of the yellow fluorescence intensity, not taking into account brightness but only the color hue (red = no intensity, yellow = high intensity). Detailed information will be added to the documentation.
normalized fraction of pixels with mean 12% brightness in top images	top.intensity.vis.hsv.normalized.v.histogram.bin.03.025_038	fraction of pixels with mean 12% brightness (category 3 of 20), normalized for plant size/area
average saturation of fraction of green colored pixels in top view images	top.intensity.vis.hsv.h.histogram.s_avg.bin.07.076_089	average saturation (s) of fraction of green colored pixels (color category 7 of 20)
average saturation of fraction of yellowish/greenish colored pixels in top view images	top.intensity.vis.hsv.h.histogram.s_avg.bin.05.051_063	average saturation (s) of fraction of yellowish/greenish colored pixels (color category 5 of 20)
average saturation of fraction of yellow colored pixels in top view images	top.intensity.vis.hsv.h.histogram.s_avg.bin.04.038_051	average saturation (s) of fraction of yellow colored pixels (color category 4 of 20)
average saturation of fraction of light blue colored pixels in top view images	top.intensity.vis.hsv.h.histogram.s_avg.bin.11.127_140	average saturation (s) of fraction of light blue colored pixels (color category 11 of 20)
average brightness of fraction of yellow colored pixels in top view images	top.intensity.vis.hsv.h.histogram.v_avg.bin.04.038_051	average brightness (v) of fraction of yellow colored pixels (color category 4 of 20)
average brightness of fraction of green colored pixels in top view images	top.intensity.vis.hsv.h.histogram.v_avg.bin.07.076_089	average brightness (v) of fraction of green colored pixels (color category 7 of 20)
proportion of red colour plant pixels to count of green colour pixels in top view images	top.intensity.vis.hsv.h.red2green	Proportion of red colour plant pixels (histogram bins 0 and 1) divided by the count of green colour pixels (bins 4 to 7)
average brightness of fraction of pixels with mean 52% saturation in top view images	top.intensity.vis.hsv.s.histogram.v_avg.bin.11.127_140	average brightness (v) of fraction of pixels with mean 52% saturation (category 11 of 20)
standard deviation of the saturation values of the plant pixels in top view images	top.intensity.vis.hsv.s.stddev	The standard deviation of the saturation values of the plant pixels. The lower this value, the more uniform is the saturation of the plant colours.
average saturation of fraction of pixels with mean 32% brightness in top view images	top.intensity.vis.hsv.v.histogram.s_avg.bin.07.076_089	average saturation (s) of fraction of pixels with mean 32% brightness (category 7 of 20)
average saturation of fraction of pixels with mean 27% brightness in top view images	top.intensity.vis.hsv.v.histogram.s_avg.bin.06.063_076	average saturation (s) of fraction of pixels with mean 27% brightness (category 6 of 20)
skewness of a-value of plant pixel colors in top view images	top.intensity.vis.lab.a.skewness	The 'skewness' of the a-values in the L*a*b* colour space of the plant pixels.
mean of saturation-value of plant pixel colors in top view images	top.texture.fluo.hsv.s.mean	Mean - first order texture property (independent of pixel neighbors). Calculated on grayscale image derived from channel Saturation (HSV).
standard deviation of a-value of plant pixel colors in fluorescent top view images	top.texture.fluo.lab.a.std	Standard Deviation - first order texture property (independent of pixel neighbors). Calculated on grayscale image derived from channel Green-Red-Parameter a* (L*a*b*).
standard deviation of lightness-value of plant pixel colors in top view images	top.texture.vis.lab.l.std	Standard Deviation - first order texture property (independent of pixel neighbors). Calculated on grayscale image derived from channel Ligthness-Parameter L* (L*a*b*).
standard deviation of green-channel vaue of plant pixel colors in greyscale top view images	top.texture.fluo.rgb.g.std	Standard Deviation - first order texture property (independent of pixel neighbors). Calculated on grayscale image derived from channel Green (RGB).
mean of the z values in the xyz color space from top images	top.texture.vis.xyz.z.mean	Mean - first order texture property (independent of pixel neighbors). Calculated on grayscale image derived from channel Z (XYZ).
standard deviation of lightness-value of plant pixel colors in fluorescent top view images	top.texture.fluo.lab.l.std	Standard Deviation - first order texture property (independent of pixel neighbors). Calculated on grayscale image derived from channel Ligthness-Parameter L* (L*a*b*).
mean of green-channel vaue of plant pixel colors in greyscale top view images	top.texture.fluo.rgb.g.mean	Mean - first order texture property (independent of pixel neighbors). Calculated on grayscale image derived from channel Green (RGB).

## Sheet: Supplementary Table 2
			Modularity Clustering				Hierarchical clustering
	Threshold	n_clust	Mean within-cluster correlation	Mean inter-cluster correlation	Within / inter	Within – inter	Mean within-cluster correlation	Mean inter-cluster correlation	Within / inter	Within – inter
1	0	1	0.681827	NaN	NaN	NaN	0.681827	NaN	NaN	NaN
2	0.005	4	0.693548	0	Infinity	0.693548	0.680231	0.683281	0.995536	-0.00305022
3	0.01	5	0.696687	0.271556	2.56554	0.425131	0.680425	0.684032	0.994727	-0.00360707
4	0.015	5	0.706192	0.267826	2.63675	0.438365	0.680425	0.684032	0.994727	-0.00360707
5	0.02	5	0.706258	0.267811	2.63716	0.438448	0.680425	0.684032	0.994727	-0.00360707
6	0.025	5	0.704557	0.268491	2.62413	0.436066	0.680425	0.684032	0.994727	-0.00360707
7	0.03	5	0.70489	0.268276	2.62748	0.436614	0.680425	0.684032	0.994727	-0.00360707
8	0.035	5	0.705063	0.268246	2.62842	0.436817	0.680425	0.684032	0.994727	-0.00360707
9	0.04	5	0.706649	0.26759	2.64079	0.439058	0.680425	0.684032	0.994727	-0.00360707
10	0.045	5	0.702686	0.269248	2.60981	0.433438	0.680425	0.684032	0.994727	-0.00360707
11	0.05	5	0.710271	0.266244	2.66774	0.444027	0.680425	0.684032	0.994727	-0.00360707
12	0.055	5	0.718946	0.2629	2.73468	0.456046	0.680425	0.684032	0.994727	-0.00360707
13	0.06	5	0.713609	0.264955	2.69332	0.448654	0.680425	0.684032	0.994727	-0.00360707
14	0.065	5	0.712043	0.265425	2.68265	0.446618	0.680425	0.684032	0.994727	-0.00360707
15	0.07	5	0.716659	0.26364	2.71833	0.45302	0.680425	0.684032	0.994727	-0.00360707
16	0.075	5	0.724291	0.260828	2.77689	0.463463	0.680425	0.684032	0.994727	-0.00360707
17	0.08	5	0.720509	0.262287	2.74703	0.458222	0.680425	0.684032	0.994727	-0.00360707
18	0.085	5	0.724733	0.260645	2.78053	0.464087	0.680425	0.684032	0.994727	-0.00360707
19	0.09	5	0.73072	0.258308	2.82887	0.472412	0.680425	0.684032	0.994727	-0.00360707
20	0.095	5	0.726432	0.259956	2.79444	0.466475	0.680425	0.684032	0.994727	-0.00360707
21	0.1	5	0.723211	0.260791	2.77314	0.46242	0.680425	0.684032	0.994727	-0.00360707
22	0.105	5	0.728289	0.25889	2.81312	0.469399	0.680425	0.684032	0.994727	-0.00360707
23	0.11	5	0.738008	0.255461	2.88893	0.482548	0.680425	0.684032	0.994727	-0.00360707
24	0.115	5	0.743932	0.253116	2.9391	0.490817	0.680425	0.684032	0.994727	-0.00360707
25	0.12	5	0.751372	0.250215	3.00291	0.501157	0.680425	0.684032	0.994727	-0.00360707
26	0.125	5	0.746897	0.251964	2.9643	0.494933	0.680425	0.684032	0.994727	-0.00360707
27	0.13	5	0.738743	0.255178	2.89501	0.483565	0.680425	0.684032	0.994727	-0.00360707
28	0.135	5	0.743356	0.253205	2.93579	0.490151	0.680425	0.684032	0.994727	-0.00360707
29	0.14	5	0.75013	0.250696	2.99219	0.499434	0.680425	0.684032	0.994727	-0.00360707
30	0.145	5	0.747346	0.251785	2.96819	0.495561	0.680425	0.684032	0.994727	-0.00360707
31	0.15	5	0.748095	0.251373	2.97603	0.496722	0.680425	0.684032	0.994727	-0.00360707
32	0.155	5	0.75218	0.249929	3.00957	0.502251	0.680425	0.684032	0.994727	-0.00360707
33	0.16	5	0.756734	0.248304	3.04761	0.50843	0.680425	0.684032	0.994727	-0.00360707
34	0.165	5	0.747951	0.251711	2.97147	0.49624	0.680425	0.684032	0.994727	-0.00360707
35	0.17	5	0.754208	0.249286	3.02547	0.504922	0.680425	0.684032	0.994727	-0.00360707
36	0.175	5	0.757001	0.248125	3.05089	0.508877	0.680425	0.684032	0.994727	-0.00360707
37	0.18	5	0.767833	0.243967	3.14728	0.523866	0.680425	0.684032	0.994727	-0.00360707
38	0.185	5	0.772845	0.241964	3.19406	0.530882	0.680425	0.684032	0.994727	-0.00360707
39	0.19	5	0.77932	0.239446	3.25469	0.539875	0.680425	0.684032	0.994727	-0.00360707
40	0.195	5	0.782937	0.238071	3.28868	0.544867	0.680425	0.684032	0.994727	-0.00360707
41	0.2	5	0.783305	0.238047	3.29055	0.545258	0.680425	0.684032	0.994727	-0.00360707
42	0.205	5	0.781555	0.236118	3.31002	0.545437	0.680425	0.684032	0.994727	-0.00360707
43	0.21	5	0.783185	0.235801	3.32138	0.547384	0.680425	0.684032	0.994727	-0.00360707
44	0.215	5	0.783225	0.236227	3.31556	0.546998	0.680425	0.684032	0.994727	-0.00360707
45	0.22	5	0.786006	0.235449	3.33833	0.550557	0.680425	0.684032	0.994727	-0.00360707
46	0.225	5	0.787543	0.234918	3.35241	0.552625	0.680425	0.684032	0.994727	-0.00360707
47	0.23	5	0.789513	0.234195	3.37118	0.555318	0.680425	0.684032	0.994727	-0.00360707
48	0.235	5	0.791182	0.233621	3.38661	0.557561	0.680425	0.684032	0.994727	-0.00360707
49	0.24	5	0.790174	0.234169	3.37438	0.556006	0.680425	0.684032	0.994727	-0.00360707
50	0.245	5	0.791857	0.233623	3.38946	0.558233	0.680425	0.684032	0.994727	-0.00360707
51	0.25	5	0.792288	0.233632	3.39118	0.558656	0.680425	0.684032	0.994727	-0.00360707
52	0.255	5	0.793258	0.232577	3.41073	0.560681	0.680425	0.684032	0.994727	-0.00360707
53	0.26	5	0.794265	0.231857	3.42567	0.562408	0.680425	0.684032	0.994727	-0.00360707
54	0.265	5	0.793511	0.231975	3.42068	0.561537	0.680425	0.684032	0.994727	-0.00360707
55	0.27	5	0.794261	0.231594	3.42954	0.562667	0.680425	0.684032	0.994727	-0.00360707
56	0.275	5	0.793395	0.232039	3.41923	0.561356	0.680425	0.684032	0.994727	-0.00360707
57	0.28	5	0.793844	0.232103	3.42022	0.56174	0.680425	0.684032	0.994727	-0.00360707
58	0.285	5	0.793291	0.232636	3.41001	0.560654	0.680425	0.684032	0.994727	-0.00360707
59	0.29	5	0.793589	0.232532	3.41282	0.561057	0.680425	0.684032	0.994727	-0.00360707
60	0.295	5	0.793681	0.232605	3.41214	0.561076	0.680425	0.684032	0.994727	-0.00360707
61	0.3	5	0.792221	0.23334	3.39513	0.558881	0.680425	0.684032	0.994727	-0.00360707
62	0.305	5	0.788451	0.234111	3.36785	0.55434	0.680425	0.684032	0.994727	-0.00360707
63	0.31	5	0.793287	0.232952	3.40537	0.560335	0.680425	0.684032	0.994727	-0.00360707
64	0.315	5	0.794006	0.232649	3.4129	0.561357	0.680425	0.684032	0.994727	-0.00360707
65	0.32	5	0.794638	0.232194	3.4223	0.562444	0.680425	0.684032	0.994727	-0.00360707
66	0.325	5	0.794372	0.232302	3.41956	0.56207	0.680425	0.684032	0.994727	-0.00360707
67	0.33	5	0.794103	0.232405	3.4169	0.561698	0.680425	0.684032	0.994727	-0.00360707
68	0.335	5	0.79372	0.232449	3.41459	0.56127	0.680425	0.684032	0.994727	-0.00360707
69	0.34	5	0.794361	0.232419	3.4178	0.561942	0.680425	0.684032	0.994727	-0.00360707
70	0.345	5	0.79371	0.232684	3.41111	0.561026	0.680425	0.684032	0.994727	-0.00360707
71	0.35	5	0.794414	0.232482	3.4171	0.561932	0.680425	0.684032	0.994727	-0.00360707
72	0.355	5	0.79397	0.232545	3.41426	0.561424	0.680425	0.684032	0.994727	-0.00360707
73	0.36	5	0.795066	0.23212	3.42524	0.562946	0.680425	0.684032	0.994727	-0.00360707
74	0.365	5	0.795023	0.232709	3.41639	0.562314	0.680425	0.684032	0.994727	-0.00360707
75	0.37	5	0.794348	0.232483	3.4168	0.561865	0.680425	0.684032	0.994727	-0.00360707
76	0.375	5	0.794992	0.232377	3.42113	0.562615	0.680425	0.684032	0.994727	-0.00360707
77	0.38	5	0.794582	0.232554	3.41677	0.562028	0.680425	0.684032	0.994727	-0.00360707
78	0.385	5	0.794211	0.232555	3.41515	0.561656	0.680425	0.684032	0.994727	-0.00360707
79	0.39	5	0.793879	0.233108	3.40563	0.560771	0.680425	0.684032	0.994727	-0.00360707
80	0.395	5	0.794337	0.23244	3.41738	0.561897	0.680425	0.684032	0.994727	-0.00360707
81	0.4	5	0.794616	0.232261	3.42121	0.562355	0.680425	0.684032	0.994727	-0.00360707
82	0.405	5	0.795087	0.231707	3.43143	0.56338	0.680425	0.684032	0.994727	-0.00360707
83	0.41	5	0.795028	0.231527	3.43385	0.563502	0.680425	0.684032	0.994727	-0.00360707
84	0.415	5	0.795273	0.231004	3.44268	0.564269	0.680425	0.684032	0.994727	-0.00360707
85	0.42	5	0.795582	0.230176	3.45641	0.565406	0.680425	0.684032	0.994727	-0.00360707
86	0.425	5	0.795671	0.229887	3.46114	0.565785	0.680425	0.684032	0.994727	-0.00360707
87	0.43	5	0.795681	0.22962	3.46521	0.566061	0.680425	0.684032	0.994727	-0.00360707
88	0.435	5	0.796064	0.229209	3.47309	0.566855	0.680425	0.684032	0.994727	-0.00360707
89	0.44	5	0.796064	0.229209	3.47309	0.566855	0.680425	0.684032	0.994727	-0.00360707
90	0.445	5	0.796506	0.228717	3.48249	0.567789	0.680425	0.684032	0.994727	-0.00360707
91	0.45	5	0.796248	0.228868	3.47908	0.56738	0.680425	0.684032	0.994727	-0.00360707
92	0.455	5	0.796841	0.228322	3.48998	0.568518	0.680425	0.684032	0.994727	-0.00360707
93	0.46	5	0.796841	0.228322	3.48998	0.568518	0.680425	0.684032	0.994727	-0.00360707
94	0.465	5	0.796841	0.228322	3.48998	0.568518	0.680425	0.684032	0.994727	-0.00360707
95	0.47	5	0.796841	0.228322	3.48998	0.568518	0.680425	0.684032	0.994727	-0.00360707
96	0.475	5	0.796841	0.228322	3.48998	0.568518	0.680425	0.684032	0.994727	-0.00360707
97	0.48	5	0.796841	0.228322	3.48998	0.568518	0.680425	0.684032	0.994727	-0.00360707
98	0.485	5	0.796846	0.227966	3.49546	0.56888	0.680425	0.684032	0.994727	-0.00360707
99	0.49	5	0.796908	0.227963	3.49578	0.568945	0.680425	0.684032	0.994727	-0.00360707
100	0.495	5	0.796908	0.227963	3.49578	0.568945	0.680425	0.684032	0.994727	-0.00360707
101	0.5	5	0.796908	0.227963	3.49578	0.568945	0.680425	0.684032	0.994727	-0.00360707
102	0.505	5	0.796908	0.227963	3.49578	0.568945	0.680425	0.684032	0.994727	-0.00360707
103	0.51	5	0.796657	0.22795	3.49487	0.568707	0.680425	0.684032	0.994727	-0.00360707
104	0.515	5	0.798053	0.228826	3.4876	0.569227	0.680425	0.684032	0.994727	-0.00360707
105	0.52	6	0.850044	0.299891	2.83451	0.550153	0.680705	0.683677	0.995652	-0.00297238
106	0.525	6	0.843392	0.302167	2.79115	0.541226	0.680705	0.683677	0.995652	-0.00297238
107	0.53	5	0.797766	0.229273	3.47954	0.568493	0.680425	0.684032	0.994727	-0.00360707
108	0.535	5	0.798306	0.229156	3.48367	0.56915	0.680425	0.684032	0.994727	-0.00360707
109	0.54	6	0.841463	0.302702	2.77984	0.538761	0.680705	0.683677	0.995652	-0.00297238
110	0.545	5	0.797874	0.228962	3.48474	0.568911	0.680425	0.684032	0.994727	-0.00360707
111	0.55	6	0.84179	0.303538	2.77326	0.538251	0.680705	0.683677	0.995652	-0.00297238
112	0.555	5	0.799621	0.230043	3.47596	0.569578	0.680425	0.684032	0.994727	-0.00360707
113	0.56	5	0.799535	0.229562	3.48286	0.569972	0.680425	0.684032	0.994727	-0.00360707
114	0.565	6	0.842316	0.30332	2.77699	0.538996	0.680705	0.683677	0.995652	-0.00297238
115	0.57	5	0.799412	0.22934	3.4857	0.570072	0.680425	0.684032	0.994727	-0.00360707
116	0.575	5	0.799412	0.22934	3.4857	0.570072	0.680425	0.684032	0.994727	-0.00360707
117	0.58	5	0.799412	0.22934	3.4857	0.570072	0.680425	0.684032	0.994727	-0.00360707
118	0.585	5	0.799402	0.229106	3.48922	0.570296	0.680425	0.684032	0.994727	-0.00360707
119	0.59	5	0.79902	0.228446	3.49763	0.570574	0.680425	0.684032	0.994727	-0.00360707
120	0.595	5	0.798804	0.228346	3.49821	0.570458	0.680425	0.684032	0.994727	-0.00360707
121	0.6	5	0.798646	0.228225	3.49938	0.570421	0.680425	0.684032	0.994727	-0.00360707
122	0.605	6	0.850722	0.302642	2.81099	0.54808	0.680705	0.683677	0.995652	-0.00297238
123	0.61	6	0.850722	0.302642	2.81099	0.54808	0.680705	0.683677	0.995652	-0.00297238
124	0.615	6	0.856903	0.301103	2.84588	0.5558	0.680705	0.683677	0.995652	-0.00297238
125	0.62	5	0.798646	0.228225	3.49938	0.570421	0.680425	0.684032	0.994727	-0.00360707
126	0.625	5	0.798804	0.228346	3.49821	0.570458	0.680425	0.684032	0.994727	-0.00360707
127	0.63	5	0.798496	0.228547	3.4938	0.569949	0.680425	0.684032	0.994727	-0.00360707
128	0.635	5	0.79848	0.228135	3.50003	0.570345	0.680425	0.684032	0.994727	-0.00360707
129	0.64	5	0.79848	0.228135	3.50003	0.570345	0.680425	0.684032	0.994727	-0.00360707
130	0.645	6	0.839726	0.306265	2.74183	0.533461	0.680705	0.683677	0.995652	-0.00297238
131	0.65	6	0.839957	0.306139	2.74371	0.533818	0.680705	0.683677	0.995652	-0.00297238
132	0.655	6	0.837593	0.309129	2.70953	0.528465	0.680705	0.683677	0.995652	-0.00297238
133	0.66	7	0.828541	0.278526	2.97474	0.550015	0.684706	0.686181	0.997851	-0.00147485
134	0.665	7	0.838269	0.297737	2.81547	0.540532	0.684706	0.686181	0.997851	-0.00147485
135	0.67	7	0.863011	0.271883	3.1742	0.591128	0.684706	0.686181	0.997851	-0.00147485
136	0.675	7	0.840954	0.298416	2.81806	0.542538	0.684706	0.686181	0.997851	-0.00147485
137	0.68	7	0.837424	0.297343	2.81636	0.540081	0.684706	0.686181	0.997851	-0.00147485
138	0.685	7	0.839665	0.298932	2.80889	0.540734	0.684706	0.686181	0.997851	-0.00147485
139	0.69	7	0.839006	0.299451	2.80181	0.539555	0.684706	0.686181	0.997851	-0.00147485
140	0.695	7	0.825749	0.278566	2.96428	0.547183	0.684706	0.686181	0.997851	-0.00147485
141	0.7	7	0.822989	0.297625	2.76519	0.525364	0.684706	0.686181	0.997851	-0.00147485
142	0.705	7	0.828974	0.297386	2.78754	0.531588	0.684706	0.686181	0.997851	-0.00147485
143	0.71	9	0.844531	0.343837	2.45619	0.500693	0.678315	0.683176	0.992885	-0.00486092
144	0.715	9	0.847902	0.341268	2.48456	0.506634	0.678315	0.683176	0.992885	-0.00486092
145	0.72	9	0.854336	0.344162	2.48237	0.510174	0.678315	0.683176	0.992885	-0.00486092
146	0.725	8	0.818482	0.315063	2.59784	0.50342	0.690705	0.689513	1.00173	0.00119202
147	0.73	9	0.852341	0.340579	2.50262	0.511762	0.678315	0.683176	0.992885	-0.00486092
148	0.735	8	0.828241	0.294228	2.81497	0.534013	0.690705	0.689513	1.00173	0.00119202
149	0.74	8	0.820442	0.29609	2.77092	0.524351	0.690705	0.689513	1.00173	0.00119202
150	0.745	8	0.820879	0.296819	2.76558	0.52406	0.690705	0.689513	1.00173	0.00119202
151	0.75	9	0.840942	0.34168	2.4612	0.499262	0.678315	0.683176	0.992885	-0.00486092
152	0.755	9	0.841158	0.341495	2.46316	0.499663	0.678315	0.683176	0.992885	-0.00486092
153	0.76	8	0.820865	0.296486	2.76865	0.524379	0.690705	0.689513	1.00173	0.00119202
154	0.765	8	0.867195	0.326845	2.65323	0.54035	0.690705	0.689513	1.00173	0.00119202
155	0.77	8	0.83697	0.303052	2.7618	0.533917	0.690705	0.689513	1.00173	0.00119202
156	0.775	8	0.867793	0.287392	3.01955	0.580401	0.690705	0.689513	1.00173	0.00119202
157	0.78	9	0.849093	0.341708	2.48485	0.507385	0.678315	0.683176	0.992885	-0.00486092
158	0.785	9	0.838514	0.320476	2.61646	0.518037	0.678315	0.683176	0.992885	-0.00486092
159	0.79	11	0.849531	0.343424	2.47371	0.506108	0.67246	0.681854	0.986222	-0.00939428
160	0.795	11	0.852949	0.351696	2.42525	0.501254	0.67246	0.681854	0.986222	-0.00939428
161	0.8	11	0.843224	0.351758	2.39717	0.491466	0.67246	0.681854	0.986222	-0.00939428
162	0.805	11	0.877583	0.364595	2.40701	0.512988	0.67246	0.681854	0.986222	-0.00939428
163	0.81	12	0.879011	0.37031	2.37372	0.508701	0.682828	0.687623	0.993026	-0.00479525
164	0.815	13	0.884021	0.381229	2.31887	0.502791	0.693781	0.692847	1.00135	0.000933796
165	0.82	12	0.873204	0.356101	2.45212	0.517103	0.682828	0.687623	0.993026	-0.00479525
166	0.825	13	0.874845	0.359809	2.43141	0.515036	0.693781	0.692847	1.00135	0.000933796
167	0.83	13	0.874845	0.359809	2.43141	0.515036	0.693781	0.692847	1.00135	0.000933796
168	0.835	13	0.876821	0.360376	2.43307	0.516445	0.693781	0.692847	1.00135	0.000933796
169	0.84	14	0.877552	0.37887	2.31624	0.498682	0.703211	0.697132	1.00872	0.00607879
170	0.845	14	0.877392	0.378527	2.31791	0.498865	0.703211	0.697132	1.00872	0.00607879
171	0.85	15	0.887596	0.398901	2.2251	0.488694	0.703927	0.697915	1.00861	0.00601175
172	0.855	16	0.883121	0.392045	2.2526	0.491076	0.700751	0.696964	1.00543	0.00378739
173	0.86	17	0.90144	0.408858	2.20477	0.492582	0.694762	0.694929	0.999759	-0.000167657
174	0.865	18	0.905572	0.412484	2.19541	0.493087	0.694341	0.694914	0.999175	-0.000573421
175	0.87	16	0.896534	0.408222	2.19619	0.488312	0.700751	0.696964	1.00543	0.00378739
176	0.875	18	0.903796	0.409283	2.20824	0.494513	0.694341	0.694914	0.999175	-0.000573421
177	0.88	19	0.917057	0.425824	2.15361	0.491233	0.695819	0.695599	1.00032	0.00021991
178	0.885	19	0.917466	0.429063	2.1383	0.488403	0.695819	0.695599	1.00032	0.00021991
179	0.89	19	0.923201	0.446152	2.06925	0.477049	0.695819	0.695599	1.00032	0.00021991
180	0.895	21	0.932304	0.436434	2.13619	0.495871	0.694328	0.695217	0.998723	-0.000888058
181	0.9	21	0.932304	0.436434	2.13619	0.495871	0.694328	0.695217	0.998723	-0.000888058
182	0.905	24	0.936531	0.457595	2.04664	0.478936	0.682049	0.68974	0.988849	-0.00769135
183	0.91	26	0.940176	0.464686	2.02325	0.47549	0.678546	0.688585	0.985421	-0.0100386
184	0.915	28	0.944674	0.475274	1.98764	0.4694	0.684413	0.691782	0.989349	-0.00736849
185	0.92	30	0.942808	0.479975	1.96428	0.462832	0.686643	0.694023	0.989366	-0.00738033
186	0.925	31	0.951791	0.486999	1.9544	0.464792	0.689675	0.695853	0.991122	-0.00617781
187	0.93	32	0.95292	0.48447	1.96693	0.468449	0.691785	0.696828	0.992763	-0.00504295
188	0.935	34	0.95504	0.480015	1.9896	0.475024	0.692394	0.697925	0.992075	-0.00553093
189	0.94	36	0.955207	0.48463	1.971	0.470577	0.692902	0.698685	0.991724	-0.00578255
190	0.945	39	0.959282	0.493119	1.94534	0.466163	0.689928	0.698461	0.987784	-0.00853238
191	0.95	41	0.964517	0.491891	1.96083	0.472625	0.683667	0.696308	0.981846	-0.0126411
192	0.955	44	0.964247	0.496712	1.94126	0.467534	0.686388	0.698602	0.982517	-0.0122135
193	0.96	50	0.974836	0.505668	1.92782	0.469168	0.691741	0.701991	0.985399	-0.0102499
194	0.965	51	0.975307	0.508584	1.91769	0.466723	0.691498	0.702332	0.984574	-0.0108338
195	0.97	57	0.978483	0.522125	1.87404	0.456358	0.696096	0.707389	0.984036	-0.0112929
196	0.975	64	0.982944	0.533884	1.84112	0.44906	0.6905	0.707494	0.97598	-0.0169938
197	0.98	79	0.988449	0.552733	1.78829	0.435716	0.679832	0.714889	0.95096	-0.035058
198	0.985	100	0.991545	0.57681	1.71902	0.414735	0.657925	0.725013	0.907466	-0.0670882
199	0.99	121	0.994493	0.591763	1.68056	0.40273	0.618832	0.730744	0.846853	-0.111911
200	0.995	152	0.997029	0.613613	1.62485	0.383416	0.548534	0.73714	0.744139	-0.188605
201	1	354	NaN	0.681827	NaN	NaN	NaN	0.681827	NaN	NaN

## Sheet: Supplementary Table 3
Image_derived_trait	description
border.length..geometry.trait.based.on.fluorescence.top.view...px.	Number of pixels of the plant, connected by at least one side of the pixel to the background (4-neighbourhood).
border.length..zoom.corrected.geometry.trait.based.on.fluorescence.top.view...mm.	Plant outline length, normalized to real-world coordinates.
circumcircle.d..geometry.trait.based.on.fluorescence.top.view...px.	Diameter of the smallest circle drawn around the plant.
circumcircle.d..geometry.trait.based.on.visible.light.top.view...px.	Diameter of the smallest circle drawn around the plant.
circumcircle.d..zoom.corrected.geometry.trait.based.on.fluorescence.top.view...mm.	Diameter of the smallest circle drawn around the plant, normalized to real-world coordinates.
circumcircle.d..zoom.corrected.geometry.trait.based.on.visible.light.top.view...mm.	Diameter of the smallest circle drawn around the plant, normalized to real-world coordinates.
cog.avg.distance.to.center..geometry.trait.based.on.fluorescence.top.view...px.	Average distance of foreground pixels to the center of gravity of the foreground pixels.
cog.avg.distance.to.center..geometry.trait.based.on.visible.light.top.view...px.	Average distance of foreground pixels to the center of gravity of the foreground pixels.
compactness.16..geometry.trait.based.on.fluorescence.top.view.	borderPixels * borderPixels / filledArea (all of convex hull)
hsv.h.histogram.v.avg.bin.07.076.089..color.related.trait.based.on.visible.light.top.view.	average brightness (v) of pixels in color (h) category 7 of 20
hsv.h.mean..color.related.trait.based.on.fluorescence.top.view.	Mean - first order texture property (independent of pixel neighbors). Calculated on grayscale image derived from channel Hue (HSV).
hsv.h.red2green..color.related.trait.based.on.visible.light.top.view.	Proportion of red color plant pixels (histogram bins 0 and 1) divided by the count of green color pixels (bins 4 to 7).
hsv.h.skewness..color.related.trait.based.on.fluorescence.top.view.	The 'skewness' of the hue values of the plant pixels. 'skewness' is a statistical term, indicating the tendency of the value distribution to lean to one side of the value range.
hsv.h.stddev..color.related.trait.based.on.visible.light.top.view.	The standard deviation of the hue values of the plant pixels. The lower this value, the more uniform is the plant color.
hsv.h.yellow2green..color.related.trait.based.on.visible.light.top.view.	Proportion of yellow color plant pixels (histogram bin 3) divided by the count of green color pixels (bins 4 to 7).
hsv.normalized.h.histogram.bin.03.025.038..color.related.trait.based.on.visible.light.top.view.	fraction of orange colored pixels (color category 3 of 20), normalized for plant size/area
hsv.normalized.h.histogram.bin.04.038.051..color.related.trait.based.on.visible.light.top.view.	fraction of yellow colored pixels (color category 4 of 20), normalized for plant size/area
hsv.normalized.h.histogram.bin.05.051.063..color.related.trait.based.on.visible.light.top.view.	fraction of yellowish/greenish colored pixels (color category 5 of 20), normalized for plant size/area
hsv.normalized.h.histogram.bin.06.063.076..color.related.trait.based.on.visible.light.top.view.	fraction of greenish colored pixels (color category 6 of 20), normalized for plant size/area
hsv.normalized.h.histogram.bin.07.076.089..color.related.trait.based.on.visible.light.top.view.	fraction of green colored pixels (color category 7 of 20), normalized for plant size/area
hsv.normalized.s.histogram.bin.04.038.051..color.related.trait.based.on.visible.light.top.view.	fraction of pixels with mean 17% saturation (category 4 of 20), normalized for plant size/area
hsv.normalized.s.histogram.bin.05.051.063..color.related.trait.based.on.visible.light.top.view.	fraction of pixels with mean 22% saturation (category 5 of 20), normalized for plant size/area
hsv.normalized.s.histogram.bin.06.063.076..color.related.trait.based.on.visible.light.top.view.	fraction of pixels with mean 27% saturation (category 6 of 20), normalized for plant size/area
hsv.normalized.s.histogram.bin.07.076.089..color.related.trait.based.on.visible.light.top.view.	fraction of pixels with mean 32% saturation (category 7 of 20), normalized for plant size/area
hsv.normalized.s.histogram.bin.08.089.102..color.related.trait.based.on.visible.light.top.view.	fraction of pixels with mean 37% saturation (category 8 of 20), normalized for plant size/area
hsv.normalized.s.histogram.bin.09.102.114..color.related.trait.based.on.visible.light.top.view.	fraction of pixels with mean 42% saturation (category 9 of 20), normalized for plant size/area
hsv.normalized.s.histogram.bin.10.114.127..color.related.trait.based.on.visible.light.top.view.	fraction of pixels with mean 47% saturation (category 10 of 20), normalized for plant size/area
hsv.normalized.s.histogram.bin.11.127.140..color.related.trait.based.on.visible.light.top.view.	fraction of pixels with mean 52% saturation (category 11 of 20), normalized for plant size/area
hsv.normalized.s.histogram.bin.12.140.153..color.related.trait.based.on.visible.light.top.view.	fraction of pixels with mean 57% saturation (category 12 of 20), normalized for plant size/area
hsv.normalized.s.histogram.bin.13.153.165..color.related.trait.based.on.visible.light.top.view.	fraction of pixels with mean 62% saturation (category 13 of 20), normalized for plant size/area
hsv.normalized.s.histogram.bin.14.165.178..color.related.trait.based.on.visible.light.top.view.	fraction of pixels with mean 67% saturation (category 14 of 20), normalized for plant size/area
hsv.normalized.s.histogram.bin.15.178.191..color.related.trait.based.on.visible.light.top.view.	fraction of pixels with mean 72% saturation (category 15 of 20), normalized for plant size/area
hsv.normalized.s.histogram.bin.16.191.204..color.related.trait.based.on.visible.light.top.view.	fraction of pixels with mean 77% saturation (category 16 of 20), normalized for plant size/area
hsv.normalized.v.histogram.bin.01.000.012..color.related.trait.based.on.visible.light.top.view.	fraction of pixels with mean 2% brightness (category 1 of 20), normalized for plant size/area
hsv.normalized.v.histogram.bin.03.025.038..color.related.trait.based.on.visible.light.top.view.	fraction of pixels with mean 12% brightness (category 3 of 20), normalized for plant size/area
hsv.normalized.v.histogram.bin.05.051.063..color.related.trait.based.on.visible.light.top.view.	fraction of pixels with mean 22% brightness (category 5 of 20), normalized for plant size/area
hsv.normalized.v.histogram.bin.06.063.076..color.related.trait.based.on.visible.light.top.view.	fraction of pixels with mean 27% brightness (category 6 of 20), normalized for plant size/area
hsv.normalized.v.histogram.bin.07.076.089..color.related.trait.based.on.visible.light.top.view.	fraction of pixels with mean 32% brightness (category 7 of 20), normalized for plant size/area
hsv.normalized.v.histogram.bin.08.089.102..color.related.trait.based.on.visible.light.top.view.	fraction of pixels with mean 37% brightness (category 8 of 20), normalized for plant size/area
hsv.normalized.v.histogram.bin.09.102.114..color.related.trait.based.on.visible.light.top.view.	fraction of pixels with mean 42% brightness (category 9 of 20), normalized for plant size/area
hsv.normalized.v.histogram.bin.12.140.153..color.related.trait.based.on.visible.light.top.view.	fraction of pixels with mean 57% brightness (category 12 of 20), normalized for plant size/area
hsv.normalized.v.histogram.bin.13.153.165..color.related.trait.based.on.visible.light.top.view.	fraction of pixels with mean 62% brightness (category 13 of 20), normalized for plant size/area
hsv.s.histogram.h.avg.bin.07.076.089..color.related.trait.based.on.visible.light.top.view.	average hue (h) of pixels in saturation (s) category 7 of 20
hsv.s.histogram.h.avg.bin.12.140.153..color.related.trait.based.on.visible.light.top.view.	average hue (h) of pixels in saturation (s) category 12 of 20
hsv.s.histogram.h.avg.bin.13.153.165..color.related.trait.based.on.visible.light.top.view.	average hue (h) of pixels in saturation (s) category 13 of 20
hsv.s.skewness..color.related.trait.based.on.visible.light.top.view.	The 'skewness' of the saturation values of the plant pixels. 'skewness' is a statistical term, indicating the tendency of the value distribution to lean to one side of the value range.
hsv.s.stddev..color.related.trait.based.on.fluorescence.top.view.	The standard deviation of the saturation values of the plant pixels. The lower this value, the more uniform is the saturation of the plant colors.
hsv.s.stddev..color.related.trait.based.on.visible.light.top.view.	The standard deviation of the saturation values of the plant pixels. The lower this value, the more uniform is the saturation of the plant colors.
hsv.v.histogram.h.avg.bin.07.076.089..color.related.trait.based.on.visible.light.top.view.	average hue (h) of pixels in brightness (v) category 7 of 20
hsv.v.histogram.h.avg.bin.08.089.102..color.related.trait.based.on.visible.light.top.view.	average hue (h) of pixels in brightness (v) category 8 of 20
hsv.v.histogram.s.avg.bin.05.051.063..color.related.trait.based.on.visible.light.top.view.	average saturation (s) of pixels in brightness (v) category 5 of 20
hsv.v.histogram.s.avg.bin.06.063.076..color.related.trait.based.on.visible.light.top.view.	average saturation (s) of pixels in brightness (v) category 6 of 20
hsv.v.histogram.s.avg.bin.07.076.089..color.related.trait.based.on.visible.light.top.view.	average saturation (s) of pixels in brightness (v) category 7 of 20
hsv.v.histogram.s.avg.bin.08.089.102..color.related.trait.based.on.visible.light.top.view.	average saturation (s) of pixels in brightness (v) category 8 of 20
hsv.v.histogram.s.avg.bin.09.102.114..color.related.trait.based.on.visible.light.top.view.	average saturation (s) of pixels in brightness (v) category 9 of 20
hsv.v.histogram.s.avg.bin.10.114.127..color.related.trait.based.on.visible.light.top.view.	average saturation (s) of pixels in brightness (v) category 10 of 20
hsv.v.histogram.s.avg.bin.11.127.140..color.related.trait.based.on.visible.light.top.view.	average saturation (s) of pixels in brightness (v) category 11 of 20
hsv.v.skewness..color.related.trait.based.on.fluorescence.top.view.	The 'skewness' of the brightness values of the plant pixels. 'skewness' is a statistical term, indicating the tendency of the value distribution to lean to one side of the value range.
hsv.v.skewness..color.related.trait.based.on.visible.light.top.view.	The 'skewness' of the brightness values of the plant pixels. 'skewness' is a statistical term, indicating the tendency of the value distribution to lean to one side of the value range.
hsv.v.stddev..color.related.trait.based.on.visible.light.top.view.	The standard deviation of the brightness values of the plant pixels. The lower this value, the more uniform is the plant brightness.
hull.area..geometry.trait.based.on.visible.light.top.view...px.	Area (in pixels) of the convex hull, which is the shortest convex line drawing around the plant.
hull.area..zoom.corrected.geometry.trait.based.on.visible.light.top.view...mm.2.	Normalized area (in real-world coordinates) of the convex hull, which is the shortest convex line drawing around the plant.
hull.circularity..geometry.trait.based.on.fluorescence.top.view.	Indicates similarity of the convex hull to a circle, ranges between 0 and 1. A circular object has value 1.
hull.circularity..geometry.trait.based.on.visible.light.top.view.	Indicates similarity of the convex hull to a circle, ranges between 0 and 1. A circular object has value 1.
hull.length..geometry.trait.based.on.fluorescence.top.view.	Length of the convex hull.
hull.length..geometry.trait.based.on.visible.light.top.view.	Length of the convex hull.
hull.length..zoom.corrected.geometry.trait.based.on.fluorescence.top.view...mm.	Length of the convex hull, normalized to real-world coordinates.
hull.length..zoom.corrected.geometry.trait.based.on.visible.light.top.view...mm.	Length of the convex hull, normalized to real-world coordinates.
hull.pc1..geometry.trait.based.on.fluorescence.top.view...px.	Largest distance (in pixels) of any two pixels of the plant.
hull.pc1..geometry.trait.based.on.visible.light.top.view...px.	Largest distance (in pixels) of any two pixels of the plant.
hull.pc1..zoom.corrected.geometry.trait.based.on.fluorescence.top.view...mm.	Largest distance of any two pixels of the plant, normalized to real-world
hull.pc1..zoom.corrected.geometry.trait.based.on.visible.light.top.view...mm.	Largest distance of any two pixels of the plant, normalized to real-world
hull.pc2..geometry.trait.based.on.fluorescence.top.view...px.	If a line connects the two most far from each other situated plant pixels is drawn, this number indicates the sum of the maximum distances of other plant pixels from the left and right of this line.
hull.pc2..geometry.trait.based.on.visible.light.top.view...px.	If a line connects the two most far from each other situated plant pixels is drawn, this number indicates the sum of the maximum distances of other plant pixels from the left and right of this line.
hull.pc2..zoom.corrected.geometry.trait.based.on.fluorescence.top.view...mm.	If a line connects the two most far from each other situated plant pixels is drawn, this number indicates the sum of the maximum distances of other plant pixels from the left and right of this line. This value is normalized to real-world coordniates.
hull.pc2..zoom.corrected.geometry.trait.based.on.visible.light.top.view...mm.	If a line connects the two most far from each other situated plant pixels is drawn, this number indicates the sum of the maximum distances of other plant pixels from the left and right of this line. This value is normalized to real-world coordniates.
intensity.chlorophyl.sum..color.related.trait.based.on.fluorescence.top.view.	The sum of the red fluorescence intensities of each pixel, not taking into account brightness but only the color hue (red = highest intensity, yellow = no intensity)
intensity.classic.sum..color.related.trait.based.on.fluorescence.top.view.	The sum of the red fluorescence intensities of each pixel, taking into account brightness and color hue (red = highest intensity, yellow = no intensity, bright = high intensity, dark = low intensity)
intensity.phenol.chlorophyl.ratio..color.related.trait.based.on.fluorescence.top.view.	The ratio of trait 'intensity.phenol.sum' and 'intensity.chlorophyl.sum'. Basically sum of yellow pixels/sum of red pixels
intensity.phenol.plant.weight.drought.loss..color.related.trait.based.on.fluorescence.top.view.	The sum of the yellow fluorescence intensities of each pixel minus weight
intensity.phenol.sum..color.related.trait.based.on.fluorescence.top.view.	The sum of the yellow fluorescence intensities of each pixel, not taking into account brightness but only the color hue (red = no intensity, yellow = highest intensity)
lab.a.skewness..color.related.trait.based.on.fluorescence.top.view.	The 'skewness' of the a-values in the L*a*b* color space of the plant pixels. 'Skewness' is a statistical term, indicating the tendency of the value distribution to lean to one side of the value range.
lab.a.skewness..color.related.trait.based.on.visible.light.top.view.	The 'skewness' of the a-values in the L*a*b* color space of the plant pixels. 'Skewness' is a statistical term, indicating the tendency of the value distribution to lean to one side of the value range.
lab.a.stddev..color.related.trait.based.on.visible.light.top.view.	The standard deviation of the a-values in the L*a*b* color space of the plant pixels. The lower this value, the more uniform is the plant color.
lab.b.skewness..color.related.trait.based.on.fluorescence.top.view.	The 'skewness' of the b values in the L*a*b* color space of the plant pixels. 'Skewness' is a statistical term, indicating the tendency of the value distribution to lean to one side of the value range.
lab.b.skewness..color.related.trait.based.on.visible.light.top.view.	The 'skewness' of the b values in the L*a*b* color space of the plant pixels. 'Skewness' is a statistical term, indicating the tendency of the value distribution to lean to one side of the value range.
lab.l.skewness..color.related.trait.based.on.fluorescence.top.view.	The 'skewness' of the brightness values L in the L*a*b* color space of the plant pixels. 'Skewness' is a statistical term, indicating the tendency of the value distribution to lean to one side of the value range.
lab.l.skewness..color.related.trait.based.on.visible.light.top.view.	The 'skewness' of the brightness values L in the L*a*b* color space of the plant pixels. 'Skewness' is a statistical term, indicating the tendency of the value distribution to lean to one side of the value range.
lab.l.stddev..color.related.trait.based.on.visible.light.top.view.	The standard deviation of the brightness values L in the L*a*b* color space of the plant pixels. The lower this value, the more uniform is the plant brightness.
leaf.length.mean..geometry.trait.based.on.fluorescence.top.view...px.	Skeleton length dividied by the number of detected leaves.
leaf.width.mean..geometry.trait.based.on.fluorescence.top.view...px.	Projected plant area divided by skeleton length.
leaf.width.mean..zoom.corrected.geometry.trait.based.on.fluorescence.top.view...mm.	Projected plant area divided by skeleton length, normalized to real-world coordinates
minrectangle.area..geometry.trait.based.on.fluorescence.top.view...px.	Area of the smallest enclosing rectangle, which fits around the plant.
minrectangle.area..geometry.trait.based.on.visible.light.top.view...px.	Area of the smallest enclosing rectangle, which fits around the plant.
minrectangle.area..zoom.corrected.geometry.trait.based.on.fluorescence.top.view...mm.2.	Area of the smallest enclosing rectangle, which fits around the plant, normalized to real-world coordinates.
minrectangle.area..zoom.corrected.geometry.trait.based.on.visible.light.top.view...mm.2.	Area of the smallest enclosing rectangle, which fits around the plant, normalized to real-world coordinates.
normalized.histogram.bin.03.25.38..color.related.trait.based.on.fluorescence.top.view.	fraction of colored pixels (color category 3 of 20) from the green color channel of fluorescence images, normalized for plant size/area
normalized.histogram.bin.04.38.51..color.related.trait.based.on.fluorescence.top.view.	fraction of colored pixels (color category 4 of 20) from the green color channel of fluorescence images, normalized for plant size/area
normalized.histogram.bin.05.51.63..color.related.trait.based.on.fluorescence.top.view.	fraction of colored pixels (color category 5 of 20) from the green color channel of fluorescence images, normalized for plant size/area
normalized.histogram.bin.09.102.114..color.related.trait.based.on.fluorescence.top.view.	fraction of colored pixels (color category 9 of 20) from the green color channel of fluorescence images, normalized for plant size/area
normalized.histogram.bin.13.153.165..color.related.trait.based.on.fluorescence.top.view.	fraction of colored pixels (color category 13 of 20) from the green color channel of fluorescence images, normalized for plant size/area
normalized.histogram.bin.16.191.204..color.related.trait.based.on.fluorescence.top.view.	fraction of colored pixels (color category 16 of 20) from the green color channel of fluorescence images, normalized for plant size/area
normalized.histogram.phenol.bin.18.216.229..color.related.trait.based.on.fluorescence.top.view.	fraction of colored pixels (color category 18 of 20) from the blue color channel of fluorescence images, normalized for plant size/area
compactness.01..geometry.trait.based.on.visible.light.top.view.
cog.x..geometry.trait.based.on.fluorescence.top.view...px.
cog.y..geometry.trait.based.on.fluorescence.top.view...px.
leaf.count..geometry.trait.based.on.fluorescence.top.view.
percentage.of.daily.change.of.leaf.length.sum..geometry.trait.based.on.fluorescence.top.view...percent.change.day.
cog.x..geometry.trait.based.on.visible.light.top.view...px.
hull.compactness.16..geometry.trait.based.on.fluorescence.top.view.
hull.compactness.01..geometry.trait.based.on.fluorescence.top.view.
hull.fillgrade..geometry.trait.based.on.visible.light.top.view.....
hull.centroid.x..geometry.trait.based.on.visible.light.top.view...px.
hsv.s.skewness..color.related.trait.based.on.fluorescence.top.view.
hsv.s.mean..color.related.trait.based.on.fluorescence.top.view.
intensity.chlorophyl.mean..color.related.trait.based.on.fluorescence.top.view.
lab.a.stddev..color.related.trait.based.on.fluorescence.top.view.
lab.b.stddev..color.related.trait.based.on.fluorescence.top.view.
hsv.dgci.mean..color.related.trait.based.on.visible.light.top.view.
intensity.phenol.mean..color.related.trait.based.on.fluorescence.top.view.
lab.a.mean..color.related.trait.based.on.visible.light.top.view.
hsv.v.mean..color.related.trait.based.on.visible.light.top.view.
hsv.s.mean..color.related.trait.based.on.visible.light.top.view.
lab.b.stddev..color.related.trait.based.on.visible.light.top.view.
lab.b.mean..color.related.trait.based.on.visible.light.top.view.
rgb.red.mean..color.related.trait.based.on.visible.light.top.view.
rgb.blue.mean..color.related.trait.based.on.visible.light.top.view.
hsv.h.skewness..color.related.trait.based.on.visible.light.top.view.
hsv.h.mean..color.related.trait.based.on.visible.light.top.view.
percentage.of.daily.change.of.area..geometry.trait.based.on.fluorescence.top.view...percent.change.day.
daily.log.change.rate.of.area..geometry.trait.based.on.fluorescence.top.view...relative.day.

## Sheet: Supplementary Table 4
	Representative traits for Arabidopsis as depicted in Figure E8a-c
Minimum	hsv dgci mean (color-related trait based on visible-light top view)
Q1	daily log-change rate of area (geometry trait based on fluorescence top view) [relative/day]
Mean	hsv v skewness (color-related trait based on visible-light top view)
Q3	rgb red mean (color-related trait based on visible-light top view)
Maximum	lab a stddev (color-related trait based on fluorescence top view)

## Sheet: ClusterIng_methods_comparison_w
			Modularity Clustering				Hierarchical clustering
	Threshold	n_clust	Mean within-cluster correlation	Mean inter-cluster correlation	Within / inter	Within – inter	Mean within-cluster correlation	Mean inter-cluster correlation	Within / inter	Within – inter
1	0	2	0.71446	0.540278	1.32239	0.174182	0.630493	0.631996	0.997621	-0.00150323
2	0.005	2	0.718302	0.541051	1.32761	0.177252	0.630493	0.631996	0.997621	-0.00150323
3	0.01	2	0.720221	0.54015	1.33337	0.18007	0.630493	0.631996	0.997621	-0.00150323
4	0.015	2	0.721173	0.539278	1.33729	0.181895	0.630493	0.631996	0.997621	-0.00150323
5	0.02	2	0.718405	0.53834	1.33448	0.180065	0.630493	0.631996	0.997621	-0.00150323
6	0.025	2	0.712987	0.544279	1.30997	0.168708	0.630493	0.631996	0.997621	-0.00150323
7	0.03	2	0.712904	0.545591	1.30666	0.167312	0.630493	0.631996	0.997621	-0.00150323
8	0.035	2	0.71387	0.546708	1.30576	0.167162	0.630493	0.631996	0.997621	-0.00150323
9	0.04	2	0.712756	0.548674	1.29905	0.164082	0.630493	0.631996	0.997621	-0.00150323
10	0.045	2	0.714448	0.5475	1.30493	0.166948	0.630493	0.631996	0.997621	-0.00150323
11	0.05	2	0.713571	0.549598	1.29835	0.163973	0.630493	0.631996	0.997621	-0.00150323
12	0.055	2	0.711579	0.551194	1.29098	0.160384	0.630493	0.631996	0.997621	-0.00150323
13	0.06	2	0.711607	0.551597	1.29009	0.16001	0.630493	0.631996	0.997621	-0.00150323
14	0.065	2	0.708595	0.555357	1.27593	0.153239	0.630493	0.631996	0.997621	-0.00150323
15	0.07	2	0.710298	0.554903	1.28004	0.155395	0.630493	0.631996	0.997621	-0.00150323
16	0.075	2	0.719208	0.550808	1.30573	0.1684	0.630493	0.631996	0.997621	-0.00150323
17	0.08	2	0.71855	0.55014	1.30612	0.168409	0.630493	0.631996	0.997621	-0.00150323
18	0.085	2	0.713269	0.551793	1.29264	0.161476	0.630493	0.631996	0.997621	-0.00150323
19	0.09	2	0.724104	0.547229	1.32322	0.176874	0.630493	0.631996	0.997621	-0.00150323
20	0.095	2	0.72861	0.543041	1.34172	0.185569	0.630493	0.631996	0.997621	-0.00150323
21	0.1	2	0.719801	0.543485	1.32442	0.176316	0.630493	0.631996	0.997621	-0.00150323
22	0.105	2	0.73234	0.540304	1.35542	0.192036	0.630493	0.631996	0.997621	-0.00150323
23	0.11	2	0.731885	0.539588	1.35638	0.192298	0.630493	0.631996	0.997621	-0.00150323
24	0.115	2	0.736443	0.536894	1.37167	0.19955	0.630493	0.631996	0.997621	-0.00150323
25	0.12	2	0.724617	0.540993	1.33942	0.183623	0.630493	0.631996	0.997621	-0.00150323
26	0.125	2	0.725336	0.539285	1.34499	0.186051	0.630493	0.631996	0.997621	-0.00150323
27	0.13	2	0.725541	0.53958	1.34464	0.185961	0.630493	0.631996	0.997621	-0.00150323
28	0.135	3	0.67827	0.457253	1.48336	0.221017	0.627685	0.631124	0.994551	-0.00343922
29	0.14	3	0.743096	0.551898	1.34644	0.191198	0.627685	0.631124	0.994551	-0.00343922
30	0.145	3	0.737089	0.55033	1.33936	0.186759	0.627685	0.631124	0.994551	-0.00343922
31	0.15	3	0.74036	0.557173	1.32878	0.183188	0.627685	0.631124	0.994551	-0.00343922
32	0.155	3	0.740426	0.557667	1.32772	0.182759	0.627685	0.631124	0.994551	-0.00343922
33	0.16	2	0.736622	0.533456	1.38085	0.203166	0.630493	0.631996	0.997621	-0.00150323
34	0.165	2	0.736481	0.533906	1.37942	0.202574	0.630493	0.631996	0.997621	-0.00150323
35	0.17	2	0.736525	0.533146	1.38147	0.203379	0.630493	0.631996	0.997621	-0.00150323
36	0.175	2	0.737604	0.532646	1.38479	0.204958	0.630493	0.631996	0.997621	-0.00150323
37	0.18	2	0.737499	0.531821	1.38674	0.205678	0.630493	0.631996	0.997621	-0.00150323
38	0.185	2	0.73865	0.53419	1.38275	0.204459	0.630493	0.631996	0.997621	-0.00150323
39	0.19	2	0.739227	0.533606	1.38534	0.20562	0.630493	0.631996	0.997621	-0.00150323
40	0.195	2	0.739559	0.533283	1.3868	0.206276	0.630493	0.631996	0.997621	-0.00150323
41	0.2	2	0.740457	0.533455	1.38804	0.207002	0.630493	0.631996	0.997621	-0.00150323
42	0.205	2	0.739951	0.533641	1.38661	0.206311	0.630493	0.631996	0.997621	-0.00150323
43	0.21	2	0.739995	0.53233	1.39011	0.207665	0.630493	0.631996	0.997621	-0.00150323
44	0.215	3	0.758947	0.558601	1.35866	0.200346	0.627685	0.631124	0.994551	-0.00343922
45	0.22	2	0.739802	0.532306	1.38981	0.207496	0.630493	0.631996	0.997621	-0.00150323
46	0.225	3	0.758814	0.560881	1.3529	0.197933	0.627685	0.631124	0.994551	-0.00343922
47	0.23	3	0.757977	0.559162	1.35556	0.198815	0.627685	0.631124	0.994551	-0.00343922
48	0.235	2	0.740418	0.531752	1.39241	0.208666	0.630493	0.631996	0.997621	-0.00150323
49	0.24	2	0.740456	0.531801	1.39236	0.208656	0.630493	0.631996	0.997621	-0.00150323
50	0.245	2	0.740834	0.531772	1.39314	0.209061	0.630493	0.631996	0.997621	-0.00150323
51	0.25	2	0.741359	0.532223	1.39295	0.209135	0.630493	0.631996	0.997621	-0.00150323
52	0.255	2	0.740264	0.53231	1.39066	0.207954	0.630493	0.631996	0.997621	-0.00150323
53	0.26	2	0.731873	0.535367	1.36705	0.196506	0.630493	0.631996	0.997621	-0.00150323
54	0.265	3	0.758339	0.555627	1.36484	0.202712	0.627685	0.631124	0.994551	-0.00343922
55	0.27	3	0.757524	0.556705	1.36073	0.200819	0.627685	0.631124	0.994551	-0.00343922
56	0.275	3	0.758223	0.557379	1.36034	0.200845	0.627685	0.631124	0.994551	-0.00343922
57	0.28	3	0.758553	0.557194	1.36138	0.201358	0.627685	0.631124	0.994551	-0.00343922
58	0.285	3	0.759346	0.557792	1.36134	0.201554	0.627685	0.631124	0.994551	-0.00343922
59	0.29	3	0.758464	0.558343	1.35842	0.20012	0.627685	0.631124	0.994551	-0.00343922
60	0.295	3	0.759355	0.558795	1.35891	0.200559	0.627685	0.631124	0.994551	-0.00343922
61	0.3	3	0.759024	0.559924	1.35558	0.1991	0.627685	0.631124	0.994551	-0.00343922
62	0.305	3	0.758151	0.560116	1.35356	0.198034	0.627685	0.631124	0.994551	-0.00343922
63	0.31	3	0.756773	0.558769	1.35436	0.198004	0.627685	0.631124	0.994551	-0.00343922
64	0.315	3	0.758514	0.557548	1.36045	0.200967	0.627685	0.631124	0.994551	-0.00343922
65	0.32	3	0.757591	0.556299	1.36184	0.201292	0.627685	0.631124	0.994551	-0.00343922
66	0.325	3	0.756534	0.554648	1.36399	0.201887	0.627685	0.631124	0.994551	-0.00343922
67	0.33	3	0.757316	0.550532	1.37561	0.206784	0.627685	0.631124	0.994551	-0.00343922
68	0.335	3	0.757825	0.549298	1.37962	0.208527	0.627685	0.631124	0.994551	-0.00343922
69	0.34	3	0.758161	0.549582	1.37952	0.20858	0.627685	0.631124	0.994551	-0.00343922
70	0.345	3	0.756191	0.552061	1.36976	0.20413	0.627685	0.631124	0.994551	-0.00343922
71	0.35	3	0.757682	0.549403	1.3791	0.208279	0.627685	0.631124	0.994551	-0.00343922
72	0.355	3	0.755574	0.543488	1.39023	0.212086	0.627685	0.631124	0.994551	-0.00343922
73	0.36	3	0.755453	0.542289	1.39308	0.213164	0.627685	0.631124	0.994551	-0.00343922
74	0.365	3	0.755588	0.541955	1.39419	0.213633	0.627685	0.631124	0.994551	-0.00343922
75	0.37	3	0.754806	0.542025	1.39257	0.212781	0.627685	0.631124	0.994551	-0.00343922
76	0.375	3	0.753948	0.538858	1.39916	0.215089	0.627685	0.631124	0.994551	-0.00343922
77	0.38	3	0.754066	0.538954	1.39913	0.215111	0.627685	0.631124	0.994551	-0.00343922
78	0.385	3	0.752035	0.535263	1.40498	0.216772	0.627685	0.631124	0.994551	-0.00343922
79	0.39	3	0.751875	0.533709	1.40877	0.218166	0.627685	0.631124	0.994551	-0.00343922
80	0.395	3	0.74936	0.530473	1.41263	0.218887	0.627685	0.631124	0.994551	-0.00343922
81	0.4	3	0.749248	0.527058	1.42157	0.22219	0.627685	0.631124	0.994551	-0.00343922
82	0.405	3	0.749086	0.525956	1.42424	0.223129	0.627685	0.631124	0.994551	-0.00343922
83	0.41	3	0.74818	0.523184	1.43005	0.224996	0.627685	0.631124	0.994551	-0.00343922
84	0.415	3	0.746454	0.5168	1.44438	0.229654	0.627685	0.631124	0.994551	-0.00343922
85	0.42	3	0.746454	0.5168	1.44438	0.229654	0.627685	0.631124	0.994551	-0.00343922
86	0.425	3	0.746396	0.515505	1.44789	0.230891	0.627685	0.631124	0.994551	-0.00343922
87	0.43	3	0.746339	0.514601	1.45033	0.231739	0.627685	0.631124	0.994551	-0.00343922
88	0.435	3	0.739073	0.505877	1.46097	0.233195	0.627685	0.631124	0.994551	-0.00343922
89	0.44	3	0.737617	0.503168	1.46594	0.234449	0.627685	0.631124	0.994551	-0.00343922
90	0.445	3	0.734683	0.489425	1.50112	0.245259	0.627685	0.631124	0.994551	-0.00343922
91	0.45	3	0.734683	0.489425	1.50112	0.245259	0.627685	0.631124	0.994551	-0.00343922
92	0.455	3	0.735559	0.486082	1.51324	0.249477	0.627685	0.631124	0.994551	-0.00343922
93	0.46	3	0.735559	0.486082	1.51324	0.249477	0.627685	0.631124	0.994551	-0.00343922
94	0.465	3	0.744411	0.469727	1.58477	0.274684	0.627685	0.631124	0.994551	-0.00343922
95	0.47	3	0.747488	0.466292	1.60304	0.281195	0.627685	0.631124	0.994551	-0.00343922
96	0.475	3	0.753142	0.460842	1.63427	0.2923	0.627685	0.631124	0.994551	-0.00343922
97	0.48	3	0.753142	0.460842	1.63427	0.2923	0.627685	0.631124	0.994551	-0.00343922
98	0.485	4	0.823894	0.381901	2.15735	0.441993	0.626713	0.630859	0.993428	-0.00414601
99	0.49	4	0.808767	0.394121	2.05208	0.414646	0.626713	0.630859	0.993428	-0.00414601
100	0.495	4	0.817052	0.386866	2.11198	0.430186	0.626713	0.630859	0.993428	-0.00414601
101	0.5	4	0.817052	0.386866	2.11198	0.430186	0.626713	0.630859	0.993428	-0.00414601
102	0.505	4	0.810233	0.394207	2.05535	0.416026	0.626713	0.630859	0.993428	-0.00414601
103	0.51	4	0.807524	0.405354	1.99215	0.402171	0.626713	0.630859	0.993428	-0.00414601
104	0.515	4	0.807736	0.402313	2.00773	0.405424	0.626713	0.630859	0.993428	-0.00414601
105	0.52	4	0.805325	0.422372	1.90667	0.382953	0.626713	0.630859	0.993428	-0.00414601
106	0.525	4	0.856014	0.363085	2.35761	0.492929	0.626713	0.630859	0.993428	-0.00414601
107	0.53	4	0.875298	0.353509	2.47603	0.521789	0.626713	0.630859	0.993428	-0.00414601
108	0.535	4	0.875576	0.354009	2.47332	0.521567	0.626713	0.630859	0.993428	-0.00414601
109	0.54	5	0.878465	0.293193	2.9962	0.585272	0.627846	0.63187	0.993631	-0.00402419
110	0.545	5	0.878454	0.292976	2.99838	0.585478	0.627846	0.63187	0.993631	-0.00402419
111	0.55	5	0.878355	0.292259	3.0054	0.586096	0.627846	0.63187	0.993631	-0.00402419
112	0.555	4	0.875643	0.352739	2.48241	0.522904	0.626713	0.630859	0.993428	-0.00414601
113	0.56	4	0.875643	0.352739	2.48241	0.522904	0.626713	0.630859	0.993428	-0.00414601
114	0.565	4	0.87559	0.352414	2.48455	0.523177	0.626713	0.630859	0.993428	-0.00414601
115	0.57	5	0.878376	0.291815	3.01004	0.586561	0.627846	0.63187	0.993631	-0.00402419
116	0.575	5	0.878376	0.291815	3.01005	0.586562	0.627846	0.63187	0.993631	-0.00402419
117	0.58	5	0.878358	0.291563	3.01258	0.586795	0.627846	0.63187	0.993631	-0.00402419
118	0.585	5	0.878396	0.292058	3.00761	0.586338	0.627846	0.63187	0.993631	-0.00402419
119	0.59	6	0.884849	0.35806	2.47123	0.526789	0.621742	0.628956	0.98853	-0.00721432
120	0.595	7	0.872647	0.405299	2.1531	0.467348	0.628011	0.632156	0.993443	-0.00414514
121	0.6	6	0.871042	0.362924	2.40007	0.508118	0.621742	0.628956	0.98853	-0.00721432
122	0.605	5	0.878314	0.291965	3.00828	0.586349	0.627846	0.63187	0.993631	-0.00402419
123	0.61	7	0.865915	0.400427	2.16248	0.465488	0.628011	0.632156	0.993443	-0.00414514
124	0.615	7	0.865723	0.400917	2.15936	0.464806	0.628011	0.632156	0.993443	-0.00414514
125	0.62	6	0.870506	0.343048	2.53756	0.527458	0.621742	0.628956	0.98853	-0.00721432
126	0.625	5	0.859088	0.401142	2.14161	0.457946	0.627846	0.63187	0.993631	-0.00402419
127	0.63	6	0.854094	0.432859	1.97315	0.421235	0.621742	0.628956	0.98853	-0.00721432
128	0.635	5	0.858158	0.400604	2.14216	0.457554	0.627846	0.63187	0.993631	-0.00402419
129	0.64	6	0.866349	0.357923	2.42049	0.508426	0.621742	0.628956	0.98853	-0.00721432
130	0.645	5	0.859028	0.398071	2.15797	0.460957	0.627846	0.63187	0.993631	-0.00402419
131	0.65	5	0.858776	0.400073	2.14655	0.458703	0.627846	0.63187	0.993631	-0.00402419
132	0.655	5	0.857743	0.401124	2.13835	0.456619	0.627846	0.63187	0.993631	-0.00402419
133	0.66	5	0.859161	0.398182	2.15771	0.460978	0.627846	0.63187	0.993631	-0.00402419
134	0.665	5	0.85894	0.397877	2.15881	0.461063	0.627846	0.63187	0.993631	-0.00402419
135	0.67	5	0.858933	0.39801	2.15807	0.460923	0.627846	0.63187	0.993631	-0.00402419
136	0.675	5	0.859697	0.401334	2.1421	0.458363	0.627846	0.63187	0.993631	-0.00402419
137	0.68	5	0.859826	0.399078	2.15453	0.460748	0.627846	0.63187	0.993631	-0.00402419
138	0.685	5	0.860092	0.398377	2.15899	0.461714	0.627846	0.63187	0.993631	-0.00402419
139	0.69	6	0.837305	0.387338	2.16169	0.449967	0.621742	0.628956	0.98853	-0.00721432
140	0.695	7	0.858092	0.408813	2.09898	0.449279	0.628011	0.632156	0.993443	-0.00414514
141	0.7	6	0.83568	0.386435	2.16254	0.449245	0.621742	0.628956	0.98853	-0.00721432
142	0.705	7	0.835887	0.362095	2.30847	0.473791	0.628011	0.632156	0.993443	-0.00414514
143	0.71	8	0.848765	0.326313	2.60107	0.522452	0.621375	0.62941	0.987234	-0.00803521
144	0.715	9	0.857819	0.365573	2.34651	0.492246	0.628769	0.633578	0.992408	-0.00480981
145	0.72	9	0.856767	0.366787	2.33587	0.489979	0.628769	0.633578	0.992408	-0.00480981
146	0.725	9	0.85813	0.367627	2.33424	0.490503	0.628769	0.633578	0.992408	-0.00480981
147	0.73	9	0.858708	0.36701	2.33974	0.491698	0.628769	0.633578	0.992408	-0.00480981
148	0.735	9	0.853059	0.366359	2.32848	0.4867	0.628769	0.633578	0.992408	-0.00480981
149	0.74	10	0.837161	0.374355	2.23628	0.462806	0.628379	0.633884	0.991315	-0.00550547
150	0.745	10	0.836244	0.373444	2.23928	0.4628	0.628379	0.633884	0.991315	-0.00550547
151	0.75	10	0.836343	0.374231	2.23483	0.462112	0.628379	0.633884	0.991315	-0.00550547
152	0.755	10	0.836763	0.373491	2.24039	0.463272	0.628379	0.633884	0.991315	-0.00550547
153	0.76	10	0.836904	0.373727	2.23935	0.463177	0.628379	0.633884	0.991315	-0.00550547
154	0.765	9	0.852989	0.365834	2.33163	0.487155	0.628769	0.633578	0.992408	-0.00480981
155	0.77	9	0.853423	0.365105	2.33747	0.488318	0.628769	0.633578	0.992408	-0.00480981
156	0.775	10	0.845637	0.341635	2.47526	0.504002	0.628379	0.633884	0.991315	-0.00550547
157	0.78	11	0.886918	0.365724	2.4251	0.521194	0.623839	0.631703	0.987552	-0.00786358
158	0.785	12	0.879933	0.354335	2.48334	0.525598	0.622759	0.631408	0.986302	-0.00864916
159	0.79	13	0.882231	0.370133	2.38355	0.512098	0.639124	0.638814	1.00049	0.00031012
160	0.795	12	0.874227	0.356268	2.45384	0.517958	0.622759	0.631408	0.986302	-0.00864916
161	0.8	13	0.891167	0.370485	2.4054	0.520682	0.639124	0.638814	1.00049	0.00031012
162	0.805	14	0.89606	0.354805	2.5255	0.541255	0.638016	0.638788	0.998792	-0.000771562
163	0.81	14	0.905679	0.347202	2.60851	0.558477	0.638016	0.638788	0.998792	-0.000771562
164	0.815	15	0.913952	0.372562	2.45315	0.54139	0.640386	0.640897	0.999203	-0.000510561
165	0.82	15	0.906466	0.366865	2.47084	0.539601	0.640386	0.640897	0.999203	-0.000510561
166	0.825	14	0.902889	0.347371	2.59921	0.555519	0.638016	0.638788	0.998792	-0.000771562
167	0.83	15	0.906475	0.366539	2.47306	0.539936	0.640386	0.640897	0.999203	-0.000510561
168	0.835	15	0.902732	0.350594	2.57487	0.552138	0.640386	0.640897	0.999203	-0.000510561
169	0.84	16	0.903115	0.366001	2.46752	0.537114	0.637163	0.639472	0.99639	-0.00230871
170	0.845	17	0.905984	0.38293	2.36592	0.523054	0.636822	0.639728	0.995458	-0.00290577
171	0.85	16	0.896718	0.366756	2.445	0.529962	0.637163	0.639472	0.99639	-0.00230871
172	0.855	19	0.904424	0.399013	2.26665	0.505411	0.636412	0.640116	0.994213	-0.00370464
173	0.86	18	0.900692	0.385728	2.33505	0.514964	0.639253	0.641062	0.997177	-0.00180957
174	0.865	19	0.919553	0.398233	2.30909	0.52132	0.636412	0.640116	0.994213	-0.00370464
175	0.87	21	0.923016	0.382568	2.41268	0.540448	0.644234	0.644302	0.999894	-6.81542e-05
176	0.875	21	0.923174	0.382575	2.41306	0.540599	0.644234	0.644302	0.999894	-6.81542e-05
177	0.88	21	0.940985	0.396056	2.37589	0.544929	0.644234	0.644302	0.999894	-6.81542e-05
178	0.885	23	0.931583	0.406145	2.29372	0.525438	0.642395	0.64401	0.997492	-0.00161517
179	0.89	25	0.945232	0.425188	2.22309	0.520044	0.645932	0.646411	0.999259	-0.000478997
180	0.895	28	0.948834	0.426188	2.22633	0.522646	0.644668	0.646363	0.997377	-0.0016952
181	0.9	29	0.949273	0.425227	2.23239	0.524046	0.645249	0.646833	0.997551	-0.00158425
182	0.905	32	0.952695	0.424734	2.24304	0.527961	0.650819	0.650335	1.00074	0.00048419
183	0.91	33	0.955816	0.425339	2.24718	0.530476	0.651136	0.650761	1.00058	0.00037487
184	0.915	37	0.959648	0.441722	2.17251	0.517926	0.65863	0.654293	1.00663	0.00433703
185	0.92	39	0.964138	0.452548	2.13046	0.51159	0.65708	0.654383	1.00412	0.00269668
186	0.925	41	0.966692	0.458317	2.10922	0.508375	0.659053	0.655606	1.00526	0.00344724
187	0.93	45	0.966522	0.460907	2.097	0.505615	0.669547	0.660605	1.01354	0.00894204
188	0.935	49	0.968933	0.461326	2.10032	0.507607	0.674358	0.663631	1.01616	0.0107267
189	0.94	52	0.969295	0.461835	2.09879	0.50746	0.675452	0.664609	1.01631	0.0108423
190	0.945	55	0.970896	0.468035	2.07441	0.502861	0.670811	0.663352	1.01125	0.00745951
191	0.95	57	0.973987	0.468989	2.07678	0.504998	0.672045	0.664672	1.01109	0.00737382
192	0.955	62	0.977099	0.468119	2.08729	0.508981	0.673202	0.667299	1.00885	0.005903
193	0.96	66	0.979793	0.469885	2.08518	0.509908	0.670155	0.666532	1.00544	0.00362359
194	0.965	69	0.980241	0.477241	2.05397	0.503	0.671605	0.667914	1.00553	0.00369116
195	0.97	78	0.982381	0.488346	2.01165	0.494035	0.660333	0.670981	0.98413	-0.0106482
196	0.975	85	0.985557	0.496792	1.98384	0.488765	0.658791	0.677455	0.97245	-0.0186642
197	0.98	103	0.989066	0.509076	1.94287	0.47999	0.637954	0.6844	0.932137	-0.0464456
198	0.985	127	0.992199	0.525824	1.88694	0.466375	0.610516	0.693087	0.880864	-0.082572
199	0.99	153	0.995267	0.540081	1.84281	0.455186	0.555952	0.699873	0.794362	-0.143921
200	0.995	189	0.997509	0.559639	1.78242	0.43787	0.486204	0.702824	0.691786	-0.21662
201	1	427	1	0.632942	1.57992	0.367058	-0.189671	0.633499	-0.299403	-0.823171
