# Supplementary material for: Predicting plant trait dynamics from genetic markers
Source: Nat Plants. 2025 Apr 17;11(5):1018–27. doi: 10.1038/s41477-025-01986-y (PMC12095066; doi:10.1038/s41477-025-01986-y)
Supplement: Supplementary file 4 — Heritabilities and RR-BLUP prediction accuracies of matrix entries of Schur DMD matrices. [file 41477_2025_1986_MOESM4_ESM.xlsx]

## Sheet: Figure 2a
	Trait	Heritability	Component	Method
1	SV1_-_-_SV1	0.273695	Ã	Ã
2	SV1_-_-_SV2	0.292689	Ã	Ã
3	SV2_-_-_SV1	0.132573	Ã	Ã
4	SV2_-_-_SV2	0.432942	Ã	Ã
5	SV1_-_-_SV1	0.626611	Σ	SVD
6	SV1_-_-_SV2		Σ	SVD
7	SV2_-_-_SV1		Σ	SVD
8	SV2_-_-_SV2	0.320969	Σ	SVD
9	t1_-_-_SV1	0.353645	V	SVD
10	t1_-_-_SV2	0.275003	V	SVD
11	t2_-_-_SV1	0.383776	V	SVD
12	t2_-_-_SV2	0.21625	V	SVD
13	t3_-_-_SV1	0.357288	V	SVD
14	t3_-_-_SV2	0.16414	V	SVD
15	t4_-_-_SV1	0.290742	V	SVD
16	t4_-_-_SV2	0.094891	V	SVD
17	t5_-_-_SV1	0.349367	V	SVD
18	t5_-_-_SV2	0.053361	V	SVD
19	t6_-_-_SV1	0.32442	V	SVD
20	t6_-_-_SV2	0.067886	V	SVD
21	t7_-_-_SV1	0.304764	V	SVD
22	t7_-_-_SV2	0.12688	V	SVD
23	t8_-_-_SV1	0.250851	V	SVD
24	t8_-_-_SV2	0.155197	V	SVD
25	t9_-_-_SV1	0.187854	V	SVD
26	t9_-_-_SV2	0.21934	V	SVD
27	t10_-_-_SV1	0.151367	V	SVD
28	t10_-_-_SV2	0.194712	V	SVD
29	t11_-_-_SV1	0.082248	V	SVD
30	t11_-_-_SV2	0.173891	V	SVD
31	t12_-_-_SV1	0.125895	V	SVD
32	t12_-_-_SV2	0.168767	V	SVD
33	t13_-_-_SV1	0.277585	V	SVD
34	t13_-_-_SV2	0.037845	V	SVD
35	t14_-_-_SV1	0.302602	V	SVD
36	t14_-_-_SV2	0.079146	V	SVD
37	t15_-_-_SV1	0.317644	V	SVD
38	t15_-_-_SV2	0.04862	V	SVD
39	t16_-_-_SV1	0.25948	V	SVD
40	t16_-_-_SV2	0.03372	V	SVD
41	t17_-_-_SV1	0.253581	V	SVD
42	t17_-_-_SV2	0.066842	V	SVD
43	t18_-_-_SV1	0.358526	V	SVD
44	t18_-_-_SV2	0.068833	V	SVD
45	t19_-_-_SV1	0.378159	V	SVD
46	t19_-_-_SV2	0.083828	V	SVD
47	t20_-_-_SV1	0.391474	V	SVD
48	t20_-_-_SV2	0.119751	V	SVD
49	SV1_-_-_top.intensity.vis.hsv.normalized.v.histogram.bin.07.076_089	0.286942	U	SVD
50	SV1_-_-_side.geometry.vis.hull.points	0.508973	U	SVD
51	SV1_-_-_top.intensity.vis.hsv.h.skewness	0.580991	U	SVD
52	SV1_-_-_side.geometry.vis.leaf.curvature.avg	0.306319	U	SVD
53	SV1_-_-_side.texture.fluo.hsv.h.std	0.539227	U	SVD
54	SV1_-_-_side.texture.fluo.lab.b.std	0.312894	U	SVD
55	SV1_-_-_side.texture.fluo.lab.a.std	0.32973	U	SVD
56	SV1_-_-_side.texture.fluo.lab.l.std	0.31722	U	SVD
57	SV1_-_-_side.texture.vis.lab.b.mean	0.56352	U	SVD
58	SV1_-_-_side.texture.vis.hsv.s.mean	0.457133	U	SVD
59	SV1_-_-_side.texture.vis.hsv.h.mean	0.745776	U	SVD
60	SV1_-_-_side.texture.vis.lab.a.std	0.445348	U	SVD
61	SV1_-_-_side.texture.vis.lab.a.mean	0.627804	U	SVD
62	SV1_-_-_top.intensity.vis.hsv.s.histogram.v_avg.bin.05.051_063	0.480538	U	SVD
63	SV1_-_-_side.texture.vis.lab.l.std	0.555615	U	SVD
64	SV1_-_-_side.texture.vis.rgb.b.std	0.438096	U	SVD
65	SV1_-_-_side.texture.vis.rgb.r.std	0.559365	U	SVD
66	SV1_-_-_top.geometry.fluo.hull.points	0.328055	U	SVD
67	SV1_-_-_top.geometry.vis.leaf.curvature.avg	0.391436	U	SVD
68	SV1_-_-_top.intensity.fluo.hsv.v.skewness	0.398303	U	SVD
69	SV1_-_-_top.texture.fluo.lab.a.mean	0.411306	U	SVD
70	SV1_-_-_top.texture.fluo.hsv.v.std	0.333416	U	SVD
71	SV1_-_-_top.intensity.fluo.intensity.phenol.mean	0.294929	U	SVD
72	SV1_-_-_top.intensity.vis.hsv.normalized.v.histogram.bin.03.025_038	0.334964	U	SVD
73	SV1_-_-_top.intensity.vis.hsv.h.histogram.s_avg.bin.07.076_089	0.386963	U	SVD
74	SV1_-_-_top.intensity.vis.hsv.h.histogram.s_avg.bin.05.051_063	0.409025	U	SVD
75	SV1_-_-_top.intensity.vis.hsv.h.histogram.s_avg.bin.04.038_051	0.407185	U	SVD
76	SV1_-_-_top.intensity.vis.hsv.h.histogram.s_avg.bin.11.127_140	0.528419	U	SVD
77	SV1_-_-_top.intensity.vis.hsv.h.histogram.v_avg.bin.06.063_076	0.590681	U	SVD
78	SV1_-_-_top.intensity.vis.hsv.h.histogram.v_avg.bin.04.038_051	0.306248	U	SVD
79	SV1_-_-_top.intensity.vis.hsv.h.histogram.v_avg.bin.07.076_089	0.494461	U	SVD
80	SV1_-_-_top.intensity.vis.hsv.h.red2green	0.464588	U	SVD
81	SV1_-_-_top.intensity.vis.hsv.normalized.h.histogram.bin.13.153_165	0.497554	U	SVD
82	SV1_-_-_top.intensity.vis.hsv.s.histogram.v_avg.bin.06.063_076	0.442132	U	SVD
83	SV1_-_-_top.intensity.vis.hsv.s.histogram.v_avg.bin.11.127_140	0.620028	U	SVD
84	SV1_-_-_top.texture.vis.hsv.s.mean	0.581357	U	SVD
85	SV1_-_-_top.intensity.vis.hsv.s.stddev	0.603531	U	SVD
86	SV1_-_-_top.intensity.vis.hsv.v.histogram.s_avg.bin.07.076_089	0.298443	U	SVD
87	SV1_-_-_top.intensity.vis.hsv.v.histogram.s_avg.bin.06.063_076	0.402846	U	SVD
88	SV1_-_-_top.texture.vis.lab.b.mean	0.57291	U	SVD
89	SV1_-_-_top.intensity.vis.lab.a.skewness	0.322425	U	SVD
90	SV1_-_-_top.texture.fluo.hsv.s.mean	0.56486	U	SVD
91	SV1_-_-_top.texture.fluo.lab.a.std	0.308705	U	SVD
92	SV1_-_-_top.texture.vis.lab.l.std	0.524308	U	SVD
93	SV1_-_-_top.texture.fluo.xyz.y.std	0.359775	U	SVD
94	SV1_-_-_top.texture.fluo.xyz.x.mean	0.434383	U	SVD
95	SV1_-_-_top.texture.fluo.rgb.g.std	0.374436	U	SVD
96	SV1_-_-_top.texture.vis.xyz.z.mean	0.622889	U	SVD
97	SV1_-_-_top.texture.fluo.lab.l.std	0.331329	U	SVD
98	SV1_-_-_top.texture.fluo.rgb.g.mean	0.298405	U	SVD
99	SV2_-_-_top.intensity.vis.hsv.normalized.v.histogram.bin.07.076_089	0.159522	U	SVD
100	SV2_-_-_side.geometry.vis.hull.points	0.305101	U	SVD
101	SV2_-_-_top.intensity.vis.hsv.h.skewness	0.103757	U	SVD
102	SV2_-_-_side.geometry.vis.leaf.curvature.avg	0.249863	U	SVD
103	SV2_-_-_side.texture.fluo.hsv.h.std	0.200035	U	SVD
104	SV2_-_-_side.texture.fluo.lab.b.std	0.251813	U	SVD
105	SV2_-_-_side.texture.fluo.lab.a.std	0.238132	U	SVD
106	SV2_-_-_side.texture.fluo.lab.l.std	0.28059	U	SVD
107	SV2_-_-_side.texture.vis.lab.b.mean	0.22711	U	SVD
108	SV2_-_-_side.texture.vis.hsv.s.mean	0.195	U	SVD
109	SV2_-_-_side.texture.vis.hsv.h.mean	0.380439	U	SVD
110	SV2_-_-_side.texture.vis.lab.a.std	0.128892	U	SVD
111	SV2_-_-_side.texture.vis.lab.a.mean	0.358592	U	SVD
112	SV2_-_-_top.intensity.vis.hsv.s.histogram.v_avg.bin.05.051_063	0.499266	U	SVD
113	SV2_-_-_side.texture.vis.lab.l.std	0.335121	U	SVD
114	SV2_-_-_side.texture.vis.rgb.b.std	0.289487	U	SVD
115	SV2_-_-_side.texture.vis.rgb.r.std	0.196508	U	SVD
116	SV2_-_-_top.geometry.fluo.hull.points	0.138688	U	SVD
117	SV2_-_-_top.geometry.vis.leaf.curvature.avg	0.599305	U	SVD
118	SV2_-_-_top.intensity.fluo.hsv.v.skewness	0.233584	U	SVD
119	SV2_-_-_top.texture.fluo.lab.a.mean	0.281739	U	SVD
120	SV2_-_-_top.texture.fluo.hsv.v.std	0.240231	U	SVD
121	SV2_-_-_top.intensity.fluo.intensity.phenol.mean	0.280621	U	SVD
122	SV2_-_-_top.intensity.vis.hsv.normalized.v.histogram.bin.03.025_038	0.236255	U	SVD
123	SV2_-_-_top.intensity.vis.hsv.h.histogram.s_avg.bin.07.076_089	0.056635	U	SVD
124	SV2_-_-_top.intensity.vis.hsv.h.histogram.s_avg.bin.05.051_063	0.247725	U	SVD
125	SV2_-_-_top.intensity.vis.hsv.h.histogram.s_avg.bin.04.038_051	0.266251	U	SVD
126	SV2_-_-_top.intensity.vis.hsv.h.histogram.s_avg.bin.11.127_140	1e-06	U	SVD
127	SV2_-_-_top.intensity.vis.hsv.h.histogram.v_avg.bin.06.063_076	0.157898	U	SVD
128	SV2_-_-_top.intensity.vis.hsv.h.histogram.v_avg.bin.04.038_051	0.368994	U	SVD
129	SV2_-_-_top.intensity.vis.hsv.h.histogram.v_avg.bin.07.076_089	0.524573	U	SVD
130	SV2_-_-_top.intensity.vis.hsv.h.red2green	0.083118	U	SVD
131	SV2_-_-_top.intensity.vis.hsv.normalized.h.histogram.bin.13.153_165	0.226286	U	SVD
132	SV2_-_-_top.intensity.vis.hsv.s.histogram.v_avg.bin.06.063_076	0.506331	U	SVD
133	SV2_-_-_top.intensity.vis.hsv.s.histogram.v_avg.bin.11.127_140	0.183029	U	SVD
134	SV2_-_-_top.texture.vis.hsv.s.mean	0.281162	U	SVD
135	SV2_-_-_top.intensity.vis.hsv.s.stddev	0.051061	U	SVD
136	SV2_-_-_top.intensity.vis.hsv.v.histogram.s_avg.bin.07.076_089	0.296111	U	SVD
137	SV2_-_-_top.intensity.vis.hsv.v.histogram.s_avg.bin.06.063_076	0.30313	U	SVD
138	SV2_-_-_top.texture.vis.lab.b.mean	0.462081	U	SVD
139	SV2_-_-_top.intensity.vis.lab.a.skewness	0.050705	U	SVD
140	SV2_-_-_top.texture.fluo.hsv.s.mean	0.054577	U	SVD
141	SV2_-_-_top.texture.fluo.lab.a.std	0.214857	U	SVD
142	SV2_-_-_top.texture.vis.lab.l.std	0.066958	U	SVD
143	SV2_-_-_top.texture.fluo.xyz.y.std	0.232065	U	SVD
144	SV2_-_-_top.texture.fluo.xyz.x.mean	0.285072	U	SVD
145	SV2_-_-_top.texture.fluo.rgb.g.std	0.310222	U	SVD
146	SV2_-_-_top.texture.vis.xyz.z.mean	0.312608	U	SVD
147	SV2_-_-_top.texture.fluo.lab.l.std	0.247131	U	SVD
148	SV2_-_-_top.texture.fluo.rgb.g.mean	0.278216	U	SVD
149	SV1_-_-_SV1	0.195095	R	SD
150	SV1_-_-_SV2	0.390457	R	SD
151	SV2_-_-_SV1	0.217404	R	SD
152	SV2_-_-_SV2	0.393104	R	SD
153	SV1_-_-_SV1	1e-06	Q	SD
154	SV1_-_-_SV2	0.087506	Q	SD
155	SV2_-_-_SV1	0.087506	Q	SD
156	SV2_-_-_SV2	1e-06	Q	SD

## Sheet: Figure 2b
	Trait	Accuracy	Component	Method
1	SV1_._._SV1	0.056269	Ã	Ã
2	SV1_._._SV1	0.252742	Ã	Ã
3	SV1_._._SV1	0.292225	Ã	Ã
4	SV1_._._SV1	0.319617	Ã	Ã
5	SV1_._._SV1	0.236062	Ã	Ã
6	SV1_._._SV1	0.238876	Ã	Ã
7	SV1_._._SV1	0.168432	Ã	Ã
8	SV1_._._SV1	0.313477	Ã	Ã
9	SV1_._._SV1	0.279483	Ã	Ã
10	SV1_._._SV1	0.18931	Ã	Ã
11	SV1_._._SV1	0.381245	Ã	Ã
12	SV1_._._SV1	0.197252	Ã	Ã
13	SV1_._._SV1	0.390825	Ã	Ã
14	SV1_._._SV1	0.267597	Ã	Ã
15	SV1_._._SV1	0.218932	Ã	Ã
16	SV1_._._SV1	0.224974	Ã	Ã
17	SV1_._._SV1	0.388147	Ã	Ã
18	SV1_._._SV1	0.385485	Ã	Ã
19	SV1_._._SV1	0.19015	Ã	Ã
20	SV1_._._SV1	0.323645	Ã	Ã
21	SV1_._._SV1	0.298862	Ã	Ã
22	SV1_._._SV1	0.234772	Ã	Ã
23	SV1_._._SV1	0.220373	Ã	Ã
24	SV1_._._SV1	0.214153	Ã	Ã
25	SV1_._._SV1	0.29405	Ã	Ã
26	SV1_._._SV1	0.080136	Ã	Ã
27	SV1_._._SV1	0.282798	Ã	Ã
28	SV1_._._SV1	0.347629	Ã	Ã
29	SV1_._._SV1	0.217635	Ã	Ã
30	SV1_._._SV1	0.242091	Ã	Ã
31	SV1_._._SV1	0.418094	Ã	Ã
32	SV1_._._SV1	0.26305	Ã	Ã
33	SV1_._._SV1	0.206046	Ã	Ã
34	SV1_._._SV1	0.004835	Ã	Ã
35	SV1_._._SV1	0.272224	Ã	Ã
36	SV1_._._SV1	0.260925	Ã	Ã
37	SV1_._._SV1	0.137997	Ã	Ã
38	SV1_._._SV1	0.275654	Ã	Ã
39	SV1_._._SV1	0.397251	Ã	Ã
40	SV1_._._SV1	0.154707	Ã	Ã
41	SV1_._._SV1	0.303937	Ã	Ã
42	SV1_._._SV1	0.255755	Ã	Ã
43	SV1_._._SV1	0.237394	Ã	Ã
44	SV1_._._SV1	0.223861	Ã	Ã
45	SV1_._._SV1	0.35849	Ã	Ã
46	SV1_._._SV1	0.070502	Ã	Ã
47	SV1_._._SV1	0.100843	Ã	Ã
48	SV1_._._SV1	0.496184	Ã	Ã
49	SV1_._._SV1	0.319525	Ã	Ã
50	SV1_._._SV1	0.163926	Ã	Ã
51	SV1_._._SV1	0.254984	Ã	Ã
52	SV1_._._SV1	0.349735	Ã	Ã
53	SV1_._._SV1	0.463441	Ã	Ã
54	SV1_._._SV1	0.304145	Ã	Ã
55	SV1_._._SV1	0.119546	Ã	Ã
56	SV1_._._SV1	0.239503	Ã	Ã
57	SV1_._._SV1	0.278601	Ã	Ã
58	SV1_._._SV1	0.280978	Ã	Ã
59	SV1_._._SV1	0.150041	Ã	Ã
60	SV1_._._SV1	0.38947	Ã	Ã
61	SV1_._._SV1	0.357126	Ã	Ã
62	SV1_._._SV1	0.181515	Ã	Ã
63	SV1_._._SV1	0.300857	Ã	Ã
64	SV1_._._SV1	0.19948	Ã	Ã
65	SV1_._._SV1	0.149335	Ã	Ã
66	SV1_._._SV1	0.278977	Ã	Ã
67	SV1_._._SV1	0.24719	Ã	Ã
68	SV1_._._SV1	0.120685	Ã	Ã
69	SV1_._._SV1	0.162683	Ã	Ã
70	SV1_._._SV1	0.199191	Ã	Ã
71	SV1_._._SV1	0.231506	Ã	Ã
72	SV1_._._SV1	0.314449	Ã	Ã
73	SV1_._._SV1	0.242099	Ã	Ã
74	SV1_._._SV1	0.288576	Ã	Ã
75	SV1_._._SV1	0.132932	Ã	Ã
76	SV1_._._SV1	0.138502	Ã	Ã
77	SV1_._._SV1	0.20148	Ã	Ã
78	SV1_._._SV1	0.178807	Ã	Ã
79	SV1_._._SV1	0.400956	Ã	Ã
80	SV1_._._SV1	0.335165	Ã	Ã
81	SV1_._._SV1	0.270761	Ã	Ã
82	SV1_._._SV1	0.195883	Ã	Ã
83	SV1_._._SV1	0.20588	Ã	Ã
84	SV1_._._SV1	0.191068	Ã	Ã
85	SV1_._._SV1	0.260501	Ã	Ã
86	SV1_._._SV1	0.317596	Ã	Ã
87	SV1_._._SV1	0.328818	Ã	Ã
88	SV1_._._SV1	0.328876	Ã	Ã
89	SV1_._._SV1	0.233342	Ã	Ã
90	SV1_._._SV1	0.107499	Ã	Ã
91	SV1_._._SV1	0.26821	Ã	Ã
92	SV1_._._SV1	0.286076	Ã	Ã
93	SV1_._._SV1	0.125931	Ã	Ã
94	SV1_._._SV1	0.400047	Ã	Ã
95	SV1_._._SV1	0.424599	Ã	Ã
96	SV1_._._SV1	0.176735	Ã	Ã
97	SV1_._._SV1	0.396071	Ã	Ã
98	SV1_._._SV1	0.171652	Ã	Ã
99	SV1_._._SV1	0.289589	Ã	Ã
100	SV1_._._SV1	0.311154	Ã	Ã
101	SV1_._._SV2	0.155807	Ã	Ã
102	SV1_._._SV2	0.074758	Ã	Ã
103	SV1_._._SV2	0.098668	Ã	Ã
104	SV1_._._SV2	0.145103	Ã	Ã
105	SV1_._._SV2	0.291701	Ã	Ã
106	SV1_._._SV2	0.207729	Ã	Ã
107	SV1_._._SV2	0.324431	Ã	Ã
108	SV1_._._SV2	0.171941	Ã	Ã
109	SV1_._._SV2	0.285094	Ã	Ã
110	SV1_._._SV2	0.261436	Ã	Ã
111	SV1_._._SV2	0.350274	Ã	Ã
112	SV1_._._SV2	-0.007748	Ã	Ã
113	SV1_._._SV2	0.286484	Ã	Ã
114	SV1_._._SV2	0.327502	Ã	Ã
115	SV1_._._SV2	0.049387	Ã	Ã
116	SV1_._._SV2	0.319481	Ã	Ã
117	SV1_._._SV2	0.295198	Ã	Ã
118	SV1_._._SV2	0.121723	Ã	Ã
119	SV1_._._SV2	0.31844	Ã	Ã
120	SV1_._._SV2	0.167789	Ã	Ã
121	SV1_._._SV2	0.369974	Ã	Ã
122	SV1_._._SV2	0.23566	Ã	Ã
123	SV1_._._SV2	0.211824	Ã	Ã
124	SV1_._._SV2	0.240636	Ã	Ã
125	SV1_._._SV2	-0.050739	Ã	Ã
126	SV1_._._SV2	0.002316	Ã	Ã
127	SV1_._._SV2	0.170842	Ã	Ã
128	SV1_._._SV2	0.141562	Ã	Ã
129	SV1_._._SV2	0.343303	Ã	Ã
130	SV1_._._SV2	0.191602	Ã	Ã
131	SV1_._._SV2	0.096433	Ã	Ã
132	SV1_._._SV2	0.246799	Ã	Ã
133	SV1_._._SV2	0.260538	Ã	Ã
134	SV1_._._SV2	0.324225	Ã	Ã
135	SV1_._._SV2	0.05936	Ã	Ã
136	SV1_._._SV2	0.252229	Ã	Ã
137	SV1_._._SV2	0.23674	Ã	Ã
138	SV1_._._SV2	0.398498	Ã	Ã
139	SV1_._._SV2	0.063577	Ã	Ã
140	SV1_._._SV2	0.102221	Ã	Ã
141	SV1_._._SV2	0.17544	Ã	Ã
142	SV1_._._SV2	0.161227	Ã	Ã
143	SV1_._._SV2	0.164365	Ã	Ã
144	SV1_._._SV2	0.303877	Ã	Ã
145	SV1_._._SV2	0.387812	Ã	Ã
146	SV1_._._SV2	0.119464	Ã	Ã
147	SV1_._._SV2	0.145766	Ã	Ã
148	SV1_._._SV2	0.183483	Ã	Ã
149	SV1_._._SV2	0.122138	Ã	Ã
150	SV1_._._SV2	0.304862	Ã	Ã
151	SV1_._._SV2	-0.060736	Ã	Ã
152	SV1_._._SV2	0.299456	Ã	Ã
153	SV1_._._SV2	0.321099	Ã	Ã
154	SV1_._._SV2	-0.00511	Ã	Ã
155	SV1_._._SV2	0.168329	Ã	Ã
156	SV1_._._SV2	0.191377	Ã	Ã
157	SV1_._._SV2	0.455525	Ã	Ã
158	SV1_._._SV2	0.134946	Ã	Ã
159	SV1_._._SV2	0.195649	Ã	Ã
160	SV1_._._SV2	0.150443	Ã	Ã
161	SV1_._._SV2	0.267164	Ã	Ã
162	SV1_._._SV2	0.176851	Ã	Ã
163	SV1_._._SV2	0.073204	Ã	Ã
164	SV1_._._SV2	0.039495	Ã	Ã
165	SV1_._._SV2	0.32936	Ã	Ã
166	SV1_._._SV2	0.328779	Ã	Ã
167	SV1_._._SV2	0.245746	Ã	Ã
168	SV1_._._SV2	0.228361	Ã	Ã
169	SV1_._._SV2	0.223666	Ã	Ã
170	SV1_._._SV2	0.213271	Ã	Ã
171	SV1_._._SV2	0.131121	Ã	Ã
172	SV1_._._SV2	0.306906	Ã	Ã
173	SV1_._._SV2	0.303371	Ã	Ã
174	SV1_._._SV2	0.225847	Ã	Ã
175	SV1_._._SV2	0.264699	Ã	Ã
176	SV1_._._SV2	0.245419	Ã	Ã
177	SV1_._._SV2	0.113687	Ã	Ã
178	SV1_._._SV2	0.156372	Ã	Ã
179	SV1_._._SV2	0.083011	Ã	Ã
180	SV1_._._SV2	0.281219	Ã	Ã
181	SV1_._._SV2	0.102295	Ã	Ã
182	SV1_._._SV2	0.382939	Ã	Ã
183	SV1_._._SV2	0.120309	Ã	Ã
184	SV1_._._SV2	0.275185	Ã	Ã
185	SV1_._._SV2	0.19831	Ã	Ã
186	SV1_._._SV2	0.140503	Ã	Ã
187	SV1_._._SV2	0.38022	Ã	Ã
188	SV1_._._SV2	0.152312	Ã	Ã
189	SV1_._._SV2	0.14404	Ã	Ã
190	SV1_._._SV2	0.10033	Ã	Ã
191	SV1_._._SV2	0.351983	Ã	Ã
192	SV1_._._SV2	0.414998	Ã	Ã
193	SV1_._._SV2	0.052091	Ã	Ã
194	SV1_._._SV2	0.132065	Ã	Ã
195	SV1_._._SV2	0.351448	Ã	Ã
196	SV1_._._SV2	0.26202	Ã	Ã
197	SV1_._._SV2	0.07009	Ã	Ã
198	SV1_._._SV2	0.087653	Ã	Ã
199	SV1_._._SV2	0.351305	Ã	Ã
200	SV1_._._SV2	0.265908	Ã	Ã
201	SV2_._._SV1	0.032664	Ã	Ã
202	SV2_._._SV1	0.149635	Ã	Ã
203	SV2_._._SV1	0.222582	Ã	Ã
204	SV2_._._SV1	0.047089	Ã	Ã
205	SV2_._._SV1	0.183787	Ã	Ã
206	SV2_._._SV1	0.278036	Ã	Ã
207	SV2_._._SV1	0.195567	Ã	Ã
208	SV2_._._SV1	0.082145	Ã	Ã
209	SV2_._._SV1	0.037962	Ã	Ã
210	SV2_._._SV1	0.138461	Ã	Ã
211	SV2_._._SV1	0.153906	Ã	Ã
212	SV2_._._SV1	-0.048888	Ã	Ã
213	SV2_._._SV1	0.180449	Ã	Ã
214	SV2_._._SV1	0.056228	Ã	Ã
215	SV2_._._SV1	0.074533	Ã	Ã
216	SV2_._._SV1	0.153602	Ã	Ã
217	SV2_._._SV1	0.135666	Ã	Ã
218	SV2_._._SV1	0.030472	Ã	Ã
219	SV2_._._SV1	0.091003	Ã	Ã
220	SV2_._._SV1	0.039766	Ã	Ã
221	SV2_._._SV1	0.101787	Ã	Ã
222	SV2_._._SV1	0.046152	Ã	Ã
223	SV2_._._SV1	0.151093	Ã	Ã
224	SV2_._._SV1	0.079773	Ã	Ã
225	SV2_._._SV1	0.149575	Ã	Ã
226	SV2_._._SV1	0.221483	Ã	Ã
227	SV2_._._SV1	0.103007	Ã	Ã
228	SV2_._._SV1	-0.017678	Ã	Ã
229	SV2_._._SV1	0.211086	Ã	Ã
230	SV2_._._SV1	0.007825	Ã	Ã
231	SV2_._._SV1	0.208454	Ã	Ã
232	SV2_._._SV1	0.313187	Ã	Ã
233	SV2_._._SV1	0.049834	Ã	Ã
234	SV2_._._SV1	0.055936	Ã	Ã
235	SV2_._._SV1	0.055299	Ã	Ã
236	SV2_._._SV1	0.108582	Ã	Ã
237	SV2_._._SV1	0.274009	Ã	Ã
238	SV2_._._SV1	0.07355	Ã	Ã
239	SV2_._._SV1	0.086219	Ã	Ã
240	SV2_._._SV1	0.177328	Ã	Ã
241	SV2_._._SV1	0.1157	Ã	Ã
242	SV2_._._SV1	0.287386	Ã	Ã
243	SV2_._._SV1	0.14412	Ã	Ã
244	SV2_._._SV1	0.04415	Ã	Ã
245	SV2_._._SV1	0.063296	Ã	Ã
246	SV2_._._SV1	-0.031253	Ã	Ã
247	SV2_._._SV1	0.050429	Ã	Ã
248	SV2_._._SV1	0.281677	Ã	Ã
249	SV2_._._SV1	0.114796	Ã	Ã
250	SV2_._._SV1	0.071472	Ã	Ã
251	SV2_._._SV1	-0.068054	Ã	Ã
252	SV2_._._SV1	0.184001	Ã	Ã
253	SV2_._._SV1	0.038803	Ã	Ã
254	SV2_._._SV1	0.073732	Ã	Ã
255	SV2_._._SV1	0.056903	Ã	Ã
256	SV2_._._SV1	0.088865	Ã	Ã
257	SV2_._._SV1	0.191811	Ã	Ã
258	SV2_._._SV1	0.25093	Ã	Ã
259	SV2_._._SV1	0.045001	Ã	Ã
260	SV2_._._SV1	0.03461	Ã	Ã
261	SV2_._._SV1	0.128991	Ã	Ã
262	SV2_._._SV1	-0.038035	Ã	Ã
263	SV2_._._SV1	0.013357	Ã	Ã
264	SV2_._._SV1	0.243101	Ã	Ã
265	SV2_._._SV1	0.116957	Ã	Ã
266	SV2_._._SV1	-0.35248	Ã	Ã
267	SV2_._._SV1	-0.033919	Ã	Ã
268	SV2_._._SV1	0.032345	Ã	Ã
269	SV2_._._SV1	0.096957	Ã	Ã
270	SV2_._._SV1	0.023933	Ã	Ã
271	SV2_._._SV1	0.194019	Ã	Ã
272	SV2_._._SV1	0.131946	Ã	Ã
273	SV2_._._SV1	0.070308	Ã	Ã
274	SV2_._._SV1	0.072827	Ã	Ã
275	SV2_._._SV1	0.144346	Ã	Ã
276	SV2_._._SV1	0.120205	Ã	Ã
277	SV2_._._SV1	0.060113	Ã	Ã
278	SV2_._._SV1	0.13632	Ã	Ã
279	SV2_._._SV1	0.155687	Ã	Ã
280	SV2_._._SV1	0.126516	Ã	Ã
281	SV2_._._SV1	-0.043758	Ã	Ã
282	SV2_._._SV1	0.065023	Ã	Ã
283	SV2_._._SV1	0.398609	Ã	Ã
284	SV2_._._SV1	0.085803	Ã	Ã
285	SV2_._._SV1	0.013081	Ã	Ã
286	SV2_._._SV1	0.245165	Ã	Ã
287	SV2_._._SV1	0.158986	Ã	Ã
288	SV2_._._SV1	-0.037571	Ã	Ã
289	SV2_._._SV1	0.14723	Ã	Ã
290	SV2_._._SV1	0.222679	Ã	Ã
291	SV2_._._SV1	0.106991	Ã	Ã
292	SV2_._._SV1	0.161877	Ã	Ã
293	SV2_._._SV1	0.196978	Ã	Ã
294	SV2_._._SV1	0.064337	Ã	Ã
295	SV2_._._SV1	0.085198	Ã	Ã
296	SV2_._._SV1	0.147962	Ã	Ã
297	SV2_._._SV1	0.079707	Ã	Ã
298	SV2_._._SV1	-0.020204	Ã	Ã
299	SV2_._._SV1	0.095806	Ã	Ã
300	SV2_._._SV1	0.111255	Ã	Ã
301	SV2_._._SV2	0.383811	Ã	Ã
302	SV2_._._SV2	0.400829	Ã	Ã
303	SV2_._._SV2	0.482422	Ã	Ã
304	SV2_._._SV2	0.290725	Ã	Ã
305	SV2_._._SV2	0.476531	Ã	Ã
306	SV2_._._SV2	0.504274	Ã	Ã
307	SV2_._._SV2	0.430472	Ã	Ã
308	SV2_._._SV2	0.293484	Ã	Ã
309	SV2_._._SV2	0.278119	Ã	Ã
310	SV2_._._SV2	0.373538	Ã	Ã
311	SV2_._._SV2	0.352946	Ã	Ã
312	SV2_._._SV2	0.271769	Ã	Ã
313	SV2_._._SV2	0.533704	Ã	Ã
314	SV2_._._SV2	0.490795	Ã	Ã
315	SV2_._._SV2	0.342476	Ã	Ã
316	SV2_._._SV2	0.434744	Ã	Ã
317	SV2_._._SV2	0.321397	Ã	Ã
318	SV2_._._SV2	0.529241	Ã	Ã
319	SV2_._._SV2	0.37922	Ã	Ã
320	SV2_._._SV2	0.352503	Ã	Ã
321	SV2_._._SV2	0.436659	Ã	Ã
322	SV2_._._SV2	0.258753	Ã	Ã
323	SV2_._._SV2	0.336326	Ã	Ã
324	SV2_._._SV2	0.474434	Ã	Ã
325	SV2_._._SV2	0.421139	Ã	Ã
326	SV2_._._SV2	0.44171	Ã	Ã
327	SV2_._._SV2	0.459962	Ã	Ã
328	SV2_._._SV2	0.414958	Ã	Ã
329	SV2_._._SV2	0.146125	Ã	Ã
330	SV2_._._SV2	0.540849	Ã	Ã
331	SV2_._._SV2	0.50141	Ã	Ã
332	SV2_._._SV2	0.365138	Ã	Ã
333	SV2_._._SV2	0.332862	Ã	Ã
334	SV2_._._SV2	0.409445	Ã	Ã
335	SV2_._._SV2	0.363179	Ã	Ã
336	SV2_._._SV2	0.40342	Ã	Ã
337	SV2_._._SV2	0.193617	Ã	Ã
338	SV2_._._SV2	0.507845	Ã	Ã
339	SV2_._._SV2	0.447548	Ã	Ã
340	SV2_._._SV2	0.407101	Ã	Ã
341	SV2_._._SV2	0.373273	Ã	Ã
342	SV2_._._SV2	0.469651	Ã	Ã
343	SV2_._._SV2	0.324762	Ã	Ã
344	SV2_._._SV2	0.208377	Ã	Ã
345	SV2_._._SV2	0.35209	Ã	Ã
346	SV2_._._SV2	0.343294	Ã	Ã
347	SV2_._._SV2	-0.040257	Ã	Ã
348	SV2_._._SV2	0.280862	Ã	Ã
349	SV2_._._SV2	0.611631	Ã	Ã
350	SV2_._._SV2	0.445956	Ã	Ã
351	SV2_._._SV2	0.376215	Ã	Ã
352	SV2_._._SV2	0.347938	Ã	Ã
353	SV2_._._SV2	0.419965	Ã	Ã
354	SV2_._._SV2	0.496568	Ã	Ã
355	SV2_._._SV2	0.502729	Ã	Ã
356	SV2_._._SV2	0.327543	Ã	Ã
357	SV2_._._SV2	0.316891	Ã	Ã
358	SV2_._._SV2	0.403464	Ã	Ã
359	SV2_._._SV2	0.415075	Ã	Ã
360	SV2_._._SV2	0.505666	Ã	Ã
361	SV2_._._SV2	0.269725	Ã	Ã
362	SV2_._._SV2	0.517881	Ã	Ã
363	SV2_._._SV2	0.379103	Ã	Ã
364	SV2_._._SV2	0.400586	Ã	Ã
365	SV2_._._SV2	0.564347	Ã	Ã
366	SV2_._._SV2	0.472396	Ã	Ã
367	SV2_._._SV2	0.348564	Ã	Ã
368	SV2_._._SV2	0.338373	Ã	Ã
369	SV2_._._SV2	0.262417	Ã	Ã
370	SV2_._._SV2	0.49627	Ã	Ã
371	SV2_._._SV2	0.414632	Ã	Ã
372	SV2_._._SV2	0.366641	Ã	Ã
373	SV2_._._SV2	0.261624	Ã	Ã
374	SV2_._._SV2	0.343111	Ã	Ã
375	SV2_._._SV2	0.481893	Ã	Ã
376	SV2_._._SV2	0.410926	Ã	Ã
377	SV2_._._SV2	0.296379	Ã	Ã
378	SV2_._._SV2	0.490303	Ã	Ã
379	SV2_._._SV2	0.115303	Ã	Ã
380	SV2_._._SV2	0.53757	Ã	Ã
381	SV2_._._SV2	0.2671	Ã	Ã
382	SV2_._._SV2	0.363948	Ã	Ã
383	SV2_._._SV2	0.403575	Ã	Ã
384	SV2_._._SV2	0.47982	Ã	Ã
385	SV2_._._SV2	0.585753	Ã	Ã
386	SV2_._._SV2	0.474275	Ã	Ã
387	SV2_._._SV2	0.386578	Ã	Ã
388	SV2_._._SV2	0.405729	Ã	Ã
389	SV2_._._SV2	0.366823	Ã	Ã
390	SV2_._._SV2	0.277438	Ã	Ã
391	SV2_._._SV2	0.52344	Ã	Ã
392	SV2_._._SV2	0.399553	Ã	Ã
393	SV2_._._SV2	0.378783	Ã	Ã
394	SV2_._._SV2	0.167189	Ã	Ã
395	SV2_._._SV2	0.46624	Ã	Ã
396	SV2_._._SV2	0.435804	Ã	Ã
397	SV2_._._SV2	0.293395	Ã	Ã
398	SV2_._._SV2	0.36681	Ã	Ã
399	SV2_._._SV2	0.334927	Ã	Ã
400	SV2_._._SV2	0.574666	Ã	Ã
401	SV1_._._SV1	0.40957	Σ	SVD
402	SV1_._._SV1	0.416072	Σ	SVD
403	SV1_._._SV1	0.478519	Σ	SVD
404	SV1_._._SV1	0.604137	Σ	SVD
405	SV1_._._SV1	0.430811	Σ	SVD
406	SV1_._._SV1	0.397718	Σ	SVD
407	SV1_._._SV1	0.428397	Σ	SVD
408	SV1_._._SV1	0.550798	Σ	SVD
409	SV1_._._SV1	0.353769	Σ	SVD
410	SV1_._._SV1	0.50039	Σ	SVD
411	SV1_._._SV1	0.452628	Σ	SVD
412	SV1_._._SV1	0.413732	Σ	SVD
413	SV1_._._SV1	0.550113	Σ	SVD
414	SV1_._._SV1	0.386359	Σ	SVD
415	SV1_._._SV1	0.453086	Σ	SVD
416	SV1_._._SV1	0.464959	Σ	SVD
417	SV1_._._SV1	0.436041	Σ	SVD
418	SV1_._._SV1	0.406084	Σ	SVD
419	SV1_._._SV1	0.298517	Σ	SVD
420	SV1_._._SV1	0.620811	Σ	SVD
421	SV1_._._SV1	0.497968	Σ	SVD
422	SV1_._._SV1	0.396509	Σ	SVD
423	SV1_._._SV1	0.412861	Σ	SVD
424	SV1_._._SV1	0.591639	Σ	SVD
425	SV1_._._SV1	0.620868	Σ	SVD
426	SV1_._._SV1	0.45533	Σ	SVD
427	SV1_._._SV1	0.356286	Σ	SVD
428	SV1_._._SV1	0.422347	Σ	SVD
429	SV1_._._SV1	0.352142	Σ	SVD
430	SV1_._._SV1	0.403666	Σ	SVD
431	SV1_._._SV1	0.516353	Σ	SVD
432	SV1_._._SV1	0.499799	Σ	SVD
433	SV1_._._SV1	0.444316	Σ	SVD
434	SV1_._._SV1	0.440727	Σ	SVD
435	SV1_._._SV1	0.405197	Σ	SVD
436	SV1_._._SV1	0.483488	Σ	SVD
437	SV1_._._SV1	0.44082	Σ	SVD
438	SV1_._._SV1	0.43475	Σ	SVD
439	SV1_._._SV1	0.418659	Σ	SVD
440	SV1_._._SV1	0.474577	Σ	SVD
441	SV1_._._SV1	0.592475	Σ	SVD
442	SV1_._._SV1	0.513917	Σ	SVD
443	SV1_._._SV1	0.158543	Σ	SVD
444	SV1_._._SV1	0.387167	Σ	SVD
445	SV1_._._SV1	0.549472	Σ	SVD
446	SV1_._._SV1	0.475927	Σ	SVD
447	SV1_._._SV1	0.197783	Σ	SVD
448	SV1_._._SV1	0.446878	Σ	SVD
449	SV1_._._SV1	0.450086	Σ	SVD
450	SV1_._._SV1	0.470614	Σ	SVD
451	SV1_._._SV1	0.450857	Σ	SVD
452	SV1_._._SV1	0.494275	Σ	SVD
453	SV1_._._SV1	0.380469	Σ	SVD
454	SV1_._._SV1	0.479065	Σ	SVD
455	SV1_._._SV1	0.456457	Σ	SVD
456	SV1_._._SV1	0.599307	Σ	SVD
457	SV1_._._SV1	0.515446	Σ	SVD
458	SV1_._._SV1	0.393927	Σ	SVD
459	SV1_._._SV1	0.407958	Σ	SVD
460	SV1_._._SV1	0.18143	Σ	SVD
461	SV1_._._SV1	0.366347	Σ	SVD
462	SV1_._._SV1	0.550181	Σ	SVD
463	SV1_._._SV1	0.398904	Σ	SVD
464	SV1_._._SV1	0.52152	Σ	SVD
465	SV1_._._SV1	0.575346	Σ	SVD
466	SV1_._._SV1	0.3546	Σ	SVD
467	SV1_._._SV1	0.619404	Σ	SVD
468	SV1_._._SV1	0.557056	Σ	SVD
469	SV1_._._SV1	0.495493	Σ	SVD
470	SV1_._._SV1	0.387909	Σ	SVD
471	SV1_._._SV1	0.488468	Σ	SVD
472	SV1_._._SV1	0.505955	Σ	SVD
473	SV1_._._SV1	0.221816	Σ	SVD
474	SV1_._._SV1	0.422216	Σ	SVD
475	SV1_._._SV1	0.554294	Σ	SVD
476	SV1_._._SV1	0.626297	Σ	SVD
477	SV1_._._SV1	0.557092	Σ	SVD
478	SV1_._._SV1	0.487065	Σ	SVD
479	SV1_._._SV1	0.384147	Σ	SVD
480	SV1_._._SV1	0.42889	Σ	SVD
481	SV1_._._SV1	0.46472	Σ	SVD
482	SV1_._._SV1	0.411771	Σ	SVD
483	SV1_._._SV1	0.541667	Σ	SVD
484	SV1_._._SV1	0.445781	Σ	SVD
485	SV1_._._SV1	0.382838	Σ	SVD
486	SV1_._._SV1	0.481125	Σ	SVD
487	SV1_._._SV1	0.655479	Σ	SVD
488	SV1_._._SV1	0.480028	Σ	SVD
489	SV1_._._SV1	0.303294	Σ	SVD
490	SV1_._._SV1	0.371176	Σ	SVD
491	SV1_._._SV1	0.443884	Σ	SVD
492	SV1_._._SV1	0.581163	Σ	SVD
493	SV1_._._SV1	0.445404	Σ	SVD
494	SV1_._._SV1	0.472356	Σ	SVD
495	SV1_._._SV1	0.516426	Σ	SVD
496	SV1_._._SV1	0.48861	Σ	SVD
497	SV1_._._SV1	0.192677	Σ	SVD
498	SV1_._._SV1	0.493005	Σ	SVD
499	SV1_._._SV1	0.498462	Σ	SVD
500	SV1_._._SV1	0.490254	Σ	SVD
501	SV2_._._SV2	0.305051	Σ	SVD
502	SV2_._._SV2	0.234823	Σ	SVD
503	SV2_._._SV2	0.457301	Σ	SVD
504	SV2_._._SV2	0.324154	Σ	SVD
505	SV2_._._SV2	0.232923	Σ	SVD
506	SV2_._._SV2	0.313088	Σ	SVD
507	SV2_._._SV2	0.366867	Σ	SVD
508	SV2_._._SV2	0.521445	Σ	SVD
509	SV2_._._SV2	0.387291	Σ	SVD
510	SV2_._._SV2	0.23664	Σ	SVD
511	SV2_._._SV2	0.358312	Σ	SVD
512	SV2_._._SV2	0.34418	Σ	SVD
513	SV2_._._SV2	0.321097	Σ	SVD
514	SV2_._._SV2	0.458792	Σ	SVD
515	SV2_._._SV2	0.386335	Σ	SVD
516	SV2_._._SV2	0.292416	Σ	SVD
517	SV2_._._SV2	0.240329	Σ	SVD
518	SV2_._._SV2	0.259703	Σ	SVD
519	SV2_._._SV2	0.395044	Σ	SVD
520	SV2_._._SV2	0.432689	Σ	SVD
521	SV2_._._SV2	0.23405	Σ	SVD
522	SV2_._._SV2	0.433564	Σ	SVD
523	SV2_._._SV2	0.327772	Σ	SVD
524	SV2_._._SV2	0.370571	Σ	SVD
525	SV2_._._SV2	0.330855	Σ	SVD
526	SV2_._._SV2	0.371242	Σ	SVD
527	SV2_._._SV2	0.243488	Σ	SVD
528	SV2_._._SV2	0.363291	Σ	SVD
529	SV2_._._SV2	0.440436	Σ	SVD
530	SV2_._._SV2	0.461032	Σ	SVD
531	SV2_._._SV2	0.555109	Σ	SVD
532	SV2_._._SV2	0.182685	Σ	SVD
533	SV2_._._SV2	0.118498	Σ	SVD
534	SV2_._._SV2	0.329074	Σ	SVD
535	SV2_._._SV2	0.251462	Σ	SVD
536	SV2_._._SV2	0.431213	Σ	SVD
537	SV2_._._SV2	0.303457	Σ	SVD
538	SV2_._._SV2	0.360368	Σ	SVD
539	SV2_._._SV2	0.30341	Σ	SVD
540	SV2_._._SV2	0.221977	Σ	SVD
541	SV2_._._SV2	0.405424	Σ	SVD
542	SV2_._._SV2	0.359488	Σ	SVD
543	SV2_._._SV2	0.350163	Σ	SVD
544	SV2_._._SV2	0.203571	Σ	SVD
545	SV2_._._SV2	0.409579	Σ	SVD
546	SV2_._._SV2	0.462245	Σ	SVD
547	SV2_._._SV2	0.198448	Σ	SVD
548	SV2_._._SV2	0.278812	Σ	SVD
549	SV2_._._SV2	0.327016	Σ	SVD
550	SV2_._._SV2	0.279702	Σ	SVD
551	SV2_._._SV2	0.270146	Σ	SVD
552	SV2_._._SV2	0.315941	Σ	SVD
553	SV2_._._SV2	0.490823	Σ	SVD
554	SV2_._._SV2	0.45055	Σ	SVD
555	SV2_._._SV2	0.277413	Σ	SVD
556	SV2_._._SV2	0.33371	Σ	SVD
557	SV2_._._SV2	0.457572	Σ	SVD
558	SV2_._._SV2	0.228909	Σ	SVD
559	SV2_._._SV2	0.360237	Σ	SVD
560	SV2_._._SV2	0.269453	Σ	SVD
561	SV2_._._SV2	0.352459	Σ	SVD
562	SV2_._._SV2	0.346281	Σ	SVD
563	SV2_._._SV2	0.18283	Σ	SVD
564	SV2_._._SV2	0.158142	Σ	SVD
565	SV2_._._SV2	0.383917	Σ	SVD
566	SV2_._._SV2	0.204745	Σ	SVD
567	SV2_._._SV2	0.50036	Σ	SVD
568	SV2_._._SV2	0.414324	Σ	SVD
569	SV2_._._SV2	0.239218	Σ	SVD
570	SV2_._._SV2	0.309432	Σ	SVD
571	SV2_._._SV2	0.506645	Σ	SVD
572	SV2_._._SV2	0.523602	Σ	SVD
573	SV2_._._SV2	0.146192	Σ	SVD
574	SV2_._._SV2	0.3503	Σ	SVD
575	SV2_._._SV2	0.339293	Σ	SVD
576	SV2_._._SV2	0.276925	Σ	SVD
577	SV2_._._SV2	0.266876	Σ	SVD
578	SV2_._._SV2	0.224523	Σ	SVD
579	SV2_._._SV2	0.498059	Σ	SVD
580	SV2_._._SV2	0.124474	Σ	SVD
581	SV2_._._SV2	0.251502	Σ	SVD
582	SV2_._._SV2	0.170517	Σ	SVD
583	SV2_._._SV2	0.269498	Σ	SVD
584	SV2_._._SV2	0.35012	Σ	SVD
585	SV2_._._SV2	0.443082	Σ	SVD
586	SV2_._._SV2	0.446645	Σ	SVD
587	SV2_._._SV2	0.189994	Σ	SVD
588	SV2_._._SV2	0.343086	Σ	SVD
589	SV2_._._SV2	0.321686	Σ	SVD
590	SV2_._._SV2	0.254306	Σ	SVD
591	SV2_._._SV2	0.305644	Σ	SVD
592	SV2_._._SV2	0.430455	Σ	SVD
593	SV2_._._SV2	0.21741	Σ	SVD
594	SV2_._._SV2	0.263743	Σ	SVD
595	SV2_._._SV2	0.405719	Σ	SVD
596	SV2_._._SV2	0.216075	Σ	SVD
597	SV2_._._SV2	0.260431	Σ	SVD
598	SV2_._._SV2	0.356815	Σ	SVD
599	SV2_._._SV2	0.286897	Σ	SVD
600	SV2_._._SV2	0.401718	Σ	SVD
601	t1_._._SV1	0.20014	V	SVD
602	t1_._._SV1	0.192926	V	SVD
603	t1_._._SV1	0.312029	V	SVD
604	t1_._._SV1	0.441369	V	SVD
605	t1_._._SV1	0.411027	V	SVD
606	t1_._._SV1	0.374141	V	SVD
607	t1_._._SV1	0.209105	V	SVD
608	t1_._._SV1	0.262395	V	SVD
609	t1_._._SV1	0.260393	V	SVD
610	t1_._._SV1	0.199851	V	SVD
611	t1_._._SV1	0.36475	V	SVD
612	t1_._._SV1	0.147123	V	SVD
613	t1_._._SV1	0.289551	V	SVD
614	t1_._._SV1	0.154076	V	SVD
615	t1_._._SV1	0.270183	V	SVD
616	t1_._._SV1	0.195959	V	SVD
617	t1_._._SV1	0.333568	V	SVD
618	t1_._._SV1	0.191394	V	SVD
619	t1_._._SV1	0.385298	V	SVD
620	t1_._._SV1	0.429684	V	SVD
621	t1_._._SV1	0.290251	V	SVD
622	t1_._._SV1	0.265422	V	SVD
623	t1_._._SV1	0.251376	V	SVD
624	t1_._._SV1	0.295887	V	SVD
625	t1_._._SV1	0.396562	V	SVD
626	t1_._._SV1	0.232929	V	SVD
627	t1_._._SV1	0.369005	V	SVD
628	t1_._._SV1	0.48989	V	SVD
629	t1_._._SV1	0.177686	V	SVD
630	t1_._._SV1	0.235281	V	SVD
631	t1_._._SV1	0.192134	V	SVD
632	t1_._._SV1	0.354897	V	SVD
633	t1_._._SV1	0.401634	V	SVD
634	t1_._._SV1	0.156002	V	SVD
635	t1_._._SV1	0.244514	V	SVD
636	t1_._._SV1	0.270893	V	SVD
637	t1_._._SV1	0.19139	V	SVD
638	t1_._._SV1	0.488682	V	SVD
639	t1_._._SV1	0.382622	V	SVD
640	t1_._._SV1	0.248413	V	SVD
641	t1_._._SV1	0.396668	V	SVD
642	t1_._._SV1	0.263478	V	SVD
643	t1_._._SV1	0.234132	V	SVD
644	t1_._._SV1	0.353318	V	SVD
645	t1_._._SV1	0.317143	V	SVD
646	t1_._._SV1	0.167147	V	SVD
647	t1_._._SV1	0.05599	V	SVD
648	t1_._._SV1	0.489089	V	SVD
649	t1_._._SV1	0.430076	V	SVD
650	t1_._._SV1	0.196916	V	SVD
651	t1_._._SV1	0.243726	V	SVD
652	t1_._._SV1	0.450209	V	SVD
653	t1_._._SV1	0.326003	V	SVD
654	t1_._._SV1	0.184733	V	SVD
655	t1_._._SV1	0.299871	V	SVD
656	t1_._._SV1	0.228097	V	SVD
657	t1_._._SV1	0.2837	V	SVD
658	t1_._._SV1	0.346454	V	SVD
659	t1_._._SV1	0.331833	V	SVD
660	t1_._._SV1	0.34258	V	SVD
661	t1_._._SV1	0.44571	V	SVD
662	t1_._._SV1	0.297575	V	SVD
663	t1_._._SV1	0.23076	V	SVD
664	t1_._._SV1	0.365143	V	SVD
665	t1_._._SV1	0.237222	V	SVD
666	t1_._._SV1	0.406674	V	SVD
667	t1_._._SV1	0.242888	V	SVD
668	t1_._._SV1	0.162124	V	SVD
669	t1_._._SV1	0.202987	V	SVD
670	t1_._._SV1	0.256	V	SVD
671	t1_._._SV1	0.318727	V	SVD
672	t1_._._SV1	0.381168	V	SVD
673	t1_._._SV1	0.296726	V	SVD
674	t1_._._SV1	0.070598	V	SVD
675	t1_._._SV1	0.258316	V	SVD
676	t1_._._SV1	0.172717	V	SVD
677	t1_._._SV1	0.262913	V	SVD
678	t1_._._SV1	0.300707	V	SVD
679	t1_._._SV1	0.52206	V	SVD
680	t1_._._SV1	0.163311	V	SVD
681	t1_._._SV1	0.175942	V	SVD
682	t1_._._SV1	0.277439	V	SVD
683	t1_._._SV1	0.215239	V	SVD
684	t1_._._SV1	0.267559	V	SVD
685	t1_._._SV1	0.343218	V	SVD
686	t1_._._SV1	0.364454	V	SVD
687	t1_._._SV1	0.359019	V	SVD
688	t1_._._SV1	0.376581	V	SVD
689	t1_._._SV1	0.189835	V	SVD
690	t1_._._SV1	0.054916	V	SVD
691	t1_._._SV1	0.289591	V	SVD
692	t1_._._SV1	0.361229	V	SVD
693	t1_._._SV1	0.212101	V	SVD
694	t1_._._SV1	0.320133	V	SVD
695	t1_._._SV1	0.321205	V	SVD
696	t1_._._SV1	0.311598	V	SVD
697	t1_._._SV1	0.273554	V	SVD
698	t1_._._SV1	0.326738	V	SVD
699	t1_._._SV1	0.30871	V	SVD
700	t1_._._SV1	0.354881	V	SVD
701	t10_._._SV1	0.089774	V	SVD
702	t10_._._SV1	0.085821	V	SVD
703	t10_._._SV1	0.233694	V	SVD
704	t10_._._SV1	0.146638	V	SVD
705	t10_._._SV1	0.041008	V	SVD
706	t10_._._SV1	0.303008	V	SVD
707	t10_._._SV1	-0.031497	V	SVD
708	t10_._._SV1	0.169748	V	SVD
709	t10_._._SV1	0.101989	V	SVD
710	t10_._._SV1	0.232641	V	SVD
711	t10_._._SV1	0.14654	V	SVD
712	t10_._._SV1	0.006507	V	SVD
713	t10_._._SV1	0.322449	V	SVD
714	t10_._._SV1	0.378265	V	SVD
715	t10_._._SV1	0.025775	V	SVD
716	t10_._._SV1	-0.019201	V	SVD
717	t10_._._SV1	0.379319	V	SVD
718	t10_._._SV1	0.054225	V	SVD
719	t10_._._SV1	0.293652	V	SVD
720	t10_._._SV1	0.176414	V	SVD
721	t10_._._SV1	0.249386	V	SVD
722	t10_._._SV1	0.090622	V	SVD
723	t10_._._SV1	0.153079	V	SVD
724	t10_._._SV1	0.086956	V	SVD
725	t10_._._SV1	0.32658	V	SVD
726	t10_._._SV1	0.167248	V	SVD
727	t10_._._SV1	0.170929	V	SVD
728	t10_._._SV1	0.12906	V	SVD
729	t10_._._SV1	-0.003195	V	SVD
730	t10_._._SV1	0.291785	V	SVD
731	t10_._._SV1	0.065231	V	SVD
732	t10_._._SV1	0.302358	V	SVD
733	t10_._._SV1	0.253183	V	SVD
734	t10_._._SV1	0.013424	V	SVD
735	t10_._._SV1	0.08447	V	SVD
736	t10_._._SV1	0.154569	V	SVD
737	t10_._._SV1	0.098689	V	SVD
738	t10_._._SV1	0.279592	V	SVD
739	t10_._._SV1	0.234056	V	SVD
740	t10_._._SV1	0.396458	V	SVD
741	t10_._._SV1	0.21604	V	SVD
742	t10_._._SV1	-0.02179	V	SVD
743	t10_._._SV1	0.116154	V	SVD
744	t10_._._SV1	0.231543	V	SVD
745	t10_._._SV1	0.228029	V	SVD
746	t10_._._SV1	0.202505	V	SVD
747	t10_._._SV1	0.04326	V	SVD
748	t10_._._SV1	0.239574	V	SVD
749	t10_._._SV1	0.284965	V	SVD
750	t10_._._SV1	0.052728	V	SVD
751	t10_._._SV1	0.151301	V	SVD
752	t10_._._SV1	0.156795	V	SVD
753	t10_._._SV1	0.100019	V	SVD
754	t10_._._SV1	0.034774	V	SVD
755	t10_._._SV1	0.306013	V	SVD
756	t10_._._SV1	0.006256	V	SVD
757	t10_._._SV1	0.194525	V	SVD
758	t10_._._SV1	0.243724	V	SVD
759	t10_._._SV1	0.2265	V	SVD
760	t10_._._SV1	0.205396	V	SVD
761	t10_._._SV1	0.28607	V	SVD
762	t10_._._SV1	0.153761	V	SVD
763	t10_._._SV1	0.139022	V	SVD
764	t10_._._SV1	0.224164	V	SVD
765	t10_._._SV1	0.100777	V	SVD
766	t10_._._SV1	0.190337	V	SVD
767	t10_._._SV1	0.320057	V	SVD
768	t10_._._SV1	0.281798	V	SVD
769	t10_._._SV1	0.094803	V	SVD
770	t10_._._SV1	0.100384	V	SVD
771	t10_._._SV1	0.328891	V	SVD
772	t10_._._SV1	0.10951	V	SVD
773	t10_._._SV1	0.214139	V	SVD
774	t10_._._SV1	0.085107	V	SVD
775	t10_._._SV1	0.102017	V	SVD
776	t10_._._SV1	0.030365	V	SVD
777	t10_._._SV1	0.096753	V	SVD
778	t10_._._SV1	0.261582	V	SVD
779	t10_._._SV1	0.336719	V	SVD
780	t10_._._SV1	-0.087321	V	SVD
781	t10_._._SV1	0.146865	V	SVD
782	t10_._._SV1	0.143993	V	SVD
783	t10_._._SV1	0.040399	V	SVD
784	t10_._._SV1	0.050418	V	SVD
785	t10_._._SV1	0.320832	V	SVD
786	t10_._._SV1	0.199565	V	SVD
787	t10_._._SV1	0.293412	V	SVD
788	t10_._._SV1	0.132497	V	SVD
789	t10_._._SV1	0.153167	V	SVD
790	t10_._._SV1	0.084106	V	SVD
791	t10_._._SV1	0.118935	V	SVD
792	t10_._._SV1	0.196644	V	SVD
793	t10_._._SV1	0.129784	V	SVD
794	t10_._._SV1	0.189386	V	SVD
795	t10_._._SV1	0.155478	V	SVD
796	t10_._._SV1	0.266219	V	SVD
797	t10_._._SV1	0.219024	V	SVD
798	t10_._._SV1	0.26262	V	SVD
799	t10_._._SV1	0.122115	V	SVD
800	t10_._._SV1	0.261784	V	SVD
801	t11_._._SV1	-0.012171	V	SVD
802	t11_._._SV1	-0.027603	V	SVD
803	t11_._._SV1	0.20515	V	SVD
804	t11_._._SV1	0.167851	V	SVD
805	t11_._._SV1	-0.027255	V	SVD
806	t11_._._SV1	0.312833	V	SVD
807	t11_._._SV1	0.022893	V	SVD
808	t11_._._SV1	0.134697	V	SVD
809	t11_._._SV1	-0.065953	V	SVD
810	t11_._._SV1	0.12671	V	SVD
811	t11_._._SV1	0.209453	V	SVD
812	t11_._._SV1	-0.010459	V	SVD
813	t11_._._SV1	0.129591	V	SVD
814	t11_._._SV1	0.298083	V	SVD
815	t11_._._SV1	-0.038442	V	SVD
816	t11_._._SV1	-0.00907	V	SVD
817	t11_._._SV1	0.258662	V	SVD
818	t11_._._SV1	-0.074284	V	SVD
819	t11_._._SV1	0.382149	V	SVD
820	t11_._._SV1	0.223349	V	SVD
821	t11_._._SV1	0.120402	V	SVD
822	t11_._._SV1	0.080962	V	SVD
823	t11_._._SV1	0.128889	V	SVD
824	t11_._._SV1	0.023828	V	SVD
825	t11_._._SV1	0.268419	V	SVD
826	t11_._._SV1	0.053661	V	SVD
827	t11_._._SV1	0.158182	V	SVD
828	t11_._._SV1	0.157872	V	SVD
829	t11_._._SV1	-0.118244	V	SVD
830	t11_._._SV1	0.196629	V	SVD
831	t11_._._SV1	0.066989	V	SVD
832	t11_._._SV1	0.2372	V	SVD
833	t11_._._SV1	0.210715	V	SVD
834	t11_._._SV1	-0.075133	V	SVD
835	t11_._._SV1	0.063927	V	SVD
836	t11_._._SV1	0.066437	V	SVD
837	t11_._._SV1	-0.068197	V	SVD
838	t11_._._SV1	0.245184	V	SVD
839	t11_._._SV1	0.204343	V	SVD
840	t11_._._SV1	0.22141	V	SVD
841	t11_._._SV1	0.29585	V	SVD
842	t11_._._SV1	-0.027197	V	SVD
843	t11_._._SV1	0.090366	V	SVD
844	t11_._._SV1	0.240385	V	SVD
845	t11_._._SV1	0.124982	V	SVD
846	t11_._._SV1	0.164669	V	SVD
847	t11_._._SV1	0.048771	V	SVD
848	t11_._._SV1	0.067521	V	SVD
849	t11_._._SV1	0.11881	V	SVD
850	t11_._._SV1	0.104793	V	SVD
851	t11_._._SV1	0.06992	V	SVD
852	t11_._._SV1	0.171342	V	SVD
853	t11_._._SV1	0.041808	V	SVD
854	t11_._._SV1	0.051596	V	SVD
855	t11_._._SV1	0.217791	V	SVD
856	t11_._._SV1	-0.140348	V	SVD
857	t11_._._SV1	0.340696	V	SVD
858	t11_._._SV1	0.183805	V	SVD
859	t11_._._SV1	0.132533	V	SVD
860	t11_._._SV1	0.230606	V	SVD
861	t11_._._SV1	0.144329	V	SVD
862	t11_._._SV1	0.057866	V	SVD
863	t11_._._SV1	0.030519	V	SVD
864	t11_._._SV1	0.04765	V	SVD
865	t11_._._SV1	0.121266	V	SVD
866	t11_._._SV1	0.103862	V	SVD
867	t11_._._SV1	0.046136	V	SVD
868	t11_._._SV1	0.319026	V	SVD
869	t11_._._SV1	0.058316	V	SVD
870	t11_._._SV1	0.072076	V	SVD
871	t11_._._SV1	0.276382	V	SVD
872	t11_._._SV1	0.083678	V	SVD
873	t11_._._SV1	0.161401	V	SVD
874	t11_._._SV1	0.041301	V	SVD
875	t11_._._SV1	0.129344	V	SVD
876	t11_._._SV1	-0.028973	V	SVD
877	t11_._._SV1	0.03247	V	SVD
878	t11_._._SV1	0.230187	V	SVD
879	t11_._._SV1	0.223345	V	SVD
880	t11_._._SV1	-0.111895	V	SVD
881	t11_._._SV1	0.028916	V	SVD
882	t11_._._SV1	0.068954	V	SVD
883	t11_._._SV1	-0.005177	V	SVD
884	t11_._._SV1	0.003686	V	SVD
885	t11_._._SV1	0.282701	V	SVD
886	t11_._._SV1	0.137763	V	SVD
887	t11_._._SV1	0.200909	V	SVD
888	t11_._._SV1	0.10708	V	SVD
889	t11_._._SV1	0.113945	V	SVD
890	t11_._._SV1	0.029248	V	SVD
891	t11_._._SV1	0.115349	V	SVD
892	t11_._._SV1	0.121453	V	SVD
893	t11_._._SV1	0.051754	V	SVD
894	t11_._._SV1	0.22926	V	SVD
895	t11_._._SV1	0.177377	V	SVD
896	t11_._._SV1	0.15339	V	SVD
897	t11_._._SV1	0.119286	V	SVD
898	t11_._._SV1	0.194125	V	SVD
899	t11_._._SV1	0.04673	V	SVD
900	t11_._._SV1	0.238023	V	SVD
901	t12_._._SV1	-0.012977	V	SVD
902	t12_._._SV1	0.146834	V	SVD
903	t12_._._SV1	0.207458	V	SVD
904	t12_._._SV1	0.369897	V	SVD
905	t12_._._SV1	0.060418	V	SVD
906	t12_._._SV1	0.326256	V	SVD
907	t12_._._SV1	0.153342	V	SVD
908	t12_._._SV1	0.122421	V	SVD
909	t12_._._SV1	0.082896	V	SVD
910	t12_._._SV1	0.178357	V	SVD
911	t12_._._SV1	0.15444	V	SVD
912	t12_._._SV1	0.114156	V	SVD
913	t12_._._SV1	0.112944	V	SVD
914	t12_._._SV1	0.228195	V	SVD
915	t12_._._SV1	0.067467	V	SVD
916	t12_._._SV1	0.036277	V	SVD
917	t12_._._SV1	0.294746	V	SVD
918	t12_._._SV1	-0.083351	V	SVD
919	t12_._._SV1	0.296022	V	SVD
920	t12_._._SV1	0.351945	V	SVD
921	t12_._._SV1	0.12737	V	SVD
922	t12_._._SV1	0.040873	V	SVD
923	t12_._._SV1	0.249971	V	SVD
924	t12_._._SV1	0.1487	V	SVD
925	t12_._._SV1	0.343544	V	SVD
926	t12_._._SV1	0.058366	V	SVD
927	t12_._._SV1	0.153687	V	SVD
928	t12_._._SV1	0.237922	V	SVD
929	t12_._._SV1	0.098421	V	SVD
930	t12_._._SV1	0.237214	V	SVD
931	t12_._._SV1	0.164073	V	SVD
932	t12_._._SV1	0.22841	V	SVD
933	t12_._._SV1	0.160858	V	SVD
934	t12_._._SV1	0.039825	V	SVD
935	t12_._._SV1	0.158321	V	SVD
936	t12_._._SV1	0.176057	V	SVD
937	t12_._._SV1	0.033428	V	SVD
938	t12_._._SV1	0.300411	V	SVD
939	t12_._._SV1	0.257773	V	SVD
940	t12_._._SV1	0.293139	V	SVD
941	t12_._._SV1	0.359513	V	SVD
942	t12_._._SV1	0.115186	V	SVD
943	t12_._._SV1	0.171539	V	SVD
944	t12_._._SV1	0.203294	V	SVD
945	t12_._._SV1	0.169872	V	SVD
946	t12_._._SV1	0.228534	V	SVD
947	t12_._._SV1	0.040884	V	SVD
948	t12_._._SV1	0.18952	V	SVD
949	t12_._._SV1	0.263667	V	SVD
950	t12_._._SV1	0.15958	V	SVD
951	t12_._._SV1	0.064599	V	SVD
952	t12_._._SV1	0.280651	V	SVD
953	t12_._._SV1	0.031357	V	SVD
954	t12_._._SV1	0.059075	V	SVD
955	t12_._._SV1	0.301578	V	SVD
956	t12_._._SV1	0.020626	V	SVD
957	t12_._._SV1	0.255979	V	SVD
958	t12_._._SV1	0.161402	V	SVD
959	t12_._._SV1	0.281648	V	SVD
960	t12_._._SV1	0.310472	V	SVD
961	t12_._._SV1	0.24666	V	SVD
962	t12_._._SV1	0.109729	V	SVD
963	t12_._._SV1	0.063706	V	SVD
964	t12_._._SV1	0.164296	V	SVD
965	t12_._._SV1	0.150006	V	SVD
966	t12_._._SV1	0.176224	V	SVD
967	t12_._._SV1	0.085423	V	SVD
968	t12_._._SV1	0.303703	V	SVD
969	t12_._._SV1	0.071234	V	SVD
970	t12_._._SV1	0.162671	V	SVD
971	t12_._._SV1	0.245388	V	SVD
972	t12_._._SV1	0.289088	V	SVD
973	t12_._._SV1	0.194349	V	SVD
974	t12_._._SV1	0.016948	V	SVD
975	t12_._._SV1	0.137226	V	SVD
976	t12_._._SV1	0.092839	V	SVD
977	t12_._._SV1	0.10716	V	SVD
978	t12_._._SV1	0.257652	V	SVD
979	t12_._._SV1	0.350988	V	SVD
980	t12_._._SV1	0.073487	V	SVD
981	t12_._._SV1	0.164224	V	SVD
982	t12_._._SV1	0.140913	V	SVD
983	t12_._._SV1	0.165676	V	SVD
984	t12_._._SV1	0.100576	V	SVD
985	t12_._._SV1	0.281639	V	SVD
986	t12_._._SV1	0.192217	V	SVD
987	t12_._._SV1	0.184906	V	SVD
988	t12_._._SV1	0.184571	V	SVD
989	t12_._._SV1	0.136271	V	SVD
990	t12_._._SV1	0.087629	V	SVD
991	t12_._._SV1	0.208276	V	SVD
992	t12_._._SV1	0.100089	V	SVD
993	t12_._._SV1	0.1362	V	SVD
994	t12_._._SV1	0.24396	V	SVD
995	t12_._._SV1	0.196714	V	SVD
996	t12_._._SV1	0.155447	V	SVD
997	t12_._._SV1	0.150546	V	SVD
998	t12_._._SV1	0.212461	V	SVD
999	t12_._._SV1	0.115014	V	SVD
1000	t12_._._SV1	0.235664	V	SVD
1001	t13_._._SV1	0.241278	V	SVD
1002	t13_._._SV1	0.330832	V	SVD
1003	t13_._._SV1	0.318033	V	SVD
1004	t13_._._SV1	0.435018	V	SVD
1005	t13_._._SV1	0.383039	V	SVD
1006	t13_._._SV1	0.441353	V	SVD
1007	t13_._._SV1	0.272234	V	SVD
1008	t13_._._SV1	0.350881	V	SVD
1009	t13_._._SV1	0.440561	V	SVD
1010	t13_._._SV1	0.330115	V	SVD
1011	t13_._._SV1	0.332124	V	SVD
1012	t13_._._SV1	0.24802	V	SVD
1013	t13_._._SV1	0.313549	V	SVD
1014	t13_._._SV1	0.23449	V	SVD
1015	t13_._._SV1	0.328311	V	SVD
1016	t13_._._SV1	0.403704	V	SVD
1017	t13_._._SV1	0.3535	V	SVD
1018	t13_._._SV1	0.221299	V	SVD
1019	t13_._._SV1	0.309692	V	SVD
1020	t13_._._SV1	0.271451	V	SVD
1021	t13_._._SV1	0.376044	V	SVD
1022	t13_._._SV1	0.310262	V	SVD
1023	t13_._._SV1	0.362404	V	SVD
1024	t13_._._SV1	0.363389	V	SVD
1025	t13_._._SV1	0.335614	V	SVD
1026	t13_._._SV1	0.332452	V	SVD
1027	t13_._._SV1	0.348162	V	SVD
1028	t13_._._SV1	0.324837	V	SVD
1029	t13_._._SV1	0.218846	V	SVD
1030	t13_._._SV1	0.302854	V	SVD
1031	t13_._._SV1	0.232534	V	SVD
1032	t13_._._SV1	0.348732	V	SVD
1033	t13_._._SV1	0.352422	V	SVD
1034	t13_._._SV1	0.277356	V	SVD
1035	t13_._._SV1	0.463376	V	SVD
1036	t13_._._SV1	0.243274	V	SVD
1037	t13_._._SV1	0.437213	V	SVD
1038	t13_._._SV1	0.541054	V	SVD
1039	t13_._._SV1	0.233173	V	SVD
1040	t13_._._SV1	0.273244	V	SVD
1041	t13_._._SV1	0.420798	V	SVD
1042	t13_._._SV1	0.151687	V	SVD
1043	t13_._._SV1	0.386985	V	SVD
1044	t13_._._SV1	0.394874	V	SVD
1045	t13_._._SV1	0.427515	V	SVD
1046	t13_._._SV1	0.23655	V	SVD
1047	t13_._._SV1	0.168009	V	SVD
1048	t13_._._SV1	0.370322	V	SVD
1049	t13_._._SV1	0.445046	V	SVD
1050	t13_._._SV1	0.210745	V	SVD
1051	t13_._._SV1	0.16562	V	SVD
1052	t13_._._SV1	0.543637	V	SVD
1053	t13_._._SV1	0.383277	V	SVD
1054	t13_._._SV1	0.190215	V	SVD
1055	t13_._._SV1	0.312332	V	SVD
1056	t13_._._SV1	0.234369	V	SVD
1057	t13_._._SV1	0.422414	V	SVD
1058	t13_._._SV1	0.321779	V	SVD
1059	t13_._._SV1	0.344275	V	SVD
1060	t13_._._SV1	0.413033	V	SVD
1061	t13_._._SV1	0.393266	V	SVD
1062	t13_._._SV1	0.36343	V	SVD
1063	t13_._._SV1	0.309054	V	SVD
1064	t13_._._SV1	0.261298	V	SVD
1065	t13_._._SV1	0.268603	V	SVD
1066	t13_._._SV1	0.366206	V	SVD
1067	t13_._._SV1	0.147499	V	SVD
1068	t13_._._SV1	0.446426	V	SVD
1069	t13_._._SV1	0.333883	V	SVD
1070	t13_._._SV1	0.220427	V	SVD
1071	t13_._._SV1	0.313329	V	SVD
1072	t13_._._SV1	0.50588	V	SVD
1073	t13_._._SV1	0.305072	V	SVD
1074	t13_._._SV1	0.127361	V	SVD
1075	t13_._._SV1	0.327707	V	SVD
1076	t13_._._SV1	0.212987	V	SVD
1077	t13_._._SV1	0.363664	V	SVD
1078	t13_._._SV1	0.197658	V	SVD
1079	t13_._._SV1	0.5875	V	SVD
1080	t13_._._SV1	0.252704	V	SVD
1081	t13_._._SV1	0.55051	V	SVD
1082	t13_._._SV1	0.267803	V	SVD
1083	t13_._._SV1	0.232011	V	SVD
1084	t13_._._SV1	0.248204	V	SVD
1085	t13_._._SV1	0.390591	V	SVD
1086	t13_._._SV1	0.347783	V	SVD
1087	t13_._._SV1	0.261076	V	SVD
1088	t13_._._SV1	0.355905	V	SVD
1089	t13_._._SV1	0.199047	V	SVD
1090	t13_._._SV1	0.34453	V	SVD
1091	t13_._._SV1	0.292654	V	SVD
1092	t13_._._SV1	0.400977	V	SVD
1093	t13_._._SV1	0.389743	V	SVD
1094	t13_._._SV1	0.260528	V	SVD
1095	t13_._._SV1	0.290382	V	SVD
1096	t13_._._SV1	0.345352	V	SVD
1097	t13_._._SV1	0.359314	V	SVD
1098	t13_._._SV1	0.375388	V	SVD
1099	t13_._._SV1	0.34155	V	SVD
1100	t13_._._SV1	0.331749	V	SVD
1101	t14_._._SV1	0.135687	V	SVD
1102	t14_._._SV1	0.278505	V	SVD
1103	t14_._._SV1	0.19149	V	SVD
1104	t14_._._SV1	0.461621	V	SVD
1105	t14_._._SV1	0.308613	V	SVD
1106	t14_._._SV1	0.441429	V	SVD
1107	t14_._._SV1	0.382404	V	SVD
1108	t14_._._SV1	0.248929	V	SVD
1109	t14_._._SV1	0.363645	V	SVD
1110	t14_._._SV1	0.322557	V	SVD
1111	t14_._._SV1	0.321364	V	SVD
1112	t14_._._SV1	0.195648	V	SVD
1113	t14_._._SV1	0.185559	V	SVD
1114	t14_._._SV1	0.190845	V	SVD
1115	t14_._._SV1	0.349879	V	SVD
1116	t14_._._SV1	0.243491	V	SVD
1117	t14_._._SV1	0.24139	V	SVD
1118	t14_._._SV1	0.195731	V	SVD
1119	t14_._._SV1	0.222443	V	SVD
1120	t14_._._SV1	0.277722	V	SVD
1121	t14_._._SV1	0.317614	V	SVD
1122	t14_._._SV1	0.330823	V	SVD
1123	t14_._._SV1	0.288312	V	SVD
1124	t14_._._SV1	0.335021	V	SVD
1125	t14_._._SV1	0.298543	V	SVD
1126	t14_._._SV1	0.226674	V	SVD
1127	t14_._._SV1	0.285986	V	SVD
1128	t14_._._SV1	0.359596	V	SVD
1129	t14_._._SV1	0.30914	V	SVD
1130	t14_._._SV1	0.193532	V	SVD
1131	t14_._._SV1	0.293534	V	SVD
1132	t14_._._SV1	0.27845	V	SVD
1133	t14_._._SV1	0.249515	V	SVD
1134	t14_._._SV1	0.174291	V	SVD
1135	t14_._._SV1	0.362075	V	SVD
1136	t14_._._SV1	0.340175	V	SVD
1137	t14_._._SV1	0.408338	V	SVD
1138	t14_._._SV1	0.454131	V	SVD
1139	t14_._._SV1	0.293987	V	SVD
1140	t14_._._SV1	0.199882	V	SVD
1141	t14_._._SV1	0.344376	V	SVD
1142	t14_._._SV1	0.143402	V	SVD
1143	t14_._._SV1	0.319045	V	SVD
1144	t14_._._SV1	0.366195	V	SVD
1145	t14_._._SV1	0.404292	V	SVD
1146	t14_._._SV1	0.104371	V	SVD
1147	t14_._._SV1	0.112671	V	SVD
1148	t14_._._SV1	0.383432	V	SVD
1149	t14_._._SV1	0.37717	V	SVD
1150	t14_._._SV1	0.255704	V	SVD
1151	t14_._._SV1	0.064726	V	SVD
1152	t14_._._SV1	0.350346	V	SVD
1153	t14_._._SV1	0.40768	V	SVD
1154	t14_._._SV1	0.194641	V	SVD
1155	t14_._._SV1	0.262266	V	SVD
1156	t14_._._SV1	0.412935	V	SVD
1157	t14_._._SV1	0.375247	V	SVD
1158	t14_._._SV1	0.21635	V	SVD
1159	t14_._._SV1	0.274206	V	SVD
1160	t14_._._SV1	0.401296	V	SVD
1161	t14_._._SV1	0.297251	V	SVD
1162	t14_._._SV1	0.320426	V	SVD
1163	t14_._._SV1	0.378684	V	SVD
1164	t14_._._SV1	0.19367	V	SVD
1165	t14_._._SV1	0.178466	V	SVD
1166	t14_._._SV1	0.300028	V	SVD
1167	t14_._._SV1	0.249722	V	SVD
1168	t14_._._SV1	0.240689	V	SVD
1169	t14_._._SV1	0.268914	V	SVD
1170	t14_._._SV1	0.248863	V	SVD
1171	t14_._._SV1	0.193289	V	SVD
1172	t14_._._SV1	0.464694	V	SVD
1173	t14_._._SV1	0.291312	V	SVD
1174	t14_._._SV1	0.176041	V	SVD
1175	t14_._._SV1	0.258454	V	SVD
1176	t14_._._SV1	0.213636	V	SVD
1177	t14_._._SV1	0.364769	V	SVD
1178	t14_._._SV1	0.134308	V	SVD
1179	t14_._._SV1	0.487609	V	SVD
1180	t14_._._SV1	0.258255	V	SVD
1181	t14_._._SV1	0.456323	V	SVD
1182	t14_._._SV1	0.19692	V	SVD
1183	t14_._._SV1	0.265103	V	SVD
1184	t14_._._SV1	0.246086	V	SVD
1185	t14_._._SV1	0.332725	V	SVD
1186	t14_._._SV1	0.418502	V	SVD
1187	t14_._._SV1	0.255448	V	SVD
1188	t14_._._SV1	0.347879	V	SVD
1189	t14_._._SV1	0.169212	V	SVD
1190	t14_._._SV1	0.326908	V	SVD
1191	t14_._._SV1	0.365154	V	SVD
1192	t14_._._SV1	0.303186	V	SVD
1193	t14_._._SV1	0.319862	V	SVD
1194	t14_._._SV1	0.22852	V	SVD
1195	t14_._._SV1	0.323168	V	SVD
1196	t14_._._SV1	0.346513	V	SVD
1197	t14_._._SV1	0.238642	V	SVD
1198	t14_._._SV1	0.278298	V	SVD
1199	t14_._._SV1	0.369796	V	SVD
1200	t14_._._SV1	0.271233	V	SVD
1201	t15_._._SV1	0.12534	V	SVD
1202	t15_._._SV1	0.187665	V	SVD
1203	t15_._._SV1	0.30704	V	SVD
1204	t15_._._SV1	0.393226	V	SVD
1205	t15_._._SV1	0.378426	V	SVD
1206	t15_._._SV1	0.437053	V	SVD
1207	t15_._._SV1	0.312345	V	SVD
1208	t15_._._SV1	0.317384	V	SVD
1209	t15_._._SV1	0.345281	V	SVD
1210	t15_._._SV1	0.349056	V	SVD
1211	t15_._._SV1	0.268608	V	SVD
1212	t15_._._SV1	0.216908	V	SVD
1213	t15_._._SV1	0.294299	V	SVD
1214	t15_._._SV1	0.300074	V	SVD
1215	t15_._._SV1	0.327875	V	SVD
1216	t15_._._SV1	0.363837	V	SVD
1217	t15_._._SV1	0.280326	V	SVD
1218	t15_._._SV1	0.278206	V	SVD
1219	t15_._._SV1	0.171394	V	SVD
1220	t15_._._SV1	0.355731	V	SVD
1221	t15_._._SV1	0.342477	V	SVD
1222	t15_._._SV1	0.314305	V	SVD
1223	t15_._._SV1	0.208531	V	SVD
1224	t15_._._SV1	0.346234	V	SVD
1225	t15_._._SV1	0.244774	V	SVD
1226	t15_._._SV1	0.194885	V	SVD
1227	t15_._._SV1	0.14652	V	SVD
1228	t15_._._SV1	0.454246	V	SVD
1229	t15_._._SV1	0.311837	V	SVD
1230	t15_._._SV1	0.295197	V	SVD
1231	t15_._._SV1	0.339938	V	SVD
1232	t15_._._SV1	0.245267	V	SVD
1233	t15_._._SV1	0.414301	V	SVD
1234	t15_._._SV1	0.149392	V	SVD
1235	t15_._._SV1	0.340141	V	SVD
1236	t15_._._SV1	0.229658	V	SVD
1237	t15_._._SV1	0.46571	V	SVD
1238	t15_._._SV1	0.389823	V	SVD
1239	t15_._._SV1	0.29991	V	SVD
1240	t15_._._SV1	0.093311	V	SVD
1241	t15_._._SV1	0.438694	V	SVD
1242	t15_._._SV1	0.2143	V	SVD
1243	t15_._._SV1	0.266645	V	SVD
1244	t15_._._SV1	0.313522	V	SVD
1245	t15_._._SV1	0.226262	V	SVD
1246	t15_._._SV1	0.17862	V	SVD
1247	t15_._._SV1	0.185452	V	SVD
1248	t15_._._SV1	0.357203	V	SVD
1249	t15_._._SV1	0.423724	V	SVD
1250	t15_._._SV1	0.224017	V	SVD
1251	t15_._._SV1	0.135374	V	SVD
1252	t15_._._SV1	0.316169	V	SVD
1253	t15_._._SV1	0.44635	V	SVD
1254	t15_._._SV1	0.22851	V	SVD
1255	t15_._._SV1	0.260324	V	SVD
1256	t15_._._SV1	0.309444	V	SVD
1257	t15_._._SV1	0.415385	V	SVD
1258	t15_._._SV1	0.374341	V	SVD
1259	t15_._._SV1	0.343366	V	SVD
1260	t15_._._SV1	0.33447	V	SVD
1261	t15_._._SV1	0.339419	V	SVD
1262	t15_._._SV1	0.369201	V	SVD
1263	t15_._._SV1	0.382089	V	SVD
1264	t15_._._SV1	0.176614	V	SVD
1265	t15_._._SV1	0.24816	V	SVD
1266	t15_._._SV1	0.224387	V	SVD
1267	t15_._._SV1	0.365388	V	SVD
1268	t15_._._SV1	0.374527	V	SVD
1269	t15_._._SV1	0.234746	V	SVD
1270	t15_._._SV1	0.198131	V	SVD
1271	t15_._._SV1	0.378714	V	SVD
1272	t15_._._SV1	0.411698	V	SVD
1273	t15_._._SV1	0.230186	V	SVD
1274	t15_._._SV1	0.185569	V	SVD
1275	t15_._._SV1	0.19617	V	SVD
1276	t15_._._SV1	0.229605	V	SVD
1277	t15_._._SV1	0.423868	V	SVD
1278	t15_._._SV1	0.197354	V	SVD
1279	t15_._._SV1	0.331092	V	SVD
1280	t15_._._SV1	0.307341	V	SVD
1281	t15_._._SV1	0.526197	V	SVD
1282	t15_._._SV1	0.10194	V	SVD
1283	t15_._._SV1	0.263988	V	SVD
1284	t15_._._SV1	0.299647	V	SVD
1285	t15_._._SV1	0.368257	V	SVD
1286	t15_._._SV1	0.406614	V	SVD
1287	t15_._._SV1	0.241307	V	SVD
1288	t15_._._SV1	0.361557	V	SVD
1289	t15_._._SV1	0.263294	V	SVD
1290	t15_._._SV1	0.241052	V	SVD
1291	t15_._._SV1	0.248415	V	SVD
1292	t15_._._SV1	0.307287	V	SVD
1293	t15_._._SV1	0.198034	V	SVD
1294	t15_._._SV1	0.257011	V	SVD
1295	t15_._._SV1	0.472117	V	SVD
1296	t15_._._SV1	0.43779	V	SVD
1297	t15_._._SV1	0.296002	V	SVD
1298	t15_._._SV1	0.237487	V	SVD
1299	t15_._._SV1	0.302602	V	SVD
1300	t15_._._SV1	0.363194	V	SVD
1301	t16_._._SV1	0.05326	V	SVD
1302	t16_._._SV1	0.120743	V	SVD
1303	t16_._._SV1	0.36771	V	SVD
1304	t16_._._SV1	0.316932	V	SVD
1305	t16_._._SV1	0.405438	V	SVD
1306	t16_._._SV1	0.46096	V	SVD
1307	t16_._._SV1	0.191608	V	SVD
1308	t16_._._SV1	0.248623	V	SVD
1309	t16_._._SV1	0.375164	V	SVD
1310	t16_._._SV1	0.332599	V	SVD
1311	t16_._._SV1	0.160671	V	SVD
1312	t16_._._SV1	0.289263	V	SVD
1313	t16_._._SV1	0.214978	V	SVD
1314	t16_._._SV1	0.251395	V	SVD
1315	t16_._._SV1	0.317705	V	SVD
1316	t16_._._SV1	0.372123	V	SVD
1317	t16_._._SV1	0.299264	V	SVD
1318	t16_._._SV1	0.162776	V	SVD
1319	t16_._._SV1	0.235492	V	SVD
1320	t16_._._SV1	0.391687	V	SVD
1321	t16_._._SV1	0.415129	V	SVD
1322	t16_._._SV1	0.363696	V	SVD
1323	t16_._._SV1	0.154707	V	SVD
1324	t16_._._SV1	0.265481	V	SVD
1325	t16_._._SV1	0.205841	V	SVD
1326	t16_._._SV1	0.107027	V	SVD
1327	t16_._._SV1	0.115057	V	SVD
1328	t16_._._SV1	0.385331	V	SVD
1329	t16_._._SV1	0.260061	V	SVD
1330	t16_._._SV1	0.314558	V	SVD
1331	t16_._._SV1	0.279147	V	SVD
1332	t16_._._SV1	0.287052	V	SVD
1333	t16_._._SV1	0.467046	V	SVD
1334	t16_._._SV1	0.072491	V	SVD
1335	t16_._._SV1	0.281465	V	SVD
1336	t16_._._SV1	0.115782	V	SVD
1337	t16_._._SV1	0.500819	V	SVD
1338	t16_._._SV1	0.37461	V	SVD
1339	t16_._._SV1	0.304604	V	SVD
1340	t16_._._SV1	0.217266	V	SVD
1341	t16_._._SV1	0.484545	V	SVD
1342	t16_._._SV1	0.2295	V	SVD
1343	t16_._._SV1	0.302706	V	SVD
1344	t16_._._SV1	0.278262	V	SVD
1345	t16_._._SV1	0.160347	V	SVD
1346	t16_._._SV1	0.156155	V	SVD
1347	t16_._._SV1	0.14818	V	SVD
1348	t16_._._SV1	0.347272	V	SVD
1349	t16_._._SV1	0.479615	V	SVD
1350	t16_._._SV1	0.117338	V	SVD
1351	t16_._._SV1	0.22219	V	SVD
1352	t16_._._SV1	0.241318	V	SVD
1353	t16_._._SV1	0.414914	V	SVD
1354	t16_._._SV1	0.280944	V	SVD
1355	t16_._._SV1	0.2262	V	SVD
1356	t16_._._SV1	0.36908	V	SVD
1357	t16_._._SV1	0.320917	V	SVD
1358	t16_._._SV1	0.357075	V	SVD
1359	t16_._._SV1	0.331554	V	SVD
1360	t16_._._SV1	0.296638	V	SVD
1361	t16_._._SV1	0.29315	V	SVD
1362	t16_._._SV1	0.305164	V	SVD
1363	t16_._._SV1	0.328572	V	SVD
1364	t16_._._SV1	0.220599	V	SVD
1365	t16_._._SV1	0.168019	V	SVD
1366	t16_._._SV1	0.293822	V	SVD
1367	t16_._._SV1	0.297045	V	SVD
1368	t16_._._SV1	0.22371	V	SVD
1369	t16_._._SV1	0.256244	V	SVD
1370	t16_._._SV1	0.172011	V	SVD
1371	t16_._._SV1	0.386604	V	SVD
1372	t16_._._SV1	0.318728	V	SVD
1373	t16_._._SV1	0.159534	V	SVD
1374	t16_._._SV1	0.167967	V	SVD
1375	t16_._._SV1	0.147992	V	SVD
1376	t16_._._SV1	0.209683	V	SVD
1377	t16_._._SV1	0.43162	V	SVD
1378	t16_._._SV1	0.148216	V	SVD
1379	t16_._._SV1	0.382007	V	SVD
1380	t16_._._SV1	0.20887	V	SVD
1381	t16_._._SV1	0.491138	V	SVD
1382	t16_._._SV1	0.18247	V	SVD
1383	t16_._._SV1	0.204803	V	SVD
1384	t16_._._SV1	0.274588	V	SVD
1385	t16_._._SV1	0.353988	V	SVD
1386	t16_._._SV1	0.356481	V	SVD
1387	t16_._._SV1	0.206778	V	SVD
1388	t16_._._SV1	0.323073	V	SVD
1389	t16_._._SV1	0.209376	V	SVD
1390	t16_._._SV1	0.312509	V	SVD
1391	t16_._._SV1	0.112626	V	SVD
1392	t16_._._SV1	0.328585	V	SVD
1393	t16_._._SV1	0.129012	V	SVD
1394	t16_._._SV1	0.304468	V	SVD
1395	t16_._._SV1	0.378591	V	SVD
1396	t16_._._SV1	0.392449	V	SVD
1397	t16_._._SV1	0.308475	V	SVD
1398	t16_._._SV1	0.278885	V	SVD
1399	t16_._._SV1	0.286325	V	SVD
1400	t16_._._SV1	0.331396	V	SVD
1401	t17_._._SV1	0.049291	V	SVD
1402	t17_._._SV1	0.311824	V	SVD
1403	t17_._._SV1	0.173969	V	SVD
1404	t17_._._SV1	0.181065	V	SVD
1405	t17_._._SV1	0.339391	V	SVD
1406	t17_._._SV1	0.347444	V	SVD
1407	t17_._._SV1	0.243479	V	SVD
1408	t17_._._SV1	0.375441	V	SVD
1409	t17_._._SV1	0.381636	V	SVD
1410	t17_._._SV1	0.234332	V	SVD
1411	t17_._._SV1	0.347051	V	SVD
1412	t17_._._SV1	0.220602	V	SVD
1413	t17_._._SV1	0.04444	V	SVD
1414	t17_._._SV1	0.23375	V	SVD
1415	t17_._._SV1	0.168511	V	SVD
1416	t17_._._SV1	0.299067	V	SVD
1417	t17_._._SV1	0.300924	V	SVD
1418	t17_._._SV1	0.350025	V	SVD
1419	t17_._._SV1	0.318645	V	SVD
1420	t17_._._SV1	0.143334	V	SVD
1421	t17_._._SV1	0.297232	V	SVD
1422	t17_._._SV1	0.216185	V	SVD
1423	t17_._._SV1	0.312292	V	SVD
1424	t17_._._SV1	0.160963	V	SVD
1425	t17_._._SV1	0.237483	V	SVD
1426	t17_._._SV1	0.145772	V	SVD
1427	t17_._._SV1	0.299526	V	SVD
1428	t17_._._SV1	0.326844	V	SVD
1429	t17_._._SV1	0.281652	V	SVD
1430	t17_._._SV1	0.334827	V	SVD
1431	t17_._._SV1	0.387487	V	SVD
1432	t17_._._SV1	0.248178	V	SVD
1433	t17_._._SV1	0.443835	V	SVD
1434	t17_._._SV1	0.165487	V	SVD
1435	t17_._._SV1	0.162698	V	SVD
1436	t17_._._SV1	0.230312	V	SVD
1437	t17_._._SV1	0.37233	V	SVD
1438	t17_._._SV1	0.26488	V	SVD
1439	t17_._._SV1	0.32146	V	SVD
1440	t17_._._SV1	0.224941	V	SVD
1441	t17_._._SV1	0.265429	V	SVD
1442	t17_._._SV1	0.122303	V	SVD
1443	t17_._._SV1	0.23879	V	SVD
1444	t17_._._SV1	0.231856	V	SVD
1445	t17_._._SV1	0.276623	V	SVD
1446	t17_._._SV1	0.075913	V	SVD
1447	t17_._._SV1	0.186601	V	SVD
1448	t17_._._SV1	0.325856	V	SVD
1449	t17_._._SV1	0.313689	V	SVD
1450	t17_._._SV1	0.2602	V	SVD
1451	t17_._._SV1	0.386345	V	SVD
1452	t17_._._SV1	0.225452	V	SVD
1453	t17_._._SV1	0.435827	V	SVD
1454	t17_._._SV1	0.242965	V	SVD
1455	t17_._._SV1	0.105785	V	SVD
1456	t17_._._SV1	0.351429	V	SVD
1457	t17_._._SV1	0.226054	V	SVD
1458	t17_._._SV1	0.183861	V	SVD
1459	t17_._._SV1	0.396223	V	SVD
1460	t17_._._SV1	0.302989	V	SVD
1461	t17_._._SV1	0.15847	V	SVD
1462	t17_._._SV1	-0.0862	V	SVD
1463	t17_._._SV1	0.427903	V	SVD
1464	t17_._._SV1	0.197044	V	SVD
1465	t17_._._SV1	0.23961	V	SVD
1466	t17_._._SV1	0.298564	V	SVD
1467	t17_._._SV1	0.155987	V	SVD
1468	t17_._._SV1	0.198849	V	SVD
1469	t17_._._SV1	0.47105	V	SVD
1470	t17_._._SV1	0.186363	V	SVD
1471	t17_._._SV1	0.29368	V	SVD
1472	t17_._._SV1	0.221393	V	SVD
1473	t17_._._SV1	0.190733	V	SVD
1474	t17_._._SV1	0.226941	V	SVD
1475	t17_._._SV1	0.208934	V	SVD
1476	t17_._._SV1	0.105962	V	SVD
1477	t17_._._SV1	0.356562	V	SVD
1478	t17_._._SV1	0.168623	V	SVD
1479	t17_._._SV1	0.255331	V	SVD
1480	t17_._._SV1	0.194179	V	SVD
1481	t17_._._SV1	0.274061	V	SVD
1482	t17_._._SV1	0.155015	V	SVD
1483	t17_._._SV1	0.276719	V	SVD
1484	t17_._._SV1	0.153719	V	SVD
1485	t17_._._SV1	0.296032	V	SVD
1486	t17_._._SV1	0.312986	V	SVD
1487	t17_._._SV1	0.283678	V	SVD
1488	t17_._._SV1	0.321686	V	SVD
1489	t17_._._SV1	0.198527	V	SVD
1490	t17_._._SV1	0.223577	V	SVD
1491	t17_._._SV1	0.109851	V	SVD
1492	t17_._._SV1	0.337245	V	SVD
1493	t17_._._SV1	0.221698	V	SVD
1494	t17_._._SV1	0.297669	V	SVD
1495	t17_._._SV1	0.294285	V	SVD
1496	t17_._._SV1	0.394321	V	SVD
1497	t17_._._SV1	0.074767	V	SVD
1498	t17_._._SV1	0.326684	V	SVD
1499	t17_._._SV1	0.348216	V	SVD
1500	t17_._._SV1	0.301825	V	SVD
1501	t18_._._SV1	0.191128	V	SVD
1502	t18_._._SV1	0.389582	V	SVD
1503	t18_._._SV1	0.175813	V	SVD
1504	t18_._._SV1	0.217655	V	SVD
1505	t18_._._SV1	0.353284	V	SVD
1506	t18_._._SV1	0.375742	V	SVD
1507	t18_._._SV1	0.270572	V	SVD
1508	t18_._._SV1	0.35222	V	SVD
1509	t18_._._SV1	0.374394	V	SVD
1510	t18_._._SV1	0.302751	V	SVD
1511	t18_._._SV1	0.431787	V	SVD
1512	t18_._._SV1	0.234071	V	SVD
1513	t18_._._SV1	0.189445	V	SVD
1514	t18_._._SV1	0.359574	V	SVD
1515	t18_._._SV1	0.35372	V	SVD
1516	t18_._._SV1	0.462696	V	SVD
1517	t18_._._SV1	0.324158	V	SVD
1518	t18_._._SV1	0.436109	V	SVD
1519	t18_._._SV1	0.433972	V	SVD
1520	t18_._._SV1	0.194839	V	SVD
1521	t18_._._SV1	0.407071	V	SVD
1522	t18_._._SV1	0.388915	V	SVD
1523	t18_._._SV1	0.256673	V	SVD
1524	t18_._._SV1	0.182819	V	SVD
1525	t18_._._SV1	0.323782	V	SVD
1526	t18_._._SV1	0.295618	V	SVD
1527	t18_._._SV1	0.339265	V	SVD
1528	t18_._._SV1	0.326981	V	SVD
1529	t18_._._SV1	0.246312	V	SVD
1530	t18_._._SV1	0.389723	V	SVD
1531	t18_._._SV1	0.504391	V	SVD
1532	t18_._._SV1	0.23273	V	SVD
1533	t18_._._SV1	0.492455	V	SVD
1534	t18_._._SV1	0.213295	V	SVD
1535	t18_._._SV1	0.226931	V	SVD
1536	t18_._._SV1	0.369309	V	SVD
1537	t18_._._SV1	0.37369	V	SVD
1538	t18_._._SV1	0.288526	V	SVD
1539	t18_._._SV1	0.358275	V	SVD
1540	t18_._._SV1	0.238334	V	SVD
1541	t18_._._SV1	0.344913	V	SVD
1542	t18_._._SV1	0.076621	V	SVD
1543	t18_._._SV1	0.291255	V	SVD
1544	t18_._._SV1	0.271135	V	SVD
1545	t18_._._SV1	0.341602	V	SVD
1546	t18_._._SV1	0.078527	V	SVD
1547	t18_._._SV1	0.253328	V	SVD
1548	t18_._._SV1	0.496445	V	SVD
1549	t18_._._SV1	0.400535	V	SVD
1550	t18_._._SV1	0.293742	V	SVD
1551	t18_._._SV1	0.456544	V	SVD
1552	t18_._._SV1	0.307774	V	SVD
1553	t18_._._SV1	0.564125	V	SVD
1554	t18_._._SV1	0.20293	V	SVD
1555	t18_._._SV1	0.196306	V	SVD
1556	t18_._._SV1	0.396995	V	SVD
1557	t18_._._SV1	0.372951	V	SVD
1558	t18_._._SV1	0.258486	V	SVD
1559	t18_._._SV1	0.416024	V	SVD
1560	t18_._._SV1	0.340811	V	SVD
1561	t18_._._SV1	0.275942	V	SVD
1562	t18_._._SV1	0.104025	V	SVD
1563	t18_._._SV1	0.378478	V	SVD
1564	t18_._._SV1	0.354609	V	SVD
1565	t18_._._SV1	0.268166	V	SVD
1566	t18_._._SV1	0.287725	V	SVD
1567	t18_._._SV1	0.317756	V	SVD
1568	t18_._._SV1	0.26641	V	SVD
1569	t18_._._SV1	0.452615	V	SVD
1570	t18_._._SV1	0.18979	V	SVD
1571	t18_._._SV1	0.365337	V	SVD
1572	t18_._._SV1	0.274738	V	SVD
1573	t18_._._SV1	0.243094	V	SVD
1574	t18_._._SV1	0.227486	V	SVD
1575	t18_._._SV1	0.280966	V	SVD
1576	t18_._._SV1	0.176464	V	SVD
1577	t18_._._SV1	0.336444	V	SVD
1578	t18_._._SV1	0.139281	V	SVD
1579	t18_._._SV1	0.399573	V	SVD
1580	t18_._._SV1	0.300414	V	SVD
1581	t18_._._SV1	0.379467	V	SVD
1582	t18_._._SV1	0.159693	V	SVD
1583	t18_._._SV1	0.34843	V	SVD
1584	t18_._._SV1	0.149356	V	SVD
1585	t18_._._SV1	0.28182	V	SVD
1586	t18_._._SV1	0.342529	V	SVD
1587	t18_._._SV1	0.248258	V	SVD
1588	t18_._._SV1	0.375693	V	SVD
1589	t18_._._SV1	0.273051	V	SVD
1590	t18_._._SV1	0.327338	V	SVD
1591	t18_._._SV1	0.144222	V	SVD
1592	t18_._._SV1	0.276669	V	SVD
1593	t18_._._SV1	0.334615	V	SVD
1594	t18_._._SV1	0.429791	V	SVD
1595	t18_._._SV1	0.342398	V	SVD
1596	t18_._._SV1	0.386721	V	SVD
1597	t18_._._SV1	0.212419	V	SVD
1598	t18_._._SV1	0.421069	V	SVD
1599	t18_._._SV1	0.397029	V	SVD
1600	t18_._._SV1	0.293307	V	SVD
1601	t19_._._SV1	0.190593	V	SVD
1602	t19_._._SV1	0.306325	V	SVD
1603	t19_._._SV1	0.201331	V	SVD
1604	t19_._._SV1	0.157913	V	SVD
1605	t19_._._SV1	0.332392	V	SVD
1606	t19_._._SV1	0.392761	V	SVD
1607	t19_._._SV1	0.279845	V	SVD
1608	t19_._._SV1	0.339055	V	SVD
1609	t19_._._SV1	0.372608	V	SVD
1610	t19_._._SV1	0.279854	V	SVD
1611	t19_._._SV1	0.329066	V	SVD
1612	t19_._._SV1	0.270633	V	SVD
1613	t19_._._SV1	0.095927	V	SVD
1614	t19_._._SV1	0.305159	V	SVD
1615	t19_._._SV1	0.292849	V	SVD
1616	t19_._._SV1	0.45613	V	SVD
1617	t19_._._SV1	0.306329	V	SVD
1618	t19_._._SV1	0.430083	V	SVD
1619	t19_._._SV1	0.363047	V	SVD
1620	t19_._._SV1	0.15877	V	SVD
1621	t19_._._SV1	0.357578	V	SVD
1622	t19_._._SV1	0.399734	V	SVD
1623	t19_._._SV1	0.282369	V	SVD
1624	t19_._._SV1	0.165106	V	SVD
1625	t19_._._SV1	0.323789	V	SVD
1626	t19_._._SV1	0.354226	V	SVD
1627	t19_._._SV1	0.326465	V	SVD
1628	t19_._._SV1	0.292346	V	SVD
1629	t19_._._SV1	0.278128	V	SVD
1630	t19_._._SV1	0.268833	V	SVD
1631	t19_._._SV1	0.453811	V	SVD
1632	t19_._._SV1	0.310703	V	SVD
1633	t19_._._SV1	0.490808	V	SVD
1634	t19_._._SV1	0.171543	V	SVD
1635	t19_._._SV1	0.226015	V	SVD
1636	t19_._._SV1	0.294474	V	SVD
1637	t19_._._SV1	0.269203	V	SVD
1638	t19_._._SV1	0.249278	V	SVD
1639	t19_._._SV1	0.343067	V	SVD
1640	t19_._._SV1	0.255	V	SVD
1641	t19_._._SV1	0.337555	V	SVD
1642	t19_._._SV1	0.16487	V	SVD
1643	t19_._._SV1	0.285266	V	SVD
1644	t19_._._SV1	0.229068	V	SVD
1645	t19_._._SV1	0.228692	V	SVD
1646	t19_._._SV1	0.09286	V	SVD
1647	t19_._._SV1	0.249622	V	SVD
1648	t19_._._SV1	0.383163	V	SVD
1649	t19_._._SV1	0.367466	V	SVD
1650	t19_._._SV1	0.311255	V	SVD
1651	t19_._._SV1	0.449305	V	SVD
1652	t19_._._SV1	0.192617	V	SVD
1653	t19_._._SV1	0.557955	V	SVD
1654	t19_._._SV1	0.242421	V	SVD
1655	t19_._._SV1	0.133175	V	SVD
1656	t19_._._SV1	0.383989	V	SVD
1657	t19_._._SV1	0.336016	V	SVD
1658	t19_._._SV1	0.159416	V	SVD
1659	t19_._._SV1	0.413739	V	SVD
1660	t19_._._SV1	0.347924	V	SVD
1661	t19_._._SV1	0.26486	V	SVD
1662	t19_._._SV1	-0.020293	V	SVD
1663	t19_._._SV1	0.416494	V	SVD
1664	t19_._._SV1	0.307034	V	SVD
1665	t19_._._SV1	0.252213	V	SVD
1666	t19_._._SV1	0.242075	V	SVD
1667	t19_._._SV1	0.248161	V	SVD
1668	t19_._._SV1	0.312347	V	SVD
1669	t19_._._SV1	0.40462	V	SVD
1670	t19_._._SV1	0.165897	V	SVD
1671	t19_._._SV1	0.34875	V	SVD
1672	t19_._._SV1	0.271628	V	SVD
1673	t19_._._SV1	0.251925	V	SVD
1674	t19_._._SV1	0.22339	V	SVD
1675	t19_._._SV1	0.192592	V	SVD
1676	t19_._._SV1	0.203868	V	SVD
1677	t19_._._SV1	0.334615	V	SVD
1678	t19_._._SV1	0.166405	V	SVD
1679	t19_._._SV1	0.276911	V	SVD
1680	t19_._._SV1	0.305379	V	SVD
1681	t19_._._SV1	0.300952	V	SVD
1682	t19_._._SV1	0.146647	V	SVD
1683	t19_._._SV1	0.292731	V	SVD
1684	t19_._._SV1	0.132374	V	SVD
1685	t19_._._SV1	0.315585	V	SVD
1686	t19_._._SV1	0.284919	V	SVD
1687	t19_._._SV1	0.239469	V	SVD
1688	t19_._._SV1	0.272666	V	SVD
1689	t19_._._SV1	0.351157	V	SVD
1690	t19_._._SV1	0.332657	V	SVD
1691	t19_._._SV1	0.065952	V	SVD
1692	t19_._._SV1	0.28912	V	SVD
1693	t19_._._SV1	0.322957	V	SVD
1694	t19_._._SV1	0.318197	V	SVD
1695	t19_._._SV1	0.417828	V	SVD
1696	t19_._._SV1	0.402666	V	SVD
1697	t19_._._SV1	0.213251	V	SVD
1698	t19_._._SV1	0.358344	V	SVD
1699	t19_._._SV1	0.365953	V	SVD
1700	t19_._._SV1	0.310633	V	SVD
1701	t2_._._SV1	0.100573	V	SVD
1702	t2_._._SV1	0.213723	V	SVD
1703	t2_._._SV1	0.401951	V	SVD
1704	t2_._._SV1	0.499372	V	SVD
1705	t2_._._SV1	0.390341	V	SVD
1706	t2_._._SV1	0.4612	V	SVD
1707	t2_._._SV1	0.177046	V	SVD
1708	t2_._._SV1	0.23537	V	SVD
1709	t2_._._SV1	0.329216	V	SVD
1710	t2_._._SV1	0.171006	V	SVD
1711	t2_._._SV1	0.329379	V	SVD
1712	t2_._._SV1	0.231678	V	SVD
1713	t2_._._SV1	0.252313	V	SVD
1714	t2_._._SV1	0.242342	V	SVD
1715	t2_._._SV1	0.269302	V	SVD
1716	t2_._._SV1	0.248417	V	SVD
1717	t2_._._SV1	0.331243	V	SVD
1718	t2_._._SV1	0.184939	V	SVD
1719	t2_._._SV1	0.410426	V	SVD
1720	t2_._._SV1	0.46672	V	SVD
1721	t2_._._SV1	0.298985	V	SVD
1722	t2_._._SV1	0.279995	V	SVD
1723	t2_._._SV1	0.307676	V	SVD
1724	t2_._._SV1	0.366035	V	SVD
1725	t2_._._SV1	0.423837	V	SVD
1726	t2_._._SV1	0.244761	V	SVD
1727	t2_._._SV1	0.364344	V	SVD
1728	t2_._._SV1	0.46905	V	SVD
1729	t2_._._SV1	0.172157	V	SVD
1730	t2_._._SV1	0.332422	V	SVD
1731	t2_._._SV1	0.211358	V	SVD
1732	t2_._._SV1	0.365508	V	SVD
1733	t2_._._SV1	0.407853	V	SVD
1734	t2_._._SV1	0.184814	V	SVD
1735	t2_._._SV1	0.217744	V	SVD
1736	t2_._._SV1	0.228235	V	SVD
1737	t2_._._SV1	0.298394	V	SVD
1738	t2_._._SV1	0.453737	V	SVD
1739	t2_._._SV1	0.427307	V	SVD
1740	t2_._._SV1	0.263469	V	SVD
1741	t2_._._SV1	0.386024	V	SVD
1742	t2_._._SV1	0.268294	V	SVD
1743	t2_._._SV1	0.245077	V	SVD
1744	t2_._._SV1	0.358146	V	SVD
1745	t2_._._SV1	0.40205	V	SVD
1746	t2_._._SV1	0.238613	V	SVD
1747	t2_._._SV1	0.142395	V	SVD
1748	t2_._._SV1	0.497235	V	SVD
1749	t2_._._SV1	0.398544	V	SVD
1750	t2_._._SV1	0.214289	V	SVD
1751	t2_._._SV1	0.26527	V	SVD
1752	t2_._._SV1	0.511542	V	SVD
1753	t2_._._SV1	0.355088	V	SVD
1754	t2_._._SV1	0.226818	V	SVD
1755	t2_._._SV1	0.353594	V	SVD
1756	t2_._._SV1	0.275688	V	SVD
1757	t2_._._SV1	0.391715	V	SVD
1758	t2_._._SV1	0.317964	V	SVD
1759	t2_._._SV1	0.40429	V	SVD
1760	t2_._._SV1	0.357995	V	SVD
1761	t2_._._SV1	0.491879	V	SVD
1762	t2_._._SV1	0.234846	V	SVD
1763	t2_._._SV1	0.273047	V	SVD
1764	t2_._._SV1	0.335589	V	SVD
1765	t2_._._SV1	0.312083	V	SVD
1766	t2_._._SV1	0.432942	V	SVD
1767	t2_._._SV1	0.254774	V	SVD
1768	t2_._._SV1	0.09876	V	SVD
1769	t2_._._SV1	0.227193	V	SVD
1770	t2_._._SV1	0.277518	V	SVD
1771	t2_._._SV1	0.387438	V	SVD
1772	t2_._._SV1	0.413276	V	SVD
1773	t2_._._SV1	0.313657	V	SVD
1774	t2_._._SV1	0.036478	V	SVD
1775	t2_._._SV1	0.270083	V	SVD
1776	t2_._._SV1	0.209858	V	SVD
1777	t2_._._SV1	0.376901	V	SVD
1778	t2_._._SV1	0.304551	V	SVD
1779	t2_._._SV1	0.529406	V	SVD
1780	t2_._._SV1	0.146568	V	SVD
1781	t2_._._SV1	0.236377	V	SVD
1782	t2_._._SV1	0.26815	V	SVD
1783	t2_._._SV1	0.217309	V	SVD
1784	t2_._._SV1	0.323281	V	SVD
1785	t2_._._SV1	0.384921	V	SVD
1786	t2_._._SV1	0.329432	V	SVD
1787	t2_._._SV1	0.363456	V	SVD
1788	t2_._._SV1	0.435949	V	SVD
1789	t2_._._SV1	0.306161	V	SVD
1790	t2_._._SV1	0.146757	V	SVD
1791	t2_._._SV1	0.312274	V	SVD
1792	t2_._._SV1	0.244232	V	SVD
1793	t2_._._SV1	0.245511	V	SVD
1794	t2_._._SV1	0.369703	V	SVD
1795	t2_._._SV1	0.358964	V	SVD
1796	t2_._._SV1	0.327041	V	SVD
1797	t2_._._SV1	0.223866	V	SVD
1798	t2_._._SV1	0.30859	V	SVD
1799	t2_._._SV1	0.364061	V	SVD
1800	t2_._._SV1	0.393089	V	SVD
1801	t20_._._SV1	0.134135	V	SVD
1802	t20_._._SV1	0.35387	V	SVD
1803	t20_._._SV1	0.163712	V	SVD
1804	t20_._._SV1	0.202326	V	SVD
1805	t20_._._SV1	0.270819	V	SVD
1806	t20_._._SV1	0.335892	V	SVD
1807	t20_._._SV1	0.188236	V	SVD
1808	t20_._._SV1	0.309244	V	SVD
1809	t20_._._SV1	0.346429	V	SVD
1810	t20_._._SV1	0.254418	V	SVD
1811	t20_._._SV1	0.303999	V	SVD
1812	t20_._._SV1	0.221943	V	SVD
1813	t20_._._SV1	0.104469	V	SVD
1814	t20_._._SV1	0.328562	V	SVD
1815	t20_._._SV1	0.261155	V	SVD
1816	t20_._._SV1	0.370296	V	SVD
1817	t20_._._SV1	0.24274	V	SVD
1818	t20_._._SV1	0.400275	V	SVD
1819	t20_._._SV1	0.310162	V	SVD
1820	t20_._._SV1	0.168499	V	SVD
1821	t20_._._SV1	0.375619	V	SVD
1822	t20_._._SV1	0.317085	V	SVD
1823	t20_._._SV1	0.236124	V	SVD
1824	t20_._._SV1	0.179705	V	SVD
1825	t20_._._SV1	0.24463	V	SVD
1826	t20_._._SV1	0.243519	V	SVD
1827	t20_._._SV1	0.314803	V	SVD
1828	t20_._._SV1	0.311278	V	SVD
1829	t20_._._SV1	0.233494	V	SVD
1830	t20_._._SV1	0.284307	V	SVD
1831	t20_._._SV1	0.435113	V	SVD
1832	t20_._._SV1	0.23388	V	SVD
1833	t20_._._SV1	0.503599	V	SVD
1834	t20_._._SV1	0.132463	V	SVD
1835	t20_._._SV1	0.271114	V	SVD
1836	t20_._._SV1	0.275392	V	SVD
1837	t20_._._SV1	0.232342	V	SVD
1838	t20_._._SV1	0.177429	V	SVD
1839	t20_._._SV1	0.294656	V	SVD
1840	t20_._._SV1	0.254455	V	SVD
1841	t20_._._SV1	0.339327	V	SVD
1842	t20_._._SV1	0.101298	V	SVD
1843	t20_._._SV1	0.290852	V	SVD
1844	t20_._._SV1	0.276313	V	SVD
1845	t20_._._SV1	0.174164	V	SVD
1846	t20_._._SV1	0.087255	V	SVD
1847	t20_._._SV1	0.177064	V	SVD
1848	t20_._._SV1	0.339533	V	SVD
1849	t20_._._SV1	0.374633	V	SVD
1850	t20_._._SV1	0.269086	V	SVD
1851	t20_._._SV1	0.490169	V	SVD
1852	t20_._._SV1	0.070529	V	SVD
1853	t20_._._SV1	0.507484	V	SVD
1854	t20_._._SV1	0.205866	V	SVD
1855	t20_._._SV1	0.10377	V	SVD
1856	t20_._._SV1	0.404364	V	SVD
1857	t20_._._SV1	0.342974	V	SVD
1858	t20_._._SV1	0.161069	V	SVD
1859	t20_._._SV1	0.360995	V	SVD
1860	t20_._._SV1	0.319529	V	SVD
1861	t20_._._SV1	0.253725	V	SVD
1862	t20_._._SV1	-0.00832	V	SVD
1863	t20_._._SV1	0.366662	V	SVD
1864	t20_._._SV1	0.265136	V	SVD
1865	t20_._._SV1	0.244895	V	SVD
1866	t20_._._SV1	0.253688	V	SVD
1867	t20_._._SV1	0.312575	V	SVD
1868	t20_._._SV1	0.256208	V	SVD
1869	t20_._._SV1	0.424637	V	SVD
1870	t20_._._SV1	0.145429	V	SVD
1871	t20_._._SV1	0.32845	V	SVD
1872	t20_._._SV1	0.320043	V	SVD
1873	t20_._._SV1	0.190994	V	SVD
1874	t20_._._SV1	0.19726	V	SVD
1875	t20_._._SV1	0.143304	V	SVD
1876	t20_._._SV1	0.166459	V	SVD
1877	t20_._._SV1	0.319601	V	SVD
1878	t20_._._SV1	0.107658	V	SVD
1879	t20_._._SV1	0.284633	V	SVD
1880	t20_._._SV1	0.280091	V	SVD
1881	t20_._._SV1	0.301444	V	SVD
1882	t20_._._SV1	0.116698	V	SVD
1883	t20_._._SV1	0.277909	V	SVD
1884	t20_._._SV1	0.110583	V	SVD
1885	t20_._._SV1	0.223084	V	SVD
1886	t20_._._SV1	0.238227	V	SVD
1887	t20_._._SV1	0.244172	V	SVD
1888	t20_._._SV1	0.307014	V	SVD
1889	t20_._._SV1	0.270298	V	SVD
1890	t20_._._SV1	0.345952	V	SVD
1891	t20_._._SV1	0.01813	V	SVD
1892	t20_._._SV1	0.272449	V	SVD
1893	t20_._._SV1	0.305895	V	SVD
1894	t20_._._SV1	0.341279	V	SVD
1895	t20_._._SV1	0.394185	V	SVD
1896	t20_._._SV1	0.352486	V	SVD
1897	t20_._._SV1	0.24208	V	SVD
1898	t20_._._SV1	0.360416	V	SVD
1899	t20_._._SV1	0.334299	V	SVD
1900	t20_._._SV1	0.258646	V	SVD
1901	t3_._._SV1	0.160269	V	SVD
1902	t3_._._SV1	0.287567	V	SVD
1903	t3_._._SV1	0.447965	V	SVD
1904	t3_._._SV1	0.486683	V	SVD
1905	t3_._._SV1	0.420335	V	SVD
1906	t3_._._SV1	0.5204	V	SVD
1907	t3_._._SV1	0.183691	V	SVD
1908	t3_._._SV1	0.382267	V	SVD
1909	t3_._._SV1	0.385845	V	SVD
1910	t3_._._SV1	0.175757	V	SVD
1911	t3_._._SV1	0.269719	V	SVD
1912	t3_._._SV1	0.229558	V	SVD
1913	t3_._._SV1	0.157035	V	SVD
1914	t3_._._SV1	0.350059	V	SVD
1915	t3_._._SV1	0.359684	V	SVD
1916	t3_._._SV1	0.301849	V	SVD
1917	t3_._._SV1	0.3709	V	SVD
1918	t3_._._SV1	0.23604	V	SVD
1919	t3_._._SV1	0.41681	V	SVD
1920	t3_._._SV1	0.446229	V	SVD
1921	t3_._._SV1	0.255353	V	SVD
1922	t3_._._SV1	0.309701	V	SVD
1923	t3_._._SV1	0.369182	V	SVD
1924	t3_._._SV1	0.383069	V	SVD
1925	t3_._._SV1	0.457461	V	SVD
1926	t3_._._SV1	0.279216	V	SVD
1927	t3_._._SV1	0.405207	V	SVD
1928	t3_._._SV1	0.394264	V	SVD
1929	t3_._._SV1	0.287791	V	SVD
1930	t3_._._SV1	0.322885	V	SVD
1931	t3_._._SV1	0.337825	V	SVD
1932	t3_._._SV1	0.347032	V	SVD
1933	t3_._._SV1	0.377609	V	SVD
1934	t3_._._SV1	0.183499	V	SVD
1935	t3_._._SV1	0.397646	V	SVD
1936	t3_._._SV1	0.232316	V	SVD
1937	t3_._._SV1	0.41145	V	SVD
1938	t3_._._SV1	0.45914	V	SVD
1939	t3_._._SV1	0.482921	V	SVD
1940	t3_._._SV1	0.355402	V	SVD
1941	t3_._._SV1	0.415749	V	SVD
1942	t3_._._SV1	0.248471	V	SVD
1943	t3_._._SV1	0.273451	V	SVD
1944	t3_._._SV1	0.374826	V	SVD
1945	t3_._._SV1	0.4001	V	SVD
1946	t3_._._SV1	0.351681	V	SVD
1947	t3_._._SV1	0.173023	V	SVD
1948	t3_._._SV1	0.45943	V	SVD
1949	t3_._._SV1	0.405795	V	SVD
1950	t3_._._SV1	0.203501	V	SVD
1951	t3_._._SV1	0.298566	V	SVD
1952	t3_._._SV1	0.552292	V	SVD
1953	t3_._._SV1	0.324272	V	SVD
1954	t3_._._SV1	0.313096	V	SVD
1955	t3_._._SV1	0.329543	V	SVD
1956	t3_._._SV1	0.36763	V	SVD
1957	t3_._._SV1	0.413558	V	SVD
1958	t3_._._SV1	0.322655	V	SVD
1959	t3_._._SV1	0.490101	V	SVD
1960	t3_._._SV1	0.392964	V	SVD
1961	t3_._._SV1	0.453627	V	SVD
1962	t3_._._SV1	0.169419	V	SVD
1963	t3_._._SV1	0.415075	V	SVD
1964	t3_._._SV1	0.346348	V	SVD
1965	t3_._._SV1	0.274685	V	SVD
1966	t3_._._SV1	0.454622	V	SVD
1967	t3_._._SV1	0.259481	V	SVD
1968	t3_._._SV1	0.145915	V	SVD
1969	t3_._._SV1	0.295417	V	SVD
1970	t3_._._SV1	0.258619	V	SVD
1971	t3_._._SV1	0.42214	V	SVD
1972	t3_._._SV1	0.442995	V	SVD
1973	t3_._._SV1	0.304671	V	SVD
1974	t3_._._SV1	0.101782	V	SVD
1975	t3_._._SV1	0.339024	V	SVD
1976	t3_._._SV1	0.184504	V	SVD
1977	t3_._._SV1	0.475431	V	SVD
1978	t3_._._SV1	0.28016	V	SVD
1979	t3_._._SV1	0.472753	V	SVD
1980	t3_._._SV1	0.227533	V	SVD
1981	t3_._._SV1	0.312909	V	SVD
1982	t3_._._SV1	0.213055	V	SVD
1983	t3_._._SV1	0.287364	V	SVD
1984	t3_._._SV1	0.353001	V	SVD
1985	t3_._._SV1	0.35417	V	SVD
1986	t3_._._SV1	0.321782	V	SVD
1987	t3_._._SV1	0.416306	V	SVD
1988	t3_._._SV1	0.447932	V	SVD
1989	t3_._._SV1	0.290077	V	SVD
1990	t3_._._SV1	0.271544	V	SVD
1991	t3_._._SV1	0.366257	V	SVD
1992	t3_._._SV1	0.279721	V	SVD
1993	t3_._._SV1	0.285839	V	SVD
1994	t3_._._SV1	0.43009	V	SVD
1995	t3_._._SV1	0.346832	V	SVD
1996	t3_._._SV1	0.403111	V	SVD
1997	t3_._._SV1	0.319472	V	SVD
1998	t3_._._SV1	0.366561	V	SVD
1999	t3_._._SV1	0.315249	V	SVD
[truncated: 13,401 more rows]
