# Supplementary material for: Predicting plant trait dynamics from genetic markers
Source: Nat Plants. 2025 Apr 17;11(5):1018–27. doi: 10.1038/s41477-025-01986-y (PMC12095066; doi:10.1038/s41477-025-01986-y)
Supplement: Supplementary file 5 — Time-resolved dynamicGP accuracies, trait values and heritabilities and CV of heritability and mean prediction accuracy across the time series and trait categories. [file 41477_2025_1986_MOESM5_ESM.xlsx]

## Sheet: Figure 3a
	Trait	Time	Accuracy	Method
56	side.texture.fluo.lab.b.std	2	0.61462	iterative
63	side.texture.vis.lab.a.mean	2	-0.178417	iterative
75	top.intensity.vis.hsv.h.histogram.s_avg.bin.07.076_089	2	-0.002125	iterative
90	top.texture.vis.lab.b.mean	2	0.860216	iterative
92	top.texture.fluo.hsv.s.mean	2	0.161578	iterative
106	side.texture.fluo.lab.b.std	3	0.640062	iterative
113	side.texture.vis.lab.a.mean	3	-0.105688	iterative
125	top.intensity.vis.hsv.h.histogram.s_avg.bin.07.076_089	3	-0.054535	iterative
140	top.texture.vis.lab.b.mean	3	0.847247	iterative
142	top.texture.fluo.hsv.s.mean	3	0.308281	iterative
156	side.texture.fluo.lab.b.std	4	0.626977	iterative
163	side.texture.vis.lab.a.mean	4	-0.081059	iterative
175	top.intensity.vis.hsv.h.histogram.s_avg.bin.07.076_089	4	-0.041322	iterative
190	top.texture.vis.lab.b.mean	4	0.817047	iterative
192	top.texture.fluo.hsv.s.mean	4	0.409687	iterative
206	side.texture.fluo.lab.b.std	5	0.662828	iterative
213	side.texture.vis.lab.a.mean	5	0.01061	iterative
225	top.intensity.vis.hsv.h.histogram.s_avg.bin.07.076_089	5	-0.06524	iterative
240	top.texture.vis.lab.b.mean	5	0.788027	iterative
242	top.texture.fluo.hsv.s.mean	5	0.130309	iterative
256	side.texture.fluo.lab.b.std	6	0.551652	iterative
263	side.texture.vis.lab.a.mean	6	-0.077567	iterative
275	top.intensity.vis.hsv.h.histogram.s_avg.bin.07.076_089	6	-0.081102	iterative
290	top.texture.vis.lab.b.mean	6	0.757028	iterative
292	top.texture.fluo.hsv.s.mean	6	0.471297	iterative
306	side.texture.fluo.lab.b.std	7	0.608558	iterative
313	side.texture.vis.lab.a.mean	7	-0.104048	iterative
325	top.intensity.vis.hsv.h.histogram.s_avg.bin.07.076_089	7	-0.12619	iterative
340	top.texture.vis.lab.b.mean	7	0.839778	iterative
342	top.texture.fluo.hsv.s.mean	7	0.53023	iterative
356	side.texture.fluo.lab.b.std	8	0.611313	iterative
363	side.texture.vis.lab.a.mean	8	-0.086089	iterative
375	top.intensity.vis.hsv.h.histogram.s_avg.bin.07.076_089	8	0.012495	iterative
390	top.texture.vis.lab.b.mean	8	0.845658	iterative
392	top.texture.fluo.hsv.s.mean	8	0.588786	iterative
406	side.texture.fluo.lab.b.std	9	0.622377	iterative
413	side.texture.vis.lab.a.mean	9	-0.064092	iterative
425	top.intensity.vis.hsv.h.histogram.s_avg.bin.07.076_089	9	-0.033937	iterative
440	top.texture.vis.lab.b.mean	9	0.847007	iterative
442	top.texture.fluo.hsv.s.mean	9	0.581166	iterative
456	side.texture.fluo.lab.b.std	10	0.569586	iterative
463	side.texture.vis.lab.a.mean	10	-0.064559	iterative
475	top.intensity.vis.hsv.h.histogram.s_avg.bin.07.076_089	10	0.110699	iterative
490	top.texture.vis.lab.b.mean	10	0.867348	iterative
492	top.texture.fluo.hsv.s.mean	10	0.50114	iterative
506	side.texture.fluo.lab.b.std	11	0.513795	iterative
513	side.texture.vis.lab.a.mean	11	-0.11132	iterative
525	top.intensity.vis.hsv.h.histogram.s_avg.bin.07.076_089	11	0.261565	iterative
540	top.texture.vis.lab.b.mean	11	0.847722	iterative
542	top.texture.fluo.hsv.s.mean	11	0.484392	iterative
556	side.texture.fluo.lab.b.std	12	0.526482	iterative
563	side.texture.vis.lab.a.mean	12	-0.136515	iterative
575	top.intensity.vis.hsv.h.histogram.s_avg.bin.07.076_089	12	0.355364	iterative
590	top.texture.vis.lab.b.mean	12	0.861523	iterative
592	top.texture.fluo.hsv.s.mean	12	0.613042	iterative
606	side.texture.fluo.lab.b.std	13	0.539087	iterative
613	side.texture.vis.lab.a.mean	13	-0.1622	iterative
625	top.intensity.vis.hsv.h.histogram.s_avg.bin.07.076_089	13	0.352824	iterative
640	top.texture.vis.lab.b.mean	13	0.858894	iterative
642	top.texture.fluo.hsv.s.mean	13	0.58627	iterative
656	side.texture.fluo.lab.b.std	14	0.491721	iterative
663	side.texture.vis.lab.a.mean	14	-0.225242	iterative
675	top.intensity.vis.hsv.h.histogram.s_avg.bin.07.076_089	14	0.351377	iterative
690	top.texture.vis.lab.b.mean	14	0.856284	iterative
692	top.texture.fluo.hsv.s.mean	14	0.614363	iterative
706	side.texture.fluo.lab.b.std	15	0.468097	iterative
713	side.texture.vis.lab.a.mean	15	-0.198614	iterative
725	top.intensity.vis.hsv.h.histogram.s_avg.bin.07.076_089	15	0.300734	iterative
740	top.texture.vis.lab.b.mean	15	0.850405	iterative
742	top.texture.fluo.hsv.s.mean	15	0.427208	iterative
756	side.texture.fluo.lab.b.std	16	0.389652	iterative
763	side.texture.vis.lab.a.mean	16	-0.178949	iterative
775	top.intensity.vis.hsv.h.histogram.s_avg.bin.07.076_089	16	0.362159	iterative
790	top.texture.vis.lab.b.mean	16	0.864734	iterative
792	top.texture.fluo.hsv.s.mean	16	0.354525	iterative
806	side.texture.fluo.lab.b.std	17	0.369635	iterative
813	side.texture.vis.lab.a.mean	17	-0.23354	iterative
825	top.intensity.vis.hsv.h.histogram.s_avg.bin.07.076_089	17	0.414413	iterative
840	top.texture.vis.lab.b.mean	17	0.844717	iterative
842	top.texture.fluo.hsv.s.mean	17	0.235077	iterative
856	side.texture.fluo.lab.b.std	18	0.441883	iterative
863	side.texture.vis.lab.a.mean	18	-0.201755	iterative
875	top.intensity.vis.hsv.h.histogram.s_avg.bin.07.076_089	18	0.423684	iterative
890	top.texture.vis.lab.b.mean	18	0.843336	iterative
892	top.texture.fluo.hsv.s.mean	18	0.354134	iterative
906	side.texture.fluo.lab.b.std	19	0.468473	iterative
913	side.texture.vis.lab.a.mean	19	-0.190009	iterative
925	top.intensity.vis.hsv.h.histogram.s_avg.bin.07.076_089	19	0.386136	iterative
940	top.texture.vis.lab.b.mean	19	0.857814	iterative
942	top.texture.fluo.hsv.s.mean	19	0.392579	iterative
956	side.texture.fluo.lab.b.std	20	0.458975	iterative
963	side.texture.vis.lab.a.mean	20	-0.136134	iterative
975	top.intensity.vis.hsv.h.histogram.s_avg.bin.07.076_089	20	0.419046	iterative
990	top.texture.vis.lab.b.mean	20	0.853927	iterative
992	top.texture.fluo.hsv.s.mean	20	0.226494	iterative
1006	side.texture.fluo.lab.b.std	21	0.449593	iterative
1013	side.texture.vis.lab.a.mean	21	-0.102703	iterative
1025	top.intensity.vis.hsv.h.histogram.s_avg.bin.07.076_089	21	0.51396	iterative
1040	top.texture.vis.lab.b.mean	21	0.820623	iterative
1042	top.texture.fluo.hsv.s.mean	21	0.318257	iterative
1056	side.texture.fluo.lab.b.std	22	0.421788	iterative
1063	side.texture.vis.lab.a.mean	22	-0.12474	iterative
1075	top.intensity.vis.hsv.h.histogram.s_avg.bin.07.076_089	22	0.492711	iterative
1090	top.texture.vis.lab.b.mean	22	0.830138	iterative
1092	top.texture.fluo.hsv.s.mean	22	0.327323	iterative
1106	side.texture.fluo.lab.b.std	23	0.383195	iterative
1113	side.texture.vis.lab.a.mean	23	-0.170065	iterative
1125	top.intensity.vis.hsv.h.histogram.s_avg.bin.07.076_089	23	0.535713	iterative
1140	top.texture.vis.lab.b.mean	23	0.845019	iterative
1142	top.texture.fluo.hsv.s.mean	23	0.336163	iterative
1156	side.texture.fluo.lab.b.std	24	0.471751	iterative
1163	side.texture.vis.lab.a.mean	24	-0.122551	iterative
1175	top.intensity.vis.hsv.h.histogram.s_avg.bin.07.076_089	24	0.488919	iterative
1190	top.texture.vis.lab.b.mean	24	0.841204	iterative
1192	top.texture.fluo.hsv.s.mean	24	0.495901	iterative
1206	side.texture.fluo.lab.b.std	25	0.41765	iterative
1213	side.texture.vis.lab.a.mean	25	-0.125871	iterative
1225	top.intensity.vis.hsv.h.histogram.s_avg.bin.07.076_089	25	0.433063	iterative
1240	top.texture.vis.lab.b.mean	25	0.843012	iterative
1242	top.texture.fluo.hsv.s.mean	25	0.184172	iterative
1306	side.texture.fluo.lab.b.std	2	0.817307	iterative
1313	side.texture.vis.lab.a.mean	2	-0.276649	iterative
1325	top.intensity.vis.hsv.h.histogram.s_avg.bin.07.076_089	2	-0.063739	iterative
1340	top.texture.vis.lab.b.mean	2	0.81597	iterative
1342	top.texture.fluo.hsv.s.mean	2	0.293685	iterative
1356	side.texture.fluo.lab.b.std	3	0.784952	iterative
1363	side.texture.vis.lab.a.mean	3	-0.271119	iterative
1375	top.intensity.vis.hsv.h.histogram.s_avg.bin.07.076_089	3	0.003223	iterative
1390	top.texture.vis.lab.b.mean	3	0.829877	iterative
1392	top.texture.fluo.hsv.s.mean	3	0.102913	iterative
1406	side.texture.fluo.lab.b.std	4	0.765112	iterative
1413	side.texture.vis.lab.a.mean	4	-0.272993	iterative
1425	top.intensity.vis.hsv.h.histogram.s_avg.bin.07.076_089	4	-0.044237	iterative
1440	top.texture.vis.lab.b.mean	4	0.810157	iterative
1442	top.texture.fluo.hsv.s.mean	4	0.451807	iterative
1456	side.texture.fluo.lab.b.std	5	0.777229	iterative
1463	side.texture.vis.lab.a.mean	5	-0.276456	iterative
1475	top.intensity.vis.hsv.h.histogram.s_avg.bin.07.076_089	5	-0.03188	iterative
1490	top.texture.vis.lab.b.mean	5	0.778223	iterative
1492	top.texture.fluo.hsv.s.mean	5	0.160723	iterative
1506	side.texture.fluo.lab.b.std	6	0.709323	iterative
1513	side.texture.vis.lab.a.mean	6	-0.31297	iterative
1525	top.intensity.vis.hsv.h.histogram.s_avg.bin.07.076_089	6	0.028414	iterative
1540	top.texture.vis.lab.b.mean	6	0.759851	iterative
1542	top.texture.fluo.hsv.s.mean	6	0.407152	iterative
1556	side.texture.fluo.lab.b.std	7	0.808402	iterative
1563	side.texture.vis.lab.a.mean	7	-0.316328	iterative
1575	top.intensity.vis.hsv.h.histogram.s_avg.bin.07.076_089	7	0.146045	iterative
1590	top.texture.vis.lab.b.mean	7	0.768649	iterative
1592	top.texture.fluo.hsv.s.mean	7	0.400642	iterative
1606	side.texture.fluo.lab.b.std	8	0.807902	iterative
1613	side.texture.vis.lab.a.mean	8	-0.269787	iterative
1625	top.intensity.vis.hsv.h.histogram.s_avg.bin.07.076_089	8	0.18301	iterative
1640	top.texture.vis.lab.b.mean	8	0.786851	iterative
1642	top.texture.fluo.hsv.s.mean	8	0.598281	iterative
1656	side.texture.fluo.lab.b.std	9	0.812969	iterative
1663	side.texture.vis.lab.a.mean	9	-0.21633	iterative
1675	top.intensity.vis.hsv.h.histogram.s_avg.bin.07.076_089	9	0.234639	iterative
1690	top.texture.vis.lab.b.mean	9	0.787575	iterative
1692	top.texture.fluo.hsv.s.mean	9	0.585013	iterative
1706	side.texture.fluo.lab.b.std	10	0.769174	iterative
1713	side.texture.vis.lab.a.mean	10	-0.178052	iterative
1725	top.intensity.vis.hsv.h.histogram.s_avg.bin.07.076_089	10	0.299698	iterative
1740	top.texture.vis.lab.b.mean	10	0.7755	iterative
1742	top.texture.fluo.hsv.s.mean	10	0.504292	iterative
1756	side.texture.fluo.lab.b.std	11	0.6824	iterative
1763	side.texture.vis.lab.a.mean	11	-0.160644	iterative
1775	top.intensity.vis.hsv.h.histogram.s_avg.bin.07.076_089	11	0.434631	iterative
1790	top.texture.vis.lab.b.mean	11	0.767237	iterative
1792	top.texture.fluo.hsv.s.mean	11	0.492039	iterative
1806	side.texture.fluo.lab.b.std	12	0.665397	iterative
1813	side.texture.vis.lab.a.mean	12	-0.164651	iterative
1825	top.intensity.vis.hsv.h.histogram.s_avg.bin.07.076_089	12	0.504062	iterative
1840	top.texture.vis.lab.b.mean	12	0.837	iterative
1842	top.texture.fluo.hsv.s.mean	12	0.633688	iterative
1856	side.texture.fluo.lab.b.std	13	0.664991	iterative
1863	side.texture.vis.lab.a.mean	13	-0.167207	iterative
1875	top.intensity.vis.hsv.h.histogram.s_avg.bin.07.076_089	13	0.497668	iterative
1890	top.texture.vis.lab.b.mean	13	0.8623	iterative
1892	top.texture.fluo.hsv.s.mean	13	0.618411	iterative
1906	side.texture.fluo.lab.b.std	14	0.640353	iterative
1913	side.texture.vis.lab.a.mean	14	-0.227822	iterative
1925	top.intensity.vis.hsv.h.histogram.s_avg.bin.07.076_089	14	0.505213	iterative
1940	top.texture.vis.lab.b.mean	14	0.853096	iterative
1942	top.texture.fluo.hsv.s.mean	14	0.626651	iterative
1956	side.texture.fluo.lab.b.std	15	0.664193	iterative
1963	side.texture.vis.lab.a.mean	15	-0.274152	iterative
1975	top.intensity.vis.hsv.h.histogram.s_avg.bin.07.076_089	15	0.485243	iterative
1990	top.texture.vis.lab.b.mean	15	0.850184	iterative
1992	top.texture.fluo.hsv.s.mean	15	0.535922	iterative
2006	side.texture.fluo.lab.b.std	16	0.68102	iterative
2013	side.texture.vis.lab.a.mean	16	-0.142807	iterative
2025	top.intensity.vis.hsv.h.histogram.s_avg.bin.07.076_089	16	0.40023	iterative
2040	top.texture.vis.lab.b.mean	16	0.850986	iterative
2042	top.texture.fluo.hsv.s.mean	16	0.500438	iterative
2056	side.texture.fluo.lab.b.std	17	0.619727	iterative
2063	side.texture.vis.lab.a.mean	17	-0.107395	iterative
2075	top.intensity.vis.hsv.h.histogram.s_avg.bin.07.076_089	17	0.39476	iterative
2090	top.texture.vis.lab.b.mean	17	0.893812	iterative
2092	top.texture.fluo.hsv.s.mean	17	0.453091	iterative
2106	side.texture.fluo.lab.b.std	18	0.694494	iterative
2113	side.texture.vis.lab.a.mean	18	-0.128273	iterative
2125	top.intensity.vis.hsv.h.histogram.s_avg.bin.07.076_089	18	0.429983	iterative
2140	top.texture.vis.lab.b.mean	18	0.880591	iterative
2142	top.texture.fluo.hsv.s.mean	18	0.506151	iterative
2156	side.texture.fluo.lab.b.std	19	0.721492	iterative
2163	side.texture.vis.lab.a.mean	19	-0.162267	iterative
2175	top.intensity.vis.hsv.h.histogram.s_avg.bin.07.076_089	19	0.383308	iterative
2190	top.texture.vis.lab.b.mean	19	0.898084	iterative
2192	top.texture.fluo.hsv.s.mean	19	0.514883	iterative
2206	side.texture.fluo.lab.b.std	20	0.691306	iterative
2213	side.texture.vis.lab.a.mean	20	-0.16389	iterative
2225	top.intensity.vis.hsv.h.histogram.s_avg.bin.07.076_089	20	0.371352	iterative
2240	top.texture.vis.lab.b.mean	20	0.879435	iterative
2242	top.texture.fluo.hsv.s.mean	20	0.463908	iterative
2256	side.texture.fluo.lab.b.std	21	0.652365	iterative
2263	side.texture.vis.lab.a.mean	21	-0.030082	iterative
2275	top.intensity.vis.hsv.h.histogram.s_avg.bin.07.076_089	21	0.489654	iterative
2290	top.texture.vis.lab.b.mean	21	0.886104	iterative
2292	top.texture.fluo.hsv.s.mean	21	0.343296	iterative
2306	side.texture.fluo.lab.b.std	22	0.666033	iterative
2313	side.texture.vis.lab.a.mean	22	-0.144474	iterative
2325	top.intensity.vis.hsv.h.histogram.s_avg.bin.07.076_089	22	0.552983	iterative
2340	top.texture.vis.lab.b.mean	22	0.907008	iterative
2342	top.texture.fluo.hsv.s.mean	22	0.614876	iterative
2356	side.texture.fluo.lab.b.std	23	0.65046	iterative
2363	side.texture.vis.lab.a.mean	23	-0.11749	iterative
2375	top.intensity.vis.hsv.h.histogram.s_avg.bin.07.076_089	23	0.527256	iterative
2390	top.texture.vis.lab.b.mean	23	0.927156	iterative
2392	top.texture.fluo.hsv.s.mean	23	0.593202	iterative
2406	side.texture.fluo.lab.b.std	24	0.674171	iterative
2413	side.texture.vis.lab.a.mean	24	-0.065686	iterative
2425	top.intensity.vis.hsv.h.histogram.s_avg.bin.07.076_089	24	0.553935	iterative
2440	top.texture.vis.lab.b.mean	24	0.911315	iterative
2442	top.texture.fluo.hsv.s.mean	24	0.588352	iterative
2456	side.texture.fluo.lab.b.std	25	0.683432	iterative
2463	side.texture.vis.lab.a.mean	25	-0.041573	iterative
2475	top.intensity.vis.hsv.h.histogram.s_avg.bin.07.076_089	25	0.501079	iterative
2490	top.texture.vis.lab.b.mean	25	0.910111	iterative
2492	top.texture.fluo.hsv.s.mean	25	0.427089	iterative
2556	side.texture.fluo.lab.b.std	2	0.61782	iterative
2563	side.texture.vis.lab.a.mean	2	-0.460213	iterative
2575	top.intensity.vis.hsv.h.histogram.s_avg.bin.07.076_089	2	0.113262	iterative
2590	top.texture.vis.lab.b.mean	2	0.825339	iterative
2592	top.texture.fluo.hsv.s.mean	2	0.334322	iterative
2606	side.texture.fluo.lab.b.std	3	0.67241	iterative
2613	side.texture.vis.lab.a.mean	3	-0.468956	iterative
2625	top.intensity.vis.hsv.h.histogram.s_avg.bin.07.076_089	3	0.166681	iterative
2640	top.texture.vis.lab.b.mean	3	0.847804	iterative
2642	top.texture.fluo.hsv.s.mean	3	0.407116	iterative
2656	side.texture.fluo.lab.b.std	4	0.674716	iterative
2663	side.texture.vis.lab.a.mean	4	-0.326342	iterative
2675	top.intensity.vis.hsv.h.histogram.s_avg.bin.07.076_089	4	0.028159	iterative
2690	top.texture.vis.lab.b.mean	4	0.796758	iterative
2692	top.texture.fluo.hsv.s.mean	4	0.36012	iterative
2706	side.texture.fluo.lab.b.std	5	0.678771	iterative
2713	side.texture.vis.lab.a.mean	5	-0.25594	iterative
2725	top.intensity.vis.hsv.h.histogram.s_avg.bin.07.076_089	5	0.152512	iterative
2740	top.texture.vis.lab.b.mean	5	0.730047	iterative
2742	top.texture.fluo.hsv.s.mean	5	0.330845	iterative
2756	side.texture.fluo.lab.b.std	6	0.653529	iterative
2763	side.texture.vis.lab.a.mean	6	-0.377242	iterative
2775	top.intensity.vis.hsv.h.histogram.s_avg.bin.07.076_089	6	0.183636	iterative
2790	top.texture.vis.lab.b.mean	6	0.720689	iterative
2792	top.texture.fluo.hsv.s.mean	6	0.361989	iterative
2806	side.texture.fluo.lab.b.std	7	0.694387	iterative
2813	side.texture.vis.lab.a.mean	7	-0.234813	iterative
2825	top.intensity.vis.hsv.h.histogram.s_avg.bin.07.076_089	7	0.148428	iterative
2840	top.texture.vis.lab.b.mean	7	0.748112	iterative
2842	top.texture.fluo.hsv.s.mean	7	0.512669	iterative
2856	side.texture.fluo.lab.b.std	8	0.690047	iterative
2863	side.texture.vis.lab.a.mean	8	-0.190401	iterative
2875	top.intensity.vis.hsv.h.histogram.s_avg.bin.07.076_089	8	0.220814	iterative
2890	top.texture.vis.lab.b.mean	8	0.735429	iterative
2892	top.texture.fluo.hsv.s.mean	8	0.695211	iterative
2906	side.texture.fluo.lab.b.std	9	0.70494	iterative
2913	side.texture.vis.lab.a.mean	9	-0.218861	iterative
2925	top.intensity.vis.hsv.h.histogram.s_avg.bin.07.076_089	9	0.156883	iterative
2940	top.texture.vis.lab.b.mean	9	0.753363	iterative
2942	top.texture.fluo.hsv.s.mean	9	0.608591	iterative
2956	side.texture.fluo.lab.b.std	10	0.598593	iterative
2963	side.texture.vis.lab.a.mean	10	-0.222524	iterative
2975	top.intensity.vis.hsv.h.histogram.s_avg.bin.07.076_089	10	0.252388	iterative
2990	top.texture.vis.lab.b.mean	10	0.800956	iterative
2992	top.texture.fluo.hsv.s.mean	10	0.544199	iterative
3006	side.texture.fluo.lab.b.std	11	0.568539	iterative
3013	side.texture.vis.lab.a.mean	11	-0.24868	iterative
3025	top.intensity.vis.hsv.h.histogram.s_avg.bin.07.076_089	11	0.419877	iterative
3040	top.texture.vis.lab.b.mean	11	0.796903	iterative
3042	top.texture.fluo.hsv.s.mean	11	0.578091	iterative
3056	side.texture.fluo.lab.b.std	12	0.62383	iterative
3063	side.texture.vis.lab.a.mean	12	-0.179608	iterative
3075	top.intensity.vis.hsv.h.histogram.s_avg.bin.07.076_089	12	0.451492	iterative
3090	top.texture.vis.lab.b.mean	12	0.843903	iterative
3092	top.texture.fluo.hsv.s.mean	12	0.598764	iterative
3106	side.texture.fluo.lab.b.std	13	0.629643	iterative
3113	side.texture.vis.lab.a.mean	13	-0.163341	iterative
3125	top.intensity.vis.hsv.h.histogram.s_avg.bin.07.076_089	13	0.453465	iterative
3140	top.texture.vis.lab.b.mean	13	0.850657	iterative
3142	top.texture.fluo.hsv.s.mean	13	0.601709	iterative
3156	side.texture.fluo.lab.b.std	14	0.572051	iterative
3163	side.texture.vis.lab.a.mean	14	-0.185107	iterative
3175	top.intensity.vis.hsv.h.histogram.s_avg.bin.07.076_089	14	0.460439	iterative
3190	top.texture.vis.lab.b.mean	14	0.828843	iterative
3192	top.texture.fluo.hsv.s.mean	14	0.601045	iterative
3206	side.texture.fluo.lab.b.std	15	0.602213	iterative
3213	side.texture.vis.lab.a.mean	15	-0.193443	iterative
3225	top.intensity.vis.hsv.h.histogram.s_avg.bin.07.076_089	15	0.437097	iterative
3240	top.texture.vis.lab.b.mean	15	0.840922	iterative
3242	top.texture.fluo.hsv.s.mean	15	0.424987	iterative
3256	side.texture.fluo.lab.b.std	16	0.621852	iterative
3263	side.texture.vis.lab.a.mean	16	-0.071739	iterative
3275	top.intensity.vis.hsv.h.histogram.s_avg.bin.07.076_089	16	0.433848	iterative
3290	top.texture.vis.lab.b.mean	16	0.851288	iterative
3292	top.texture.fluo.hsv.s.mean	16	0.402941	iterative
3306	side.texture.fluo.lab.b.std	17	0.561467	iterative
3313	side.texture.vis.lab.a.mean	17	-0.092568	iterative
3325	top.intensity.vis.hsv.h.histogram.s_avg.bin.07.076_089	17	0.481175	iterative
3340	top.texture.vis.lab.b.mean	17	0.869659	iterative
3342	top.texture.fluo.hsv.s.mean	17	0.32518	iterative
3356	side.texture.fluo.lab.b.std	18	0.600104	iterative
3363	side.texture.vis.lab.a.mean	18	-0.181714	iterative
3375	top.intensity.vis.hsv.h.histogram.s_avg.bin.07.076_089	18	0.428088	iterative
3390	top.texture.vis.lab.b.mean	18	0.887398	iterative
3392	top.texture.fluo.hsv.s.mean	18	0.581882	iterative
3406	side.texture.fluo.lab.b.std	19	0.675777	iterative
3413	side.texture.vis.lab.a.mean	19	-0.094055	iterative
3425	top.intensity.vis.hsv.h.histogram.s_avg.bin.07.076_089	19	0.432646	iterative
3440	top.texture.vis.lab.b.mean	19	0.876952	iterative
3442	top.texture.fluo.hsv.s.mean	19	0.342301	iterative
3456	side.texture.fluo.lab.b.std	20	0.690926	iterative
3463	side.texture.vis.lab.a.mean	20	-0.109204	iterative
3475	top.intensity.vis.hsv.h.histogram.s_avg.bin.07.076_089	20	0.458516	iterative
3490	top.texture.vis.lab.b.mean	20	0.876346	iterative
3492	top.texture.fluo.hsv.s.mean	20	0.288562	iterative
3506	side.texture.fluo.lab.b.std	21	0.619566	iterative
3513	side.texture.vis.lab.a.mean	21	-0.121479	iterative
3525	top.intensity.vis.hsv.h.histogram.s_avg.bin.07.076_089	21	0.530299	iterative
3540	top.texture.vis.lab.b.mean	21	0.861663	iterative
3542	top.texture.fluo.hsv.s.mean	21	0.244798	iterative
3556	side.texture.fluo.lab.b.std	22	0.603753	iterative
3563	side.texture.vis.lab.a.mean	22	-0.144255	iterative
3575	top.intensity.vis.hsv.h.histogram.s_avg.bin.07.076_089	22	0.509986	iterative
3590	top.texture.vis.lab.b.mean	22	0.872757	iterative
3592	top.texture.fluo.hsv.s.mean	22	0.539461	iterative
3606	side.texture.fluo.lab.b.std	23	0.675636	iterative
3613	side.texture.vis.lab.a.mean	23	-0.149753	iterative
3625	top.intensity.vis.hsv.h.histogram.s_avg.bin.07.076_089	23	0.479018	iterative
3640	top.texture.vis.lab.b.mean	23	0.89474	iterative
3642	top.texture.fluo.hsv.s.mean	23	0.447599	iterative
3656	side.texture.fluo.lab.b.std	24	0.652256	iterative
3663	side.texture.vis.lab.a.mean	24	-0.116779	iterative
3675	top.intensity.vis.hsv.h.histogram.s_avg.bin.07.076_089	24	0.531671	iterative
3690	top.texture.vis.lab.b.mean	24	0.885619	iterative
3692	top.texture.fluo.hsv.s.mean	24	0.468473	iterative
3706	side.texture.fluo.lab.b.std	25	0.630555	iterative
3713	side.texture.vis.lab.a.mean	25	-0.107271	iterative
3725	top.intensity.vis.hsv.h.histogram.s_avg.bin.07.076_089	25	0.456695	iterative
3740	top.texture.vis.lab.b.mean	25	0.892029	iterative
3742	top.texture.fluo.hsv.s.mean	25	0.444664	iterative
3806	side.texture.fluo.lab.b.std	2	0.785968	iterative
3813	side.texture.vis.lab.a.mean	2	-0.475986	iterative
3825	top.intensity.vis.hsv.h.histogram.s_avg.bin.07.076_089	2	0.141838	iterative
3840	top.texture.vis.lab.b.mean	2	0.854527	iterative
3842	top.texture.fluo.hsv.s.mean	2	0.364941	iterative
3856	side.texture.fluo.lab.b.std	3	0.757326	iterative
3863	side.texture.vis.lab.a.mean	3	-0.491386	iterative
3875	top.intensity.vis.hsv.h.histogram.s_avg.bin.07.076_089	3	0.091916	iterative
3890	top.texture.vis.lab.b.mean	3	0.853451	iterative
3892	top.texture.fluo.hsv.s.mean	3	0.335201	iterative
3906	side.texture.fluo.lab.b.std	4	0.795675	iterative
3913	side.texture.vis.lab.a.mean	4	-0.460683	iterative
3925	top.intensity.vis.hsv.h.histogram.s_avg.bin.07.076_089	4	0.106688	iterative
3940	top.texture.vis.lab.b.mean	4	0.851641	iterative
3942	top.texture.fluo.hsv.s.mean	4	0.357475	iterative
3956	side.texture.fluo.lab.b.std	5	0.719552	iterative
3963	side.texture.vis.lab.a.mean	5	-0.416434	iterative
3975	top.intensity.vis.hsv.h.histogram.s_avg.bin.07.076_089	5	0.069491	iterative
3990	top.texture.vis.lab.b.mean	5	0.839705	iterative
3992	top.texture.fluo.hsv.s.mean	5	0.396815	iterative
4006	side.texture.fluo.lab.b.std	6	0.700945	iterative
4013	side.texture.vis.lab.a.mean	6	-0.384628	iterative
4025	top.intensity.vis.hsv.h.histogram.s_avg.bin.07.076_089	6	0.112189	iterative
4040	top.texture.vis.lab.b.mean	6	0.852395	iterative
4042	top.texture.fluo.hsv.s.mean	6	0.617161	iterative
4056	side.texture.fluo.lab.b.std	7	0.701455	iterative
4063	side.texture.vis.lab.a.mean	7	-0.30394	iterative
4075	top.intensity.vis.hsv.h.histogram.s_avg.bin.07.076_089	7	0.180047	iterative
4090	top.texture.vis.lab.b.mean	7	0.883057	iterative
4092	top.texture.fluo.hsv.s.mean	7	0.507158	iterative
4106	side.texture.fluo.lab.b.std	8	0.697836	iterative
4113	side.texture.vis.lab.a.mean	8	-0.357021	iterative
4125	top.intensity.vis.hsv.h.histogram.s_avg.bin.07.076_089	8	0.223237	iterative
4140	top.texture.vis.lab.b.mean	8	0.891689	iterative
4142	top.texture.fluo.hsv.s.mean	8	0.500515	iterative
4156	side.texture.fluo.lab.b.std	9	0.647416	iterative
4163	side.texture.vis.lab.a.mean	9	-0.326713	iterative
4175	top.intensity.vis.hsv.h.histogram.s_avg.bin.07.076_089	9	0.250413	iterative
4190	top.texture.vis.lab.b.mean	9	0.902516	iterative
4192	top.texture.fluo.hsv.s.mean	9	0.528734	iterative
4206	side.texture.fluo.lab.b.std	10	0.689644	iterative
4213	side.texture.vis.lab.a.mean	10	-0.218362	iterative
4225	top.intensity.vis.hsv.h.histogram.s_avg.bin.07.076_089	10	0.274621	iterative
4240	top.texture.vis.lab.b.mean	10	0.882503	iterative
4242	top.texture.fluo.hsv.s.mean	10	0.454315	iterative
4256	side.texture.fluo.lab.b.std	11	0.458416	iterative
4263	side.texture.vis.lab.a.mean	11	-0.208541	iterative
4275	top.intensity.vis.hsv.h.histogram.s_avg.bin.07.076_089	11	0.404973	iterative
4290	top.texture.vis.lab.b.mean	11	0.88914	iterative
4292	top.texture.fluo.hsv.s.mean	11	0.256758	iterative
4306	side.texture.fluo.lab.b.std	12	0.56379	iterative
4313	side.texture.vis.lab.a.mean	12	-0.257698	iterative
4325	top.intensity.vis.hsv.h.histogram.s_avg.bin.07.076_089	12	0.423023	iterative
4340	top.texture.vis.lab.b.mean	12	0.903354	iterative
4342	top.texture.fluo.hsv.s.mean	12	0.547527	iterative
4356	side.texture.fluo.lab.b.std	13	0.590722	iterative
4363	side.texture.vis.lab.a.mean	13	-0.263715	iterative
4375	top.intensity.vis.hsv.h.histogram.s_avg.bin.07.076_089	13	0.388731	iterative
4390	top.texture.vis.lab.b.mean	13	0.899192	iterative
4392	top.texture.fluo.hsv.s.mean	13	0.598262	iterative
4406	side.texture.fluo.lab.b.std	14	0.564467	iterative
4413	side.texture.vis.lab.a.mean	14	-0.334476	iterative
4425	top.intensity.vis.hsv.h.histogram.s_avg.bin.07.076_089	14	0.440834	iterative
4440	top.texture.vis.lab.b.mean	14	0.896144	iterative
4442	top.texture.fluo.hsv.s.mean	14	0.576477	iterative
4456	side.texture.fluo.lab.b.std	15	0.537147	iterative
4463	side.texture.vis.lab.a.mean	15	-0.331733	iterative
4475	top.intensity.vis.hsv.h.histogram.s_avg.bin.07.076_089	15	0.408603	iterative
4490	top.texture.vis.lab.b.mean	15	0.902573	iterative
4492	top.texture.fluo.hsv.s.mean	15	0.465131	iterative
4506	side.texture.fluo.lab.b.std	16	0.594564	iterative
4513	side.texture.vis.lab.a.mean	16	-0.193569	iterative
4525	top.intensity.vis.hsv.h.histogram.s_avg.bin.07.076_089	16	0.353646	iterative
4540	top.texture.vis.lab.b.mean	16	0.8517	iterative
4542	top.texture.fluo.hsv.s.mean	16	0.411029	iterative
4556	side.texture.fluo.lab.b.std	17	0.51822	iterative
4563	side.texture.vis.lab.a.mean	17	-0.118015	iterative
4575	top.intensity.vis.hsv.h.histogram.s_avg.bin.07.076_089	17	0.41551	iterative
4590	top.texture.vis.lab.b.mean	17	0.914642	iterative
4592	top.texture.fluo.hsv.s.mean	17	0.403677	iterative
4606	side.texture.fluo.lab.b.std	18	0.572392	iterative
4613	side.texture.vis.lab.a.mean	18	-0.159056	iterative
4625	top.intensity.vis.hsv.h.histogram.s_avg.bin.07.076_089	18	0.376451	iterative
4640	top.texture.vis.lab.b.mean	18	0.904091	iterative
4642	top.texture.fluo.hsv.s.mean	18	0.492916	iterative
4656	side.texture.fluo.lab.b.std	19	0.590968	iterative
4663	side.texture.vis.lab.a.mean	19	-0.221414	iterative
4675	top.intensity.vis.hsv.h.histogram.s_avg.bin.07.076_089	19	0.307295	iterative
4690	top.texture.vis.lab.b.mean	19	0.913367	iterative
4692	top.texture.fluo.hsv.s.mean	19	0.497277	iterative
4706	side.texture.fluo.lab.b.std	20	0.557999	iterative
4713	side.texture.vis.lab.a.mean	20	-0.143752	iterative
4725	top.intensity.vis.hsv.h.histogram.s_avg.bin.07.076_089	20	0.366465	iterative
4740	top.texture.vis.lab.b.mean	20	0.908774	iterative
4742	top.texture.fluo.hsv.s.mean	20	0.36965	iterative
4756	side.texture.fluo.lab.b.std	21	0.449088	iterative
4763	side.texture.vis.lab.a.mean	21	-0.076349	iterative
4775	top.intensity.vis.hsv.h.histogram.s_avg.bin.07.076_089	21	0.360646	iterative
4790	top.texture.vis.lab.b.mean	21	0.873835	iterative
4792	top.texture.fluo.hsv.s.mean	21	0.368763	iterative
4806	side.texture.fluo.lab.b.std	22	0.455788	iterative
4813	side.texture.vis.lab.a.mean	22	-0.091532	iterative
4825	top.intensity.vis.hsv.h.histogram.s_avg.bin.07.076_089	22	0.483713	iterative
4840	top.texture.vis.lab.b.mean	22	0.887241	iterative
4842	top.texture.fluo.hsv.s.mean	22	0.404769	iterative
4856	side.texture.fluo.lab.b.std	23	0.427909	iterative
4863	side.texture.vis.lab.a.mean	23	-0.182986	iterative
4875	top.intensity.vis.hsv.h.histogram.s_avg.bin.07.076_089	23	0.478727	iterative
4890	top.texture.vis.lab.b.mean	23	0.889109	iterative
4892	top.texture.fluo.hsv.s.mean	23	0.489913	iterative
4906	side.texture.fluo.lab.b.std	24	0.401209	iterative
4913	side.texture.vis.lab.a.mean	24	-0.12989	iterative
4925	top.intensity.vis.hsv.h.histogram.s_avg.bin.07.076_089	24	0.419297	iterative
4940	top.texture.vis.lab.b.mean	24	0.906399	iterative
4942	top.texture.fluo.hsv.s.mean	24	0.351457	iterative
4956	side.texture.fluo.lab.b.std	25	0.449654	iterative
4963	side.texture.vis.lab.a.mean	25	-0.058499	iterative
4975	top.intensity.vis.hsv.h.histogram.s_avg.bin.07.076_089	25	0.339894	iterative
4990	top.texture.vis.lab.b.mean	25	0.893517	iterative
4992	top.texture.fluo.hsv.s.mean	25	0.266535	iterative
5056	side.texture.fluo.lab.b.std	2	0.751147	iterative
5063	side.texture.vis.lab.a.mean	2	-0.422654	iterative
5075	top.intensity.vis.hsv.h.histogram.s_avg.bin.07.076_089	2	-0.058465	iterative
5090	top.texture.vis.lab.b.mean	2	0.812166	iterative
5092	top.texture.fluo.hsv.s.mean	2	0.074713	iterative
5106	side.texture.fluo.lab.b.std	3	0.755754	iterative
5113	side.texture.vis.lab.a.mean	3	-0.392851	iterative
5125	top.intensity.vis.hsv.h.histogram.s_avg.bin.07.076_089	3	-0.046197	iterative
5140	top.texture.vis.lab.b.mean	3	0.797641	iterative
5142	top.texture.fluo.hsv.s.mean	3	0.082013	iterative
5156	side.texture.fluo.lab.b.std	4	0.791931	iterative
5163	side.texture.vis.lab.a.mean	4	-0.456148	iterative
5175	top.intensity.vis.hsv.h.histogram.s_avg.bin.07.076_089	4	-0.012525	iterative
5190	top.texture.vis.lab.b.mean	4	0.776995	iterative
5192	top.texture.fluo.hsv.s.mean	4	0.371204	iterative
5206	side.texture.fluo.lab.b.std	5	0.710357	iterative
5213	side.texture.vis.lab.a.mean	5	-0.348841	iterative
5225	top.intensity.vis.hsv.h.histogram.s_avg.bin.07.076_089	5	-0.027424	iterative
5240	top.texture.vis.lab.b.mean	5	0.785582	iterative
5242	top.texture.fluo.hsv.s.mean	5	0.182837	iterative
5256	side.texture.fluo.lab.b.std	6	0.676014	iterative
5263	side.texture.vis.lab.a.mean	6	-0.399501	iterative
5275	top.intensity.vis.hsv.h.histogram.s_avg.bin.07.076_089	6	0.043116	iterative
5290	top.texture.vis.lab.b.mean	6	0.737077	iterative
5292	top.texture.fluo.hsv.s.mean	6	0.505792	iterative
5306	side.texture.fluo.lab.b.std	7	0.689866	iterative
5313	side.texture.vis.lab.a.mean	7	-0.310646	iterative
5325	top.intensity.vis.hsv.h.histogram.s_avg.bin.07.076_089	7	0.050771	iterative
5340	top.texture.vis.lab.b.mean	7	0.800697	iterative
5342	top.texture.fluo.hsv.s.mean	7	0.597492	iterative
5356	side.texture.fluo.lab.b.std	8	0.659915	iterative
5363	side.texture.vis.lab.a.mean	8	-0.271301	iterative
5375	top.intensity.vis.hsv.h.histogram.s_avg.bin.07.076_089	8	0.089733	iterative
5390	top.texture.vis.lab.b.mean	8	0.821762	iterative
5392	top.texture.fluo.hsv.s.mean	8	0.589406	iterative
5406	side.texture.fluo.lab.b.std	9	0.601017	iterative
5413	side.texture.vis.lab.a.mean	9	-0.220767	iterative
5425	top.intensity.vis.hsv.h.histogram.s_avg.bin.07.076_089	9	0.161371	iterative
5440	top.texture.vis.lab.b.mean	9	0.839123	iterative
5442	top.texture.fluo.hsv.s.mean	9	0.644401	iterative
5456	side.texture.fluo.lab.b.std	10	0.56426	iterative
5463	side.texture.vis.lab.a.mean	10	-0.204778	iterative
5475	top.intensity.vis.hsv.h.histogram.s_avg.bin.07.076_089	10	0.182366	iterative
5490	top.texture.vis.lab.b.mean	10	0.835152	iterative
5492	top.texture.fluo.hsv.s.mean	10	0.51814	iterative
5506	side.texture.fluo.lab.b.std	11	0.443719	iterative
5513	side.texture.vis.lab.a.mean	11	-0.178729	iterative
5525	top.intensity.vis.hsv.h.histogram.s_avg.bin.07.076_089	11	0.377689	iterative
5540	top.texture.vis.lab.b.mean	11	0.796242	iterative
5542	top.texture.fluo.hsv.s.mean	11	0.465478	iterative
5556	side.texture.fluo.lab.b.std	12	0.533943	iterative
5563	side.texture.vis.lab.a.mean	12	-0.275568	iterative
5575	top.intensity.vis.hsv.h.histogram.s_avg.bin.07.076_089	12	0.42169	iterative
5590	top.texture.vis.lab.b.mean	12	0.906064	iterative
5592	top.texture.fluo.hsv.s.mean	12	0.579837	iterative
5606	side.texture.fluo.lab.b.std	13	0.641552	iterative
5613	side.texture.vis.lab.a.mean	13	-0.230539	iterative
5625	top.intensity.vis.hsv.h.histogram.s_avg.bin.07.076_089	13	0.508971	iterative
5640	top.texture.vis.lab.b.mean	13	0.903055	iterative
5642	top.texture.fluo.hsv.s.mean	13	0.54505	iterative
5656	side.texture.fluo.lab.b.std	14	0.55031	iterative
5663	side.texture.vis.lab.a.mean	14	-0.343431	iterative
5675	top.intensity.vis.hsv.h.histogram.s_avg.bin.07.076_089	14	0.533196	iterative
5690	top.texture.vis.lab.b.mean	14	0.91167	iterative
5692	top.texture.fluo.hsv.s.mean	14	0.376755	iterative
5706	side.texture.fluo.lab.b.std	15	0.576243	iterative
5713	side.texture.vis.lab.a.mean	15	-0.284185	iterative
5725	top.intensity.vis.hsv.h.histogram.s_avg.bin.07.076_089	15	0.532666	iterative
5740	top.texture.vis.lab.b.mean	15	0.89502	iterative
5742	top.texture.fluo.hsv.s.mean	15	0.390686	iterative
5756	side.texture.fluo.lab.b.std	16	0.512428	iterative
5763	side.texture.vis.lab.a.mean	16	-0.219559	iterative
5775	top.intensity.vis.hsv.h.histogram.s_avg.bin.07.076_089	16	0.495924	iterative
5790	top.texture.vis.lab.b.mean	16	0.881286	iterative
5792	top.texture.fluo.hsv.s.mean	16	0.123272	iterative
5806	side.texture.fluo.lab.b.std	17	0.390867	iterative
5813	side.texture.vis.lab.a.mean	17	-0.130567	iterative
5825	top.intensity.vis.hsv.h.histogram.s_avg.bin.07.076_089	17	0.57231	iterative
5840	top.texture.vis.lab.b.mean	17	0.933603	iterative
5842	top.texture.fluo.hsv.s.mean	17	0.005758	iterative
5856	side.texture.fluo.lab.b.std	18	0.413728	iterative
5863	side.texture.vis.lab.a.mean	18	-0.222598	iterative
5875	top.intensity.vis.hsv.h.histogram.s_avg.bin.07.076_089	18	0.469568	iterative
5890	top.texture.vis.lab.b.mean	18	0.934342	iterative
5892	top.texture.fluo.hsv.s.mean	18	0.211523	iterative
5906	side.texture.fluo.lab.b.std	19	0.45571	iterative
5913	side.texture.vis.lab.a.mean	19	-0.23759	iterative
5925	top.intensity.vis.hsv.h.histogram.s_avg.bin.07.076_089	19	0.487771	iterative
5940	top.texture.vis.lab.b.mean	19	0.937184	iterative
5942	top.texture.fluo.hsv.s.mean	19	0.294857	iterative
5956	side.texture.fluo.lab.b.std	20	0.388156	iterative
5963	side.texture.vis.lab.a.mean	20	-0.181233	iterative
5975	top.intensity.vis.hsv.h.histogram.s_avg.bin.07.076_089	20	0.482714	iterative
5990	top.texture.vis.lab.b.mean	20	0.925211	iterative
5992	top.texture.fluo.hsv.s.mean	20	0.232905	iterative
6006	side.texture.fluo.lab.b.std	21	0.360965	iterative
6013	side.texture.vis.lab.a.mean	21	-0.078155	iterative
6025	top.intensity.vis.hsv.h.histogram.s_avg.bin.07.076_089	21	0.431197	iterative
6040	top.texture.vis.lab.b.mean	21	0.888764	iterative
6042	top.texture.fluo.hsv.s.mean	21	0.143932	iterative
6056	side.texture.fluo.lab.b.std	22	0.379185	iterative
6063	side.texture.vis.lab.a.mean	22	-0.133093	iterative
6075	top.intensity.vis.hsv.h.histogram.s_avg.bin.07.076_089	22	0.480155	iterative
6090	top.texture.vis.lab.b.mean	22	0.910257	iterative
6092	top.texture.fluo.hsv.s.mean	22	0.345326	iterative
6106	side.texture.fluo.lab.b.std	23	0.318521	iterative
6113	side.texture.vis.lab.a.mean	23	-0.212837	iterative
6125	top.intensity.vis.hsv.h.histogram.s_avg.bin.07.076_089	23	0.438395	iterative
6140	top.texture.vis.lab.b.mean	23	0.919664	iterative
6142	top.texture.fluo.hsv.s.mean	23	0.058364	iterative
6156	side.texture.fluo.lab.b.std	24	0.324433	iterative
6163	side.texture.vis.lab.a.mean	24	-0.192319	iterative
6175	top.intensity.vis.hsv.h.histogram.s_avg.bin.07.076_089	24	0.434848	iterative
6190	top.texture.vis.lab.b.mean	24	0.93391	iterative
6192	top.texture.fluo.hsv.s.mean	24	0.029249	iterative
6206	side.texture.fluo.lab.b.std	25	0.36633	iterative
6213	side.texture.vis.lab.a.mean	25	-0.173499	iterative
6225	top.intensity.vis.hsv.h.histogram.s_avg.bin.07.076_089	25	0.334972	iterative
6240	top.texture.vis.lab.b.mean	25	0.936084	iterative
6242	top.texture.fluo.hsv.s.mean	25	0.031723	iterative
6306	side.texture.fluo.lab.b.std	2	0.748289	iterative
6313	side.texture.vis.lab.a.mean	2	-0.047684	iterative
6325	top.intensity.vis.hsv.h.histogram.s_avg.bin.07.076_089	2	-0.033211	iterative
6340	top.texture.vis.lab.b.mean	2	0.749553	iterative
6342	top.texture.fluo.hsv.s.mean	2	0.386921	iterative
6356	side.texture.fluo.lab.b.std	3	0.758258	iterative
6363	side.texture.vis.lab.a.mean	3	-0.043035	iterative
6375	top.intensity.vis.hsv.h.histogram.s_avg.bin.07.076_089	3	-0.002382	iterative
6390	top.texture.vis.lab.b.mean	3	0.757739	iterative
6392	top.texture.fluo.hsv.s.mean	3	0.190246	iterative
6406	side.texture.fluo.lab.b.std	4	0.766682	iterative
6413	side.texture.vis.lab.a.mean	4	-0.096905	iterative
6425	top.intensity.vis.hsv.h.histogram.s_avg.bin.07.076_089	4	0.045712	iterative
6440	top.texture.vis.lab.b.mean	4	0.754541	iterative
6442	top.texture.fluo.hsv.s.mean	4	0.317074	iterative
6456	side.texture.fluo.lab.b.std	5	0.746694	iterative
6463	side.texture.vis.lab.a.mean	5	-0.061682	iterative
6475	top.intensity.vis.hsv.h.histogram.s_avg.bin.07.076_089	5	0.26437	iterative
6490	top.texture.vis.lab.b.mean	5	0.763709	iterative
6492	top.texture.fluo.hsv.s.mean	5	0.339666	iterative
6506	side.texture.fluo.lab.b.std	6	0.655491	iterative
6513	side.texture.vis.lab.a.mean	6	-0.153602	iterative
6525	top.intensity.vis.hsv.h.histogram.s_avg.bin.07.076_089	6	0.105949	iterative
6540	top.texture.vis.lab.b.mean	6	0.775911	iterative
6542	top.texture.fluo.hsv.s.mean	6	0.500032	iterative
6556	side.texture.fluo.lab.b.std	7	0.727534	iterative
6563	side.texture.vis.lab.a.mean	7	-0.055345	iterative
6575	top.intensity.vis.hsv.h.histogram.s_avg.bin.07.076_089	7	0.185534	iterative
6590	top.texture.vis.lab.b.mean	7	0.789188	iterative
6592	top.texture.fluo.hsv.s.mean	7	0.519706	iterative
6606	side.texture.fluo.lab.b.std	8	0.759627	iterative
6613	side.texture.vis.lab.a.mean	8	-0.065805	iterative
6625	top.intensity.vis.hsv.h.histogram.s_avg.bin.07.076_089	8	0.231642	iterative
6640	top.texture.vis.lab.b.mean	8	0.800483	iterative
6642	top.texture.fluo.hsv.s.mean	8	0.614693	iterative
6656	side.texture.fluo.lab.b.std	9	0.741366	iterative
6663	side.texture.vis.lab.a.mean	9	0.044416	iterative
6675	top.intensity.vis.hsv.h.histogram.s_avg.bin.07.076_089	9	0.188975	iterative
6690	top.texture.vis.lab.b.mean	9	0.790412	iterative
6692	top.texture.fluo.hsv.s.mean	9	0.567416	iterative
6706	side.texture.fluo.lab.b.std	10	0.709274	iterative
6713	side.texture.vis.lab.a.mean	10	0.050929	iterative
6725	top.intensity.vis.hsv.h.histogram.s_avg.bin.07.076_089	10	0.364083	iterative
6740	top.texture.vis.lab.b.mean	10	0.771705	iterative
6742	top.texture.fluo.hsv.s.mean	10	0.581893	iterative
6756	side.texture.fluo.lab.b.std	11	0.657084	iterative
6763	side.texture.vis.lab.a.mean	11	0.034775	iterative
6775	top.intensity.vis.hsv.h.histogram.s_avg.bin.07.076_089	11	0.484884	iterative
6790	top.texture.vis.lab.b.mean	11	0.781029	iterative
6792	top.texture.fluo.hsv.s.mean	11	0.463656	iterative
6806	side.texture.fluo.lab.b.std	12	0.657802	iterative
6813	side.texture.vis.lab.a.mean	12	0.127143	iterative
6825	top.intensity.vis.hsv.h.histogram.s_avg.bin.07.076_089	12	0.523184	iterative
6840	top.texture.vis.lab.b.mean	12	0.799752	iterative
6842	top.texture.fluo.hsv.s.mean	12	0.64854	iterative
6856	side.texture.fluo.lab.b.std	13	0.686869	iterative
6863	side.texture.vis.lab.a.mean	13	0.122763	iterative
6875	top.intensity.vis.hsv.h.histogram.s_avg.bin.07.076_089	13	0.55776	iterative
6890	top.texture.vis.lab.b.mean	13	0.789048	iterative
6892	top.texture.fluo.hsv.s.mean	13	0.675297	iterative
6906	side.texture.fluo.lab.b.std	14	0.609252	iterative
6913	side.texture.vis.lab.a.mean	14	0.042289	iterative
6925	top.intensity.vis.hsv.h.histogram.s_avg.bin.07.076_089	14	0.57132	iterative
6940	top.texture.vis.lab.b.mean	14	0.786349	iterative
6942	top.texture.fluo.hsv.s.mean	14	0.60959	iterative
6956	side.texture.fluo.lab.b.std	15	0.580117	iterative
6963	side.texture.vis.lab.a.mean	15	0.098454	iterative
6975	top.intensity.vis.hsv.h.histogram.s_avg.bin.07.076_089	15	0.551739	iterative
6990	top.texture.vis.lab.b.mean	15	0.77767	iterative
6992	top.texture.fluo.hsv.s.mean	15	0.596301	iterative
7006	side.texture.fluo.lab.b.std	16	0.534133	iterative
7013	side.texture.vis.lab.a.mean	16	0.26017	iterative
7025	top.intensity.vis.hsv.h.histogram.s_avg.bin.07.076_089	16	0.538489	iterative
7040	top.texture.vis.lab.b.mean	16	0.725356	iterative
7042	top.texture.fluo.hsv.s.mean	16	0.463399	iterative
7056	side.texture.fluo.lab.b.std	17	0.543347	iterative
7063	side.texture.vis.lab.a.mean	17	0.204472	iterative
7075	top.intensity.vis.hsv.h.histogram.s_avg.bin.07.076_089	17	0.57232	iterative
7090	top.texture.vis.lab.b.mean	17	0.730517	iterative
7092	top.texture.fluo.hsv.s.mean	17	0.35515	iterative
7106	side.texture.fluo.lab.b.std	18	0.608713	iterative
7113	side.texture.vis.lab.a.mean	18	0.1783	iterative
7125	top.intensity.vis.hsv.h.histogram.s_avg.bin.07.076_089	18	0.506347	iterative
7140	top.texture.vis.lab.b.mean	18	0.753514	iterative
7142	top.texture.fluo.hsv.s.mean	18	0.587044	iterative
7156	side.texture.fluo.lab.b.std	19	0.630129	iterative
7163	side.texture.vis.lab.a.mean	19	0.143939	iterative
7175	top.intensity.vis.hsv.h.histogram.s_avg.bin.07.076_089	19	0.46276	iterative
7190	top.texture.vis.lab.b.mean	19	0.748732	iterative
7192	top.texture.fluo.hsv.s.mean	19	0.477996	iterative
7206	side.texture.fluo.lab.b.std	20	0.574999	iterative
7213	side.texture.vis.lab.a.mean	20	0.139276	iterative
7225	top.intensity.vis.hsv.h.histogram.s_avg.bin.07.076_089	20	0.459683	iterative
7240	top.texture.vis.lab.b.mean	20	0.737069	iterative
7242	top.texture.fluo.hsv.s.mean	20	0.403555	iterative
7256	side.texture.fluo.lab.b.std	21	0.563509	iterative
7263	side.texture.vis.lab.a.mean	21	0.129886	iterative
7275	top.intensity.vis.hsv.h.histogram.s_avg.bin.07.076_089	21	0.559291	iterative
7290	top.texture.vis.lab.b.mean	21	0.715543	iterative
7292	top.texture.fluo.hsv.s.mean	21	0.345142	iterative
7306	side.texture.fluo.lab.b.std	22	0.6565	iterative
7313	side.texture.vis.lab.a.mean	22	0.020279	iterative
7325	top.intensity.vis.hsv.h.histogram.s_avg.bin.07.076_089	22	0.572068	iterative
7340	top.texture.vis.lab.b.mean	22	0.732444	iterative
7342	top.texture.fluo.hsv.s.mean	22	0.5869	iterative
7356	side.texture.fluo.lab.b.std	23	0.649308	iterative
7363	side.texture.vis.lab.a.mean	23	-0.015087	iterative
7375	top.intensity.vis.hsv.h.histogram.s_avg.bin.07.076_089	23	0.525165	iterative
7390	top.texture.vis.lab.b.mean	23	0.748209	iterative
7392	top.texture.fluo.hsv.s.mean	23	0.534026	iterative
7406	side.texture.fluo.lab.b.std	24	0.609883	iterative
7413	side.texture.vis.lab.a.mean	24	0.038862	iterative
7425	top.intensity.vis.hsv.h.histogram.s_avg.bin.07.076_089	24	0.58484	iterative
7440	top.texture.vis.lab.b.mean	24	0.766981	iterative
7442	top.texture.fluo.hsv.s.mean	24	0.471746	iterative
7456	side.texture.fluo.lab.b.std	25	0.642319	iterative
7463	side.texture.vis.lab.a.mean	25	0.009485	iterative
7475	top.intensity.vis.hsv.h.histogram.s_avg.bin.07.076_089	25	0.562155	iterative
7490	top.texture.vis.lab.b.mean	25	0.736721	iterative
7492	top.texture.fluo.hsv.s.mean	25	0.379427	iterative
7556	side.texture.fluo.lab.b.std	2	0.722582	iterative
7563	side.texture.vis.lab.a.mean	2	-0.612512	iterative
7575	top.intensity.vis.hsv.h.histogram.s_avg.bin.07.076_089	2	0.053215	iterative
7590	top.texture.vis.lab.b.mean	2	0.837376	iterative
7592	top.texture.fluo.hsv.s.mean	2	0.100779	iterative
7606	side.texture.fluo.lab.b.std	3	0.709442	iterative
7613	side.texture.vis.lab.a.mean	3	-0.551495	iterative
7625	top.intensity.vis.hsv.h.histogram.s_avg.bin.07.076_089	3	0.138268	iterative
7640	top.texture.vis.lab.b.mean	3	0.816644	iterative
7642	top.texture.fluo.hsv.s.mean	3	0.319751	iterative
7656	side.texture.fluo.lab.b.std	4	0.688794	iterative
7663	side.texture.vis.lab.a.mean	4	-0.430488	iterative
7675	top.intensity.vis.hsv.h.histogram.s_avg.bin.07.076_089	4	0.164945	iterative
7690	top.texture.vis.lab.b.mean	4	0.781601	iterative
7692	top.texture.fluo.hsv.s.mean	4	0.461768	iterative
7706	side.texture.fluo.lab.b.std	5	0.698944	iterative
7713	side.texture.vis.lab.a.mean	5	-0.3528	iterative
7725	top.intensity.vis.hsv.h.histogram.s_avg.bin.07.076_089	5	0.154488	iterative
7740	top.texture.vis.lab.b.mean	5	0.801263	iterative
7742	top.texture.fluo.hsv.s.mean	5	0.432247	iterative
7756	side.texture.fluo.lab.b.std	6	0.68461	iterative
7763	side.texture.vis.lab.a.mean	6	-0.396272	iterative
7775	top.intensity.vis.hsv.h.histogram.s_avg.bin.07.076_089	6	0.162976	iterative
7790	top.texture.vis.lab.b.mean	6	0.73865	iterative
7792	top.texture.fluo.hsv.s.mean	6	0.539711	iterative
7806	side.texture.fluo.lab.b.std	7	0.650311	iterative
7813	side.texture.vis.lab.a.mean	7	-0.393879	iterative
7825	top.intensity.vis.hsv.h.histogram.s_avg.bin.07.076_089	7	0.236714	iterative
7840	top.texture.vis.lab.b.mean	7	0.813492	iterative
7842	top.texture.fluo.hsv.s.mean	7	0.480314	iterative
7856	side.texture.fluo.lab.b.std	8	0.670776	iterative
7863	side.texture.vis.lab.a.mean	8	-0.348223	iterative
7875	top.intensity.vis.hsv.h.histogram.s_avg.bin.07.076_089	8	0.3061	iterative
7890	top.texture.vis.lab.b.mean	8	0.858698	iterative
7892	top.texture.fluo.hsv.s.mean	8	0.55584	iterative
7906	side.texture.fluo.lab.b.std	9	0.685514	iterative
7913	side.texture.vis.lab.a.mean	9	-0.252528	iterative
7925	top.intensity.vis.hsv.h.histogram.s_avg.bin.07.076_089	9	0.280453	iterative
7940	top.texture.vis.lab.b.mean	9	0.855263	iterative
7942	top.texture.fluo.hsv.s.mean	9	0.484067	iterative
7956	side.texture.fluo.lab.b.std	10	0.643691	iterative
7963	side.texture.vis.lab.a.mean	10	-0.226083	iterative
7975	top.intensity.vis.hsv.h.histogram.s_avg.bin.07.076_089	10	0.337738	iterative
7990	top.texture.vis.lab.b.mean	10	0.853461	iterative
7992	top.texture.fluo.hsv.s.mean	10	0.4086	iterative
8006	side.texture.fluo.lab.b.std	11	0.492023	iterative
8013	side.texture.vis.lab.a.mean	11	-0.271982	iterative
8025	top.intensity.vis.hsv.h.histogram.s_avg.bin.07.076_089	11	0.425348	iterative
8040	top.texture.vis.lab.b.mean	11	0.880213	iterative
8042	top.texture.fluo.hsv.s.mean	11	0.457964	iterative
8056	side.texture.fluo.lab.b.std	12	0.581338	iterative
8063	side.texture.vis.lab.a.mean	12	-0.34363	iterative
8075	top.intensity.vis.hsv.h.histogram.s_avg.bin.07.076_089	12	0.48854	iterative
8090	top.texture.vis.lab.b.mean	12	0.928596	iterative
8092	top.texture.fluo.hsv.s.mean	12	0.541557	iterative
8106	side.texture.fluo.lab.b.std	13	0.605786	iterative
8113	side.texture.vis.lab.a.mean	13	-0.336977	iterative
8125	top.intensity.vis.hsv.h.histogram.s_avg.bin.07.076_089	13	0.5083	iterative
8140	top.texture.vis.lab.b.mean	13	0.917397	iterative
8142	top.texture.fluo.hsv.s.mean	13	0.475246	iterative
8156	side.texture.fluo.lab.b.std	14	0.594722	iterative
8163	side.texture.vis.lab.a.mean	14	-0.378168	iterative
8175	top.intensity.vis.hsv.h.histogram.s_avg.bin.07.076_089	14	0.539636	iterative
8190	top.texture.vis.lab.b.mean	14	0.906423	iterative
8192	top.texture.fluo.hsv.s.mean	14	0.404163	iterative
8206	side.texture.fluo.lab.b.std	15	0.614271	iterative
8213	side.texture.vis.lab.a.mean	15	-0.349135	iterative
8225	top.intensity.vis.hsv.h.histogram.s_avg.bin.07.076_089	15	0.500165	iterative
8240	top.texture.vis.lab.b.mean	15	0.900298	iterative
8242	top.texture.fluo.hsv.s.mean	15	0.503862	iterative
8256	side.texture.fluo.lab.b.std	16	0.588643	iterative
8263	side.texture.vis.lab.a.mean	16	-0.246334	iterative
8275	top.intensity.vis.hsv.h.histogram.s_avg.bin.07.076_089	16	0.485467	iterative
8290	top.texture.vis.lab.b.mean	16	0.909097	iterative
8292	top.texture.fluo.hsv.s.mean	16	0.367183	iterative
8306	side.texture.fluo.lab.b.std	17	0.594935	iterative
8313	side.texture.vis.lab.a.mean	17	-0.290105	iterative
8325	top.intensity.vis.hsv.h.histogram.s_avg.bin.07.076_089	17	0.551557	iterative
8340	top.texture.vis.lab.b.mean	17	0.927035	iterative
8342	top.texture.fluo.hsv.s.mean	17	0.303074	iterative
8356	side.texture.fluo.lab.b.std	18	0.605162	iterative
8363	side.texture.vis.lab.a.mean	18	-0.286768	iterative
8375	top.intensity.vis.hsv.h.histogram.s_avg.bin.07.076_089	18	0.500169	iterative
8390	top.texture.vis.lab.b.mean	18	0.919518	iterative
8392	top.texture.fluo.hsv.s.mean	18	0.372532	iterative
8406	side.texture.fluo.lab.b.std	19	0.639126	iterative
8413	side.texture.vis.lab.a.mean	19	-0.255824	iterative
8425	top.intensity.vis.hsv.h.histogram.s_avg.bin.07.076_089	19	0.468462	iterative
8440	top.texture.vis.lab.b.mean	19	0.926091	iterative
8442	top.texture.fluo.hsv.s.mean	19	0.350455	iterative
8456	side.texture.fluo.lab.b.std	20	0.632085	iterative
8463	side.texture.vis.lab.a.mean	20	-0.233987	iterative
8475	top.intensity.vis.hsv.h.histogram.s_avg.bin.07.076_089	20	0.461985	iterative
8490	top.texture.vis.lab.b.mean	20	0.910637	iterative
8492	top.texture.fluo.hsv.s.mean	20	0.25102	iterative
8506	side.texture.fluo.lab.b.std	21	0.581035	iterative
8513	side.texture.vis.lab.a.mean	21	-0.197428	iterative
8525	top.intensity.vis.hsv.h.histogram.s_avg.bin.07.076_089	21	0.486493	iterative
8540	top.texture.vis.lab.b.mean	21	0.892153	iterative
8542	top.texture.fluo.hsv.s.mean	21	0.170301	iterative
8556	side.texture.fluo.lab.b.std	22	0.562409	iterative
8563	side.texture.vis.lab.a.mean	22	-0.272868	iterative
8575	top.intensity.vis.hsv.h.histogram.s_avg.bin.07.076_089	22	0.555573	iterative
8590	top.texture.vis.lab.b.mean	22	0.912327	iterative
8592	top.texture.fluo.hsv.s.mean	22	0.375601	iterative
8606	side.texture.fluo.lab.b.std	23	0.595655	iterative
8613	side.texture.vis.lab.a.mean	23	-0.283376	iterative
8625	top.intensity.vis.hsv.h.histogram.s_avg.bin.07.076_089	23	0.568734	iterative
8640	top.texture.vis.lab.b.mean	23	0.911672	iterative
8642	top.texture.fluo.hsv.s.mean	23	0.331607	iterative
8656	side.texture.fluo.lab.b.std	24	0.52631	iterative
8663	side.texture.vis.lab.a.mean	24	-0.302648	iterative
8675	top.intensity.vis.hsv.h.histogram.s_avg.bin.07.076_089	24	0.562014	iterative
8690	top.texture.vis.lab.b.mean	24	0.923768	iterative
8692	top.texture.fluo.hsv.s.mean	24	0.228441	iterative
8706	side.texture.fluo.lab.b.std	25	0.577301	iterative
8713	side.texture.vis.lab.a.mean	25	-0.215178	iterative
8725	top.intensity.vis.hsv.h.histogram.s_avg.bin.07.076_089	25	0.48037	iterative
8740	top.texture.vis.lab.b.mean	25	0.924667	iterative
8742	top.texture.fluo.hsv.s.mean	25	0.193751	iterative
8806	side.texture.fluo.lab.b.std	2	0.775931	iterative
8813	side.texture.vis.lab.a.mean	2	-0.166074	iterative
8825	top.intensity.vis.hsv.h.histogram.s_avg.bin.07.076_089	2	-0.085615	iterative
8840	top.texture.vis.lab.b.mean	2	0.86254	iterative
8842	top.texture.fluo.hsv.s.mean	2	0.178824	iterative
8856	side.texture.fluo.lab.b.std	3	0.787801	iterative
8863	side.texture.vis.lab.a.mean	3	-0.255273	iterative
8875	top.intensity.vis.hsv.h.histogram.s_avg.bin.07.076_089	3	-0.03845	iterative
8890	top.texture.vis.lab.b.mean	3	0.870017	iterative
8892	top.texture.fluo.hsv.s.mean	3	0.012279	iterative
8906	side.texture.fluo.lab.b.std	4	0.758837	iterative
8913	side.texture.vis.lab.a.mean	4	-0.271769	iterative
8925	top.intensity.vis.hsv.h.histogram.s_avg.bin.07.076_089	4	0.08114	iterative
8940	top.texture.vis.lab.b.mean	4	0.860825	iterative
8942	top.texture.fluo.hsv.s.mean	4	0.487121	iterative
8956	side.texture.fluo.lab.b.std	5	0.754843	iterative
8963	side.texture.vis.lab.a.mean	5	-0.167613	iterative
8975	top.intensity.vis.hsv.h.histogram.s_avg.bin.07.076_089	5	-0.043278	iterative
8990	top.texture.vis.lab.b.mean	5	0.82022	iterative
8992	top.texture.fluo.hsv.s.mean	5	0.274389	iterative
9006	side.texture.fluo.lab.b.std	6	0.688953	iterative
9013	side.texture.vis.lab.a.mean	6	-0.282587	iterative
9025	top.intensity.vis.hsv.h.histogram.s_avg.bin.07.076_089	6	0.07332	iterative
9040	top.texture.vis.lab.b.mean	6	0.829362	iterative
9042	top.texture.fluo.hsv.s.mean	6	0.296073	iterative
9056	side.texture.fluo.lab.b.std	7	0.692749	iterative
9063	side.texture.vis.lab.a.mean	7	-0.304981	iterative
9075	top.intensity.vis.hsv.h.histogram.s_avg.bin.07.076_089	7	0.182311	iterative
9090	top.texture.vis.lab.b.mean	7	0.843252	iterative
9092	top.texture.fluo.hsv.s.mean	7	0.363239	iterative
9106	side.texture.fluo.lab.b.std	8	0.757421	iterative
9113	side.texture.vis.lab.a.mean	8	-0.351097	iterative
9125	top.intensity.vis.hsv.h.histogram.s_avg.bin.07.076_089	8	0.217478	iterative
9140	top.texture.vis.lab.b.mean	8	0.867745	iterative
9142	top.texture.fluo.hsv.s.mean	8	0.509771	iterative
9156	side.texture.fluo.lab.b.std	9	0.700122	iterative
9163	side.texture.vis.lab.a.mean	9	-0.311903	iterative
9175	top.intensity.vis.hsv.h.histogram.s_avg.bin.07.076_089	9	0.201237	iterative
9190	top.texture.vis.lab.b.mean	9	0.872204	iterative
9192	top.texture.fluo.hsv.s.mean	9	0.386846	iterative
9206	side.texture.fluo.lab.b.std	10	0.650714	iterative
9213	side.texture.vis.lab.a.mean	10	-0.3027	iterative
9225	top.intensity.vis.hsv.h.histogram.s_avg.bin.07.076_089	10	0.209495	iterative
9240	top.texture.vis.lab.b.mean	10	0.854627	iterative
9242	top.texture.fluo.hsv.s.mean	10	0.38551	iterative
9256	side.texture.fluo.lab.b.std	11	0.536578	iterative
9263	side.texture.vis.lab.a.mean	11	-0.258924	iterative
9275	top.intensity.vis.hsv.h.histogram.s_avg.bin.07.076_089	11	0.422134	iterative
9290	top.texture.vis.lab.b.mean	11	0.858221	iterative
9292	top.texture.fluo.hsv.s.mean	11	0.320732	iterative
9306	side.texture.fluo.lab.b.std	12	0.667519	iterative
9313	side.texture.vis.lab.a.mean	12	-0.286365	iterative
9325	top.intensity.vis.hsv.h.histogram.s_avg.bin.07.076_089	12	0.483735	iterative
9340	top.texture.vis.lab.b.mean	12	0.874582	iterative
9342	top.texture.fluo.hsv.s.mean	12	0.486005	iterative
9356	side.texture.fluo.lab.b.std	13	0.627211	iterative
9363	side.texture.vis.lab.a.mean	13	-0.270451	iterative
9375	top.intensity.vis.hsv.h.histogram.s_avg.bin.07.076_089	13	0.476728	iterative
9390	top.texture.vis.lab.b.mean	13	0.889277	iterative
9392	top.texture.fluo.hsv.s.mean	13	0.541623	iterative
9406	side.texture.fluo.lab.b.std	14	0.588254	iterative
9413	side.texture.vis.lab.a.mean	14	-0.272492	iterative
9425	top.intensity.vis.hsv.h.histogram.s_avg.bin.07.076_089	14	0.476052	iterative
9440	top.texture.vis.lab.b.mean	14	0.877142	iterative
9442	top.texture.fluo.hsv.s.mean	14	0.373916	iterative
9456	side.texture.fluo.lab.b.std	15	0.609634	iterative
9463	side.texture.vis.lab.a.mean	15	-0.225147	iterative
9475	top.intensity.vis.hsv.h.histogram.s_avg.bin.07.076_089	15	0.427128	iterative
9490	top.texture.vis.lab.b.mean	15	0.865261	iterative
9492	top.texture.fluo.hsv.s.mean	15	0.474584	iterative
9506	side.texture.fluo.lab.b.std	16	0.595488	iterative
9513	side.texture.vis.lab.a.mean	16	-0.034234	iterative
9525	top.intensity.vis.hsv.h.histogram.s_avg.bin.07.076_089	16	0.350919	iterative
9540	top.texture.vis.lab.b.mean	16	0.865889	iterative
9542	top.texture.fluo.hsv.s.mean	16	0.120498	iterative
9556	side.texture.fluo.lab.b.std	17	0.571146	iterative
9563	side.texture.vis.lab.a.mean	17	-0.139662	iterative
9575	top.intensity.vis.hsv.h.histogram.s_avg.bin.07.076_089	17	0.405887	iterative
9590	top.texture.vis.lab.b.mean	17	0.915046	iterative
9592	top.texture.fluo.hsv.s.mean	17	0.345791	iterative
9606	side.texture.fluo.lab.b.std	18	0.652722	iterative
9613	side.texture.vis.lab.a.mean	18	-0.128304	iterative
9625	top.intensity.vis.hsv.h.histogram.s_avg.bin.07.076_089	18	0.432919	iterative
9640	top.texture.vis.lab.b.mean	18	0.892605	iterative
9642	top.texture.fluo.hsv.s.mean	18	0.367027	iterative
9656	side.texture.fluo.lab.b.std	19	0.631985	iterative
9663	side.texture.vis.lab.a.mean	19	-0.156744	iterative
9675	top.intensity.vis.hsv.h.histogram.s_avg.bin.07.076_089	19	0.349913	iterative
9690	top.texture.vis.lab.b.mean	19	0.897915	iterative
9692	top.texture.fluo.hsv.s.mean	19	0.294882	iterative
9706	side.texture.fluo.lab.b.std	20	0.614722	iterative
9713	side.texture.vis.lab.a.mean	20	-0.03567	iterative
9725	top.intensity.vis.hsv.h.histogram.s_avg.bin.07.076_089	20	0.373022	iterative
9740	top.texture.vis.lab.b.mean	20	0.898115	iterative
9742	top.texture.fluo.hsv.s.mean	20	0.231098	iterative
9756	side.texture.fluo.lab.b.std	21	0.578148	iterative
9763	side.texture.vis.lab.a.mean	21	-0.024596	iterative
9775	top.intensity.vis.hsv.h.histogram.s_avg.bin.07.076_089	21	0.448026	iterative
9790	top.texture.vis.lab.b.mean	21	0.890293	iterative
9792	top.texture.fluo.hsv.s.mean	21	0.109617	iterative
9806	side.texture.fluo.lab.b.std	22	0.570598	iterative
9813	side.texture.vis.lab.a.mean	22	-0.053805	iterative
9825	top.intensity.vis.hsv.h.histogram.s_avg.bin.07.076_089	22	0.528816	iterative
9840	top.texture.vis.lab.b.mean	22	0.890393	iterative
9842	top.texture.fluo.hsv.s.mean	22	0.287399	iterative
9856	side.texture.fluo.lab.b.std	23	0.587948	iterative
9863	side.texture.vis.lab.a.mean	23	-0.065945	iterative
9875	top.intensity.vis.hsv.h.histogram.s_avg.bin.07.076_089	23	0.487534	iterative
9890	top.texture.vis.lab.b.mean	23	0.885112	iterative
9892	top.texture.fluo.hsv.s.mean	23	0.223003	iterative
9906	side.texture.fluo.lab.b.std	24	0.581513	iterative
9913	side.texture.vis.lab.a.mean	24	-0.005995	iterative
9925	top.intensity.vis.hsv.h.histogram.s_avg.bin.07.076_089	24	0.508865	iterative
9940	top.texture.vis.lab.b.mean	24	0.888107	iterative
9942	top.texture.fluo.hsv.s.mean	24	0.240925	iterative
9956	side.texture.fluo.lab.b.std	25	0.60097	iterative
9963	side.texture.vis.lab.a.mean	25	-0.009169	iterative
9975	top.intensity.vis.hsv.h.histogram.s_avg.bin.07.076_089	25	0.404889	iterative
9990	top.texture.vis.lab.b.mean	25	0.887573	iterative
9992	top.texture.fluo.hsv.s.mean	25	0.242169	iterative
10056	side.texture.fluo.lab.b.std	2	0.748829	iterative
10063	side.texture.vis.lab.a.mean	2	-0.512275	iterative
10075	top.intensity.vis.hsv.h.histogram.s_avg.bin.07.076_089	2	0.028261	iterative
10090	top.texture.vis.lab.b.mean	2	0.809763	iterative
10092	top.texture.fluo.hsv.s.mean	2	0.304521	iterative
10106	side.texture.fluo.lab.b.std	3	0.780426	iterative
10113	side.texture.vis.lab.a.mean	3	-0.529633	iterative
10125	top.intensity.vis.hsv.h.histogram.s_avg.bin.07.076_089	3	0.164124	iterative
10140	top.texture.vis.lab.b.mean	3	0.841013	iterative
10142	top.texture.fluo.hsv.s.mean	3	0.483188	iterative
10156	side.texture.fluo.lab.b.std	4	0.753935	iterative
10163	side.texture.vis.lab.a.mean	4	-0.480363	iterative
10175	top.intensity.vis.hsv.h.histogram.s_avg.bin.07.076_089	4	0.177816	iterative
10190	top.texture.vis.lab.b.mean	4	0.849272	iterative
10192	top.texture.fluo.hsv.s.mean	4	0.346687	iterative
10206	side.texture.fluo.lab.b.std	5	0.73134	iterative
10213	side.texture.vis.lab.a.mean	5	-0.272049	iterative
10225	top.intensity.vis.hsv.h.histogram.s_avg.bin.07.076_089	5	0.128417	iterative
10240	top.texture.vis.lab.b.mean	5	0.815955	iterative
10242	top.texture.fluo.hsv.s.mean	5	0.239528	iterative
10256	side.texture.fluo.lab.b.std	6	0.691338	iterative
10263	side.texture.vis.lab.a.mean	6	-0.389261	iterative
10275	top.intensity.vis.hsv.h.histogram.s_avg.bin.07.076_089	6	0.233865	iterative
10290	top.texture.vis.lab.b.mean	6	0.78816	iterative
10292	top.texture.fluo.hsv.s.mean	6	0.400384	iterative
10306	side.texture.fluo.lab.b.std	7	0.727248	iterative
10313	side.texture.vis.lab.a.mean	7	-0.29092	iterative
10325	top.intensity.vis.hsv.h.histogram.s_avg.bin.07.076_089	7	0.338179	iterative
10340	top.texture.vis.lab.b.mean	7	0.821934	iterative
10342	top.texture.fluo.hsv.s.mean	7	0.44402	iterative
10356	side.texture.fluo.lab.b.std	8	0.756366	iterative
10363	side.texture.vis.lab.a.mean	8	-0.287833	iterative
10375	top.intensity.vis.hsv.h.histogram.s_avg.bin.07.076_089	8	0.359059	iterative
10390	top.texture.vis.lab.b.mean	8	0.82805	iterative
10392	top.texture.fluo.hsv.s.mean	8	0.451056	iterative
10406	side.texture.fluo.lab.b.std	9	0.710026	iterative
10413	side.texture.vis.lab.a.mean	9	-0.192486	iterative
10425	top.intensity.vis.hsv.h.histogram.s_avg.bin.07.076_089	9	0.317969	iterative
10440	top.texture.vis.lab.b.mean	9	0.844257	iterative
10442	top.texture.fluo.hsv.s.mean	9	0.42639	iterative
10456	side.texture.fluo.lab.b.std	10	0.744593	iterative
10463	side.texture.vis.lab.a.mean	10	-0.174264	iterative
10475	top.intensity.vis.hsv.h.histogram.s_avg.bin.07.076_089	10	0.389677	iterative
10490	top.texture.vis.lab.b.mean	10	0.813445	iterative
10492	top.texture.fluo.hsv.s.mean	10	0.423465	iterative
10506	side.texture.fluo.lab.b.std	11	0.583563	iterative
10513	side.texture.vis.lab.a.mean	11	-0.18087	iterative
10525	top.intensity.vis.hsv.h.histogram.s_avg.bin.07.076_089	11	0.43718	iterative
10540	top.texture.vis.lab.b.mean	11	0.82898	iterative
10542	top.texture.fluo.hsv.s.mean	11	0.439623	iterative
10556	side.texture.fluo.lab.b.std	12	0.756344	iterative
10563	side.texture.vis.lab.a.mean	12	-0.196299	iterative
10575	top.intensity.vis.hsv.h.histogram.s_avg.bin.07.076_089	12	0.435468	iterative
10590	top.texture.vis.lab.b.mean	12	0.851185	iterative
10592	top.texture.fluo.hsv.s.mean	12	0.638785	iterative
10606	side.texture.fluo.lab.b.std	13	0.745224	iterative
10613	side.texture.vis.lab.a.mean	13	-0.253691	iterative
10625	top.intensity.vis.hsv.h.histogram.s_avg.bin.07.076_089	13	0.459534	iterative
10640	top.texture.vis.lab.b.mean	13	0.873849	iterative
10642	top.texture.fluo.hsv.s.mean	13	0.656267	iterative
10656	side.texture.fluo.lab.b.std	14	0.698992	iterative
10663	side.texture.vis.lab.a.mean	14	-0.240876	iterative
10675	top.intensity.vis.hsv.h.histogram.s_avg.bin.07.076_089	14	0.498795	iterative
10690	top.texture.vis.lab.b.mean	14	0.847321	iterative
10692	top.texture.fluo.hsv.s.mean	14	0.470154	iterative
10706	side.texture.fluo.lab.b.std	15	0.728359	iterative
10713	side.texture.vis.lab.a.mean	15	-0.249056	iterative
10725	top.intensity.vis.hsv.h.histogram.s_avg.bin.07.076_089	15	0.507654	iterative
10740	top.texture.vis.lab.b.mean	15	0.836145	iterative
10742	top.texture.fluo.hsv.s.mean	15	0.5386	iterative
10756	side.texture.fluo.lab.b.std	16	0.74517	iterative
10763	side.texture.vis.lab.a.mean	16	-0.147289	iterative
10775	top.intensity.vis.hsv.h.histogram.s_avg.bin.07.076_089	16	0.552489	iterative
10790	top.texture.vis.lab.b.mean	16	0.875107	iterative
10792	top.texture.fluo.hsv.s.mean	16	0.460016	iterative
10806	side.texture.fluo.lab.b.std	17	0.69456	iterative
10813	side.texture.vis.lab.a.mean	17	-0.14585	iterative
10825	top.intensity.vis.hsv.h.histogram.s_avg.bin.07.076_089	17	0.560158	iterative
10840	top.texture.vis.lab.b.mean	17	0.875013	iterative
10842	top.texture.fluo.hsv.s.mean	17	0.27602	iterative
10856	side.texture.fluo.lab.b.std	18	0.742594	iterative
10863	side.texture.vis.lab.a.mean	18	-0.152205	iterative
10875	top.intensity.vis.hsv.h.histogram.s_avg.bin.07.076_089	18	0.511858	iterative
10890	top.texture.vis.lab.b.mean	18	0.883048	iterative
10892	top.texture.fluo.hsv.s.mean	18	0.388995	iterative
10906	side.texture.fluo.lab.b.std	19	0.737377	iterative
10913	side.texture.vis.lab.a.mean	19	-0.224685	iterative
10925	top.intensity.vis.hsv.h.histogram.s_avg.bin.07.076_089	19	0.577898	iterative
10940	top.texture.vis.lab.b.mean	19	0.885247	iterative
10942	top.texture.fluo.hsv.s.mean	19	0.294154	iterative
10956	side.texture.fluo.lab.b.std	20	0.749522	iterative
10963	side.texture.vis.lab.a.mean	20	-0.212866	iterative
10975	top.intensity.vis.hsv.h.histogram.s_avg.bin.07.076_089	20	0.512715	iterative
10990	top.texture.vis.lab.b.mean	20	0.875245	iterative
10992	top.texture.fluo.hsv.s.mean	20	0.231211	iterative
11006	side.texture.fluo.lab.b.std	21	0.676112	iterative
11013	side.texture.vis.lab.a.mean	21	-0.174861	iterative
11025	top.intensity.vis.hsv.h.histogram.s_avg.bin.07.076_089	21	0.608855	iterative
11040	top.texture.vis.lab.b.mean	21	0.880086	iterative
11042	top.texture.fluo.hsv.s.mean	21	0.212913	iterative
11056	side.texture.fluo.lab.b.std	22	0.65563	iterative
11063	side.texture.vis.lab.a.mean	22	-0.280442	iterative
11075	top.intensity.vis.hsv.h.histogram.s_avg.bin.07.076_089	22	0.623503	iterative
11090	top.texture.vis.lab.b.mean	22	0.861577	iterative
11092	top.texture.fluo.hsv.s.mean	22	0.376088	iterative
11106	side.texture.fluo.lab.b.std	23	0.691338	iterative
11113	side.texture.vis.lab.a.mean	23	-0.273942	iterative
11125	top.intensity.vis.hsv.h.histogram.s_avg.bin.07.076_089	23	0.641648	iterative
11140	top.texture.vis.lab.b.mean	23	0.857843	iterative
11142	top.texture.fluo.hsv.s.mean	23	0.423871	iterative
11156	side.texture.fluo.lab.b.std	24	0.663838	iterative
11163	side.texture.vis.lab.a.mean	24	-0.226097	iterative
11175	top.intensity.vis.hsv.h.histogram.s_avg.bin.07.076_089	24	0.651999	iterative
11190	top.texture.vis.lab.b.mean	24	0.878227	iterative
11192	top.texture.fluo.hsv.s.mean	24	0.252532	iterative
11206	side.texture.fluo.lab.b.std	25	0.674223	iterative
11213	side.texture.vis.lab.a.mean	25	-0.219568	iterative
11225	top.intensity.vis.hsv.h.histogram.s_avg.bin.07.076_089	25	0.586593	iterative
11240	top.texture.vis.lab.b.mean	25	0.884295	iterative
11242	top.texture.fluo.hsv.s.mean	25	0.339186	iterative
11306	side.texture.fluo.lab.b.std	2	0.666091	iterative
11313	side.texture.vis.lab.a.mean	2	-0.314999	iterative
11325	top.intensity.vis.hsv.h.histogram.s_avg.bin.07.076_089	2	-0.068134	iterative
11340	top.texture.vis.lab.b.mean	2	0.886925	iterative
11342	top.texture.fluo.hsv.s.mean	2	0.125611	iterative
11356	side.texture.fluo.lab.b.std	3	0.720205	iterative
11363	side.texture.vis.lab.a.mean	3	-0.317232	iterative
11375	top.intensity.vis.hsv.h.histogram.s_avg.bin.07.076_089	3	-0.034382	iterative
11390	top.texture.vis.lab.b.mean	3	0.879392	iterative
11392	top.texture.fluo.hsv.s.mean	3	0.169704	iterative
11406	side.texture.fluo.lab.b.std	4	0.728424	iterative
11413	side.texture.vis.lab.a.mean	4	-0.220479	iterative
11425	top.intensity.vis.hsv.h.histogram.s_avg.bin.07.076_089	4	-0.008599	iterative
11440	top.texture.vis.lab.b.mean	4	0.861444	iterative
11442	top.texture.fluo.hsv.s.mean	4	0.414869	iterative
11456	side.texture.fluo.lab.b.std	5	0.720376	iterative
11463	side.texture.vis.lab.a.mean	5	-0.182512	iterative
11475	top.intensity.vis.hsv.h.histogram.s_avg.bin.07.076_089	5	0.040664	iterative
11490	top.texture.vis.lab.b.mean	5	0.828976	iterative
11492	top.texture.fluo.hsv.s.mean	5	0.257187	iterative
11506	side.texture.fluo.lab.b.std	6	0.699769	iterative
11513	side.texture.vis.lab.a.mean	6	-0.254638	iterative
11525	top.intensity.vis.hsv.h.histogram.s_avg.bin.07.076_089	6	-0.012975	iterative
11540	top.texture.vis.lab.b.mean	6	0.781151	iterative
11542	top.texture.fluo.hsv.s.mean	6	0.432695	iterative
11556	side.texture.fluo.lab.b.std	7	0.711722	iterative
11563	side.texture.vis.lab.a.mean	7	-0.22959	iterative
11575	top.intensity.vis.hsv.h.histogram.s_avg.bin.07.076_089	7	0.051558	iterative
11590	top.texture.vis.lab.b.mean	7	0.850336	iterative
11592	top.texture.fluo.hsv.s.mean	7	0.527764	iterative
11606	side.texture.fluo.lab.b.std	8	0.666006	iterative
11613	side.texture.vis.lab.a.mean	8	-0.256227	iterative
11625	top.intensity.vis.hsv.h.histogram.s_avg.bin.07.076_089	8	0.117601	iterative
11640	top.texture.vis.lab.b.mean	8	0.844495	iterative
11642	top.texture.fluo.hsv.s.mean	8	0.508342	iterative
11656	side.texture.fluo.lab.b.std	9	0.669334	iterative
11663	side.texture.vis.lab.a.mean	9	-0.216955	iterative
11675	top.intensity.vis.hsv.h.histogram.s_avg.bin.07.076_089	9	0.114971	iterative
11690	top.texture.vis.lab.b.mean	9	0.849703	iterative
11692	top.texture.fluo.hsv.s.mean	9	0.527969	iterative
11706	side.texture.fluo.lab.b.std	10	0.642275	iterative
11713	side.texture.vis.lab.a.mean	10	-0.18522	iterative
11725	top.intensity.vis.hsv.h.histogram.s_avg.bin.07.076_089	10	0.104103	iterative
11740	top.texture.vis.lab.b.mean	10	0.850913	iterative
11742	top.texture.fluo.hsv.s.mean	10	0.374869	iterative
11756	side.texture.fluo.lab.b.std	11	0.584052	iterative
11763	side.texture.vis.lab.a.mean	11	-0.180291	iterative
11775	top.intensity.vis.hsv.h.histogram.s_avg.bin.07.076_089	11	0.250972	iterative
11790	top.texture.vis.lab.b.mean	11	0.863462	iterative
11792	top.texture.fluo.hsv.s.mean	11	0.317793	iterative
11806	side.texture.fluo.lab.b.std	12	0.577794	iterative
11813	side.texture.vis.lab.a.mean	12	-0.331759	iterative
11825	top.intensity.vis.hsv.h.histogram.s_avg.bin.07.076_089	12	0.328153	iterative
11840	top.texture.vis.lab.b.mean	12	0.930633	iterative
11842	top.texture.fluo.hsv.s.mean	12	0.391063	iterative
11856	side.texture.fluo.lab.b.std	13	0.653812	iterative
11863	side.texture.vis.lab.a.mean	13	-0.325856	iterative
11875	top.intensity.vis.hsv.h.histogram.s_avg.bin.07.076_089	13	0.30503	iterative
11890	top.texture.vis.lab.b.mean	13	0.936772	iterative
11892	top.texture.fluo.hsv.s.mean	13	0.54249	iterative
11906	side.texture.fluo.lab.b.std	14	0.633506	iterative
11913	side.texture.vis.lab.a.mean	14	-0.369362	iterative
11925	top.intensity.vis.hsv.h.histogram.s_avg.bin.07.076_089	14	0.30912	iterative
11940	top.texture.vis.lab.b.mean	14	0.929407	iterative
11942	top.texture.fluo.hsv.s.mean	14	0.414146	iterative
11956	side.texture.fluo.lab.b.std	15	0.641627	iterative
11963	side.texture.vis.lab.a.mean	15	-0.339771	iterative
11975	top.intensity.vis.hsv.h.histogram.s_avg.bin.07.076_089	15	0.313471	iterative
11990	top.texture.vis.lab.b.mean	15	0.935785	iterative
11992	top.texture.fluo.hsv.s.mean	15	0.422922	iterative
12006	side.texture.fluo.lab.b.std	16	0.62992	iterative
12013	side.texture.vis.lab.a.mean	16	-0.264705	iterative
12025	top.intensity.vis.hsv.h.histogram.s_avg.bin.07.076_089	16	0.291559	iterative
12040	top.texture.vis.lab.b.mean	16	0.913794	iterative
12042	top.texture.fluo.hsv.s.mean	16	0.422442	iterative
12056	side.texture.fluo.lab.b.std	17	0.564596	iterative
12063	side.texture.vis.lab.a.mean	17	-0.261481	iterative
12075	top.intensity.vis.hsv.h.histogram.s_avg.bin.07.076_089	17	0.362313	iterative
12090	top.texture.vis.lab.b.mean	17	0.94207	iterative
12092	top.texture.fluo.hsv.s.mean	17	0.207588	iterative
12106	side.texture.fluo.lab.b.std	18	0.613567	iterative
12113	side.texture.vis.lab.a.mean	18	-0.31609	iterative
12125	top.intensity.vis.hsv.h.histogram.s_avg.bin.07.076_089	18	0.32923	iterative
12140	top.texture.vis.lab.b.mean	18	0.949453	iterative
12142	top.texture.fluo.hsv.s.mean	18	0.316767	iterative
12156	side.texture.fluo.lab.b.std	19	0.634585	iterative
12163	side.texture.vis.lab.a.mean	19	-0.336607	iterative
12175	top.intensity.vis.hsv.h.histogram.s_avg.bin.07.076_089	19	0.298406	iterative
12190	top.texture.vis.lab.b.mean	19	0.946351	iterative
12192	top.texture.fluo.hsv.s.mean	19	0.361249	iterative
12206	side.texture.fluo.lab.b.std	20	0.589364	iterative
12213	side.texture.vis.lab.a.mean	20	-0.290836	iterative
12225	top.intensity.vis.hsv.h.histogram.s_avg.bin.07.076_089	20	0.234464	iterative
12240	top.texture.vis.lab.b.mean	20	0.931374	iterative
12242	top.texture.fluo.hsv.s.mean	20	0.229989	iterative
12256	side.texture.fluo.lab.b.std	21	0.558644	iterative
12263	side.texture.vis.lab.a.mean	21	-0.205839	iterative
12275	top.intensity.vis.hsv.h.histogram.s_avg.bin.07.076_089	21	0.289588	iterative
12290	top.texture.vis.lab.b.mean	21	0.885712	iterative
12292	top.texture.fluo.hsv.s.mean	21	0.365435	iterative
12306	side.texture.fluo.lab.b.std	22	0.521211	iterative
12313	side.texture.vis.lab.a.mean	22	-0.231083	iterative
12325	top.intensity.vis.hsv.h.histogram.s_avg.bin.07.076_089	22	0.384559	iterative
12340	top.texture.vis.lab.b.mean	22	0.915624	iterative
12342	top.texture.fluo.hsv.s.mean	22	0.45421	iterative
12356	side.texture.fluo.lab.b.std	23	0.475806	iterative
12363	side.texture.vis.lab.a.mean	23	-0.296098	iterative
12375	top.intensity.vis.hsv.h.histogram.s_avg.bin.07.076_089	23	0.335767	iterative
12390	top.texture.vis.lab.b.mean	23	0.936901	iterative
12392	top.texture.fluo.hsv.s.mean	23	0.304545	iterative
12406	side.texture.fluo.lab.b.std	24	0.521582	iterative
12413	side.texture.vis.lab.a.mean	24	-0.269899	iterative
12425	top.intensity.vis.hsv.h.histogram.s_avg.bin.07.076_089	24	0.36179	iterative
12440	top.texture.vis.lab.b.mean	24	0.927524	iterative
12442	top.texture.fluo.hsv.s.mean	24	0.293027	iterative
12456	side.texture.fluo.lab.b.std	25	0.482105	iterative
12463	side.texture.vis.lab.a.mean	25	-0.261885	iterative
12475	top.intensity.vis.hsv.h.histogram.s_avg.bin.07.076_089	25	0.319731	iterative
12490	top.texture.vis.lab.b.mean	25	0.932629	iterative
12492	top.texture.fluo.hsv.s.mean	25	0.172145	iterative
12556	side.texture.fluo.lab.b.std	2	0.61462	recursive
12563	side.texture.vis.lab.a.mean	2	-0.178417	recursive
12575	top.intensity.vis.hsv.h.histogram.s_avg.bin.07.076_089	2	-0.002125	recursive
12590	top.texture.vis.lab.b.mean	2	0.860216	recursive
12592	top.texture.fluo.hsv.s.mean	2	0.161578	recursive
12606	side.texture.fluo.lab.b.std	3	0.612684	recursive
12613	side.texture.vis.lab.a.mean	3	-0.115336	recursive
12625	top.intensity.vis.hsv.h.histogram.s_avg.bin.07.076_089	3	-0.07168	recursive
12640	top.texture.vis.lab.b.mean	3	0.784788	recursive
12642	top.texture.fluo.hsv.s.mean	3	0.195612	recursive
12656	side.texture.fluo.lab.b.std	4	0.581546	recursive
12663	side.texture.vis.lab.a.mean	4	-0.119142	recursive
12675	top.intensity.vis.hsv.h.histogram.s_avg.bin.07.076_089	4	-0.0229	recursive
12690	top.texture.vis.lab.b.mean	4	0.724587	recursive
12692	top.texture.fluo.hsv.s.mean	4	0.300972	recursive
12706	side.texture.fluo.lab.b.std	5	0.643404	recursive
12713	side.texture.vis.lab.a.mean	5	-0.092126	recursive
12725	top.intensity.vis.hsv.h.histogram.s_avg.bin.07.076_089	5	-0.051001	recursive
12740	top.texture.vis.lab.b.mean	5	0.683831	recursive
12742	top.texture.fluo.hsv.s.mean	5	0.108199	recursive
12756	side.texture.fluo.lab.b.std	6	0.555954	recursive
12763	side.texture.vis.lab.a.mean	6	-0.112411	recursive
12775	top.intensity.vis.hsv.h.histogram.s_avg.bin.07.076_089	6	-0.121062	recursive
12790	top.texture.vis.lab.b.mean	6	0.631567	recursive
12792	top.texture.fluo.hsv.s.mean	6	0.313528	recursive
12806	side.texture.fluo.lab.b.std	7	0.555039	recursive
12813	side.texture.vis.lab.a.mean	7	-0.152025	recursive
12825	top.intensity.vis.hsv.h.histogram.s_avg.bin.07.076_089	7	-0.153541	recursive
12840	top.texture.vis.lab.b.mean	7	0.62509	recursive
12842	top.texture.fluo.hsv.s.mean	7	0.263786	recursive
12856	side.texture.fluo.lab.b.std	8	0.562647	recursive
12863	side.texture.vis.lab.a.mean	8	-0.149315	recursive
12875	top.intensity.vis.hsv.h.histogram.s_avg.bin.07.076_089	8	-0.112862	recursive
12890	top.texture.vis.lab.b.mean	8	0.613993	recursive
12892	top.texture.fluo.hsv.s.mean	8	0.290793	recursive
12906	side.texture.fluo.lab.b.std	9	0.551874	recursive
12913	side.texture.vis.lab.a.mean	9	-0.182428	recursive
12925	top.intensity.vis.hsv.h.histogram.s_avg.bin.07.076_089	9	-0.128298	recursive
12940	top.texture.vis.lab.b.mean	9	0.585428	recursive
12942	top.texture.fluo.hsv.s.mean	9	0.412238	recursive
12956	side.texture.fluo.lab.b.std	10	0.466578	recursive
12963	side.texture.vis.lab.a.mean	10	-0.164383	recursive
12975	top.intensity.vis.hsv.h.histogram.s_avg.bin.07.076_089	10	-0.061176	recursive
12990	top.texture.vis.lab.b.mean	10	0.583256	recursive
12992	top.texture.fluo.hsv.s.mean	10	0.344463	recursive
13006	side.texture.fluo.lab.b.std	11	0.488804	recursive
13013	side.texture.vis.lab.a.mean	11	-0.179973	recursive
13025	top.intensity.vis.hsv.h.histogram.s_avg.bin.07.076_089	11	-0.080536	recursive
13040	top.texture.vis.lab.b.mean	11	0.554549	recursive
13042	top.texture.fluo.hsv.s.mean	11	0.14147	recursive
13056	side.texture.fluo.lab.b.std	12	0.467815	recursive
13063	side.texture.vis.lab.a.mean	12	-0.209626	recursive
13075	top.intensity.vis.hsv.h.histogram.s_avg.bin.07.076_089	12	-0.039864	recursive
13090	top.texture.vis.lab.b.mean	12	0.53865	recursive
13092	top.texture.fluo.hsv.s.mean	12	0.27667	recursive
13106	side.texture.fluo.lab.b.std	13	0.467992	recursive
13113	side.texture.vis.lab.a.mean	13	-0.199124	recursive
13125	top.intensity.vis.hsv.h.histogram.s_avg.bin.07.076_089	13	-0.044928	recursive
13140	top.texture.vis.lab.b.mean	13	0.533174	recursive
13142	top.texture.fluo.hsv.s.mean	13	0.200645	recursive
13156	side.texture.fluo.lab.b.std	14	0.44745	recursive
13163	side.texture.vis.lab.a.mean	14	-0.209123	recursive
13175	top.intensity.vis.hsv.h.histogram.s_avg.bin.07.076_089	14	-0.024378	recursive
13190	top.texture.vis.lab.b.mean	14	0.541765	recursive
13192	top.texture.fluo.hsv.s.mean	14	0.224973	recursive
13206	side.texture.fluo.lab.b.std	15	0.43672	recursive
13213	side.texture.vis.lab.a.mean	15	-0.172459	recursive
13225	top.intensity.vis.hsv.h.histogram.s_avg.bin.07.076_089	15	-0.035277	recursive
13240	top.texture.vis.lab.b.mean	15	0.517125	recursive
13242	top.texture.fluo.hsv.s.mean	15	0.11812	recursive
13256	side.texture.fluo.lab.b.std	16	0.303252	recursive
13263	side.texture.vis.lab.a.mean	16	-0.17975	recursive
13275	top.intensity.vis.hsv.h.histogram.s_avg.bin.07.076_089	16	0.049901	recursive
13290	top.texture.vis.lab.b.mean	16	0.490221	recursive
13292	top.texture.fluo.hsv.s.mean	16	0.249541	recursive
13306	side.texture.fluo.lab.b.std	17	0.281468	recursive
13313	side.texture.vis.lab.a.mean	17	-0.169055	recursive
13325	top.intensity.vis.hsv.h.histogram.s_avg.bin.07.076_089	17	0.11892	recursive
13340	top.texture.vis.lab.b.mean	17	0.483495	recursive
13342	top.texture.fluo.hsv.s.mean	17	0.174019	recursive
13356	side.texture.fluo.lab.b.std	18	0.369646	recursive
13363	side.texture.vis.lab.a.mean	18	-0.160311	recursive
13375	top.intensity.vis.hsv.h.histogram.s_avg.bin.07.076_089	18	0.109182	recursive
13390	top.texture.vis.lab.b.mean	18	0.476859	recursive
13392	top.texture.fluo.hsv.s.mean	18	0.074967	recursive
13406	side.texture.fluo.lab.b.std	19	0.302764	recursive
13413	side.texture.vis.lab.a.mean	19	-0.176316	recursive
13425	top.intensity.vis.hsv.h.histogram.s_avg.bin.07.076_089	19	0.086717	recursive
13440	top.texture.vis.lab.b.mean	19	0.484104	recursive
13442	top.texture.fluo.hsv.s.mean	19	0.0924	recursive
13456	side.texture.fluo.lab.b.std	20	0.255955	recursive
13463	side.texture.vis.lab.a.mean	20	-0.178052	recursive
13475	top.intensity.vis.hsv.h.histogram.s_avg.bin.07.076_089	20	0.13746	recursive
13490	top.texture.vis.lab.b.mean	20	0.499399	recursive
13492	top.texture.fluo.hsv.s.mean	20	0.186276	recursive
13506	side.texture.fluo.lab.b.std	21	0.245784	recursive
13513	side.texture.vis.lab.a.mean	21	-0.145814	recursive
13525	top.intensity.vis.hsv.h.histogram.s_avg.bin.07.076_089	21	0.105266	recursive
13540	top.texture.vis.lab.b.mean	21	0.462493	recursive
13542	top.texture.fluo.hsv.s.mean	21	0.202846	recursive
13556	side.texture.fluo.lab.b.std	22	0.32475	recursive
13563	side.texture.vis.lab.a.mean	22	-0.152553	recursive
13575	top.intensity.vis.hsv.h.histogram.s_avg.bin.07.076_089	22	0.075033	recursive
13590	top.texture.vis.lab.b.mean	22	0.447012	recursive
13592	top.texture.fluo.hsv.s.mean	22	0.16096	recursive
13606	side.texture.fluo.lab.b.std	23	0.277008	recursive
13613	side.texture.vis.lab.a.mean	23	-0.134445	recursive
13625	top.intensity.vis.hsv.h.histogram.s_avg.bin.07.076_089	23	0.096456	recursive
13640	top.texture.vis.lab.b.mean	23	0.431909	recursive
13642	top.texture.fluo.hsv.s.mean	23	0.235065	recursive
13656	side.texture.fluo.lab.b.std	24	0.303465	recursive
13663	side.texture.vis.lab.a.mean	24	-0.127532	recursive
13675	top.intensity.vis.hsv.h.histogram.s_avg.bin.07.076_089	24	0.10548	recursive
13690	top.texture.vis.lab.b.mean	24	0.419767	recursive
13692	top.texture.fluo.hsv.s.mean	24	0.130268	recursive
13706	side.texture.fluo.lab.b.std	25	0.306625	recursive
13713	side.texture.vis.lab.a.mean	25	-0.109987	recursive
13725	top.intensity.vis.hsv.h.histogram.s_avg.bin.07.076_089	25	0.031547	recursive
13740	top.texture.vis.lab.b.mean	25	0.404836	recursive
13742	top.texture.fluo.hsv.s.mean	25	0.199435	recursive
13806	side.texture.fluo.lab.b.std	2	0.817307	recursive
13813	side.texture.vis.lab.a.mean	2	-0.276649	recursive
13825	top.intensity.vis.hsv.h.histogram.s_avg.bin.07.076_089	2	-0.063739	recursive
13840	top.texture.vis.lab.b.mean	2	0.81597	recursive
13842	top.texture.fluo.hsv.s.mean	2	0.293685	recursive
13856	side.texture.fluo.lab.b.std	3	0.778298	recursive
13863	side.texture.vis.lab.a.mean	3	-0.219786	recursive
13875	top.intensity.vis.hsv.h.histogram.s_avg.bin.07.076_089	3	0.019351	recursive
13890	top.texture.vis.lab.b.mean	3	0.776578	recursive
13892	top.texture.fluo.hsv.s.mean	3	0.064182	recursive
13906	side.texture.fluo.lab.b.std	4	0.73246	recursive
13913	side.texture.vis.lab.a.mean	4	-0.185937	recursive
13925	top.intensity.vis.hsv.h.histogram.s_avg.bin.07.076_089	4	0.068979	recursive
13940	top.texture.vis.lab.b.mean	4	0.736639	recursive
13942	top.texture.fluo.hsv.s.mean	4	0.345593	recursive
13956	side.texture.fluo.lab.b.std	5	0.736429	recursive
13963	side.texture.vis.lab.a.mean	5	-0.273836	recursive
13975	top.intensity.vis.hsv.h.histogram.s_avg.bin.07.076_089	5	0.10245	recursive
13990	top.texture.vis.lab.b.mean	5	0.676377	recursive
13992	top.texture.fluo.hsv.s.mean	5	0.185869	recursive
14006	side.texture.fluo.lab.b.std	6	0.638743	recursive
14013	side.texture.vis.lab.a.mean	6	-0.157369	recursive
14025	top.intensity.vis.hsv.h.histogram.s_avg.bin.07.076_089	6	0.053076	recursive
14040	top.texture.vis.lab.b.mean	6	0.583627	recursive
14042	top.texture.fluo.hsv.s.mean	6	0.373927	recursive
14056	side.texture.fluo.lab.b.std	7	0.638209	recursive
14063	side.texture.vis.lab.a.mean	7	-0.134471	recursive
14075	top.intensity.vis.hsv.h.histogram.s_avg.bin.07.076_089	7	0.030446	recursive
14090	top.texture.vis.lab.b.mean	7	0.542254	recursive
14092	top.texture.fluo.hsv.s.mean	7	0.373869	recursive
14106	side.texture.fluo.lab.b.std	8	0.618177	recursive
14113	side.texture.vis.lab.a.mean	8	-0.164187	recursive
14125	top.intensity.vis.hsv.h.histogram.s_avg.bin.07.076_089	8	-0.012117	recursive
14140	top.texture.vis.lab.b.mean	8	0.501702	recursive
14142	top.texture.fluo.hsv.s.mean	8	0.402854	recursive
14156	side.texture.fluo.lab.b.std	9	0.592238	recursive
14163	side.texture.vis.lab.a.mean	9	-0.097949	recursive
14175	top.intensity.vis.hsv.h.histogram.s_avg.bin.07.076_089	9	-0.012559	recursive
14190	top.texture.vis.lab.b.mean	9	0.44372	recursive
14192	top.texture.fluo.hsv.s.mean	9	0.489254	recursive
14206	side.texture.fluo.lab.b.std	10	0.546844	recursive
14213	side.texture.vis.lab.a.mean	10	-0.102693	recursive
14225	top.intensity.vis.hsv.h.histogram.s_avg.bin.07.076_089	10	-0.011683	recursive
14240	top.texture.vis.lab.b.mean	10	0.398897	recursive
14242	top.texture.fluo.hsv.s.mean	10	0.392556	recursive
14256	side.texture.fluo.lab.b.std	11	0.452961	recursive
14263	side.texture.vis.lab.a.mean	11	-0.086355	recursive
14275	top.intensity.vis.hsv.h.histogram.s_avg.bin.07.076_089	11	0.008203	recursive
14290	top.texture.vis.lab.b.mean	11	0.374795	recursive
14292	top.texture.fluo.hsv.s.mean	11	0.349695	recursive
14306	side.texture.fluo.lab.b.std	12	0.464846	recursive
14313	side.texture.vis.lab.a.mean	12	-0.084801	recursive
14325	top.intensity.vis.hsv.h.histogram.s_avg.bin.07.076_089	12	0.007351	recursive
14340	top.texture.vis.lab.b.mean	12	0.358538	recursive
14342	top.texture.fluo.hsv.s.mean	12	0.485338	recursive
14356	side.texture.fluo.lab.b.std	13	0.410738	recursive
14363	side.texture.vis.lab.a.mean	13	-0.078168	recursive
14375	top.intensity.vis.hsv.h.histogram.s_avg.bin.07.076_089	13	0.008281	recursive
14390	top.texture.vis.lab.b.mean	13	0.348083	recursive
14392	top.texture.fluo.hsv.s.mean	13	0.438845	recursive
14406	side.texture.fluo.lab.b.std	14	0.411178	recursive
14413	side.texture.vis.lab.a.mean	14	-0.133823	recursive
14425	top.intensity.vis.hsv.h.histogram.s_avg.bin.07.076_089	14	0.01242	recursive
14440	top.texture.vis.lab.b.mean	14	0.333307	recursive
14442	top.texture.fluo.hsv.s.mean	14	0.416291	recursive
14456	side.texture.fluo.lab.b.std	15	0.396099	recursive
14463	side.texture.vis.lab.a.mean	15	-0.06589	recursive
14475	top.intensity.vis.hsv.h.histogram.s_avg.bin.07.076_089	15	-0.014928	recursive
14490	top.texture.vis.lab.b.mean	15	0.317631	recursive
14492	top.texture.fluo.hsv.s.mean	15	0.423062	recursive
14506	side.texture.fluo.lab.b.std	16	0.378825	recursive
14513	side.texture.vis.lab.a.mean	16	-0.050146	recursive
14525	top.intensity.vis.hsv.h.histogram.s_avg.bin.07.076_089	16	-0.049907	recursive
14540	top.texture.vis.lab.b.mean	16	0.315882	recursive
14542	top.texture.fluo.hsv.s.mean	16	0.11438	recursive
14556	side.texture.fluo.lab.b.std	17	0.345766	recursive
14563	side.texture.vis.lab.a.mean	17	-0.020962	recursive
14575	top.intensity.vis.hsv.h.histogram.s_avg.bin.07.076_089	17	-0.058832	recursive
14590	top.texture.vis.lab.b.mean	17	0.294877	recursive
14592	top.texture.fluo.hsv.s.mean	17	0.248353	recursive
14606	side.texture.fluo.lab.b.std	18	0.339472	recursive
14613	side.texture.vis.lab.a.mean	18	-0.028914	recursive
14625	top.intensity.vis.hsv.h.histogram.s_avg.bin.07.076_089	18	-0.00271	recursive
14640	top.texture.vis.lab.b.mean	18	0.279362	recursive
14642	top.texture.fluo.hsv.s.mean	18	0.252648	recursive
14656	side.texture.fluo.lab.b.std	19	0.31231	recursive
14663	side.texture.vis.lab.a.mean	19	-0.013605	recursive
14675	top.intensity.vis.hsv.h.histogram.s_avg.bin.07.076_089	19	0.00852	recursive
14690	top.texture.vis.lab.b.mean	19	0.26244	recursive
14692	top.texture.fluo.hsv.s.mean	19	0.124302	recursive
14706	side.texture.fluo.lab.b.std	20	0.312371	recursive
14713	side.texture.vis.lab.a.mean	20	0.019684	recursive
14725	top.intensity.vis.hsv.h.histogram.s_avg.bin.07.076_089	20	-0.057455	recursive
14740	top.texture.vis.lab.b.mean	20	0.264848	recursive
14742	top.texture.fluo.hsv.s.mean	20	0.051178	recursive
14756	side.texture.fluo.lab.b.std	21	0.262581	recursive
14763	side.texture.vis.lab.a.mean	21	0.091656	recursive
14775	top.intensity.vis.hsv.h.histogram.s_avg.bin.07.076_089	21	-0.102484	recursive
14790	top.texture.vis.lab.b.mean	21	0.282727	recursive
14792	top.texture.fluo.hsv.s.mean	21	0.171947	recursive
14806	side.texture.fluo.lab.b.std	22	0.277455	recursive
14813	side.texture.vis.lab.a.mean	22	0.088723	recursive
14825	top.intensity.vis.hsv.h.histogram.s_avg.bin.07.076_089	22	-0.048291	recursive
14840	top.texture.vis.lab.b.mean	22	0.276483	recursive
14842	top.texture.fluo.hsv.s.mean	22	0.237977	recursive
14856	side.texture.fluo.lab.b.std	23	0.251185	recursive
14863	side.texture.vis.lab.a.mean	23	0.095867	recursive
14875	top.intensity.vis.hsv.h.histogram.s_avg.bin.07.076_089	23	-0.011763	recursive
14890	top.texture.vis.lab.b.mean	23	0.286849	recursive
14892	top.texture.fluo.hsv.s.mean	23	0.237086	recursive
14906	side.texture.fluo.lab.b.std	24	0.222102	recursive
14913	side.texture.vis.lab.a.mean	24	0.141653	recursive
14925	top.intensity.vis.hsv.h.histogram.s_avg.bin.07.076_089	24	-0.0915	recursive
14940	top.texture.vis.lab.b.mean	24	0.28261	recursive
14942	top.texture.fluo.hsv.s.mean	24	0.267671	recursive
14956	side.texture.fluo.lab.b.std	25	0.205738	recursive
14963	side.texture.vis.lab.a.mean	25	0.146533	recursive
14975	top.intensity.vis.hsv.h.histogram.s_avg.bin.07.076_089	25	-0.13982	recursive
14990	top.texture.vis.lab.b.mean	25	0.273324	recursive
14992	top.texture.fluo.hsv.s.mean	25	0.136894	recursive
15056	side.texture.fluo.lab.b.std	2	0.61782	recursive
15063	side.texture.vis.lab.a.mean	2	-0.460213	recursive
15075	top.intensity.vis.hsv.h.histogram.s_avg.bin.07.076_089	2	0.113262	recursive
15090	top.texture.vis.lab.b.mean	2	0.825339	recursive
15092	top.texture.fluo.hsv.s.mean	2	0.334322	recursive
15106	side.texture.fluo.lab.b.std	3	0.613207	recursive
15113	side.texture.vis.lab.a.mean	3	-0.490636	recursive
15125	top.intensity.vis.hsv.h.histogram.s_avg.bin.07.076_089	3	0.167062	recursive
15140	top.texture.vis.lab.b.mean	3	0.776917	recursive
15142	top.texture.fluo.hsv.s.mean	3	0.305066	recursive
15156	side.texture.fluo.lab.b.std	4	0.604879	recursive
15163	side.texture.vis.lab.a.mean	4	-0.447318	recursive
15175	top.intensity.vis.hsv.h.histogram.s_avg.bin.07.076_089	4	0.152965	recursive
15190	top.texture.vis.lab.b.mean	4	0.7284	recursive
15192	top.texture.fluo.hsv.s.mean	4	0.281161	recursive
15206	side.texture.fluo.lab.b.std	5	0.591895	recursive
15213	side.texture.vis.lab.a.mean	5	-0.44363	recursive
15225	top.intensity.vis.hsv.h.histogram.s_avg.bin.07.076_089	5	0.234752	recursive
15240	top.texture.vis.lab.b.mean	5	0.648257	recursive
15242	top.texture.fluo.hsv.s.mean	5	0.309392	recursive
15256	side.texture.fluo.lab.b.std	6	0.54597	recursive
15263	side.texture.vis.lab.a.mean	6	-0.342216	recursive
15275	top.intensity.vis.hsv.h.histogram.s_avg.bin.07.076_089	6	0.159092	recursive
15290	top.texture.vis.lab.b.mean	6	0.532538	recursive
15292	top.texture.fluo.hsv.s.mean	6	0.475756	recursive
15306	side.texture.fluo.lab.b.std	7	0.522383	recursive
15313	side.texture.vis.lab.a.mean	7	-0.260491	recursive
15325	top.intensity.vis.hsv.h.histogram.s_avg.bin.07.076_089	7	0.10908	recursive
15340	top.texture.vis.lab.b.mean	7	0.466118	recursive
15342	top.texture.fluo.hsv.s.mean	7	0.43757	recursive
15356	side.texture.fluo.lab.b.std	8	0.494993	recursive
15363	side.texture.vis.lab.a.mean	8	-0.213947	recursive
15375	top.intensity.vis.hsv.h.histogram.s_avg.bin.07.076_089	8	0.129254	recursive
15390	top.texture.vis.lab.b.mean	8	0.374932	recursive
15392	top.texture.fluo.hsv.s.mean	8	0.551339	recursive
15406	side.texture.fluo.lab.b.std	9	0.48634	recursive
15413	side.texture.vis.lab.a.mean	9	-0.213862	recursive
15425	top.intensity.vis.hsv.h.histogram.s_avg.bin.07.076_089	9	0.131108	recursive
15440	top.texture.vis.lab.b.mean	9	0.270924	recursive
15442	top.texture.fluo.hsv.s.mean	9	0.526618	recursive
15456	side.texture.fluo.lab.b.std	10	0.414149	recursive
15463	side.texture.vis.lab.a.mean	10	-0.168781	recursive
15475	top.intensity.vis.hsv.h.histogram.s_avg.bin.07.076_089	10	0.120567	recursive
15490	top.texture.vis.lab.b.mean	10	0.213103	recursive
15492	top.texture.fluo.hsv.s.mean	10	0.537267	recursive
15506	side.texture.fluo.lab.b.std	11	0.367369	recursive
15513	side.texture.vis.lab.a.mean	11	-0.045089	recursive
15525	top.intensity.vis.hsv.h.histogram.s_avg.bin.07.076_089	11	0.048423	recursive
15540	top.texture.vis.lab.b.mean	11	0.137851	recursive
15542	top.texture.fluo.hsv.s.mean	11	0.429429	recursive
15556	side.texture.fluo.lab.b.std	12	0.323332	recursive
15563	side.texture.vis.lab.a.mean	12	-0.00936	recursive
15575	top.intensity.vis.hsv.h.histogram.s_avg.bin.07.076_089	12	0.059787	recursive
15590	top.texture.vis.lab.b.mean	12	0.103645	recursive
15592	top.texture.fluo.hsv.s.mean	12	0.53547	recursive
15606	side.texture.fluo.lab.b.std	13	0.298193	recursive
15613	side.texture.vis.lab.a.mean	13	-0.00698	recursive
15625	top.intensity.vis.hsv.h.histogram.s_avg.bin.07.076_089	13	0.053711	recursive
15640	top.texture.vis.lab.b.mean	13	0.086568	recursive
15642	top.texture.fluo.hsv.s.mean	13	0.502602	recursive
15656	side.texture.fluo.lab.b.std	14	0.306182	recursive
15663	side.texture.vis.lab.a.mean	14	-0.012044	recursive
15675	top.intensity.vis.hsv.h.histogram.s_avg.bin.07.076_089	14	0.040106	recursive
15690	top.texture.vis.lab.b.mean	14	0.093639	recursive
15692	top.texture.fluo.hsv.s.mean	14	0.531899	recursive
15706	side.texture.fluo.lab.b.std	15	0.254701	recursive
15713	side.texture.vis.lab.a.mean	15	0.041197	recursive
15725	top.intensity.vis.hsv.h.histogram.s_avg.bin.07.076_089	15	0.022737	recursive
15740	top.texture.vis.lab.b.mean	15	0.075314	recursive
15742	top.texture.fluo.hsv.s.mean	15	0.370652	recursive
15756	side.texture.fluo.lab.b.std	16	0.174547	recursive
15763	side.texture.vis.lab.a.mean	16	0.135742	recursive
15775	top.intensity.vis.hsv.h.histogram.s_avg.bin.07.076_089	16	-0.077544	recursive
15790	top.texture.vis.lab.b.mean	16	0.06513	recursive
15792	top.texture.fluo.hsv.s.mean	16	0.281615	recursive
15806	side.texture.fluo.lab.b.std	17	0.164597	recursive
15813	side.texture.vis.lab.a.mean	17	0.156528	recursive
15825	top.intensity.vis.hsv.h.histogram.s_avg.bin.07.076_089	17	-0.013283	recursive
15840	top.texture.vis.lab.b.mean	17	0.064492	recursive
15842	top.texture.fluo.hsv.s.mean	17	0.21679	recursive
15856	side.texture.fluo.lab.b.std	18	0.16809	recursive
15863	side.texture.vis.lab.a.mean	18	0.176134	recursive
15875	top.intensity.vis.hsv.h.histogram.s_avg.bin.07.076_089	18	-0.011702	recursive
15890	top.texture.vis.lab.b.mean	18	0.029319	recursive
15892	top.texture.fluo.hsv.s.mean	18	0.342038	recursive
15906	side.texture.fluo.lab.b.std	19	0.151273	recursive
15913	side.texture.vis.lab.a.mean	19	0.208121	recursive
15925	top.intensity.vis.hsv.h.histogram.s_avg.bin.07.076_089	19	0.007811	recursive
15940	top.texture.vis.lab.b.mean	19	0.022824	recursive
15942	top.texture.fluo.hsv.s.mean	19	0.134209	recursive
15956	side.texture.fluo.lab.b.std	20	0.16959	recursive
15963	side.texture.vis.lab.a.mean	20	0.217401	recursive
15975	top.intensity.vis.hsv.h.histogram.s_avg.bin.07.076_089	20	0.000351721	recursive
15990	top.texture.vis.lab.b.mean	20	0.020326	recursive
15992	top.texture.fluo.hsv.s.mean	20	0.133106	recursive
16006	side.texture.fluo.lab.b.std	21	0.138363	recursive
16013	side.texture.vis.lab.a.mean	21	0.255294	recursive
16025	top.intensity.vis.hsv.h.histogram.s_avg.bin.07.076_089	21	-0.08562	recursive
16040	top.texture.vis.lab.b.mean	21	0.028256	recursive
16042	top.texture.fluo.hsv.s.mean	21	-0.065621	recursive
16056	side.texture.fluo.lab.b.std	22	0.178522	recursive
16063	side.texture.vis.lab.a.mean	22	0.262365	recursive
16075	top.intensity.vis.hsv.h.histogram.s_avg.bin.07.076_089	22	0.041544	recursive
16090	top.texture.vis.lab.b.mean	22	0.022052	recursive
16092	top.texture.fluo.hsv.s.mean	22	0.080608	recursive
16106	side.texture.fluo.lab.b.std	23	0.125047	recursive
16113	side.texture.vis.lab.a.mean	23	0.275186	recursive
16125	top.intensity.vis.hsv.h.histogram.s_avg.bin.07.076_089	23	0.032649	recursive
16140	top.texture.vis.lab.b.mean	23	-0.003759	recursive
16142	top.texture.fluo.hsv.s.mean	23	0.174071	recursive
16156	side.texture.fluo.lab.b.std	24	0.110407	recursive
16163	side.texture.vis.lab.a.mean	24	0.311465	recursive
16175	top.intensity.vis.hsv.h.histogram.s_avg.bin.07.076_089	24	-0.032373	recursive
16190	top.texture.vis.lab.b.mean	24	-0.012791	recursive
16192	top.texture.fluo.hsv.s.mean	24	-0.100899	recursive
16206	side.texture.fluo.lab.b.std	25	0.118665	recursive
16213	side.texture.vis.lab.a.mean	25	0.335686	recursive
16225	top.intensity.vis.hsv.h.histogram.s_avg.bin.07.076_089	25	0.011501	recursive
16240	top.texture.vis.lab.b.mean	25	0.00602	recursive
16242	top.texture.fluo.hsv.s.mean	25	0.117829	recursive
16306	side.texture.fluo.lab.b.std	2	0.785968	recursive
16313	side.texture.vis.lab.a.mean	2	-0.475986	recursive
16325	top.intensity.vis.hsv.h.histogram.s_avg.bin.07.076_089	2	0.141838	recursive
16340	top.texture.vis.lab.b.mean	2	0.854527	recursive
16342	top.texture.fluo.hsv.s.mean	2	0.364941	recursive
16356	side.texture.fluo.lab.b.std	3	0.701203	recursive
16363	side.texture.vis.lab.a.mean	3	-0.454434	recursive
16375	top.intensity.vis.hsv.h.histogram.s_avg.bin.07.076_089	3	0.098856	recursive
16390	top.texture.vis.lab.b.mean	3	0.805484	recursive
16392	top.texture.fluo.hsv.s.mean	3	0.320044	recursive
16406	side.texture.fluo.lab.b.std	4	0.681867	recursive
16413	side.texture.vis.lab.a.mean	4	-0.424265	recursive
16425	top.intensity.vis.hsv.h.histogram.s_avg.bin.07.076_089	4	0.215534	recursive
16440	top.texture.vis.lab.b.mean	4	0.753497	recursive
16442	top.texture.fluo.hsv.s.mean	4	0.411858	recursive
16456	side.texture.fluo.lab.b.std	5	0.632028	recursive
16463	side.texture.vis.lab.a.mean	5	-0.325437	recursive
16475	top.intensity.vis.hsv.h.histogram.s_avg.bin.07.076_089	5	0.167385	recursive
16490	top.texture.vis.lab.b.mean	5	0.662107	recursive
16492	top.texture.fluo.hsv.s.mean	5	0.331688	recursive
16506	side.texture.fluo.lab.b.std	6	0.614939	recursive
16513	side.texture.vis.lab.a.mean	6	-0.300722	recursive
16525	top.intensity.vis.hsv.h.histogram.s_avg.bin.07.076_089	6	0.207414	recursive
16540	top.texture.vis.lab.b.mean	6	0.620442	recursive
16542	top.texture.fluo.hsv.s.mean	6	0.509761	recursive
16556	side.texture.fluo.lab.b.std	7	0.624146	recursive
16563	side.texture.vis.lab.a.mean	7	-0.27	recursive
16575	top.intensity.vis.hsv.h.histogram.s_avg.bin.07.076_089	7	0.168832	recursive
16590	top.texture.vis.lab.b.mean	7	0.59452	recursive
16592	top.texture.fluo.hsv.s.mean	7	0.50273	recursive
16606	side.texture.fluo.lab.b.std	8	0.614565	recursive
16613	side.texture.vis.lab.a.mean	8	-0.297385	recursive
16625	top.intensity.vis.hsv.h.histogram.s_avg.bin.07.076_089	8	0.091616	recursive
16640	top.texture.vis.lab.b.mean	8	0.586671	recursive
16642	top.texture.fluo.hsv.s.mean	8	0.492194	recursive
16656	side.texture.fluo.lab.b.std	9	0.588775	recursive
16663	side.texture.vis.lab.a.mean	9	-0.320169	recursive
16675	top.intensity.vis.hsv.h.histogram.s_avg.bin.07.076_089	9	0.043717	recursive
16690	top.texture.vis.lab.b.mean	9	0.553605	recursive
16692	top.texture.fluo.hsv.s.mean	9	0.555509	recursive
16706	side.texture.fluo.lab.b.std	10	0.598091	recursive
16713	side.texture.vis.lab.a.mean	10	-0.263022	recursive
16725	top.intensity.vis.hsv.h.histogram.s_avg.bin.07.076_089	10	0.05341	recursive
16740	top.texture.vis.lab.b.mean	10	0.524548	recursive
16742	top.texture.fluo.hsv.s.mean	10	0.506852	recursive
16756	side.texture.fluo.lab.b.std	11	0.50141	recursive
16763	side.texture.vis.lab.a.mean	11	-0.19503	recursive
16775	top.intensity.vis.hsv.h.histogram.s_avg.bin.07.076_089	11	-0.038014	recursive
16790	top.texture.vis.lab.b.mean	11	0.44876	recursive
16792	top.texture.fluo.hsv.s.mean	11	0.440809	recursive
16806	side.texture.fluo.lab.b.std	12	0.485822	recursive
16813	side.texture.vis.lab.a.mean	12	-0.191119	recursive
16825	top.intensity.vis.hsv.h.histogram.s_avg.bin.07.076_089	12	-0.027998	recursive
16840	top.texture.vis.lab.b.mean	12	0.425967	recursive
16842	top.texture.fluo.hsv.s.mean	12	0.451449	recursive
16856	side.texture.fluo.lab.b.std	13	0.486698	recursive
16863	side.texture.vis.lab.a.mean	13	-0.181997	recursive
16875	top.intensity.vis.hsv.h.histogram.s_avg.bin.07.076_089	13	-0.058808	recursive
16890	top.texture.vis.lab.b.mean	13	0.412804	recursive
16892	top.texture.fluo.hsv.s.mean	13	0.492797	recursive
16906	side.texture.fluo.lab.b.std	14	0.454576	recursive
16913	side.texture.vis.lab.a.mean	14	-0.202977	recursive
16925	top.intensity.vis.hsv.h.histogram.s_avg.bin.07.076_089	14	-0.085135	recursive
16940	top.texture.vis.lab.b.mean	14	0.386053	recursive
16942	top.texture.fluo.hsv.s.mean	14	0.312495	recursive
16956	side.texture.fluo.lab.b.std	15	0.43429	recursive
16963	side.texture.vis.lab.a.mean	15	-0.177781	recursive
16975	top.intensity.vis.hsv.h.histogram.s_avg.bin.07.076_089	15	-0.109754	recursive
16990	top.texture.vis.lab.b.mean	15	0.357744	recursive
16992	top.texture.fluo.hsv.s.mean	15	0.213463	recursive
17006	side.texture.fluo.lab.b.std	16	0.413209	recursive
17013	side.texture.vis.lab.a.mean	16	-0.043842	recursive
17025	top.intensity.vis.hsv.h.histogram.s_avg.bin.07.076_089	16	-0.079817	recursive
17040	top.texture.vis.lab.b.mean	16	0.29493	recursive
17042	top.texture.fluo.hsv.s.mean	16	0.249685	recursive
17056	side.texture.fluo.lab.b.std	17	0.370066	recursive
17063	side.texture.vis.lab.a.mean	17	0.021358	recursive
17075	top.intensity.vis.hsv.h.histogram.s_avg.bin.07.076_089	17	-0.126725	recursive
17090	top.texture.vis.lab.b.mean	17	0.250665	recursive
17092	top.texture.fluo.hsv.s.mean	17	0.234054	recursive
17106	side.texture.fluo.lab.b.std	18	0.341582	recursive
17113	side.texture.vis.lab.a.mean	18	0.037824	recursive
17125	top.intensity.vis.hsv.h.histogram.s_avg.bin.07.076_089	18	-0.067039	recursive
17140	top.texture.vis.lab.b.mean	18	0.221762	recursive
17142	top.texture.fluo.hsv.s.mean	18	0.231136	recursive
17156	side.texture.fluo.lab.b.std	19	0.314802	recursive
17163	side.texture.vis.lab.a.mean	19	0.028523	recursive
17175	top.intensity.vis.hsv.h.histogram.s_avg.bin.07.076_089	19	-0.101108	recursive
17190	top.texture.vis.lab.b.mean	19	0.21436	recursive
17192	top.texture.fluo.hsv.s.mean	19	0.263536	recursive
17206	side.texture.fluo.lab.b.std	20	0.246006	recursive
17213	side.texture.vis.lab.a.mean	20	0.026817	recursive
17225	top.intensity.vis.hsv.h.histogram.s_avg.bin.07.076_089	20	-0.046144	recursive
17240	top.texture.vis.lab.b.mean	20	0.201889	recursive
17242	top.texture.fluo.hsv.s.mean	20	0.300325	recursive
17256	side.texture.fluo.lab.b.std	21	0.257377	recursive
17263	side.texture.vis.lab.a.mean	21	0.102423	recursive
17275	top.intensity.vis.hsv.h.histogram.s_avg.bin.07.076_089	21	-0.144998	recursive
17290	top.texture.vis.lab.b.mean	21	0.172671	recursive
17292	top.texture.fluo.hsv.s.mean	21	0.226837	recursive
17306	side.texture.fluo.lab.b.std	22	0.189175	recursive
17313	side.texture.vis.lab.a.mean	22	0.115673	recursive
17325	top.intensity.vis.hsv.h.histogram.s_avg.bin.07.076_089	22	-0.162968	recursive
17340	top.texture.vis.lab.b.mean	22	0.159378	recursive
17342	top.texture.fluo.hsv.s.mean	22	0.252217	recursive
17356	side.texture.fluo.lab.b.std	23	0.161525	recursive
17363	side.texture.vis.lab.a.mean	23	0.087746	recursive
17375	top.intensity.vis.hsv.h.histogram.s_avg.bin.07.076_089	23	-0.058774	recursive
17390	top.texture.vis.lab.b.mean	23	0.135652	recursive
17392	top.texture.fluo.hsv.s.mean	23	0.252644	recursive
17406	side.texture.fluo.lab.b.std	24	0.163556	recursive
17413	side.texture.vis.lab.a.mean	24	0.131334	recursive
17425	top.intensity.vis.hsv.h.histogram.s_avg.bin.07.076_089	24	-0.154336	recursive
17440	top.texture.vis.lab.b.mean	24	0.126698	recursive
17442	top.texture.fluo.hsv.s.mean	24	0.198713	recursive
17456	side.texture.fluo.lab.b.std	25	0.156454	recursive
17463	side.texture.vis.lab.a.mean	25	0.135218	recursive
17475	top.intensity.vis.hsv.h.histogram.s_avg.bin.07.076_089	25	-0.183152	recursive
17490	top.texture.vis.lab.b.mean	25	0.102043	recursive
17492	top.texture.fluo.hsv.s.mean	25	0.288199	recursive
17556	side.texture.fluo.lab.b.std	2	0.751147	recursive
17563	side.texture.vis.lab.a.mean	2	-0.422654	recursive
17575	top.intensity.vis.hsv.h.histogram.s_avg.bin.07.076_089	2	-0.058465	recursive
17590	top.texture.vis.lab.b.mean	2	0.812166	recursive
17592	top.texture.fluo.hsv.s.mean	2	0.074713	recursive
17606	side.texture.fluo.lab.b.std	3	0.710244	recursive
17613	side.texture.vis.lab.a.mean	3	-0.420567	recursive
17625	top.intensity.vis.hsv.h.histogram.s_avg.bin.07.076_089	3	-0.056875	recursive
17640	top.texture.vis.lab.b.mean	3	0.783431	recursive
17642	top.texture.fluo.hsv.s.mean	3	0.101735	recursive
17656	side.texture.fluo.lab.b.std	4	0.68891	recursive
17663	side.texture.vis.lab.a.mean	4	-0.430759	recursive
17675	top.intensity.vis.hsv.h.histogram.s_avg.bin.07.076_089	4	-0.004344	recursive
17690	top.texture.vis.lab.b.mean	4	0.710042	recursive
17692	top.texture.fluo.hsv.s.mean	4	0.361981	recursive
17706	side.texture.fluo.lab.b.std	5	0.631235	recursive
17713	side.texture.vis.lab.a.mean	5	-0.385509	recursive
17725	top.intensity.vis.hsv.h.histogram.s_avg.bin.07.076_089	5	-0.050517	recursive
17740	top.texture.vis.lab.b.mean	5	0.705759	recursive
17742	top.texture.fluo.hsv.s.mean	5	0.262593	recursive
17756	side.texture.fluo.lab.b.std	6	0.52291	recursive
17763	side.texture.vis.lab.a.mean	6	-0.36389	recursive
17775	top.intensity.vis.hsv.h.histogram.s_avg.bin.07.076_089	6	0.008603	recursive
17790	top.texture.vis.lab.b.mean	6	0.622142	recursive
17792	top.texture.fluo.hsv.s.mean	6	0.496065	recursive
17806	side.texture.fluo.lab.b.std	7	0.496176	recursive
17813	side.texture.vis.lab.a.mean	7	-0.342232	recursive
17825	top.intensity.vis.hsv.h.histogram.s_avg.bin.07.076_089	7	-0.083303	recursive
17840	top.texture.vis.lab.b.mean	7	0.577402	recursive
17842	top.texture.fluo.hsv.s.mean	7	0.492957	recursive
17856	side.texture.fluo.lab.b.std	8	0.493994	recursive
17863	side.texture.vis.lab.a.mean	8	-0.345376	recursive
17875	top.intensity.vis.hsv.h.histogram.s_avg.bin.07.076_089	8	-0.057848	recursive
17890	top.texture.vis.lab.b.mean	8	0.568286	recursive
17892	top.texture.fluo.hsv.s.mean	8	0.491894	recursive
17906	side.texture.fluo.lab.b.std	9	0.449194	recursive
17913	side.texture.vis.lab.a.mean	9	-0.280648	recursive
17925	top.intensity.vis.hsv.h.histogram.s_avg.bin.07.076_089	9	-0.040176	recursive
17940	top.texture.vis.lab.b.mean	9	0.516513	recursive
17942	top.texture.fluo.hsv.s.mean	9	0.643007	recursive
17956	side.texture.fluo.lab.b.std	10	0.393567	recursive
17963	side.texture.vis.lab.a.mean	10	-0.234767	recursive
17975	top.intensity.vis.hsv.h.histogram.s_avg.bin.07.076_089	10	-0.002259	recursive
17990	top.texture.vis.lab.b.mean	10	0.45029	recursive
17992	top.texture.fluo.hsv.s.mean	10	0.489499	recursive
18006	side.texture.fluo.lab.b.std	11	0.325393	recursive
18013	side.texture.vis.lab.a.mean	11	-0.211278	recursive
18025	top.intensity.vis.hsv.h.histogram.s_avg.bin.07.076_089	11	-0.046896	recursive
18040	top.texture.vis.lab.b.mean	11	0.288158	recursive
18042	top.texture.fluo.hsv.s.mean	11	0.247469	recursive
18056	side.texture.fluo.lab.b.std	12	0.299087	recursive
18063	side.texture.vis.lab.a.mean	12	-0.225696	recursive
18075	top.intensity.vis.hsv.h.histogram.s_avg.bin.07.076_089	12	-0.01173	recursive
18090	top.texture.vis.lab.b.mean	12	0.304446	recursive
18092	top.texture.fluo.hsv.s.mean	12	0.466418	recursive
18106	side.texture.fluo.lab.b.std	13	0.310732	recursive
18113	side.texture.vis.lab.a.mean	13	-0.189964	recursive
18125	top.intensity.vis.hsv.h.histogram.s_avg.bin.07.076_089	13	0.001812	recursive
18140	top.texture.vis.lab.b.mean	13	0.296153	recursive
18142	top.texture.fluo.hsv.s.mean	13	0.52755	recursive
18156	side.texture.fluo.lab.b.std	14	0.297476	recursive
18163	side.texture.vis.lab.a.mean	14	-0.182561	recursive
18175	top.intensity.vis.hsv.h.histogram.s_avg.bin.07.076_089	14	0.054041	recursive
18190	top.texture.vis.lab.b.mean	14	0.296316	recursive
18192	top.texture.fluo.hsv.s.mean	14	0.463705	recursive
18206	side.texture.fluo.lab.b.std	15	0.216432	recursive
18213	side.texture.vis.lab.a.mean	15	-0.192474	recursive
18225	top.intensity.vis.hsv.h.histogram.s_avg.bin.07.076_089	15	0.066568	recursive
18240	top.texture.vis.lab.b.mean	15	0.261675	recursive
18242	top.texture.fluo.hsv.s.mean	15	0.390942	recursive
18256	side.texture.fluo.lab.b.std	16	0.079416	recursive
18263	side.texture.vis.lab.a.mean	16	-0.0961	recursive
18275	top.intensity.vis.hsv.h.histogram.s_avg.bin.07.076_089	16	0.118332	recursive
18290	top.texture.vis.lab.b.mean	16	0.202335	recursive
18292	top.texture.fluo.hsv.s.mean	16	0.164646	recursive
18306	side.texture.fluo.lab.b.std	17	0.086245	recursive
18313	side.texture.vis.lab.a.mean	17	-0.071911	recursive
18325	top.intensity.vis.hsv.h.histogram.s_avg.bin.07.076_089	17	0.107556	recursive
18340	top.texture.vis.lab.b.mean	17	0.209099	recursive
18342	top.texture.fluo.hsv.s.mean	17	0.348959	recursive
18356	side.texture.fluo.lab.b.std	18	0.095704	recursive
18363	side.texture.vis.lab.a.mean	18	-0.061593	recursive
18375	top.intensity.vis.hsv.h.histogram.s_avg.bin.07.076_089	18	0.167374	recursive
18390	top.texture.vis.lab.b.mean	18	0.193419	recursive
18392	top.texture.fluo.hsv.s.mean	18	0.266848	recursive
18406	side.texture.fluo.lab.b.std	19	0.079462	recursive
18413	side.texture.vis.lab.a.mean	19	-0.063787	recursive
18425	top.intensity.vis.hsv.h.histogram.s_avg.bin.07.076_089	19	0.155604	recursive
18440	top.texture.vis.lab.b.mean	19	0.156281	recursive
18442	top.texture.fluo.hsv.s.mean	19	0.26521	recursive
18456	side.texture.fluo.lab.b.std	20	0.040861	recursive
18463	side.texture.vis.lab.a.mean	20	-0.061169	recursive
18475	top.intensity.vis.hsv.h.histogram.s_avg.bin.07.076_089	20	0.163516	recursive
18490	top.texture.vis.lab.b.mean	20	0.16335	recursive
18492	top.texture.fluo.hsv.s.mean	20	0.175499	recursive
18506	side.texture.fluo.lab.b.std	21	0.052807	recursive
18513	side.texture.vis.lab.a.mean	21	-0.016412	recursive
18525	top.intensity.vis.hsv.h.histogram.s_avg.bin.07.076_089	21	0.246252	recursive
18540	top.texture.vis.lab.b.mean	21	0.112866	recursive
18542	top.texture.fluo.hsv.s.mean	21	0.293083	recursive
18556	side.texture.fluo.lab.b.std	22	0.142677	recursive
18563	side.texture.vis.lab.a.mean	22	0.027015	recursive
18575	top.intensity.vis.hsv.h.histogram.s_avg.bin.07.076_089	22	0.240158	recursive
18590	top.texture.vis.lab.b.mean	22	0.101251	recursive
18592	top.texture.fluo.hsv.s.mean	22	0.228096	recursive
18606	side.texture.fluo.lab.b.std	23	0.08203	recursive
18613	side.texture.vis.lab.a.mean	23	0.04467	recursive
18625	top.intensity.vis.hsv.h.histogram.s_avg.bin.07.076_089	23	0.283622	recursive
18640	top.texture.vis.lab.b.mean	23	0.121576	recursive
18642	top.texture.fluo.hsv.s.mean	23	0.216127	recursive
18656	side.texture.fluo.lab.b.std	24	0.140149	recursive
18663	side.texture.vis.lab.a.mean	24	0.037112	recursive
18675	top.intensity.vis.hsv.h.histogram.s_avg.bin.07.076_089	24	0.24327	recursive
18690	top.texture.vis.lab.b.mean	24	0.112933	recursive
18692	top.texture.fluo.hsv.s.mean	24	0.232474	recursive
18706	side.texture.fluo.lab.b.std	25	0.08852	recursive
18713	side.texture.vis.lab.a.mean	25	0.040154	recursive
18725	top.intensity.vis.hsv.h.histogram.s_avg.bin.07.076_089	25	0.201512	recursive
18740	top.texture.vis.lab.b.mean	25	0.123264	recursive
18742	top.texture.fluo.hsv.s.mean	25	0.183817	recursive
18806	side.texture.fluo.lab.b.std	2	0.748289	recursive
18813	side.texture.vis.lab.a.mean	2	-0.047684	recursive
18825	top.intensity.vis.hsv.h.histogram.s_avg.bin.07.076_089	2	-0.033211	recursive
18840	top.texture.vis.lab.b.mean	2	0.749553	recursive
18842	top.texture.fluo.hsv.s.mean	2	0.386921	recursive
18856	side.texture.fluo.lab.b.std	3	0.704952	recursive
18863	side.texture.vis.lab.a.mean	3	-0.021418	recursive
18875	top.intensity.vis.hsv.h.histogram.s_avg.bin.07.076_089	3	0.032051	recursive
18890	top.texture.vis.lab.b.mean	3	0.675788	recursive
18892	top.texture.fluo.hsv.s.mean	3	0.116834	recursive
18906	side.texture.fluo.lab.b.std	4	0.654254	recursive
18913	side.texture.vis.lab.a.mean	4	-0.027426	recursive
18925	top.intensity.vis.hsv.h.histogram.s_avg.bin.07.076_089	4	0.215174	recursive
18940	top.texture.vis.lab.b.mean	4	0.655475	recursive
18942	top.texture.fluo.hsv.s.mean	4	0.331379	recursive
18956	side.texture.fluo.lab.b.std	5	0.656163	recursive
18963	side.texture.vis.lab.a.mean	5	-0.008069	recursive
18975	top.intensity.vis.hsv.h.histogram.s_avg.bin.07.076_089	5	0.363206	recursive
18990	top.texture.vis.lab.b.mean	5	0.604816	recursive
18992	top.texture.fluo.hsv.s.mean	5	0.273044	recursive
19006	side.texture.fluo.lab.b.std	6	0.549753	recursive
19013	side.texture.vis.lab.a.mean	6	0.000104835	recursive
19025	top.intensity.vis.hsv.h.histogram.s_avg.bin.07.076_089	6	0.291092	recursive
19040	top.texture.vis.lab.b.mean	6	0.567415	recursive
19042	top.texture.fluo.hsv.s.mean	6	0.324016	recursive
19056	side.texture.fluo.lab.b.std	7	0.569699	recursive
19063	side.texture.vis.lab.a.mean	7	-0.053102	recursive
19075	top.intensity.vis.hsv.h.histogram.s_avg.bin.07.076_089	7	0.215798	recursive
19090	top.texture.vis.lab.b.mean	7	0.584649	recursive
19092	top.texture.fluo.hsv.s.mean	7	0.430042	recursive
19106	side.texture.fluo.lab.b.std	8	0.591075	recursive
19113	side.texture.vis.lab.a.mean	8	-0.145024	recursive
19125	top.intensity.vis.hsv.h.histogram.s_avg.bin.07.076_089	8	0.227927	recursive
19140	top.texture.vis.lab.b.mean	8	0.599478	recursive
19142	top.texture.fluo.hsv.s.mean	8	0.38144	recursive
19156	side.texture.fluo.lab.b.std	9	0.558038	recursive
19163	side.texture.vis.lab.a.mean	9	-0.047719	recursive
19175	top.intensity.vis.hsv.h.histogram.s_avg.bin.07.076_089	9	0.159956	recursive
19190	top.texture.vis.lab.b.mean	9	0.564334	recursive
19192	top.texture.fluo.hsv.s.mean	9	0.439647	recursive
19206	side.texture.fluo.lab.b.std	10	0.529767	recursive
19213	side.texture.vis.lab.a.mean	10	-0.035795	recursive
19225	top.intensity.vis.hsv.h.histogram.s_avg.bin.07.076_089	10	0.170365	recursive
19240	top.texture.vis.lab.b.mean	10	0.516186	recursive
19242	top.texture.fluo.hsv.s.mean	10	0.401086	recursive
19256	side.texture.fluo.lab.b.std	11	0.498666	recursive
19263	side.texture.vis.lab.a.mean	11	-0.101083	recursive
19275	top.intensity.vis.hsv.h.histogram.s_avg.bin.07.076_089	11	0.05089	recursive
19290	top.texture.vis.lab.b.mean	11	0.51797	recursive
19292	top.texture.fluo.hsv.s.mean	11	0.286078	recursive
19306	side.texture.fluo.lab.b.std	12	0.490065	recursive
19313	side.texture.vis.lab.a.mean	12	-0.127393	recursive
19325	top.intensity.vis.hsv.h.histogram.s_avg.bin.07.076_089	12	0.083561	recursive
19340	top.texture.vis.lab.b.mean	12	0.518448	recursive
19342	top.texture.fluo.hsv.s.mean	12	0.372426	recursive
19356	side.texture.fluo.lab.b.std	13	0.458032	recursive
19363	side.texture.vis.lab.a.mean	13	-0.124265	recursive
19375	top.intensity.vis.hsv.h.histogram.s_avg.bin.07.076_089	13	0.114782	recursive
19390	top.texture.vis.lab.b.mean	13	0.49138	recursive
19392	top.texture.fluo.hsv.s.mean	13	0.377662	recursive
19406	side.texture.fluo.lab.b.std	14	0.418698	recursive
19413	side.texture.vis.lab.a.mean	14	-0.205936	recursive
19425	top.intensity.vis.hsv.h.histogram.s_avg.bin.07.076_089	14	0.125284	recursive
19440	top.texture.vis.lab.b.mean	14	0.501304	recursive
19442	top.texture.fluo.hsv.s.mean	14	0.298487	recursive
19456	side.texture.fluo.lab.b.std	15	0.379808	recursive
19463	side.texture.vis.lab.a.mean	15	-0.132563	recursive
19475	top.intensity.vis.hsv.h.histogram.s_avg.bin.07.076_089	15	0.12335	recursive
19490	top.texture.vis.lab.b.mean	15	0.467921	recursive
19492	top.texture.fluo.hsv.s.mean	15	0.262976	recursive
19506	side.texture.fluo.lab.b.std	16	0.355469	recursive
19513	side.texture.vis.lab.a.mean	16	-0.053531	recursive
19525	top.intensity.vis.hsv.h.histogram.s_avg.bin.07.076_089	16	0.106418	recursive
19540	top.texture.vis.lab.b.mean	16	0.402434	recursive
19542	top.texture.fluo.hsv.s.mean	16	0.212019	recursive
19556	side.texture.fluo.lab.b.std	17	0.3087	recursive
19563	side.texture.vis.lab.a.mean	17	-0.061395	recursive
19575	top.intensity.vis.hsv.h.histogram.s_avg.bin.07.076_089	17	0.131347	recursive
19590	top.texture.vis.lab.b.mean	17	0.388116	recursive
19592	top.texture.fluo.hsv.s.mean	17	0.131005	recursive
19606	side.texture.fluo.lab.b.std	18	0.309293	recursive
19613	side.texture.vis.lab.a.mean	18	-0.040256	recursive
19625	top.intensity.vis.hsv.h.histogram.s_avg.bin.07.076_089	18	0.117132	recursive
19640	top.texture.vis.lab.b.mean	18	0.376051	recursive
19642	top.texture.fluo.hsv.s.mean	18	0.147169	recursive
19656	side.texture.fluo.lab.b.std	19	0.304074	recursive
19663	side.texture.vis.lab.a.mean	19	-0.05058	recursive
19675	top.intensity.vis.hsv.h.histogram.s_avg.bin.07.076_089	19	0.166737	recursive
19690	top.texture.vis.lab.b.mean	19	0.352686	recursive
19692	top.texture.fluo.hsv.s.mean	19	0.144726	recursive
19706	side.texture.fluo.lab.b.std	20	0.249809	recursive
19713	side.texture.vis.lab.a.mean	20	-0.0833	recursive
19725	top.intensity.vis.hsv.h.histogram.s_avg.bin.07.076_089	20	0.146727	recursive
19740	top.texture.vis.lab.b.mean	20	0.375926	recursive
19742	top.texture.fluo.hsv.s.mean	20	0.289711	recursive
19756	side.texture.fluo.lab.b.std	21	0.235422	recursive
19763	side.texture.vis.lab.a.mean	21	-0.049197	recursive
19775	top.intensity.vis.hsv.h.histogram.s_avg.bin.07.076_089	21	0.174029	recursive
19790	top.texture.vis.lab.b.mean	21	0.359337	recursive
19792	top.texture.fluo.hsv.s.mean	21	0.170053	recursive
19806	side.texture.fluo.lab.b.std	22	0.225991	recursive
19813	side.texture.vis.lab.a.mean	22	-0.045036	recursive
19825	top.intensity.vis.hsv.h.histogram.s_avg.bin.07.076_089	22	0.159046	recursive
19840	top.texture.vis.lab.b.mean	22	0.364196	recursive
19842	top.texture.fluo.hsv.s.mean	22	0.246655	recursive
19856	side.texture.fluo.lab.b.std	23	0.240052	recursive
19863	side.texture.vis.lab.a.mean	23	-0.061508	recursive
19875	top.intensity.vis.hsv.h.histogram.s_avg.bin.07.076_089	23	0.250917	recursive
19890	top.texture.vis.lab.b.mean	23	0.353284	recursive
19892	top.texture.fluo.hsv.s.mean	23	0.27197	recursive
19906	side.texture.fluo.lab.b.std	24	0.2188	recursive
19913	side.texture.vis.lab.a.mean	24	-0.020874	recursive
19925	top.intensity.vis.hsv.h.histogram.s_avg.bin.07.076_089	24	0.179258	recursive
19940	top.texture.vis.lab.b.mean	24	0.353688	recursive
19942	top.texture.fluo.hsv.s.mean	24	0.199627	recursive
19956	side.texture.fluo.lab.b.std	25	0.215667	recursive
19963	side.texture.vis.lab.a.mean	25	-0.025701	recursive
19975	top.intensity.vis.hsv.h.histogram.s_avg.bin.07.076_089	25	0.154129	recursive
19990	top.texture.vis.lab.b.mean	25	0.340539	recursive
19992	top.texture.fluo.hsv.s.mean	25	0.151587	recursive
20056	side.texture.fluo.lab.b.std	2	0.722582	recursive
20063	side.texture.vis.lab.a.mean	2	-0.612512	recursive
20075	top.intensity.vis.hsv.h.histogram.s_avg.bin.07.076_089	2	0.053215	recursive
20090	top.texture.vis.lab.b.mean	2	0.837376	recursive
20092	top.texture.fluo.hsv.s.mean	2	0.100779	recursive
20106	side.texture.fluo.lab.b.std	3	0.649499	recursive
20113	side.texture.vis.lab.a.mean	3	-0.582609	recursive
20125	top.intensity.vis.hsv.h.histogram.s_avg.bin.07.076_089	3	0.150805	recursive
20140	top.texture.vis.lab.b.mean	3	0.782317	recursive
20142	top.texture.fluo.hsv.s.mean	3	0.239143	recursive
20156	side.texture.fluo.lab.b.std	4	0.579851	recursive
20163	side.texture.vis.lab.a.mean	4	-0.511951	recursive
20175	top.intensity.vis.hsv.h.histogram.s_avg.bin.07.076_089	4	0.214171	recursive
20190	top.texture.vis.lab.b.mean	4	0.730712	recursive
20192	top.texture.fluo.hsv.s.mean	4	0.348804	recursive
20206	side.texture.fluo.lab.b.std	5	0.54949	recursive
20213	side.texture.vis.lab.a.mean	5	-0.492419	recursive
20225	top.intensity.vis.hsv.h.histogram.s_avg.bin.07.076_089	5	0.205335	recursive
20240	top.texture.vis.lab.b.mean	5	0.719965	recursive
20242	top.texture.fluo.hsv.s.mean	5	0.234596	recursive
20256	side.texture.fluo.lab.b.std	6	0.517325	recursive
20263	side.texture.vis.lab.a.mean	6	-0.472868	recursive
20275	top.intensity.vis.hsv.h.histogram.s_avg.bin.07.076_089	6	0.189578	recursive
20290	top.texture.vis.lab.b.mean	6	0.621376	recursive
20292	top.texture.fluo.hsv.s.mean	6	0.304659	recursive
20306	side.texture.fluo.lab.b.std	7	0.520941	recursive
20313	side.texture.vis.lab.a.mean	7	-0.461226	recursive
20325	top.intensity.vis.hsv.h.histogram.s_avg.bin.07.076_089	7	0.161474	recursive
20340	top.texture.vis.lab.b.mean	7	0.601295	recursive
20342	top.texture.fluo.hsv.s.mean	7	0.228827	recursive
20356	side.texture.fluo.lab.b.std	8	0.524513	recursive
20363	side.texture.vis.lab.a.mean	8	-0.440932	recursive
20375	top.intensity.vis.hsv.h.histogram.s_avg.bin.07.076_089	8	0.187975	recursive
20390	top.texture.vis.lab.b.mean	8	0.578238	recursive
20392	top.texture.fluo.hsv.s.mean	8	0.220794	recursive
20406	side.texture.fluo.lab.b.std	9	0.522052	recursive
20413	side.texture.vis.lab.a.mean	9	-0.374679	recursive
20425	top.intensity.vis.hsv.h.histogram.s_avg.bin.07.076_089	9	0.099478	recursive
20440	top.texture.vis.lab.b.mean	9	0.522465	recursive
20442	top.texture.fluo.hsv.s.mean	9	0.312138	recursive
20456	side.texture.fluo.lab.b.std	10	0.501675	recursive
20463	side.texture.vis.lab.a.mean	10	-0.360868	recursive
20475	top.intensity.vis.hsv.h.histogram.s_avg.bin.07.076_089	10	0.062953	recursive
20490	top.texture.vis.lab.b.mean	10	0.511114	recursive
20492	top.texture.fluo.hsv.s.mean	10	0.273188	recursive
20506	side.texture.fluo.lab.b.std	11	0.419635	recursive
20513	side.texture.vis.lab.a.mean	11	-0.341654	recursive
20525	top.intensity.vis.hsv.h.histogram.s_avg.bin.07.076_089	11	-0.054558	recursive
20540	top.texture.vis.lab.b.mean	11	0.479269	recursive
20542	top.texture.fluo.hsv.s.mean	11	0.226388	recursive
20556	side.texture.fluo.lab.b.std	12	0.425131	recursive
20563	side.texture.vis.lab.a.mean	12	-0.362801	recursive
20575	top.intensity.vis.hsv.h.histogram.s_avg.bin.07.076_089	12	-0.059923	recursive
20590	top.texture.vis.lab.b.mean	12	0.489329	recursive
20592	top.texture.fluo.hsv.s.mean	12	0.292803	recursive
20606	side.texture.fluo.lab.b.std	13	0.374443	recursive
20613	side.texture.vis.lab.a.mean	13	-0.360714	recursive
20625	top.intensity.vis.hsv.h.histogram.s_avg.bin.07.076_089	13	-0.086382	recursive
20640	top.texture.vis.lab.b.mean	13	0.473484	recursive
20642	top.texture.fluo.hsv.s.mean	13	0.165304	recursive
20656	side.texture.fluo.lab.b.std	14	0.365169	recursive
20663	side.texture.vis.lab.a.mean	14	-0.366541	recursive
20675	top.intensity.vis.hsv.h.histogram.s_avg.bin.07.076_089	14	-0.104546	recursive
20690	top.texture.vis.lab.b.mean	14	0.470472	recursive
20692	top.texture.fluo.hsv.s.mean	14	0.196369	recursive
20706	side.texture.fluo.lab.b.std	15	0.337546	recursive
20713	side.texture.vis.lab.a.mean	15	-0.374915	recursive
20725	top.intensity.vis.hsv.h.histogram.s_avg.bin.07.076_089	15	-0.154804	recursive
20740	top.texture.vis.lab.b.mean	15	0.460733	recursive
20742	top.texture.fluo.hsv.s.mean	15	0.114691	recursive
20756	side.texture.fluo.lab.b.std	16	0.293184	recursive
20763	side.texture.vis.lab.a.mean	16	-0.311134	recursive
20775	top.intensity.vis.hsv.h.histogram.s_avg.bin.07.076_089	16	-0.221101	recursive
20790	top.texture.vis.lab.b.mean	16	0.415089	recursive
20792	top.texture.fluo.hsv.s.mean	16	0.168283	recursive
20806	side.texture.fluo.lab.b.std	17	0.330746	recursive
20813	side.texture.vis.lab.a.mean	17	-0.287086	recursive
20825	top.intensity.vis.hsv.h.histogram.s_avg.bin.07.076_089	17	-0.211458	recursive
20840	top.texture.vis.lab.b.mean	17	0.415085	recursive
[truncated: 401 more rows]

## Sheet: Figure 3b
	Day	Trait	Value
1	1	top.texture.vis.lab.b.mean	-0.526813
2	2	top.texture.vis.lab.b.mean	-0.301275
3	3	top.texture.vis.lab.b.mean	-0.574245
4	4	top.texture.vis.lab.b.mean	0.403417
5	5	top.texture.vis.lab.b.mean	0.983068
6	6	top.texture.vis.lab.b.mean	0.124974
7	7	top.texture.vis.lab.b.mean	0.492049
8	8	top.texture.vis.lab.b.mean	1.67719
9	9	top.texture.vis.lab.b.mean	1.6681
10	10	top.texture.vis.lab.b.mean	2.2075
11	11	top.texture.vis.lab.b.mean	0.345598
12	12	top.texture.vis.lab.b.mean	0.041533
13	13	top.texture.vis.lab.b.mean	0.123158
14	14	top.texture.vis.lab.b.mean	0.41437
15	15	top.texture.vis.lab.b.mean	0.357035
16	16	top.texture.vis.lab.b.mean	-0.622757
17	17	top.texture.vis.lab.b.mean	-1.40641
18	18	top.texture.vis.lab.b.mean	-1.65105
19	19	top.texture.vis.lab.b.mean	-1.48423
20	20	top.texture.vis.lab.b.mean	-1.13682
21	21	top.texture.vis.lab.b.mean	-0.015671
22	22	top.texture.vis.lab.b.mean	0.545511
23	23	top.texture.vis.lab.b.mean	0.200834
24	24	top.texture.vis.lab.b.mean	-0.516306
25	25	top.texture.vis.lab.b.mean	-1.34876
26	1	side.texture.fluo.lab.b.std	-1.55843
27	2	side.texture.fluo.lab.b.std	-1.98423
28	3	side.texture.fluo.lab.b.std	-1.27688
29	4	side.texture.fluo.lab.b.std	-1.02287
30	5	side.texture.fluo.lab.b.std	-0.732366
31	6	side.texture.fluo.lab.b.std	0.449837
32	7	side.texture.fluo.lab.b.std	1.03663
33	8	side.texture.fluo.lab.b.std	1.27403
34	9	side.texture.fluo.lab.b.std	1.81353
35	10	side.texture.fluo.lab.b.std	1.1532
36	11	side.texture.fluo.lab.b.std	0.729895
37	12	side.texture.fluo.lab.b.std	0.864038
38	13	side.texture.fluo.lab.b.std	1.23386
39	14	side.texture.fluo.lab.b.std	1.0181
40	15	side.texture.fluo.lab.b.std	0.870652
41	16	side.texture.fluo.lab.b.std	-0.013353
42	17	side.texture.fluo.lab.b.std	-0.041434
43	18	side.texture.fluo.lab.b.std	-0.171046
44	19	side.texture.fluo.lab.b.std	-0.249781
45	20	side.texture.fluo.lab.b.std	-0.323442
46	21	side.texture.fluo.lab.b.std	-0.422353
47	22	side.texture.fluo.lab.b.std	-0.342716
48	23	side.texture.fluo.lab.b.std	-0.607259
49	24	side.texture.fluo.lab.b.std	-0.815849
50	25	side.texture.fluo.lab.b.std	-0.881775
51	1	top.texture.fluo.hsv.s.mean	-0.622359
52	2	top.texture.fluo.hsv.s.mean	-0.918154
53	3	top.texture.fluo.hsv.s.mean	-1.28013
54	4	top.texture.fluo.hsv.s.mean	-1.56962
55	5	top.texture.fluo.hsv.s.mean	-1.73387
56	6	top.texture.fluo.hsv.s.mean	-1.28683
57	7	top.texture.fluo.hsv.s.mean	-1.28388
58	8	top.texture.fluo.hsv.s.mean	-0.837046
59	9	top.texture.fluo.hsv.s.mean	-0.563038
60	10	top.texture.fluo.hsv.s.mean	-0.394981
61	11	top.texture.fluo.hsv.s.mean	-0.384904
62	12	top.texture.fluo.hsv.s.mean	-0.2193
63	13	top.texture.fluo.hsv.s.mean	0.407175
64	14	top.texture.fluo.hsv.s.mean	0.39925
65	15	top.texture.fluo.hsv.s.mean	0.330228
66	16	top.texture.fluo.hsv.s.mean	0.572521
67	17	top.texture.fluo.hsv.s.mean	0.696365
68	18	top.texture.fluo.hsv.s.mean	0.784307
69	19	top.texture.fluo.hsv.s.mean	0.844068
70	20	top.texture.fluo.hsv.s.mean	0.902074
71	21	top.texture.fluo.hsv.s.mean	1.24981
72	22	top.texture.fluo.hsv.s.mean	1.28442
73	23	top.texture.fluo.hsv.s.mean	1.16558
74	24	top.texture.fluo.hsv.s.mean	1.17209
75	25	top.texture.fluo.hsv.s.mean	1.28622
76	1	top.intensity.vis.hsv.h.histogram.s_avg.bin.07.076_089	0.705172
77	2	top.intensity.vis.hsv.h.histogram.s_avg.bin.07.076_089	0.894063
78	3	top.intensity.vis.hsv.h.histogram.s_avg.bin.07.076_089	1.05641
79	4	top.intensity.vis.hsv.h.histogram.s_avg.bin.07.076_089	1.24455
80	5	top.intensity.vis.hsv.h.histogram.s_avg.bin.07.076_089	1.24807
81	6	top.intensity.vis.hsv.h.histogram.s_avg.bin.07.076_089	1.27692
82	7	top.intensity.vis.hsv.h.histogram.s_avg.bin.07.076_089	1.23842
83	8	top.intensity.vis.hsv.h.histogram.s_avg.bin.07.076_089	1.18771
84	9	top.intensity.vis.hsv.h.histogram.s_avg.bin.07.076_089	1.03751
85	10	top.intensity.vis.hsv.h.histogram.s_avg.bin.07.076_089	0.929403
86	11	top.intensity.vis.hsv.h.histogram.s_avg.bin.07.076_089	0.290491
87	12	top.intensity.vis.hsv.h.histogram.s_avg.bin.07.076_089	0.112529
88	13	top.intensity.vis.hsv.h.histogram.s_avg.bin.07.076_089	-0.02002
89	14	top.intensity.vis.hsv.h.histogram.s_avg.bin.07.076_089	-0.167825
90	15	top.intensity.vis.hsv.h.histogram.s_avg.bin.07.076_089	-0.335539
91	16	top.intensity.vis.hsv.h.histogram.s_avg.bin.07.076_089	-0.757548
92	17	top.intensity.vis.hsv.h.histogram.s_avg.bin.07.076_089	-0.882026
93	18	top.intensity.vis.hsv.h.histogram.s_avg.bin.07.076_089	-0.980521
94	19	top.intensity.vis.hsv.h.histogram.s_avg.bin.07.076_089	-1.02698
95	20	top.intensity.vis.hsv.h.histogram.s_avg.bin.07.076_089	-1.0331
96	21	top.intensity.vis.hsv.h.histogram.s_avg.bin.07.076_089	-1.14654
97	22	top.intensity.vis.hsv.h.histogram.s_avg.bin.07.076_089	-1.08792
98	23	top.intensity.vis.hsv.h.histogram.s_avg.bin.07.076_089	-1.15747
99	24	top.intensity.vis.hsv.h.histogram.s_avg.bin.07.076_089	-1.25345
100	25	top.intensity.vis.hsv.h.histogram.s_avg.bin.07.076_089	-1.37231
101	1	side.texture.vis.lab.a.mean	-0.550311
102	2	side.texture.vis.lab.a.mean	-0.654601
103	3	side.texture.vis.lab.a.mean	-0.393071
104	4	side.texture.vis.lab.a.mean	-0.188212
105	5	side.texture.vis.lab.a.mean	-0.406906
106	6	side.texture.vis.lab.a.mean	-0.903836
107	7	side.texture.vis.lab.a.mean	-0.987054
108	8	side.texture.vis.lab.a.mean	-1.38898
109	9	side.texture.vis.lab.a.mean	-2.22935
110	10	side.texture.vis.lab.a.mean	-1.53503
111	11	side.texture.vis.lab.a.mean	-0.218905
112	12	side.texture.vis.lab.a.mean	-0.068274
113	13	side.texture.vis.lab.a.mean	-0.087229
114	14	side.texture.vis.lab.a.mean	0.264205
115	15	side.texture.vis.lab.a.mean	-0.292335
116	16	side.texture.vis.lab.a.mean	0.294223
117	17	side.texture.vis.lab.a.mean	0.551955
118	18	side.texture.vis.lab.a.mean	0.610157
119	19	side.texture.vis.lab.a.mean	0.684087
120	20	side.texture.vis.lab.a.mean	0.3644
121	21	side.texture.vis.lab.a.mean	1.22021
122	22	side.texture.vis.lab.a.mean	1.28842
123	23	side.texture.vis.lab.a.mean	1.49652
124	24	side.texture.vis.lab.a.mean	1.56621
125	25	side.texture.vis.lab.a.mean	1.5637

## Sheet: Figure 3c
	DAS	Trait	H2	Category
126	1	side.texture.fluo.lab.b.std	0.345462	side.texture
149	1	side.texture.vis.lab.a.mean	0.124573	side.texture
277	1	top.intensity.vis.hsv.h.histogram.s_avg.bin.07.076_089	0.29949	top.intensit
401	1	top.texture.fluo.hsv.s.mean	0.056626	top.texture.
425	1	top.texture.vis.lab.b.mean	0.294144	top.texture.
572	2	side.texture.fluo.lab.b.std	0.360493	side.texture
595	2	side.texture.vis.lab.a.mean	0.177859	side.texture
723	2	top.intensity.vis.hsv.h.histogram.s_avg.bin.07.076_089	0.302825	top.intensit
848	2	top.texture.fluo.hsv.s.mean	0.075886	top.texture.
872	2	top.texture.vis.lab.b.mean	0.340656	top.texture.
1019	3	side.texture.fluo.lab.b.std	0.332462	side.texture
1042	3	side.texture.vis.lab.a.mean	0.247696	side.texture
1171	3	top.intensity.vis.hsv.h.histogram.s_avg.bin.07.076_089	0.292899	top.intensit
1297	3	top.texture.fluo.hsv.s.mean	0.081994	top.texture.
1321	3	top.texture.vis.lab.b.mean	0.371947	top.texture.
1468	4	side.texture.fluo.lab.b.std	0.355619	side.texture
1491	4	side.texture.vis.lab.a.mean	0.35794	side.texture
1621	4	top.intensity.vis.hsv.h.histogram.s_avg.bin.07.076_089	0.230976	top.intensit
1750	4	top.texture.fluo.hsv.s.mean	0.098127	top.texture.
1774	4	top.texture.vis.lab.b.mean	0.353215	top.texture.
1921	5	side.texture.fluo.lab.b.std	0.336424	side.texture
1944	5	side.texture.vis.lab.a.mean	0.272618	side.texture
2074	5	top.intensity.vis.hsv.h.histogram.s_avg.bin.07.076_089	0.2911	top.intensit
2207	5	top.texture.fluo.hsv.s.mean	0.031146	top.texture.
2231	5	top.texture.vis.lab.b.mean	0.458835	top.texture.
2378	6	side.texture.fluo.lab.b.std	0.35265	side.texture
2401	6	side.texture.vis.lab.a.mean	0.50685	side.texture
2532	6	top.intensity.vis.hsv.h.histogram.s_avg.bin.07.076_089	0.453343	top.intensit
2668	6	top.texture.fluo.hsv.s.mean	0.144317	top.texture.
2692	6	top.texture.vis.lab.b.mean	0.545169	top.texture.
2839	7	side.texture.fluo.lab.b.std	0.326804	side.texture
2862	7	side.texture.vis.lab.a.mean	0.444554	side.texture
2993	7	top.intensity.vis.hsv.h.histogram.s_avg.bin.07.076_089	0.431796	top.intensit
3131	7	top.texture.fluo.hsv.s.mean	0.196029	top.texture.
3155	7	top.texture.vis.lab.b.mean	0.548888	top.texture.
3302	8	side.texture.fluo.lab.b.std	0.321033	side.texture
3325	8	side.texture.vis.lab.a.mean	0.392232	side.texture
3456	8	top.intensity.vis.hsv.h.histogram.s_avg.bin.07.076_089	0.423148	top.intensit
3594	8	top.texture.fluo.hsv.s.mean	0.22723	top.texture.
3618	8	top.texture.vis.lab.b.mean	0.619906	top.texture.
3765	9	side.texture.fluo.lab.b.std	0.327553	side.texture
3788	9	side.texture.vis.lab.a.mean	0.228478	side.texture
3920	9	top.intensity.vis.hsv.h.histogram.s_avg.bin.07.076_089	0.436205	top.intensit
4061	9	top.texture.fluo.hsv.s.mean	0.123877	top.texture.
4085	9	top.texture.vis.lab.b.mean	0.583856	top.texture.
4232	10	side.texture.fluo.lab.b.std	0.425179	side.texture
4255	10	side.texture.vis.lab.a.mean	0.321733	side.texture
4387	10	top.intensity.vis.hsv.h.histogram.s_avg.bin.07.076_089	0.552833	top.intensit
4527	10	top.texture.fluo.hsv.s.mean	0.181457	top.texture.
4551	10	top.texture.vis.lab.b.mean	0.593718	top.texture.
4698	11	side.texture.fluo.lab.b.std	0.336828	side.texture
4721	11	side.texture.vis.lab.a.mean	0.315732	side.texture
4853	11	top.intensity.vis.hsv.h.histogram.s_avg.bin.07.076_089	0.650617	top.intensit
4995	11	top.texture.fluo.hsv.s.mean	0.190372	top.texture.
5019	11	top.texture.vis.lab.b.mean	0.648677	top.texture.
5166	12	side.texture.fluo.lab.b.std	0.288657	side.texture
5189	12	side.texture.vis.lab.a.mean	0.308884	side.texture
5321	12	top.intensity.vis.hsv.h.histogram.s_avg.bin.07.076_089	0.668233	top.intensit
5463	12	top.texture.fluo.hsv.s.mean	0.157426	top.texture.
5487	12	top.texture.vis.lab.b.mean	0.627518	top.texture.
5634	13	side.texture.fluo.lab.b.std	0.319672	side.texture
5657	13	side.texture.vis.lab.a.mean	0.333138	side.texture
5789	13	top.intensity.vis.hsv.h.histogram.s_avg.bin.07.076_089	0.668493	top.intensit
5931	13	top.texture.fluo.hsv.s.mean	0.126596	top.texture.
5955	13	top.texture.vis.lab.b.mean	0.699452	top.texture.
6102	14	side.texture.fluo.lab.b.std	0.30369	side.texture
6125	14	side.texture.vis.lab.a.mean	0.544395	side.texture
6257	14	top.intensity.vis.hsv.h.histogram.s_avg.bin.07.076_089	0.66276	top.intensit
6399	14	top.texture.fluo.hsv.s.mean	0.180107	top.texture.
6423	14	top.texture.vis.lab.b.mean	0.699906	top.texture.
6570	15	side.texture.fluo.lab.b.std	0.313975	side.texture
6593	15	side.texture.vis.lab.a.mean	0.503412	side.texture
6725	15	top.intensity.vis.hsv.h.histogram.s_avg.bin.07.076_089	0.663067	top.intensit
6866	15	top.texture.fluo.hsv.s.mean	0.147398	top.texture.
6890	15	top.texture.vis.lab.b.mean	0.653685	top.texture.
7037	16	side.texture.fluo.lab.b.std	0.295422	side.texture
7060	16	side.texture.vis.lab.a.mean	0.350868	side.texture
7194	16	top.intensity.vis.hsv.h.histogram.s_avg.bin.07.076_089	0.6334	top.intensit
7335	16	top.texture.fluo.hsv.s.mean	0.01571	top.texture.
7359	16	top.texture.vis.lab.b.mean	0.67071	top.texture.
7506	17	side.texture.fluo.lab.b.std	0.292087	side.texture
7529	17	side.texture.vis.lab.a.mean	0.36587	side.texture
7664	17	top.intensity.vis.hsv.h.histogram.s_avg.bin.07.076_089	0.623541	top.intensit
7805	17	top.texture.fluo.hsv.s.mean	0.116838	top.texture.
7829	17	top.texture.vis.lab.b.mean	0.69071	top.texture.
7976	18	side.texture.fluo.lab.b.std	0.27844	side.texture
7999	18	side.texture.vis.lab.a.mean	0.366316	side.texture
8134	18	top.intensity.vis.hsv.h.histogram.s_avg.bin.07.076_089	0.609269	top.intensit
8275	18	top.texture.fluo.hsv.s.mean	0.132098	top.texture.
8299	18	top.texture.vis.lab.b.mean	0.668145	top.texture.
8446	19	side.texture.fluo.lab.b.std	0.306722	side.texture
8469	19	side.texture.vis.lab.a.mean	0.384302	side.texture
8604	19	top.intensity.vis.hsv.h.histogram.s_avg.bin.07.076_089	0.625079	top.intensit
8745	19	top.texture.fluo.hsv.s.mean	0.116485	top.texture.
8769	19	top.texture.vis.lab.b.mean	0.675218	top.texture.
8916	20	side.texture.fluo.lab.b.std	0.355164	side.texture
8939	20	side.texture.vis.lab.a.mean	0.433717	side.texture
9074	20	top.intensity.vis.hsv.h.histogram.s_avg.bin.07.076_089	0.603616	top.intensit
9215	20	top.texture.fluo.hsv.s.mean	0.140309	top.texture.
9239	20	top.texture.vis.lab.b.mean	0.689515	top.texture.
9386	21	side.texture.fluo.lab.b.std	0.355413	side.texture
9409	21	side.texture.vis.lab.a.mean	0.379528	side.texture
9544	21	top.intensity.vis.hsv.h.histogram.s_avg.bin.07.076_089	0.555101	top.intensit
9685	21	top.texture.fluo.hsv.s.mean	0.189342	top.texture.
9709	21	top.texture.vis.lab.b.mean	0.556911	top.texture.
9856	22	side.texture.fluo.lab.b.std	0.329906	side.texture
9879	22	side.texture.vis.lab.a.mean	0.443667	side.texture
10015	22	top.intensity.vis.hsv.h.histogram.s_avg.bin.07.076_089	0.638312	top.intensit
10156	22	top.texture.fluo.hsv.s.mean	0.151811	top.texture.
10180	22	top.texture.vis.lab.b.mean	0.627506	top.texture.
10327	23	side.texture.fluo.lab.b.std	0.24227	side.texture
10350	23	side.texture.vis.lab.a.mean	0.423805	side.texture
10486	23	top.intensity.vis.hsv.h.histogram.s_avg.bin.07.076_089	0.613818	top.intensit
10627	23	top.texture.fluo.hsv.s.mean	0.150872	top.texture.
10651	23	top.texture.vis.lab.b.mean	0.581979	top.texture.
10798	24	side.texture.fluo.lab.b.std	0.271575	side.texture
10821	24	side.texture.vis.lab.a.mean	0.421121	side.texture
10957	24	top.intensity.vis.hsv.h.histogram.s_avg.bin.07.076_089	0.541785	top.intensit
11097	24	top.texture.fluo.hsv.s.mean	0.127455	top.texture.
11121	24	top.texture.vis.lab.b.mean	0.612081	top.texture.
11268	25	side.texture.fluo.lab.b.std	0.279355	side.texture
11291	25	side.texture.vis.lab.a.mean	0.474322	side.texture
11428	25	top.intensity.vis.hsv.h.histogram.s_avg.bin.07.076_089	0.553343	top.intensit
11567	25	top.texture.fluo.hsv.s.mean	0.031114	top.texture.
11591	25	top.texture.vis.lab.b.mean	0.630646	top.texture.

## Sheet: Figure 3d
Trait	H.Mean	H.SD	H.CV	H.Var	PA.Mean
side.geometry.vis.hull.points	0.665572	0.0988725	14.8553	0.00977577	0.477537
side.geometry.vis.leaf.curvature.avg	0.321081	0.105641	32.9017	0.01116	0.108596
side.texture.fluo.hsv.h.std	0.245805	0.087253	35.4969	0.00761309	0.18486
side.texture.fluo.lab.a.std	0.308342	0.0330666	10.724	0.0010934	0.622688
side.texture.fluo.lab.b.std	0.322114	0.0374085	11.6134	0.0013994	0.626082
side.texture.fluo.lab.l.std	0.32448	0.0409456	12.6188	0.00167654	0.668581
side.texture.vis.hsv.h.mean	0.618202	0.147968	23.9352	0.0218944	-0.181386
side.texture.vis.hsv.s.mean	0.539844	0.120292	22.2827	0.0144701	0.7468
side.texture.vis.lab.a.mean	0.364944	0.102278	28.0257	0.0104609	-0.203222
side.texture.vis.lab.a.std	0.336424	0.0922315	27.4152	0.00850665	0.418901
side.texture.vis.lab.b.mean	0.461698	0.115092	24.9281	0.0132462	0.824772
side.texture.vis.lab.l.std	0.543483	0.123176	22.6643	0.0151724	0.322138
side.texture.vis.rgb.b.std	0.501667	0.107259	21.3804	0.0115044	-0.0449359
side.texture.vis.rgb.r.std	0.452094	0.100417	22.2115	0.0100836	0.471086
top.geometry.fluo.hull.points	0.188491	0.0979378	51.9588	0.0095918	0.220215
top.geometry.vis.leaf.curvature.avg	0.275835	0.17229	62.4614	0.029684	0.219007
top.intensity.fluo.hsv.v.skewness	0.26771	0.0523963	19.5721	0.00274537	0.0122192
top.intensity.fluo.intensity.phenol.mean	0.114777	0.0403522	35.157	0.0016283	0.428803
top.intensity.vis.hsv.h.histogram.s_avg.bin.04.038_051	0.448185	0.173186	38.6416	0.0299934	0.567091
top.intensity.vis.hsv.h.histogram.s_avg.bin.05.051_063	0.539099	0.135411	25.1181	0.0183362	0.682267
top.intensity.vis.hsv.h.histogram.s_avg.bin.07.076_089	0.521002	0.142902	27.4283	0.0204211	0.326185
top.intensity.vis.hsv.h.histogram.s_avg.bin.11.127_140	0.17115	0.0789592	46.1344	0.00623456	-0.172289
top.intensity.vis.hsv.h.histogram.v_avg.bin.04.038_051	0.460396	0.174738	37.9538	0.0305333	0.625236
top.intensity.vis.hsv.h.histogram.v_avg.bin.06.063_076	0.601664	0.0571163	9.49306	0.00326228	0.786344
top.intensity.vis.hsv.h.histogram.v_avg.bin.07.076_089	0.607035	0.0793719	13.0753	0.0062999	0.652727
top.intensity.vis.hsv.h.red2green	0.258688	0.106197	41.052	0.0112777	-0.113561
top.intensity.vis.hsv.h.skewness	0.594884	0.10922	18.3599	0.0119291	0.748658
top.intensity.vis.hsv.normalized.h.histogram.bin.13.153_165	0.097524	0.0499113	51.1785	0.00249114	0.145769
top.intensity.vis.hsv.normalized.v.histogram.bin.03.025_038	0.424999	0.0679788	15.9951	0.00462112	0.266083
top.intensity.vis.hsv.normalized.v.histogram.bin.07.076_089	0.557968	0.111146	19.9197	0.0123534	0.134985
top.intensity.vis.hsv.s.histogram.v_avg.bin.05.051_063	0.594928	0.12812	21.5354	0.0164147	0.688946
top.intensity.vis.hsv.s.histogram.v_avg.bin.06.063_076	0.606475	0.0741886	12.2328	0.00550394	0.767861
top.intensity.vis.hsv.s.histogram.v_avg.bin.11.127_140	0.415291	0.131763	31.728	0.0173616	0.530208
top.intensity.vis.hsv.s.stddev	0.519927	0.0809353	15.5667	0.00655052	0.26075
top.intensity.vis.hsv.v.histogram.s_avg.bin.06.063_076	0.525389	0.0741157	14.1068	0.00549314	0.629235
top.intensity.vis.hsv.v.histogram.s_avg.bin.07.076_089	0.456026	0.119914	26.2955	0.0143794	0.653793
top.intensity.vis.lab.a.skewness	0.416275	0.129135	31.0216	0.0166759	0.511855
top.texture.fluo.hsv.s.mean	0.127625	0.0551271	43.1946	0.00303899	0.401703
top.texture.fluo.hsv.v.std	0.377719	0.0503371	13.3266	0.00253383	0.525068
top.texture.fluo.lab.a.mean	0.406909	0.0420671	10.3382	0.00176964	0.689915
top.texture.fluo.lab.a.std	0.333437	0.0593479	17.7988	0.00352217	0.352699
top.texture.fluo.lab.l.std	0.382636	0.0487692	12.7456	0.00237843	0.561923
top.texture.fluo.rgb.g.mean	0.111628	0.0409601	36.6935	0.00167773	0.432144
top.texture.fluo.rgb.g.std	0.345648	0.0893066	25.8374	0.00797567	0.717663
top.texture.fluo.xyz.x.mean	0.378962	0.0374166	9.87344	0.0014	0.664088
top.texture.fluo.xyz.y.std	0.386163	0.042844	11.0948	0.00183561	0.705642
top.texture.vis.hsv.s.mean	0.570945	0.148592	26.0257	0.0220797	0.771662
top.texture.vis.lab.b.mean	0.57772	0.120588	20.8732	0.0145416	0.852366
top.texture.vis.lab.l.std	0.407292	0.116153	28.5183	0.0134915	0.257737
top.texture.vis.xyz.z.mean	0.513303	0.0574441	11.1911	0.00329983	0.616221

## Sheet: Figure 3e
	Trait	AS
1	Combined	All
2	Combined	All
3	Combined	All
4	Combined	All
5	Combined	All
6	Combined	All
7	Combined	All
8	Combined	All
9	Combined	All
10	Combined	All
11	Combined	All
12	Combined	All
13	Side	All
14	Side	All
15	Side	All
16	Side	All
17	Side	All
18	Side	All
19	Side	All
20	Side	All
21	Side	All
22	Side	All
23	Side	All
24	Side	All
25	Combined	All
26	Side	All
27	Side	All
28	Side	All
29	Side	All
30	Side	All
31	Side	All
32	Side	All
33	Side	All
34	Side	All
35	Side	All
36	Side	All
37	Side	All
38	Side	All
39	Side	All
40	Side	All
41	Side	All
42	Side	All
43	Side	All
44	Side	All
45	Side	All
46	Side	All
47	Side	All
48	Side	All
49	Side	All
50	Side	All
51	Side	All
52	Side	All
53	Side	All
54	Side	All
55	Side	All
56	Side	All
57	Side	All
58	Side	All
59	Side	All
60	Side	All
61	Side	All
62	Side	All
63	Side	All
64	Side	All
65	Side	All
66	Side	All
67	Side	All
68	Side	All
69	Side	All
70	Side	All
71	Side	All
72	Side	All
73	Side	All
74	Side	All
75	Side	All
76	Side	All
77	Side	All
78	Side	All
79	Side	All
80	Side	All
81	Side	All
82	Side	All
83	Side	All
84	Side	All
85	Side	All
86	Side	All
87	Side	All
88	Side	All
89	Side	All
90	Side	All
91	Side	All
92	Side	All
93	Side	All
94	Side	All
95	Side	All
96	Side	All
97	Side	All
98	Side	All
99	Side	All
100	Side	All
101	Side	All
102	Side	All
103	Side	All
104	Side	All
105	Side	All
106	Side	All
107	Side	All
108	Side	All
109	Side	All
110	Side	All
111	Side	All
112	Side	All
113	Side	All
114	Side	All
115	Side	All
116	Side	All
117	Side	All
118	Side	All
119	Side	All
120	Side	All
121	Side	All
122	Side	All
123	Side	All
124	Side	All
125	Side	All
126	Side	All
127	Side	All
128	Side	All
129	Side	All
130	Side	All
131	Side	All
132	Side	All
133	Side	All
134	Side	All
135	Side	All
136	Side	All
137	Side	All
138	Side	All
139	Side	All
140	Side	All
141	Side	All
142	Side	All
143	Side	All
144	Side	All
145	Side	All
146	Side	All
147	Side	All
148	Side	All
149	Side	All
150	Side	All
151	Side	All
152	Side	All
153	Side	All
154	Side	All
155	Side	All
156	Side	All
157	Side	All
158	Side	All
159	Side	All
160	Side	All
161	Side	All
162	Side	All
163	Top	All
164	Top	All
165	Top	All
166	Top	All
167	Top	All
168	Top	All
169	Top	All
170	Top	All
171	Top	All
172	Top	All
173	Top	All
174	Top	All
175	Top	All
176	Top	All
177	Top	All
178	Top	All
179	Top	All
180	Top	All
181	Top	All
182	Top	All
183	Top	All
184	Top	All
185	Top	All
186	Top	All
187	Top	All
188	Top	All
189	Top	All
190	Top	All
191	Top	All
192	Top	All
193	Top	All
194	Top	All
195	Top	All
196	Top	All
197	Top	All
198	Top	All
199	Top	All
200	Top	All
201	Top	All
202	Top	All
203	Top	All
204	Top	All
205	Top	All
206	Top	All
207	Top	All
208	Top	All
209	Top	All
210	Top	All
211	Top	All
212	Top	All
213	Top	All
214	Top	All
215	Top	All
216	Top	All
217	Top	All
218	Top	All
219	Top	All
220	Top	All
221	Top	All
222	Top	All
223	Top	All
224	Top	All
225	Top	All
226	Top	All
227	Top	All
228	Top	All
229	Top	All
230	Top	All
231	Top	All
232	Top	All
233	Top	All
234	Top	All
235	Top	All
236	Top	All
237	Top	All
238	Top	All
239	Top	All
240	Top	All
241	Top	All
242	Top	All
243	Top	All
244	Top	All
245	Top	All
246	Top	All
247	Top	All
248	Top	All
249	Top	All
250	Top	All
251	Top	All
252	Top	All
253	Top	All
254	Top	All
255	Top	All
256	Top	All
257	Top	All
258	Top	All
259	Top	All
260	Top	All
261	Top	All
262	Top	All
263	Top	All
264	Top	All
265	Top	All
266	Top	All
267	Top	All
268	Top	All
269	Top	All
270	Top	All
271	Top	All
272	Top	All
273	Top	All
274	Top	All
275	Top	All
276	Top	All
277	Combined	All
278	Top	All
279	Top	All
280	Top	All
281	Top	All
282	Top	All
283	Top	All
284	Top	All
285	Top	All
286	Top	All
287	Top	All
288	Top	All
289	Top	All
290	Top	All
291	Top	All
292	Top	All
293	Top	All
294	Top	All
295	Top	All
296	Top	All
297	Top	All
298	Top	All
299	Top	All
300	Top	All
301	Top	All
302	Top	All
303	Top	All
304	Top	All
305	Top	All
306	Top	All
307	Top	All
308	Top	All
309	Top	All
310	Top	All
311	Top	All
312	Top	All
313	Top	All
314	Top	All
315	Top	All
316	Top	All
317	Top	All
318	Top	All
319	Top	All
320	Top	All
321	Top	All
322	Top	All
323	Top	All
324	Top	All
325	Top	All
326	Top	All
327	Top	All
328	Top	All
329	Top	All
330	Top	All
331	Top	All
332	Top	All
333	Top	All
334	Top	All
335	Top	All
336	Top	All
337	Top	All
338	Top	All
339	Top	All
340	Top	All
341	Top	All
342	Top	All
343	Top	All
344	Top	All
345	Top	All
346	Top	All
347	Top	All
348	Top	All
349	Top	All
350	Top	All
351	Top	All
352	Top	All
353	Top	All
354	Top	All
355	Top	All
356	Top	All
357	Top	All
358	Top	All
359	Top	All
360	Top	All
361	Top	All
362	Top	All
363	Top	All
364	Top	All
365	Top	All
366	Top	All
367	Top	All
368	Top	All
369	Top	All
370	Top	All
371	Top	All
372	Top	All
373	Top	All
374	Top	All
375	Top	All
376	Top	All
377	Top	All
378	Top	All
379	Top	All
380	Top	All
381	Top	All
382	Top	All
383	Top	All
384	Top	All
385	Top	All
386	Top	All
387	Top	All
388	Top	All
389	Top	All
390	Top	All
391	Top	All
392	Top	All
393	Top	All
394	Top	All
395	Top	All
396	Top	All
397	Top	All
398	Top	All
399	Top	All
400	Top	All
401	Top	All
402	Top	All
403	Top	All
404	Top	All
405	Top	All
406	Top	All
407	Top	All
408	Top	All
409	Top	All
410	Top	All
411	Top	All
412	Top	All
413	Top	All
414	Top	All
415	Top	All
416	Top	All
417	Top	All
418	Top	All
419	Top	All
420	Top	All
421	Top	All
422	Top	All
423	Top	All
424	Top	All
425	Top	All
426	Top	All
427	Top	All
428	Top	All
429	Top	All
430	Top	All
431	Top	All
432	Top	All
433	Top	All
434	Top	All
435	Top	All
436	Top	All
437	Top	All
438	Top	All
439	Top	All
440	Top	All
441	Top	All
442	Top	All
443	Top	All
444	Top	All
445	Top	All
446	Top	All
447	Top	All
448	Top	All
449	Top	All
450	Top	All
451	Top	All
452	Top	All
453	Top	All
454	Top	All
455	Top	All
456	Top	All
457	Top	All
458	Top	All
459	Top	All
460	Top	All
461	Top	All
462	Top	All
463	Top	All
464	Top	All
465	Top	All
466	Top	All
467	Top	All
468	Top	All
469	Top	All
470	Top	All
471	Top	All
472	Top	All
473	Top	All
474	Top	All
475	Top	All
476	Top	All
477	Top	All
478	Top	All
479	Top	All
480	Top	All
481	Top	All
482	Top	All
483	Top	All
484	Top	All
485	Top	All
486	Top	All
487	Top	All
488	Top	All
489	Top	All
490	Top	All
491	Top	All
492	Top	All
493	Top	All
494	Top	All
495	Top	All
496	Top	All
497	Top	All
498	Top	All
499	Top	Selected
500	Side	Selected
501	Top	Selected
502	Side	Selected
503	Side	Selected
504	Side	Selected
505	Side	Selected
506	Side	Selected
507	Side	Selected
508	Side	Selected
509	Side	Selected
510	Side	Selected
511	Side	Selected
512	Top	Selected
513	Side	Selected
514	Side	Selected
515	Side	Selected
516	Top	Selected
517	Top	Selected
518	Top	Selected
519	Top	Selected
520	Top	Selected
521	Top	Selected
522	Top	Selected
523	Top	Selected
524	Top	Selected
525	Top	Selected
526	Top	Selected
527	Top	Selected
528	Top	Selected
529	Top	Selected
530	Top	Selected
531	Top	Selected
532	Top	Selected
533	Top	Selected
534	Top	Selected
535	Top	Selected
536	Top	Selected
537	Top	Selected
538	Top	Selected
539	Top	Selected
540	Top	Selected
541	Top	Selected
542	Top	Selected
543	Top	Selected
544	Top	Selected
545	Top	Selected
546	Top	Selected
547	Top	Selected
548	Top	Selected
