# Supplementary material for: Predicting plant trait dynamics from genetic markers
Source: Nat Plants. 2025 Apr 17;11(5):1018–27. doi: 10.1038/s41477-025-01986-y (PMC12095066; doi:10.1038/s41477-025-01986-y)
Supplement: Supplementary file 6 — Mean differences between RR-BLUP and dynamicGP at difference thresholds, as well as points indicating trait-specific differences when n < 10. [file 41477_2025_1986_MOESM6_ESM.xlsx]

## Sheet: Figure 4a - differences
	Threshold	Mean.Diff	SD.Diff	n.traits	nr
11	0.5	0.243743	0.00598	2	recursive
12	0.45	0.241271	0.014258	4	recursive
13	0.4	0.203188	0.047556	10	recursive
14	0.35	0.193543	0.059412	14	recursive
15	0.3	0.186232	0.053406	19	recursive
16	0.25	0.175193	0.063992	23	recursive
17	0.2	0.16045	0.068156	29	recursive
18	0.15	0.135254	0.111804	32	recursive
19	0.1	0.1158	0.121317	38	recursive
20	0.05	0.109185	0.124282	40	recursive
21	0	0.10305	0.124374	42	recursive
25	0.85	0.636106		1	iterative
26	0.8	0.570364	0.092974	2	iterative
27	0.75	0.582697	0.091256	5	iterative
28	0.7	0.543851	0.092588	9	iterative
29	0.65	0.50648	0.092669	16	iterative
30	0.6	0.486537	0.098323	21	iterative
31	0.55	0.477702	0.101199	23	iterative
32	0.5	0.46431	0.106174	26	iterative
33	0.45	0.452509	0.111005	28	iterative
34	0.4	0.433689	0.115484	32	iterative
35	0.35	0.424266	0.125897	33	iterative
36	0.3	0.41397	0.129573	35	iterative
37	0.25	0.390647	0.150359	38	iterative
38	0.2	0.380041	0.153987	40	iterative
39	0.15	0.369978	0.165138	41	iterative
40	0.1	0.351344	0.174462	44	iterative
41	0.05	0.351344	0.174462	44	iterative
42	0	0.344308	0.17881	45	iterative

## Sheet: Figure 4a - points
	Threshold	Trait	DMD.Mean	DMD.SD	Baseline.Mean	Baseline.SD	Diff	nr
8	0.7	side.texture.vis.hsv.s.mean	0.7468	0.146461	0.310483	0.098912	0.436317	iterative
11	0.7	side.texture.vis.lab.b.mean	0.824772	0.084302	0.32015	0.112837	0.504622	iterative
24	0.7	top.intensity.vis.hsv.h.histogram.v_avg.bin.06.063_076	0.786344	0.067689	0.16653	0.15752	0.619813	iterative
27	0.7	top.intensity.vis.hsv.h.skewness	0.748658	0.059214	0.14965	0.128303	0.599008	iterative
32	0.7	top.intensity.vis.hsv.s.histogram.v_avg.bin.06.063_076	0.767861	0.105558	0.084368	0.175275	0.683494	iterative
44	0.7	top.texture.fluo.rgb.g.std	0.717663	0.09595	0.205646	0.146887	0.512017	iterative
46	0.7	top.texture.fluo.xyz.y.std	0.705642	0.069719	0.271814	0.170125	0.433829	iterative
47	0.7	top.texture.vis.hsv.s.mean	0.771662	0.066208	0.302211	0.098924	0.46945	iterative
48	0.7	top.texture.vis.lab.b.mean	0.852366	0.055268	0.216259	0.141068	0.636106	iterative
111	0.75	side.texture.vis.lab.b.mean	0.824772	0.084302	0.32015	0.112837	0.504622	iterative
241	0.75	top.intensity.vis.hsv.h.histogram.v_avg.bin.06.063_076	0.786344	0.067689	0.16653	0.15752	0.619813	iterative
321	0.75	top.intensity.vis.hsv.s.histogram.v_avg.bin.06.063_076	0.767861	0.105558	0.084368	0.175275	0.683494	iterative
471	0.75	top.texture.vis.hsv.s.mean	0.771662	0.066208	0.302211	0.098924	0.46945	iterative
481	0.75	top.texture.vis.lab.b.mean	0.852366	0.055268	0.216259	0.141068	0.636106	iterative
112	0.8	side.texture.vis.lab.b.mean	0.824772	0.084302	0.32015	0.112837	0.504622	iterative
482	0.8	top.texture.vis.lab.b.mean	0.852366	0.055268	0.216259	0.141068	0.636106	iterative
483	0.85	top.texture.vis.lab.b.mean	0.852366	0.055268	0.216259	0.141068	0.636106	iterative
5	0.4	side.texture.fluo.lab.b.std	0.415759	0.181466	0.28226	0.1336	0.133498	recursive
6	0.4	side.texture.fluo.lab.l.std	0.446265	0.169628	0.294196	0.124755	0.152069	recursive
25	0.4	top.intensity.vis.hsv.h.histogram.v_avg.bin.07.076_089	0.441513	0.114802	0.193936	0.164719	0.247576	recursive
39	0.4	top.texture.fluo.hsv.v.std	0.40602	0.148047	0.256607	0.162797	0.149413	recursive
40	0.4	top.texture.fluo.lab.a.mean	0.519644	0.141376	0.271672	0.145979	0.247972	recursive
42	0.4	top.texture.fluo.lab.l.std	0.423922	0.150658	0.257936	0.163431	0.165986	recursive
442	0.4	top.texture.fluo.rgb.g.std	0.461022	0.132385	0.205646	0.146887	0.255377	recursive
45	0.4	top.texture.fluo.xyz.x.mean	0.516333	0.139126	0.276819	0.147824	0.239515	recursive
462	0.4	top.texture.fluo.xyz.y.std	0.494035	0.151198	0.271814	0.170125	0.222221	recursive
484	0.4	top.texture.vis.lab.b.mean	0.434511	0.227686	0.216259	0.141068	0.218252	recursive
401	0.45	top.texture.fluo.lab.a.mean	0.519644	0.141376	0.271672	0.145979	0.247972	recursive
441	0.45	top.texture.fluo.rgb.g.std	0.461022	0.132385	0.205646	0.146887	0.255377	recursive
451	0.45	top.texture.fluo.xyz.x.mean	0.516333	0.139126	0.276819	0.147824	0.239515	recursive
461	0.45	top.texture.fluo.xyz.y.std	0.494035	0.151198	0.271814	0.170125	0.222221	recursive
402	0.5	top.texture.fluo.lab.a.mean	0.519644	0.141376	0.271672	0.145979	0.247972	recursive
452	0.5	top.texture.fluo.xyz.x.mean	0.516333	0.139126	0.276819	0.147824	0.239515	recursive

## Sheet: Figure 4b - differences
	Threshold	Mean.Diff	SD.Diff	n.traits	nr
11	0.5	0.264041	0.079185	24	recursive
12	0.45	0.253704	0.085014	27	recursive
13	0.4	0.241825	0.086738	31	recursive
14	0.35	0.225268	0.100987	35	recursive
15	0.3	0.2213	0.102342	36	recursive
16	0.25	0.2213	0.102342	36	recursive
17	0.2	0.210819	0.119364	37	recursive
18	0.15	0.210819	0.119364	37	recursive
19	0.1	0.197441	0.130122	39	recursive
20	0.05	0.181771	0.146349	41	recursive
21	0	0.14751	0.191175	44	recursive
25	0.85	0.37993	0.05673	2	iterative
26	0.8	0.362202	0.038754	4	iterative
27	0.75	0.34133	0.076135	8	iterative
28	0.7	0.309403	0.077677	15	iterative
29	0.65	0.316383	0.075285	17	iterative
30	0.6	0.306683	0.081671	20	iterative
31	0.55	0.298722	0.082391	22	iterative
32	0.5	0.290189	0.082424	25	iterative
33	0.45	0.274212	0.088223	31	iterative
34	0.4	0.26008	0.103017	33	iterative
35	0.35	0.251077	0.108323	35	iterative
36	0.3	0.251077	0.108323	35	iterative
37	0.25	0.239926	0.125998	36	iterative
38	0.2	0.229417	0.139716	37	iterative
39	0.15	0.221227	0.146771	38	iterative
40	0.1	0.199154	0.162455	41	iterative
41	0.05	0.184475	0.173093	43	iterative
42	0	0.171462	0.191612	44	iterative

## Sheet: Figure 4b - points
	Threshold	Trait	DMD.Mean	DMD.SD	Baseline.Mean	Baseline.SD	Diff	nr
11	0.75	side.texture.vis.lab.b.mean	0.768541	0.043321	0.493856	0.066282	0.274685	iterative
23	0.75	top.intensity.vis.hsv.h.histogram.v_avg.bin.04.038_051	0.811996	0.037315	0.471406	0.119776	0.34059	iterative
24	0.75	top.intensity.vis.hsv.h.histogram.v_avg.bin.06.063_076	0.865955	0.037569	0.445911	0.125942	0.420044	iterative
32	0.75	top.intensity.vis.hsv.s.histogram.v_avg.bin.06.063_076	0.809943	0.05648	0.461586	0.116793	0.348358	iterative
36	0.75	top.intensity.vis.hsv.v.histogram.s_avg.bin.07.076_089	0.754588	0.037768	0.33693	0.162188	0.417657	iterative
47	0.75	top.texture.vis.hsv.s.mean	0.775104	0.043206	0.579656	0.085364	0.195447	iterative
48	0.75	top.texture.vis.lab.b.mean	0.861266	0.037433	0.52145	0.107786	0.339816	iterative
50	0.75	top.texture.vis.xyz.z.mean	0.764676	0.053972	0.370635	0.163751	0.394042	iterative
231	0.8	top.intensity.vis.hsv.h.histogram.v_avg.bin.04.038_051	0.811996	0.037315	0.471406	0.119776	0.34059	iterative
241	0.8	top.intensity.vis.hsv.h.histogram.v_avg.bin.06.063_076	0.865955	0.037569	0.445911	0.125942	0.420044	iterative
321	0.8	top.intensity.vis.hsv.s.histogram.v_avg.bin.06.063_076	0.809943	0.05648	0.461586	0.116793	0.348358	iterative
481	0.8	top.texture.vis.lab.b.mean	0.861266	0.037433	0.52145	0.107786	0.339816	iterative
242	0.85	top.intensity.vis.hsv.h.histogram.v_avg.bin.06.063_076	0.865955	0.037569	0.445911	0.125942	0.420044	iterative
482	0.85	top.texture.vis.lab.b.mean	0.861266	0.037433	0.52145	0.107786	0.339816	iterative
