# Supplementary material for: Predicting plant trait dynamics from genetic markers
Source: Nat Plants. 2025 Apr 17;11(5):1018–27. doi: 10.1038/s41477-025-01986-y (PMC12095066; doi:10.1038/s41477-025-01986-y)
Supplement: Supplementary file 7 — Dynamics of selected traits across the time series, including standard deviation. [file 41477_2025_1986_MOESM7_ESM.xlsx]

## Sheet: Sheet1
Day	Trait	Value	SD
1	top.texture.vis.lab.b.mean	-0.526813	0.401703
2	top.texture.vis.lab.b.mean	-0.301275	0.896285
3	top.texture.vis.lab.b.mean	-0.574245	-0.216738
4	top.texture.vis.lab.b.mean	0.403417	-1.56665
5	top.texture.vis.lab.b.mean	0.983068	-1.26568
6	top.texture.vis.lab.b.mean	0.124974	-2.35702
7	top.texture.vis.lab.b.mean	0.492049	-2.00232
8	top.texture.vis.lab.b.mean	1.67719	-0.922604
9	top.texture.vis.lab.b.mean	1.6681	-0.397723
10	top.texture.vis.lab.b.mean	2.2075	-0.292037
11	top.texture.vis.lab.b.mean	0.345598	0.0762829
12	top.texture.vis.lab.b.mean	0.041533	0.263169
13	top.texture.vis.lab.b.mean	0.123158	0.431921
14	top.texture.vis.lab.b.mean	0.41437	0.327232
15	top.texture.vis.lab.b.mean	0.357035	0.101657
16	top.texture.vis.lab.b.mean	-0.622757	0.0255534
17	top.texture.vis.lab.b.mean	-1.40641	-0.00707019
18	top.texture.vis.lab.b.mean	-1.65105	0.0404247
19	top.texture.vis.lab.b.mean	-1.48423	0.108319
20	top.texture.vis.lab.b.mean	-1.13682	0.316692
21	top.texture.vis.lab.b.mean	-0.0156711	0.645371
22	top.texture.vis.lab.b.mean	0.545511	1.35063
23	top.texture.vis.lab.b.mean	0.200834	1.34342
24	top.texture.vis.lab.b.mean	-0.516306	1.56268
25	top.texture.vis.lab.b.mean	-1.34876	1.1365
1	side.texture.fluo.lab.b.std	-1.55843	1.85018
2	side.texture.fluo.lab.b.std	-1.98423	1.51984
3	side.texture.fluo.lab.b.std	-1.27688	0.809404
4	side.texture.fluo.lab.b.std	-1.02287	0.0493065
5	side.texture.fluo.lab.b.std	-0.732366	1.2526
6	side.texture.fluo.lab.b.std	0.449837	0.582069
7	side.texture.fluo.lab.b.std	1.03663	1.0157
8	side.texture.fluo.lab.b.std	1.27403	0.970535
9	side.texture.fluo.lab.b.std	1.81354	1.0267
10	side.texture.fluo.lab.b.std	1.1532	0.131108
11	side.texture.fluo.lab.b.std	0.729895	0.0166617
12	side.texture.fluo.lab.b.std	0.864038	0.363905
13	side.texture.fluo.lab.b.std	1.23386	0.477034
14	side.texture.fluo.lab.b.std	1.0181	0.172223
15	side.texture.fluo.lab.b.std	0.870652	0.325615
16	side.texture.fluo.lab.b.std	-0.0133532	-1.19757
17	side.texture.fluo.lab.b.std	-0.0414341	-1.07202
18	side.texture.fluo.lab.b.std	-0.171046	-0.730908
19	side.texture.fluo.lab.b.std	-0.249781	-0.562427
20	side.texture.fluo.lab.b.std	-0.323442	-1.32476
21	side.texture.fluo.lab.b.std	-0.422353	-1.1903
22	side.texture.fluo.lab.b.std	-0.342716	-0.76655
23	side.texture.fluo.lab.b.std	-0.607259	-1.71864
24	side.texture.fluo.lab.b.std	-0.815849	-1.08407
25	side.texture.fluo.lab.b.std	-0.881775	-0.915642
1	top.texture.fluo.hsv.s.mean	-0.622359	-0.84681
2	top.texture.fluo.hsv.s.mean	-0.918154	-0.591677
3	top.texture.fluo.hsv.s.mean	-1.28013	-0.382638
4	top.texture.fluo.hsv.s.mean	-1.56962	-0.236709
5	top.texture.fluo.hsv.s.mean	-1.73387	-1.86796
6	top.texture.fluo.hsv.s.mean	-1.28682	0.289627
7	top.texture.fluo.hsv.s.mean	-1.28388	1.05087
8	top.texture.fluo.hsv.s.mean	-0.837046	1.75541
9	top.texture.fluo.hsv.s.mean	-0.563038	-0.405412
10	top.texture.fluo.hsv.s.mean	-0.394981	0.521153
11	top.texture.fluo.hsv.s.mean	-0.384904	0.98097
12	top.texture.fluo.hsv.s.mean	-0.2193	0.579828
13	top.texture.fluo.hsv.s.mean	0.407175	-0.732483
14	top.texture.fluo.hsv.s.mean	0.39925	0.36768
15	top.texture.fluo.hsv.s.mean	0.330228	0.504192
16	top.texture.fluo.hsv.s.mean	0.572521	-2.42551
17	top.texture.fluo.hsv.s.mean	0.696365	0.191799
18	top.texture.fluo.hsv.s.mean	0.784307	0.441587
19	top.texture.fluo.hsv.s.mean	0.844068	0.259136
20	top.texture.fluo.hsv.s.mean	0.902074	0.670577
21	top.texture.fluo.hsv.s.mean	1.24981	1.10077
22	top.texture.fluo.hsv.s.mean	1.28442	0.161297
23	top.texture.fluo.hsv.s.mean	1.16558	0.576085
24	top.texture.fluo.hsv.s.mean	1.17209	0.064452
25	top.texture.fluo.hsv.s.mean	1.28622	-2.02623
1	top.intensity.vis.hsv.h.histogram.s_avg.bin.07.076_089	0.705172	-1.50335
2	top.intensity.vis.hsv.h.histogram.s_avg.bin.07.076_089	0.894063	-1.43578
3	top.intensity.vis.hsv.h.histogram.s_avg.bin.07.076_089	1.05641	-1.18339
4	top.intensity.vis.hsv.h.histogram.s_avg.bin.07.076_089	1.24455	-1.69646
5	top.intensity.vis.hsv.h.histogram.s_avg.bin.07.076_089	1.24807	-1.11988
6	top.intensity.vis.hsv.h.histogram.s_avg.bin.07.076_089	1.27692	-0.225033
7	top.intensity.vis.hsv.h.histogram.s_avg.bin.07.076_089	1.23842	-0.401976
8	top.intensity.vis.hsv.h.histogram.s_avg.bin.07.076_089	1.18771	-0.515021
9	top.intensity.vis.hsv.h.histogram.s_avg.bin.07.076_089	1.03751	-0.188717
10	top.intensity.vis.hsv.h.histogram.s_avg.bin.07.076_089	0.929403	1.0584
11	top.intensity.vis.hsv.h.histogram.s_avg.bin.07.076_089	0.290491	1.71492
12	top.intensity.vis.hsv.h.histogram.s_avg.bin.07.076_089	0.112529	1.70457
13	top.intensity.vis.hsv.h.histogram.s_avg.bin.07.076_089	-0.0200201	1.5376
14	top.intensity.vis.hsv.h.histogram.s_avg.bin.07.076_089	-0.167825	1.48205
15	top.intensity.vis.hsv.h.histogram.s_avg.bin.07.076_089	-0.335539	1.10462
16	top.intensity.vis.hsv.h.histogram.s_avg.bin.07.076_089	-0.757548	0.533196
17	top.intensity.vis.hsv.h.histogram.s_avg.bin.07.076_089	-0.882026	0.30929
18	top.intensity.vis.hsv.h.histogram.s_avg.bin.07.076_089	-0.980521	-0.0129423
19	top.intensity.vis.hsv.h.histogram.s_avg.bin.07.076_089	-1.02698	0.0203151
20	top.intensity.vis.hsv.h.histogram.s_avg.bin.07.076_089	-1.0331	-0.323859
21	top.intensity.vis.hsv.h.histogram.s_avg.bin.07.076_089	-1.14654	-0.358861
22	top.intensity.vis.hsv.h.histogram.s_avg.bin.07.076_089	-1.08792	0.210593
23	top.intensity.vis.hsv.h.histogram.s_avg.bin.07.076_089	-1.15747	-0.104272
24	top.intensity.vis.hsv.h.histogram.s_avg.bin.07.076_089	-1.25346	-0.176015
25	top.intensity.vis.hsv.h.histogram.s_avg.bin.07.076_089	-1.37231	-0.42999
1	side.texture.vis.lab.a.mean	-0.550311	-1.56276
2	side.texture.vis.lab.a.mean	-0.654601	-1.0563
3	side.texture.vis.lab.a.mean	-0.393071	-1.35042
4	side.texture.vis.lab.a.mean	-0.188212	-1.03251
5	side.texture.vis.lab.a.mean	-0.406906	-2.00712
6	side.texture.vis.lab.a.mean	-0.903836	-1.27054
7	side.texture.vis.lab.a.mean	-0.987054	-1.02242
8	side.texture.vis.lab.a.mean	-1.38898	-0.801308
9	side.texture.vis.lab.a.mean	-2.22935	-0.293656
10	side.texture.vis.lab.a.mean	-1.53503	-0.255921
11	side.texture.vis.lab.a.mean	-0.218905	-0.0241119
12	side.texture.vis.lab.a.mean	-0.0682743	0.141497
13	side.texture.vis.lab.a.mean	-0.0872286	0.247758
14	side.texture.vis.lab.a.mean	0.264205	0.0640707
15	side.texture.vis.lab.a.mean	-0.292335	0.620746
16	side.texture.vis.lab.a.mean	0.294223	0.601117
17	side.texture.vis.lab.a.mean	0.551955	0.765307
18	side.texture.vis.lab.a.mean	0.610157	0.806632
19	side.texture.vis.lab.a.mean	0.684087	0.876914
20	side.texture.vis.lab.a.mean	0.3644	1.01011
21	side.texture.vis.lab.a.mean	1.22021	1.04309
22	side.texture.vis.lab.a.mean	1.28842	1.07562
23	side.texture.vis.lab.a.mean	1.49652	1.04876
24	side.texture.vis.lab.a.mean	1.56621	1.03673
25	side.texture.vis.lab.a.mean	1.5637	1.33872
