# Supplementary material for: Predicting plant trait dynamics from genetic markers
Source: Nat Plants. 2025 Apr 17;11(5):1018–27. doi: 10.1038/s41477-025-01986-y (PMC12095066; doi:10.1038/s41477-025-01986-y)
Supplement: Supplementary file 8 — Accuracies of all traits at all timepoints after applying algorithm 1. [file 41477_2025_1986_MOESM8_ESM.xlsx]

## Sheet: Sheet1
Trait	Time	Accuracy	Method	Timepoints
top.intensity.vis.hsv.normalized.v.histogram.bin.07.076_089	t2	1	iterative	all_timesteps
side.geometry.vis.hull.points	t2	1	iterative	all_timesteps
top.intensity.vis.hsv.h.skewness	t2	1	iterative	all_timesteps
side.geometry.vis.leaf.curvature.avg	t2	1	iterative	all_timesteps
side.texture.fluo.hsv.h.std	t2	1	iterative	all_timesteps
side.texture.fluo.lab.b.std	t2	1	iterative	all_timesteps
side.texture.fluo.lab.a.std	t2	1	iterative	all_timesteps
side.texture.fluo.lab.l.std	t2	1	iterative	all_timesteps
side.texture.vis.lab.b.mean	t2	1	iterative	all_timesteps
side.texture.vis.hsv.s.mean	t2	1	iterative	all_timesteps
side.texture.vis.hsv.h.mean	t2	1	iterative	all_timesteps
side.texture.vis.lab.a.std	t2	1	iterative	all_timesteps
side.texture.vis.lab.a.mean	t2	1	iterative	all_timesteps
top.intensity.vis.hsv.s.histogram.v_avg.bin.05.051_063	t2	1	iterative	all_timesteps
side.texture.vis.lab.l.std	t2	1	iterative	all_timesteps
side.texture.vis.rgb.b.std	t2	1	iterative	all_timesteps
side.texture.vis.rgb.r.std	t2	1	iterative	all_timesteps
top.geometry.fluo.hull.points	t2	1	iterative	all_timesteps
top.geometry.vis.leaf.curvature.avg	t2	1	iterative	all_timesteps
top.intensity.fluo.hsv.v.skewness	t2	1	iterative	all_timesteps
top.texture.fluo.lab.a.mean	t2	1	iterative	all_timesteps
top.texture.fluo.hsv.v.std	t2	1	iterative	all_timesteps
top.intensity.fluo.intensity.phenol.mean	t2	1	iterative	all_timesteps
top.intensity.vis.hsv.normalized.v.histogram.bin.03.025_038	t2	1	iterative	all_timesteps
top.intensity.vis.hsv.h.histogram.s_avg.bin.07.076_089	t2	1	iterative	all_timesteps
top.intensity.vis.hsv.h.histogram.s_avg.bin.05.051_063	t2	1	iterative	all_timesteps
top.intensity.vis.hsv.h.histogram.s_avg.bin.04.038_051	t2	1	iterative	all_timesteps
top.intensity.vis.hsv.h.histogram.s_avg.bin.11.127_140	t2	1	iterative	all_timesteps
top.intensity.vis.hsv.h.histogram.v_avg.bin.06.063_076	t2	1	iterative	all_timesteps
top.intensity.vis.hsv.h.histogram.v_avg.bin.04.038_051	t2	1	iterative	all_timesteps
top.intensity.vis.hsv.h.histogram.v_avg.bin.07.076_089	t2	1	iterative	all_timesteps
top.intensity.vis.hsv.h.red2green	t2	1	iterative	all_timesteps
top.intensity.vis.hsv.normalized.h.histogram.bin.13.153_165	t2	1	iterative	all_timesteps
top.intensity.vis.hsv.s.histogram.v_avg.bin.06.063_076	t2	1	iterative	all_timesteps
top.intensity.vis.hsv.s.histogram.v_avg.bin.11.127_140	t2	1	iterative	all_timesteps
top.texture.vis.hsv.s.mean	t2	1	iterative	all_timesteps
top.intensity.vis.hsv.s.stddev	t2	1	iterative	all_timesteps
top.intensity.vis.hsv.v.histogram.s_avg.bin.07.076_089	t2	1	iterative	all_timesteps
top.intensity.vis.hsv.v.histogram.s_avg.bin.06.063_076	t2	1	iterative	all_timesteps
top.texture.vis.lab.b.mean	t2	1	iterative	all_timesteps
top.intensity.vis.lab.a.skewness	t2	1	iterative	all_timesteps
top.texture.fluo.hsv.s.mean	t2	1	iterative	all_timesteps
top.texture.fluo.lab.a.std	t2	1	iterative	all_timesteps
top.texture.vis.lab.l.std	t2	1	iterative	all_timesteps
top.texture.fluo.xyz.y.std	t2	1	iterative	all_timesteps
top.texture.fluo.xyz.x.mean	t2	1	iterative	all_timesteps
top.texture.fluo.rgb.g.std	t2	1	iterative	all_timesteps
top.texture.vis.xyz.z.mean	t2	1	iterative	all_timesteps
top.texture.fluo.lab.l.std	t2	1	iterative	all_timesteps
top.texture.fluo.rgb.g.mean	t2	1	iterative	all_timesteps
top.intensity.vis.hsv.normalized.v.histogram.bin.07.076_089	t3	1	iterative	all_timesteps
side.geometry.vis.hull.points	t3	1	iterative	all_timesteps
top.intensity.vis.hsv.h.skewness	t3	1	iterative	all_timesteps
side.geometry.vis.leaf.curvature.avg	t3	1	iterative	all_timesteps
side.texture.fluo.hsv.h.std	t3	1	iterative	all_timesteps
side.texture.fluo.lab.b.std	t3	1	iterative	all_timesteps
side.texture.fluo.lab.a.std	t3	1	iterative	all_timesteps
side.texture.fluo.lab.l.std	t3	1	iterative	all_timesteps
side.texture.vis.lab.b.mean	t3	1	iterative	all_timesteps
side.texture.vis.hsv.s.mean	t3	1	iterative	all_timesteps
side.texture.vis.hsv.h.mean	t3	1	iterative	all_timesteps
side.texture.vis.lab.a.std	t3	1	iterative	all_timesteps
side.texture.vis.lab.a.mean	t3	1	iterative	all_timesteps
top.intensity.vis.hsv.s.histogram.v_avg.bin.05.051_063	t3	1	iterative	all_timesteps
side.texture.vis.lab.l.std	t3	1	iterative	all_timesteps
side.texture.vis.rgb.b.std	t3	1	iterative	all_timesteps
side.texture.vis.rgb.r.std	t3	1	iterative	all_timesteps
top.geometry.fluo.hull.points	t3	1	iterative	all_timesteps
top.geometry.vis.leaf.curvature.avg	t3	1	iterative	all_timesteps
top.intensity.fluo.hsv.v.skewness	t3	1	iterative	all_timesteps
top.texture.fluo.lab.a.mean	t3	1	iterative	all_timesteps
top.texture.fluo.hsv.v.std	t3	1	iterative	all_timesteps
top.intensity.fluo.intensity.phenol.mean	t3	1	iterative	all_timesteps
top.intensity.vis.hsv.normalized.v.histogram.bin.03.025_038	t3	1	iterative	all_timesteps
top.intensity.vis.hsv.h.histogram.s_avg.bin.07.076_089	t3	1	iterative	all_timesteps
top.intensity.vis.hsv.h.histogram.s_avg.bin.05.051_063	t3	1	iterative	all_timesteps
top.intensity.vis.hsv.h.histogram.s_avg.bin.04.038_051	t3	1	iterative	all_timesteps
top.intensity.vis.hsv.h.histogram.s_avg.bin.11.127_140	t3	1	iterative	all_timesteps
top.intensity.vis.hsv.h.histogram.v_avg.bin.06.063_076	t3	1	iterative	all_timesteps
top.intensity.vis.hsv.h.histogram.v_avg.bin.04.038_051	t3	1	iterative	all_timesteps
top.intensity.vis.hsv.h.histogram.v_avg.bin.07.076_089	t3	1	iterative	all_timesteps
top.intensity.vis.hsv.h.red2green	t3	1	iterative	all_timesteps
top.intensity.vis.hsv.normalized.h.histogram.bin.13.153_165	t3	1	iterative	all_timesteps
top.intensity.vis.hsv.s.histogram.v_avg.bin.06.063_076	t3	1	iterative	all_timesteps
top.intensity.vis.hsv.s.histogram.v_avg.bin.11.127_140	t3	1	iterative	all_timesteps
top.texture.vis.hsv.s.mean	t3	1	iterative	all_timesteps
top.intensity.vis.hsv.s.stddev	t3	1	iterative	all_timesteps
top.intensity.vis.hsv.v.histogram.s_avg.bin.07.076_089	t3	1	iterative	all_timesteps
top.intensity.vis.hsv.v.histogram.s_avg.bin.06.063_076	t3	1	iterative	all_timesteps
top.texture.vis.lab.b.mean	t3	1	iterative	all_timesteps
top.intensity.vis.lab.a.skewness	t3	1	iterative	all_timesteps
top.texture.fluo.hsv.s.mean	t3	1	iterative	all_timesteps
top.texture.fluo.lab.a.std	t3	1	iterative	all_timesteps
top.texture.vis.lab.l.std	t3	1	iterative	all_timesteps
top.texture.fluo.xyz.y.std	t3	1	iterative	all_timesteps
top.texture.fluo.xyz.x.mean	t3	1	iterative	all_timesteps
top.texture.fluo.rgb.g.std	t3	1	iterative	all_timesteps
top.texture.vis.xyz.z.mean	t3	1	iterative	all_timesteps
top.texture.fluo.lab.l.std	t3	1	iterative	all_timesteps
top.texture.fluo.rgb.g.mean	t3	1	iterative	all_timesteps
top.intensity.vis.hsv.normalized.v.histogram.bin.07.076_089	t4	1	iterative	all_timesteps
side.geometry.vis.hull.points	t4	1	iterative	all_timesteps
top.intensity.vis.hsv.h.skewness	t4	1	iterative	all_timesteps
side.geometry.vis.leaf.curvature.avg	t4	1	iterative	all_timesteps
side.texture.fluo.hsv.h.std	t4	1	iterative	all_timesteps
side.texture.fluo.lab.b.std	t4	1	iterative	all_timesteps
side.texture.fluo.lab.a.std	t4	1	iterative	all_timesteps
side.texture.fluo.lab.l.std	t4	1	iterative	all_timesteps
side.texture.vis.lab.b.mean	t4	1	iterative	all_timesteps
side.texture.vis.hsv.s.mean	t4	1	iterative	all_timesteps
side.texture.vis.hsv.h.mean	t4	1	iterative	all_timesteps
side.texture.vis.lab.a.std	t4	1	iterative	all_timesteps
side.texture.vis.lab.a.mean	t4	1	iterative	all_timesteps
top.intensity.vis.hsv.s.histogram.v_avg.bin.05.051_063	t4	1	iterative	all_timesteps
side.texture.vis.lab.l.std	t4	1	iterative	all_timesteps
side.texture.vis.rgb.b.std	t4	1	iterative	all_timesteps
side.texture.vis.rgb.r.std	t4	1	iterative	all_timesteps
top.geometry.fluo.hull.points	t4	1	iterative	all_timesteps
top.geometry.vis.leaf.curvature.avg	t4	1	iterative	all_timesteps
top.intensity.fluo.hsv.v.skewness	t4	1	iterative	all_timesteps
top.texture.fluo.lab.a.mean	t4	1	iterative	all_timesteps
top.texture.fluo.hsv.v.std	t4	1	iterative	all_timesteps
top.intensity.fluo.intensity.phenol.mean	t4	1	iterative	all_timesteps
top.intensity.vis.hsv.normalized.v.histogram.bin.03.025_038	t4	1	iterative	all_timesteps
top.intensity.vis.hsv.h.histogram.s_avg.bin.07.076_089	t4	1	iterative	all_timesteps
top.intensity.vis.hsv.h.histogram.s_avg.bin.05.051_063	t4	1	iterative	all_timesteps
top.intensity.vis.hsv.h.histogram.s_avg.bin.04.038_051	t4	1	iterative	all_timesteps
top.intensity.vis.hsv.h.histogram.s_avg.bin.11.127_140	t4	1	iterative	all_timesteps
top.intensity.vis.hsv.h.histogram.v_avg.bin.06.063_076	t4	1	iterative	all_timesteps
top.intensity.vis.hsv.h.histogram.v_avg.bin.04.038_051	t4	1	iterative	all_timesteps
top.intensity.vis.hsv.h.histogram.v_avg.bin.07.076_089	t4	1	iterative	all_timesteps
top.intensity.vis.hsv.h.red2green	t4	1	iterative	all_timesteps
top.intensity.vis.hsv.normalized.h.histogram.bin.13.153_165	t4	1	iterative	all_timesteps
top.intensity.vis.hsv.s.histogram.v_avg.bin.06.063_076	t4	1	iterative	all_timesteps
top.intensity.vis.hsv.s.histogram.v_avg.bin.11.127_140	t4	1	iterative	all_timesteps
top.texture.vis.hsv.s.mean	t4	1	iterative	all_timesteps
top.intensity.vis.hsv.s.stddev	t4	1	iterative	all_timesteps
top.intensity.vis.hsv.v.histogram.s_avg.bin.07.076_089	t4	1	iterative	all_timesteps
top.intensity.vis.hsv.v.histogram.s_avg.bin.06.063_076	t4	1	iterative	all_timesteps
top.texture.vis.lab.b.mean	t4	1	iterative	all_timesteps
top.intensity.vis.lab.a.skewness	t4	1	iterative	all_timesteps
top.texture.fluo.hsv.s.mean	t4	1	iterative	all_timesteps
top.texture.fluo.lab.a.std	t4	1	iterative	all_timesteps
top.texture.vis.lab.l.std	t4	1	iterative	all_timesteps
top.texture.fluo.xyz.y.std	t4	1	iterative	all_timesteps
top.texture.fluo.xyz.x.mean	t4	1	iterative	all_timesteps
top.texture.fluo.rgb.g.std	t4	1	iterative	all_timesteps
top.texture.vis.xyz.z.mean	t4	1	iterative	all_timesteps
top.texture.fluo.lab.l.std	t4	1	iterative	all_timesteps
top.texture.fluo.rgb.g.mean	t4	1	iterative	all_timesteps
top.intensity.vis.hsv.normalized.v.histogram.bin.07.076_089	t5	1	iterative	all_timesteps
side.geometry.vis.hull.points	t5	1	iterative	all_timesteps
top.intensity.vis.hsv.h.skewness	t5	1	iterative	all_timesteps
side.geometry.vis.leaf.curvature.avg	t5	1	iterative	all_timesteps
side.texture.fluo.hsv.h.std	t5	1	iterative	all_timesteps
side.texture.fluo.lab.b.std	t5	1	iterative	all_timesteps
side.texture.fluo.lab.a.std	t5	1	iterative	all_timesteps
side.texture.fluo.lab.l.std	t5	1	iterative	all_timesteps
side.texture.vis.lab.b.mean	t5	1	iterative	all_timesteps
side.texture.vis.hsv.s.mean	t5	1	iterative	all_timesteps
side.texture.vis.hsv.h.mean	t5	1	iterative	all_timesteps
side.texture.vis.lab.a.std	t5	1	iterative	all_timesteps
side.texture.vis.lab.a.mean	t5	1	iterative	all_timesteps
top.intensity.vis.hsv.s.histogram.v_avg.bin.05.051_063	t5	1	iterative	all_timesteps
side.texture.vis.lab.l.std	t5	1	iterative	all_timesteps
side.texture.vis.rgb.b.std	t5	1	iterative	all_timesteps
side.texture.vis.rgb.r.std	t5	1	iterative	all_timesteps
top.geometry.fluo.hull.points	t5	1	iterative	all_timesteps
top.geometry.vis.leaf.curvature.avg	t5	1	iterative	all_timesteps
top.intensity.fluo.hsv.v.skewness	t5	1	iterative	all_timesteps
top.texture.fluo.lab.a.mean	t5	1	iterative	all_timesteps
top.texture.fluo.hsv.v.std	t5	1	iterative	all_timesteps
top.intensity.fluo.intensity.phenol.mean	t5	1	iterative	all_timesteps
top.intensity.vis.hsv.normalized.v.histogram.bin.03.025_038	t5	1	iterative	all_timesteps
top.intensity.vis.hsv.h.histogram.s_avg.bin.07.076_089	t5	1	iterative	all_timesteps
top.intensity.vis.hsv.h.histogram.s_avg.bin.05.051_063	t5	1	iterative	all_timesteps
top.intensity.vis.hsv.h.histogram.s_avg.bin.04.038_051	t5	1	iterative	all_timesteps
top.intensity.vis.hsv.h.histogram.s_avg.bin.11.127_140	t5	1	iterative	all_timesteps
top.intensity.vis.hsv.h.histogram.v_avg.bin.06.063_076	t5	1	iterative	all_timesteps
top.intensity.vis.hsv.h.histogram.v_avg.bin.04.038_051	t5	1	iterative	all_timesteps
top.intensity.vis.hsv.h.histogram.v_avg.bin.07.076_089	t5	1	iterative	all_timesteps
top.intensity.vis.hsv.h.red2green	t5	1	iterative	all_timesteps
top.intensity.vis.hsv.normalized.h.histogram.bin.13.153_165	t5	1	iterative	all_timesteps
top.intensity.vis.hsv.s.histogram.v_avg.bin.06.063_076	t5	1	iterative	all_timesteps
top.intensity.vis.hsv.s.histogram.v_avg.bin.11.127_140	t5	1	iterative	all_timesteps
top.texture.vis.hsv.s.mean	t5	1	iterative	all_timesteps
top.intensity.vis.hsv.s.stddev	t5	1	iterative	all_timesteps
top.intensity.vis.hsv.v.histogram.s_avg.bin.07.076_089	t5	1	iterative	all_timesteps
top.intensity.vis.hsv.v.histogram.s_avg.bin.06.063_076	t5	1	iterative	all_timesteps
top.texture.vis.lab.b.mean	t5	1	iterative	all_timesteps
top.intensity.vis.lab.a.skewness	t5	1	iterative	all_timesteps
top.texture.fluo.hsv.s.mean	t5	1	iterative	all_timesteps
top.texture.fluo.lab.a.std	t5	1	iterative	all_timesteps
top.texture.vis.lab.l.std	t5	1	iterative	all_timesteps
top.texture.fluo.xyz.y.std	t5	1	iterative	all_timesteps
top.texture.fluo.xyz.x.mean	t5	1	iterative	all_timesteps
top.texture.fluo.rgb.g.std	t5	1	iterative	all_timesteps
top.texture.vis.xyz.z.mean	t5	1	iterative	all_timesteps
top.texture.fluo.lab.l.std	t5	1	iterative	all_timesteps
top.texture.fluo.rgb.g.mean	t5	1	iterative	all_timesteps
top.intensity.vis.hsv.normalized.v.histogram.bin.07.076_089	t6	0.244891	iterative	all_timesteps
side.geometry.vis.hull.points	t6	0.87081	iterative	all_timesteps
top.intensity.vis.hsv.h.skewness	t6	0.852146	iterative	all_timesteps
side.geometry.vis.leaf.curvature.avg	t6	0.608596	iterative	all_timesteps
side.texture.fluo.hsv.h.std	t6	0.287558	iterative	all_timesteps
side.texture.fluo.lab.b.std	t6	0.825329	iterative	all_timesteps
side.texture.fluo.lab.a.std	t6	0.831473	iterative	all_timesteps
side.texture.fluo.lab.l.std	t6	0.834087	iterative	all_timesteps
side.texture.vis.lab.b.mean	t6	0.617014	iterative	all_timesteps
side.texture.vis.hsv.s.mean	t6	0.7682	iterative	all_timesteps
side.texture.vis.hsv.h.mean	t6	0.894857	iterative	all_timesteps
side.texture.vis.lab.a.std	t6	0.405276	iterative	all_timesteps
side.texture.vis.lab.a.mean	t6	0.289129	iterative	all_timesteps
top.intensity.vis.hsv.s.histogram.v_avg.bin.05.051_063	t6	0.759907	iterative	all_timesteps
side.texture.vis.lab.l.std	t6	0.784827	iterative	all_timesteps
side.texture.vis.rgb.b.std	t6	0.508854	iterative	all_timesteps
side.texture.vis.rgb.r.std	t6	0.703605	iterative	all_timesteps
top.geometry.fluo.hull.points	t6	0.559519	iterative	all_timesteps
top.geometry.vis.leaf.curvature.avg	t6	0.0426084	iterative	all_timesteps
top.intensity.fluo.hsv.v.skewness	t6	0.564915	iterative	all_timesteps
top.texture.fluo.lab.a.mean	t6	0.806822	iterative	all_timesteps
top.texture.fluo.hsv.v.std	t6	0.794475	iterative	all_timesteps
top.intensity.fluo.intensity.phenol.mean	t6	0.259312	iterative	all_timesteps
top.intensity.vis.hsv.normalized.v.histogram.bin.03.025_038	t6	-0.136525	iterative	all_timesteps
top.intensity.vis.hsv.h.histogram.s_avg.bin.07.076_089	t6	0.665231	iterative	all_timesteps
top.intensity.vis.hsv.h.histogram.s_avg.bin.05.051_063	t6	0.728519	iterative	all_timesteps
top.intensity.vis.hsv.h.histogram.s_avg.bin.04.038_051	t6	0.591911	iterative	all_timesteps
top.intensity.vis.hsv.h.histogram.s_avg.bin.11.127_140	t6	0.230237	iterative	all_timesteps
top.intensity.vis.hsv.h.histogram.v_avg.bin.06.063_076	t6	0.845474	iterative	all_timesteps
top.intensity.vis.hsv.h.histogram.v_avg.bin.04.038_051	t6	0.459197	iterative	all_timesteps
top.intensity.vis.hsv.h.histogram.v_avg.bin.07.076_089	t6	0.799135	iterative	all_timesteps
top.intensity.vis.hsv.h.red2green	t6	0.460898	iterative	all_timesteps
top.intensity.vis.hsv.normalized.h.histogram.bin.13.153_165	t6	0.423578	iterative	all_timesteps
top.intensity.vis.hsv.s.histogram.v_avg.bin.06.063_076	t6	0.79704	iterative	all_timesteps
top.intensity.vis.hsv.s.histogram.v_avg.bin.11.127_140	t6	0.450926	iterative	all_timesteps
top.texture.vis.hsv.s.mean	t6	0.879342	iterative	all_timesteps
top.intensity.vis.hsv.s.stddev	t6	0.71268	iterative	all_timesteps
top.intensity.vis.hsv.v.histogram.s_avg.bin.07.076_089	t6	0.621942	iterative	all_timesteps
top.intensity.vis.hsv.v.histogram.s_avg.bin.06.063_076	t6	0.812249	iterative	all_timesteps
top.texture.vis.lab.b.mean	t6	0.862743	iterative	all_timesteps
top.intensity.vis.lab.a.skewness	t6	0.567197	iterative	all_timesteps
top.texture.fluo.hsv.s.mean	t6	0.236051	iterative	all_timesteps
top.texture.fluo.lab.a.std	t6	0.754965	iterative	all_timesteps
top.texture.vis.lab.l.std	t6	0.608164	iterative	all_timesteps
top.texture.fluo.xyz.y.std	t6	0.791338	iterative	all_timesteps
top.texture.fluo.xyz.x.mean	t6	0.804897	iterative	all_timesteps
top.texture.fluo.rgb.g.std	t6	0.654357	iterative	all_timesteps
top.texture.vis.xyz.z.mean	t6	0.829514	iterative	all_timesteps
top.texture.fluo.lab.l.std	t6	0.798536	iterative	all_timesteps
top.texture.fluo.rgb.g.mean	t6	0.24249	iterative	all_timesteps
top.intensity.vis.hsv.normalized.v.histogram.bin.07.076_089	t7	1	iterative	all_timesteps
side.geometry.vis.hull.points	t7	1	iterative	all_timesteps
top.intensity.vis.hsv.h.skewness	t7	1	iterative	all_timesteps
side.geometry.vis.leaf.curvature.avg	t7	1	iterative	all_timesteps
side.texture.fluo.hsv.h.std	t7	1	iterative	all_timesteps
side.texture.fluo.lab.b.std	t7	1	iterative	all_timesteps
side.texture.fluo.lab.a.std	t7	1	iterative	all_timesteps
side.texture.fluo.lab.l.std	t7	1	iterative	all_timesteps
side.texture.vis.lab.b.mean	t7	1	iterative	all_timesteps
side.texture.vis.hsv.s.mean	t7	1	iterative	all_timesteps
side.texture.vis.hsv.h.mean	t7	1	iterative	all_timesteps
side.texture.vis.lab.a.std	t7	1	iterative	all_timesteps
side.texture.vis.lab.a.mean	t7	1	iterative	all_timesteps
top.intensity.vis.hsv.s.histogram.v_avg.bin.05.051_063	t7	1	iterative	all_timesteps
side.texture.vis.lab.l.std	t7	1	iterative	all_timesteps
side.texture.vis.rgb.b.std	t7	1	iterative	all_timesteps
side.texture.vis.rgb.r.std	t7	1	iterative	all_timesteps
top.geometry.fluo.hull.points	t7	1	iterative	all_timesteps
top.geometry.vis.leaf.curvature.avg	t7	1	iterative	all_timesteps
top.intensity.fluo.hsv.v.skewness	t7	1	iterative	all_timesteps
top.texture.fluo.lab.a.mean	t7	1	iterative	all_timesteps
top.texture.fluo.hsv.v.std	t7	1	iterative	all_timesteps
top.intensity.fluo.intensity.phenol.mean	t7	1	iterative	all_timesteps
top.intensity.vis.hsv.normalized.v.histogram.bin.03.025_038	t7	1	iterative	all_timesteps
top.intensity.vis.hsv.h.histogram.s_avg.bin.07.076_089	t7	1	iterative	all_timesteps
top.intensity.vis.hsv.h.histogram.s_avg.bin.05.051_063	t7	1	iterative	all_timesteps
top.intensity.vis.hsv.h.histogram.s_avg.bin.04.038_051	t7	1	iterative	all_timesteps
top.intensity.vis.hsv.h.histogram.s_avg.bin.11.127_140	t7	1	iterative	all_timesteps
top.intensity.vis.hsv.h.histogram.v_avg.bin.06.063_076	t7	1	iterative	all_timesteps
top.intensity.vis.hsv.h.histogram.v_avg.bin.04.038_051	t7	1	iterative	all_timesteps
top.intensity.vis.hsv.h.histogram.v_avg.bin.07.076_089	t7	1	iterative	all_timesteps
top.intensity.vis.hsv.h.red2green	t7	1	iterative	all_timesteps
top.intensity.vis.hsv.normalized.h.histogram.bin.13.153_165	t7	1	iterative	all_timesteps
top.intensity.vis.hsv.s.histogram.v_avg.bin.06.063_076	t7	1	iterative	all_timesteps
top.intensity.vis.hsv.s.histogram.v_avg.bin.11.127_140	t7	1	iterative	all_timesteps
top.texture.vis.hsv.s.mean	t7	1	iterative	all_timesteps
top.intensity.vis.hsv.s.stddev	t7	1	iterative	all_timesteps
top.intensity.vis.hsv.v.histogram.s_avg.bin.07.076_089	t7	1	iterative	all_timesteps
top.intensity.vis.hsv.v.histogram.s_avg.bin.06.063_076	t7	1	iterative	all_timesteps
top.texture.vis.lab.b.mean	t7	1	iterative	all_timesteps
top.intensity.vis.lab.a.skewness	t7	1	iterative	all_timesteps
top.texture.fluo.hsv.s.mean	t7	1	iterative	all_timesteps
top.texture.fluo.lab.a.std	t7	1	iterative	all_timesteps
top.texture.vis.lab.l.std	t7	1	iterative	all_timesteps
top.texture.fluo.xyz.y.std	t7	1	iterative	all_timesteps
top.texture.fluo.xyz.x.mean	t7	1	iterative	all_timesteps
top.texture.fluo.rgb.g.std	t7	1	iterative	all_timesteps
top.texture.vis.xyz.z.mean	t7	1	iterative	all_timesteps
top.texture.fluo.lab.l.std	t7	1	iterative	all_timesteps
top.texture.fluo.rgb.g.mean	t7	1	iterative	all_timesteps
top.intensity.vis.hsv.normalized.v.histogram.bin.07.076_089	t8	1	iterative	all_timesteps
side.geometry.vis.hull.points	t8	1	iterative	all_timesteps
top.intensity.vis.hsv.h.skewness	t8	1	iterative	all_timesteps
side.geometry.vis.leaf.curvature.avg	t8	1	iterative	all_timesteps
side.texture.fluo.hsv.h.std	t8	1	iterative	all_timesteps
side.texture.fluo.lab.b.std	t8	1	iterative	all_timesteps
side.texture.fluo.lab.a.std	t8	1	iterative	all_timesteps
side.texture.fluo.lab.l.std	t8	1	iterative	all_timesteps
side.texture.vis.lab.b.mean	t8	1	iterative	all_timesteps
side.texture.vis.hsv.s.mean	t8	1	iterative	all_timesteps
side.texture.vis.hsv.h.mean	t8	1	iterative	all_timesteps
side.texture.vis.lab.a.std	t8	1	iterative	all_timesteps
side.texture.vis.lab.a.mean	t8	1	iterative	all_timesteps
top.intensity.vis.hsv.s.histogram.v_avg.bin.05.051_063	t8	1	iterative	all_timesteps
side.texture.vis.lab.l.std	t8	1	iterative	all_timesteps
side.texture.vis.rgb.b.std	t8	1	iterative	all_timesteps
side.texture.vis.rgb.r.std	t8	1	iterative	all_timesteps
top.geometry.fluo.hull.points	t8	1	iterative	all_timesteps
top.geometry.vis.leaf.curvature.avg	t8	1	iterative	all_timesteps
top.intensity.fluo.hsv.v.skewness	t8	1	iterative	all_timesteps
top.texture.fluo.lab.a.mean	t8	1	iterative	all_timesteps
top.texture.fluo.hsv.v.std	t8	1	iterative	all_timesteps
top.intensity.fluo.intensity.phenol.mean	t8	1	iterative	all_timesteps
top.intensity.vis.hsv.normalized.v.histogram.bin.03.025_038	t8	1	iterative	all_timesteps
top.intensity.vis.hsv.h.histogram.s_avg.bin.07.076_089	t8	1	iterative	all_timesteps
top.intensity.vis.hsv.h.histogram.s_avg.bin.05.051_063	t8	1	iterative	all_timesteps
top.intensity.vis.hsv.h.histogram.s_avg.bin.04.038_051	t8	1	iterative	all_timesteps
top.intensity.vis.hsv.h.histogram.s_avg.bin.11.127_140	t8	1	iterative	all_timesteps
top.intensity.vis.hsv.h.histogram.v_avg.bin.06.063_076	t8	1	iterative	all_timesteps
top.intensity.vis.hsv.h.histogram.v_avg.bin.04.038_051	t8	1	iterative	all_timesteps
top.intensity.vis.hsv.h.histogram.v_avg.bin.07.076_089	t8	1	iterative	all_timesteps
top.intensity.vis.hsv.h.red2green	t8	1	iterative	all_timesteps
top.intensity.vis.hsv.normalized.h.histogram.bin.13.153_165	t8	1	iterative	all_timesteps
top.intensity.vis.hsv.s.histogram.v_avg.bin.06.063_076	t8	1	iterative	all_timesteps
top.intensity.vis.hsv.s.histogram.v_avg.bin.11.127_140	t8	1	iterative	all_timesteps
top.texture.vis.hsv.s.mean	t8	1	iterative	all_timesteps
top.intensity.vis.hsv.s.stddev	t8	1	iterative	all_timesteps
top.intensity.vis.hsv.v.histogram.s_avg.bin.07.076_089	t8	1	iterative	all_timesteps
top.intensity.vis.hsv.v.histogram.s_avg.bin.06.063_076	t8	1	iterative	all_timesteps
top.texture.vis.lab.b.mean	t8	1	iterative	all_timesteps
top.intensity.vis.lab.a.skewness	t8	1	iterative	all_timesteps
top.texture.fluo.hsv.s.mean	t8	1	iterative	all_timesteps
top.texture.fluo.lab.a.std	t8	1	iterative	all_timesteps
top.texture.vis.lab.l.std	t8	1	iterative	all_timesteps
top.texture.fluo.xyz.y.std	t8	1	iterative	all_timesteps
top.texture.fluo.xyz.x.mean	t8	1	iterative	all_timesteps
top.texture.fluo.rgb.g.std	t8	1	iterative	all_timesteps
top.texture.vis.xyz.z.mean	t8	1	iterative	all_timesteps
top.texture.fluo.lab.l.std	t8	1	iterative	all_timesteps
top.texture.fluo.rgb.g.mean	t8	1	iterative	all_timesteps
top.intensity.vis.hsv.normalized.v.histogram.bin.07.076_089	t9	1	iterative	all_timesteps
side.geometry.vis.hull.points	t9	1	iterative	all_timesteps
top.intensity.vis.hsv.h.skewness	t9	1	iterative	all_timesteps
side.geometry.vis.leaf.curvature.avg	t9	1	iterative	all_timesteps
side.texture.fluo.hsv.h.std	t9	1	iterative	all_timesteps
side.texture.fluo.lab.b.std	t9	1	iterative	all_timesteps
side.texture.fluo.lab.a.std	t9	1	iterative	all_timesteps
side.texture.fluo.lab.l.std	t9	1	iterative	all_timesteps
side.texture.vis.lab.b.mean	t9	1	iterative	all_timesteps
side.texture.vis.hsv.s.mean	t9	1	iterative	all_timesteps
side.texture.vis.hsv.h.mean	t9	1	iterative	all_timesteps
side.texture.vis.lab.a.std	t9	1	iterative	all_timesteps
side.texture.vis.lab.a.mean	t9	1	iterative	all_timesteps
top.intensity.vis.hsv.s.histogram.v_avg.bin.05.051_063	t9	1	iterative	all_timesteps
side.texture.vis.lab.l.std	t9	1	iterative	all_timesteps
side.texture.vis.rgb.b.std	t9	1	iterative	all_timesteps
side.texture.vis.rgb.r.std	t9	1	iterative	all_timesteps
top.geometry.fluo.hull.points	t9	1	iterative	all_timesteps
top.geometry.vis.leaf.curvature.avg	t9	1	iterative	all_timesteps
top.intensity.fluo.hsv.v.skewness	t9	1	iterative	all_timesteps
top.texture.fluo.lab.a.mean	t9	1	iterative	all_timesteps
top.texture.fluo.hsv.v.std	t9	1	iterative	all_timesteps
top.intensity.fluo.intensity.phenol.mean	t9	1	iterative	all_timesteps
top.intensity.vis.hsv.normalized.v.histogram.bin.03.025_038	t9	1	iterative	all_timesteps
top.intensity.vis.hsv.h.histogram.s_avg.bin.07.076_089	t9	1	iterative	all_timesteps
top.intensity.vis.hsv.h.histogram.s_avg.bin.05.051_063	t9	1	iterative	all_timesteps
top.intensity.vis.hsv.h.histogram.s_avg.bin.04.038_051	t9	1	iterative	all_timesteps
top.intensity.vis.hsv.h.histogram.s_avg.bin.11.127_140	t9	1	iterative	all_timesteps
top.intensity.vis.hsv.h.histogram.v_avg.bin.06.063_076	t9	1	iterative	all_timesteps
top.intensity.vis.hsv.h.histogram.v_avg.bin.04.038_051	t9	1	iterative	all_timesteps
top.intensity.vis.hsv.h.histogram.v_avg.bin.07.076_089	t9	1	iterative	all_timesteps
top.intensity.vis.hsv.h.red2green	t9	1	iterative	all_timesteps
top.intensity.vis.hsv.normalized.h.histogram.bin.13.153_165	t9	1	iterative	all_timesteps
top.intensity.vis.hsv.s.histogram.v_avg.bin.06.063_076	t9	1	iterative	all_timesteps
top.intensity.vis.hsv.s.histogram.v_avg.bin.11.127_140	t9	1	iterative	all_timesteps
top.texture.vis.hsv.s.mean	t9	1	iterative	all_timesteps
top.intensity.vis.hsv.s.stddev	t9	1	iterative	all_timesteps
top.intensity.vis.hsv.v.histogram.s_avg.bin.07.076_089	t9	1	iterative	all_timesteps
top.intensity.vis.hsv.v.histogram.s_avg.bin.06.063_076	t9	1	iterative	all_timesteps
top.texture.vis.lab.b.mean	t9	1	iterative	all_timesteps
top.intensity.vis.lab.a.skewness	t9	1	iterative	all_timesteps
top.texture.fluo.hsv.s.mean	t9	1	iterative	all_timesteps
top.texture.fluo.lab.a.std	t9	1	iterative	all_timesteps
top.texture.vis.lab.l.std	t9	1	iterative	all_timesteps
top.texture.fluo.xyz.y.std	t9	1	iterative	all_timesteps
top.texture.fluo.xyz.x.mean	t9	1	iterative	all_timesteps
top.texture.fluo.rgb.g.std	t9	1	iterative	all_timesteps
top.texture.vis.xyz.z.mean	t9	1	iterative	all_timesteps
top.texture.fluo.lab.l.std	t9	1	iterative	all_timesteps
top.texture.fluo.rgb.g.mean	t9	1	iterative	all_timesteps
top.intensity.vis.hsv.normalized.v.histogram.bin.07.076_089	t10	1	iterative	all_timesteps
side.geometry.vis.hull.points	t10	1	iterative	all_timesteps
top.intensity.vis.hsv.h.skewness	t10	1	iterative	all_timesteps
side.geometry.vis.leaf.curvature.avg	t10	1	iterative	all_timesteps
side.texture.fluo.hsv.h.std	t10	1	iterative	all_timesteps
side.texture.fluo.lab.b.std	t10	1	iterative	all_timesteps
side.texture.fluo.lab.a.std	t10	1	iterative	all_timesteps
side.texture.fluo.lab.l.std	t10	1	iterative	all_timesteps
side.texture.vis.lab.b.mean	t10	1	iterative	all_timesteps
side.texture.vis.hsv.s.mean	t10	1	iterative	all_timesteps
side.texture.vis.hsv.h.mean	t10	1	iterative	all_timesteps
side.texture.vis.lab.a.std	t10	1	iterative	all_timesteps
side.texture.vis.lab.a.mean	t10	1	iterative	all_timesteps
top.intensity.vis.hsv.s.histogram.v_avg.bin.05.051_063	t10	1	iterative	all_timesteps
side.texture.vis.lab.l.std	t10	1	iterative	all_timesteps
side.texture.vis.rgb.b.std	t10	1	iterative	all_timesteps
side.texture.vis.rgb.r.std	t10	1	iterative	all_timesteps
top.geometry.fluo.hull.points	t10	1	iterative	all_timesteps
top.geometry.vis.leaf.curvature.avg	t10	1	iterative	all_timesteps
top.intensity.fluo.hsv.v.skewness	t10	1	iterative	all_timesteps
top.texture.fluo.lab.a.mean	t10	1	iterative	all_timesteps
top.texture.fluo.hsv.v.std	t10	1	iterative	all_timesteps
top.intensity.fluo.intensity.phenol.mean	t10	1	iterative	all_timesteps
top.intensity.vis.hsv.normalized.v.histogram.bin.03.025_038	t10	1	iterative	all_timesteps
top.intensity.vis.hsv.h.histogram.s_avg.bin.07.076_089	t10	1	iterative	all_timesteps
top.intensity.vis.hsv.h.histogram.s_avg.bin.05.051_063	t10	1	iterative	all_timesteps
top.intensity.vis.hsv.h.histogram.s_avg.bin.04.038_051	t10	1	iterative	all_timesteps
top.intensity.vis.hsv.h.histogram.s_avg.bin.11.127_140	t10	1	iterative	all_timesteps
top.intensity.vis.hsv.h.histogram.v_avg.bin.06.063_076	t10	1	iterative	all_timesteps
top.intensity.vis.hsv.h.histogram.v_avg.bin.04.038_051	t10	1	iterative	all_timesteps
top.intensity.vis.hsv.h.histogram.v_avg.bin.07.076_089	t10	1	iterative	all_timesteps
top.intensity.vis.hsv.h.red2green	t10	1	iterative	all_timesteps
top.intensity.vis.hsv.normalized.h.histogram.bin.13.153_165	t10	1	iterative	all_timesteps
top.intensity.vis.hsv.s.histogram.v_avg.bin.06.063_076	t10	1	iterative	all_timesteps
top.intensity.vis.hsv.s.histogram.v_avg.bin.11.127_140	t10	1	iterative	all_timesteps
top.texture.vis.hsv.s.mean	t10	1	iterative	all_timesteps
top.intensity.vis.hsv.s.stddev	t10	1	iterative	all_timesteps
top.intensity.vis.hsv.v.histogram.s_avg.bin.07.076_089	t10	1	iterative	all_timesteps
top.intensity.vis.hsv.v.histogram.s_avg.bin.06.063_076	t10	1	iterative	all_timesteps
top.texture.vis.lab.b.mean	t10	1	iterative	all_timesteps
top.intensity.vis.lab.a.skewness	t10	1	iterative	all_timesteps
top.texture.fluo.hsv.s.mean	t10	1	iterative	all_timesteps
top.texture.fluo.lab.a.std	t10	1	iterative	all_timesteps
top.texture.vis.lab.l.std	t10	1	iterative	all_timesteps
top.texture.fluo.xyz.y.std	t10	1	iterative	all_timesteps
top.texture.fluo.xyz.x.mean	t10	1	iterative	all_timesteps
top.texture.fluo.rgb.g.std	t10	1	iterative	all_timesteps
top.texture.vis.xyz.z.mean	t10	1	iterative	all_timesteps
top.texture.fluo.lab.l.std	t10	1	iterative	all_timesteps
top.texture.fluo.rgb.g.mean	t10	1	iterative	all_timesteps
top.intensity.vis.hsv.normalized.v.histogram.bin.07.076_089	t11	0.590743	iterative	all_timesteps
side.geometry.vis.hull.points	t11	0.897511	iterative	all_timesteps
top.intensity.vis.hsv.h.skewness	t11	0.934949	iterative	all_timesteps
side.geometry.vis.leaf.curvature.avg	t11	0.446601	iterative	all_timesteps
side.texture.fluo.hsv.h.std	t11	0.479636	iterative	all_timesteps
side.texture.fluo.lab.b.std	t11	0.777303	iterative	all_timesteps
side.texture.fluo.lab.a.std	t11	0.776376	iterative	all_timesteps
side.texture.fluo.lab.l.std	t11	0.792241	iterative	all_timesteps
side.texture.vis.lab.b.mean	t11	0.792529	iterative	all_timesteps
side.texture.vis.hsv.s.mean	t11	0.889961	iterative	all_timesteps
side.texture.vis.hsv.h.mean	t11	0.949938	iterative	all_timesteps
side.texture.vis.lab.a.std	t11	0.649474	iterative	all_timesteps
side.texture.vis.lab.a.mean	t11	0.606377	iterative	all_timesteps
top.intensity.vis.hsv.s.histogram.v_avg.bin.05.051_063	t11	0.849183	iterative	all_timesteps
side.texture.vis.lab.l.std	t11	0.884034	iterative	all_timesteps
side.texture.vis.rgb.b.std	t11	0.774409	iterative	all_timesteps
side.texture.vis.rgb.r.std	t11	0.84404	iterative	all_timesteps
top.geometry.fluo.hull.points	t11	0.51502	iterative	all_timesteps
top.geometry.vis.leaf.curvature.avg	t11	0.411357	iterative	all_timesteps
top.intensity.fluo.hsv.v.skewness	t11	0.564021	iterative	all_timesteps
top.texture.fluo.lab.a.mean	t11	0.753461	iterative	all_timesteps
top.texture.fluo.hsv.v.std	t11	0.730796	iterative	all_timesteps
top.intensity.fluo.intensity.phenol.mean	t11	0.334176	iterative	all_timesteps
top.intensity.vis.hsv.normalized.v.histogram.bin.03.025_038	t11	-0.0253364	iterative	all_timesteps
top.intensity.vis.hsv.h.histogram.s_avg.bin.07.076_089	t11	0.861848	iterative	all_timesteps
top.intensity.vis.hsv.h.histogram.s_avg.bin.05.051_063	t11	0.741297	iterative	all_timesteps
top.intensity.vis.hsv.h.histogram.s_avg.bin.04.038_051	t11	0.668984	iterative	all_timesteps
top.intensity.vis.hsv.h.histogram.s_avg.bin.11.127_140	t11	0.342099	iterative	all_timesteps
top.intensity.vis.hsv.h.histogram.v_avg.bin.06.063_076	t11	0.786042	iterative	all_timesteps
top.intensity.vis.hsv.h.histogram.v_avg.bin.04.038_051	t11	0.470948	iterative	all_timesteps
top.intensity.vis.hsv.h.histogram.v_avg.bin.07.076_089	t11	0.835812	iterative	all_timesteps
top.intensity.vis.hsv.h.red2green	t11	0.679941	iterative	all_timesteps
top.intensity.vis.hsv.normalized.h.histogram.bin.13.153_165	t11	-0.0719681	iterative	all_timesteps
top.intensity.vis.hsv.s.histogram.v_avg.bin.06.063_076	t11	0.83021	iterative	all_timesteps
top.intensity.vis.hsv.s.histogram.v_avg.bin.11.127_140	t11	0.63637	iterative	all_timesteps
top.texture.vis.hsv.s.mean	t11	0.921799	iterative	all_timesteps
top.intensity.vis.hsv.s.stddev	t11	0.80268	iterative	all_timesteps
top.intensity.vis.hsv.v.histogram.s_avg.bin.07.076_089	t11	0.726376	iterative	all_timesteps
top.intensity.vis.hsv.v.histogram.s_avg.bin.06.063_076	t11	0.813592	iterative	all_timesteps
top.texture.vis.lab.b.mean	t11	0.88447	iterative	all_timesteps
top.intensity.vis.lab.a.skewness	t11	0.726934	iterative	all_timesteps
top.texture.fluo.hsv.s.mean	t11	0.256217	iterative	all_timesteps
top.texture.fluo.lab.a.std	t11	0.676015	iterative	all_timesteps
top.texture.vis.lab.l.std	t11	0.663969	iterative	all_timesteps
top.texture.fluo.xyz.y.std	t11	0.742615	iterative	all_timesteps
top.texture.fluo.xyz.x.mean	t11	0.735783	iterative	all_timesteps
top.texture.fluo.rgb.g.std	t11	0.604311	iterative	all_timesteps
top.texture.vis.xyz.z.mean	t11	0.724507	iterative	all_timesteps
top.texture.fluo.lab.l.std	t11	0.735721	iterative	all_timesteps
top.texture.fluo.rgb.g.mean	t11	0.327255	iterative	all_timesteps
top.intensity.vis.hsv.normalized.v.histogram.bin.07.076_089	t12	1	iterative	all_timesteps
side.geometry.vis.hull.points	t12	1	iterative	all_timesteps
top.intensity.vis.hsv.h.skewness	t12	1	iterative	all_timesteps
side.geometry.vis.leaf.curvature.avg	t12	1	iterative	all_timesteps
side.texture.fluo.hsv.h.std	t12	1	iterative	all_timesteps
side.texture.fluo.lab.b.std	t12	1	iterative	all_timesteps
side.texture.fluo.lab.a.std	t12	1	iterative	all_timesteps
side.texture.fluo.lab.l.std	t12	1	iterative	all_timesteps
side.texture.vis.lab.b.mean	t12	1	iterative	all_timesteps
side.texture.vis.hsv.s.mean	t12	1	iterative	all_timesteps
side.texture.vis.hsv.h.mean	t12	1	iterative	all_timesteps
side.texture.vis.lab.a.std	t12	1	iterative	all_timesteps
side.texture.vis.lab.a.mean	t12	1	iterative	all_timesteps
top.intensity.vis.hsv.s.histogram.v_avg.bin.05.051_063	t12	1	iterative	all_timesteps
side.texture.vis.lab.l.std	t12	1	iterative	all_timesteps
side.texture.vis.rgb.b.std	t12	1	iterative	all_timesteps
side.texture.vis.rgb.r.std	t12	1	iterative	all_timesteps
top.geometry.fluo.hull.points	t12	1	iterative	all_timesteps
top.geometry.vis.leaf.curvature.avg	t12	1	iterative	all_timesteps
top.intensity.fluo.hsv.v.skewness	t12	1	iterative	all_timesteps
top.texture.fluo.lab.a.mean	t12	1	iterative	all_timesteps
top.texture.fluo.hsv.v.std	t12	1	iterative	all_timesteps
top.intensity.fluo.intensity.phenol.mean	t12	1	iterative	all_timesteps
top.intensity.vis.hsv.normalized.v.histogram.bin.03.025_038	t12	1	iterative	all_timesteps
top.intensity.vis.hsv.h.histogram.s_avg.bin.07.076_089	t12	1	iterative	all_timesteps
top.intensity.vis.hsv.h.histogram.s_avg.bin.05.051_063	t12	1	iterative	all_timesteps
top.intensity.vis.hsv.h.histogram.s_avg.bin.04.038_051	t12	1	iterative	all_timesteps
top.intensity.vis.hsv.h.histogram.s_avg.bin.11.127_140	t12	1	iterative	all_timesteps
top.intensity.vis.hsv.h.histogram.v_avg.bin.06.063_076	t12	1	iterative	all_timesteps
top.intensity.vis.hsv.h.histogram.v_avg.bin.04.038_051	t12	1	iterative	all_timesteps
top.intensity.vis.hsv.h.histogram.v_avg.bin.07.076_089	t12	1	iterative	all_timesteps
top.intensity.vis.hsv.h.red2green	t12	1	iterative	all_timesteps
top.intensity.vis.hsv.normalized.h.histogram.bin.13.153_165	t12	1	iterative	all_timesteps
top.intensity.vis.hsv.s.histogram.v_avg.bin.06.063_076	t12	1	iterative	all_timesteps
top.intensity.vis.hsv.s.histogram.v_avg.bin.11.127_140	t12	1	iterative	all_timesteps
top.texture.vis.hsv.s.mean	t12	1	iterative	all_timesteps
top.intensity.vis.hsv.s.stddev	t12	1	iterative	all_timesteps
top.intensity.vis.hsv.v.histogram.s_avg.bin.07.076_089	t12	1	iterative	all_timesteps
top.intensity.vis.hsv.v.histogram.s_avg.bin.06.063_076	t12	1	iterative	all_timesteps
top.texture.vis.lab.b.mean	t12	1	iterative	all_timesteps
top.intensity.vis.lab.a.skewness	t12	1	iterative	all_timesteps
top.texture.fluo.hsv.s.mean	t12	1	iterative	all_timesteps
top.texture.fluo.lab.a.std	t12	1	iterative	all_timesteps
top.texture.vis.lab.l.std	t12	1	iterative	all_timesteps
top.texture.fluo.xyz.y.std	t12	1	iterative	all_timesteps
top.texture.fluo.xyz.x.mean	t12	1	iterative	all_timesteps
top.texture.fluo.rgb.g.std	t12	1	iterative	all_timesteps
top.texture.vis.xyz.z.mean	t12	1	iterative	all_timesteps
top.texture.fluo.lab.l.std	t12	1	iterative	all_timesteps
top.texture.fluo.rgb.g.mean	t12	1	iterative	all_timesteps
top.intensity.vis.hsv.normalized.v.histogram.bin.07.076_089	t13	1	iterative	all_timesteps
side.geometry.vis.hull.points	t13	1	iterative	all_timesteps
top.intensity.vis.hsv.h.skewness	t13	1	iterative	all_timesteps
side.geometry.vis.leaf.curvature.avg	t13	1	iterative	all_timesteps
side.texture.fluo.hsv.h.std	t13	1	iterative	all_timesteps
side.texture.fluo.lab.b.std	t13	1	iterative	all_timesteps
side.texture.fluo.lab.a.std	t13	1	iterative	all_timesteps
side.texture.fluo.lab.l.std	t13	1	iterative	all_timesteps
side.texture.vis.lab.b.mean	t13	1	iterative	all_timesteps
side.texture.vis.hsv.s.mean	t13	1	iterative	all_timesteps
side.texture.vis.hsv.h.mean	t13	1	iterative	all_timesteps
side.texture.vis.lab.a.std	t13	1	iterative	all_timesteps
side.texture.vis.lab.a.mean	t13	1	iterative	all_timesteps
top.intensity.vis.hsv.s.histogram.v_avg.bin.05.051_063	t13	1	iterative	all_timesteps
side.texture.vis.lab.l.std	t13	1	iterative	all_timesteps
side.texture.vis.rgb.b.std	t13	1	iterative	all_timesteps
side.texture.vis.rgb.r.std	t13	1	iterative	all_timesteps
top.geometry.fluo.hull.points	t13	1	iterative	all_timesteps
top.geometry.vis.leaf.curvature.avg	t13	1	iterative	all_timesteps
top.intensity.fluo.hsv.v.skewness	t13	1	iterative	all_timesteps
top.texture.fluo.lab.a.mean	t13	1	iterative	all_timesteps
top.texture.fluo.hsv.v.std	t13	1	iterative	all_timesteps
top.intensity.fluo.intensity.phenol.mean	t13	1	iterative	all_timesteps
top.intensity.vis.hsv.normalized.v.histogram.bin.03.025_038	t13	1	iterative	all_timesteps
top.intensity.vis.hsv.h.histogram.s_avg.bin.07.076_089	t13	1	iterative	all_timesteps
top.intensity.vis.hsv.h.histogram.s_avg.bin.05.051_063	t13	1	iterative	all_timesteps
top.intensity.vis.hsv.h.histogram.s_avg.bin.04.038_051	t13	1	iterative	all_timesteps
top.intensity.vis.hsv.h.histogram.s_avg.bin.11.127_140	t13	1	iterative	all_timesteps
top.intensity.vis.hsv.h.histogram.v_avg.bin.06.063_076	t13	1	iterative	all_timesteps
top.intensity.vis.hsv.h.histogram.v_avg.bin.04.038_051	t13	1	iterative	all_timesteps
top.intensity.vis.hsv.h.histogram.v_avg.bin.07.076_089	t13	1	iterative	all_timesteps
top.intensity.vis.hsv.h.red2green	t13	1	iterative	all_timesteps
top.intensity.vis.hsv.normalized.h.histogram.bin.13.153_165	t13	1	iterative	all_timesteps
top.intensity.vis.hsv.s.histogram.v_avg.bin.06.063_076	t13	1	iterative	all_timesteps
top.intensity.vis.hsv.s.histogram.v_avg.bin.11.127_140	t13	1	iterative	all_timesteps
top.texture.vis.hsv.s.mean	t13	1	iterative	all_timesteps
top.intensity.vis.hsv.s.stddev	t13	1	iterative	all_timesteps
top.intensity.vis.hsv.v.histogram.s_avg.bin.07.076_089	t13	1	iterative	all_timesteps
top.intensity.vis.hsv.v.histogram.s_avg.bin.06.063_076	t13	1	iterative	all_timesteps
top.texture.vis.lab.b.mean	t13	1	iterative	all_timesteps
top.intensity.vis.lab.a.skewness	t13	1	iterative	all_timesteps
top.texture.fluo.hsv.s.mean	t13	1	iterative	all_timesteps
top.texture.fluo.lab.a.std	t13	1	iterative	all_timesteps
top.texture.vis.lab.l.std	t13	1	iterative	all_timesteps
top.texture.fluo.xyz.y.std	t13	1	iterative	all_timesteps
top.texture.fluo.xyz.x.mean	t13	1	iterative	all_timesteps
top.texture.fluo.rgb.g.std	t13	1	iterative	all_timesteps
top.texture.vis.xyz.z.mean	t13	1	iterative	all_timesteps
top.texture.fluo.lab.l.std	t13	1	iterative	all_timesteps
top.texture.fluo.rgb.g.mean	t13	1	iterative	all_timesteps
top.intensity.vis.hsv.normalized.v.histogram.bin.07.076_089	t14	1	iterative	all_timesteps
side.geometry.vis.hull.points	t14	1	iterative	all_timesteps
top.intensity.vis.hsv.h.skewness	t14	1	iterative	all_timesteps
side.geometry.vis.leaf.curvature.avg	t14	1	iterative	all_timesteps
side.texture.fluo.hsv.h.std	t14	1	iterative	all_timesteps
side.texture.fluo.lab.b.std	t14	1	iterative	all_timesteps
side.texture.fluo.lab.a.std	t14	1	iterative	all_timesteps
side.texture.fluo.lab.l.std	t14	1	iterative	all_timesteps
side.texture.vis.lab.b.mean	t14	1	iterative	all_timesteps
side.texture.vis.hsv.s.mean	t14	1	iterative	all_timesteps
side.texture.vis.hsv.h.mean	t14	1	iterative	all_timesteps
side.texture.vis.lab.a.std	t14	1	iterative	all_timesteps
side.texture.vis.lab.a.mean	t14	1	iterative	all_timesteps
top.intensity.vis.hsv.s.histogram.v_avg.bin.05.051_063	t14	1	iterative	all_timesteps
side.texture.vis.lab.l.std	t14	1	iterative	all_timesteps
side.texture.vis.rgb.b.std	t14	1	iterative	all_timesteps
side.texture.vis.rgb.r.std	t14	1	iterative	all_timesteps
top.geometry.fluo.hull.points	t14	1	iterative	all_timesteps
top.geometry.vis.leaf.curvature.avg	t14	1	iterative	all_timesteps
top.intensity.fluo.hsv.v.skewness	t14	1	iterative	all_timesteps
top.texture.fluo.lab.a.mean	t14	1	iterative	all_timesteps
top.texture.fluo.hsv.v.std	t14	1	iterative	all_timesteps
top.intensity.fluo.intensity.phenol.mean	t14	1	iterative	all_timesteps
top.intensity.vis.hsv.normalized.v.histogram.bin.03.025_038	t14	1	iterative	all_timesteps
top.intensity.vis.hsv.h.histogram.s_avg.bin.07.076_089	t14	1	iterative	all_timesteps
top.intensity.vis.hsv.h.histogram.s_avg.bin.05.051_063	t14	1	iterative	all_timesteps
top.intensity.vis.hsv.h.histogram.s_avg.bin.04.038_051	t14	1	iterative	all_timesteps
top.intensity.vis.hsv.h.histogram.s_avg.bin.11.127_140	t14	1	iterative	all_timesteps
top.intensity.vis.hsv.h.histogram.v_avg.bin.06.063_076	t14	1	iterative	all_timesteps
top.intensity.vis.hsv.h.histogram.v_avg.bin.04.038_051	t14	1	iterative	all_timesteps
top.intensity.vis.hsv.h.histogram.v_avg.bin.07.076_089	t14	1	iterative	all_timesteps
top.intensity.vis.hsv.h.red2green	t14	1	iterative	all_timesteps
top.intensity.vis.hsv.normalized.h.histogram.bin.13.153_165	t14	1	iterative	all_timesteps
top.intensity.vis.hsv.s.histogram.v_avg.bin.06.063_076	t14	1	iterative	all_timesteps
top.intensity.vis.hsv.s.histogram.v_avg.bin.11.127_140	t14	1	iterative	all_timesteps
top.texture.vis.hsv.s.mean	t14	1	iterative	all_timesteps
top.intensity.vis.hsv.s.stddev	t14	1	iterative	all_timesteps
top.intensity.vis.hsv.v.histogram.s_avg.bin.07.076_089	t14	1	iterative	all_timesteps
top.intensity.vis.hsv.v.histogram.s_avg.bin.06.063_076	t14	1	iterative	all_timesteps
top.texture.vis.lab.b.mean	t14	1	iterative	all_timesteps
top.intensity.vis.lab.a.skewness	t14	1	iterative	all_timesteps
top.texture.fluo.hsv.s.mean	t14	1	iterative	all_timesteps
top.texture.fluo.lab.a.std	t14	1	iterative	all_timesteps
top.texture.vis.lab.l.std	t14	1	iterative	all_timesteps
top.texture.fluo.xyz.y.std	t14	1	iterative	all_timesteps
top.texture.fluo.xyz.x.mean	t14	1	iterative	all_timesteps
top.texture.fluo.rgb.g.std	t14	1	iterative	all_timesteps
top.texture.vis.xyz.z.mean	t14	1	iterative	all_timesteps
top.texture.fluo.lab.l.std	t14	1	iterative	all_timesteps
top.texture.fluo.rgb.g.mean	t14	1	iterative	all_timesteps
top.intensity.vis.hsv.normalized.v.histogram.bin.07.076_089	t15	1	iterative	all_timesteps
side.geometry.vis.hull.points	t15	1	iterative	all_timesteps
top.intensity.vis.hsv.h.skewness	t15	1	iterative	all_timesteps
side.geometry.vis.leaf.curvature.avg	t15	1	iterative	all_timesteps
side.texture.fluo.hsv.h.std	t15	1	iterative	all_timesteps
side.texture.fluo.lab.b.std	t15	1	iterative	all_timesteps
side.texture.fluo.lab.a.std	t15	1	iterative	all_timesteps
side.texture.fluo.lab.l.std	t15	1	iterative	all_timesteps
side.texture.vis.lab.b.mean	t15	1	iterative	all_timesteps
side.texture.vis.hsv.s.mean	t15	1	iterative	all_timesteps
side.texture.vis.hsv.h.mean	t15	1	iterative	all_timesteps
side.texture.vis.lab.a.std	t15	1	iterative	all_timesteps
side.texture.vis.lab.a.mean	t15	1	iterative	all_timesteps
top.intensity.vis.hsv.s.histogram.v_avg.bin.05.051_063	t15	1	iterative	all_timesteps
side.texture.vis.lab.l.std	t15	1	iterative	all_timesteps
side.texture.vis.rgb.b.std	t15	1	iterative	all_timesteps
side.texture.vis.rgb.r.std	t15	1	iterative	all_timesteps
top.geometry.fluo.hull.points	t15	1	iterative	all_timesteps
top.geometry.vis.leaf.curvature.avg	t15	1	iterative	all_timesteps
top.intensity.fluo.hsv.v.skewness	t15	1	iterative	all_timesteps
top.texture.fluo.lab.a.mean	t15	1	iterative	all_timesteps
top.texture.fluo.hsv.v.std	t15	1	iterative	all_timesteps
top.intensity.fluo.intensity.phenol.mean	t15	1	iterative	all_timesteps
top.intensity.vis.hsv.normalized.v.histogram.bin.03.025_038	t15	1	iterative	all_timesteps
top.intensity.vis.hsv.h.histogram.s_avg.bin.07.076_089	t15	1	iterative	all_timesteps
top.intensity.vis.hsv.h.histogram.s_avg.bin.05.051_063	t15	1	iterative	all_timesteps
top.intensity.vis.hsv.h.histogram.s_avg.bin.04.038_051	t15	1	iterative	all_timesteps
top.intensity.vis.hsv.h.histogram.s_avg.bin.11.127_140	t15	1	iterative	all_timesteps
top.intensity.vis.hsv.h.histogram.v_avg.bin.06.063_076	t15	1	iterative	all_timesteps
top.intensity.vis.hsv.h.histogram.v_avg.bin.04.038_051	t15	1	iterative	all_timesteps
top.intensity.vis.hsv.h.histogram.v_avg.bin.07.076_089	t15	1	iterative	all_timesteps
top.intensity.vis.hsv.h.red2green	t15	1	iterative	all_timesteps
top.intensity.vis.hsv.normalized.h.histogram.bin.13.153_165	t15	1	iterative	all_timesteps
top.intensity.vis.hsv.s.histogram.v_avg.bin.06.063_076	t15	1	iterative	all_timesteps
top.intensity.vis.hsv.s.histogram.v_avg.bin.11.127_140	t15	1	iterative	all_timesteps
top.texture.vis.hsv.s.mean	t15	1	iterative	all_timesteps
top.intensity.vis.hsv.s.stddev	t15	1	iterative	all_timesteps
top.intensity.vis.hsv.v.histogram.s_avg.bin.07.076_089	t15	1	iterative	all_timesteps
top.intensity.vis.hsv.v.histogram.s_avg.bin.06.063_076	t15	1	iterative	all_timesteps
top.texture.vis.lab.b.mean	t15	1	iterative	all_timesteps
top.intensity.vis.lab.a.skewness	t15	1	iterative	all_timesteps
top.texture.fluo.hsv.s.mean	t15	1	iterative	all_timesteps
top.texture.fluo.lab.a.std	t15	1	iterative	all_timesteps
top.texture.vis.lab.l.std	t15	1	iterative	all_timesteps
top.texture.fluo.xyz.y.std	t15	1	iterative	all_timesteps
top.texture.fluo.xyz.x.mean	t15	1	iterative	all_timesteps
top.texture.fluo.rgb.g.std	t15	1	iterative	all_timesteps
top.texture.vis.xyz.z.mean	t15	1	iterative	all_timesteps
top.texture.fluo.lab.l.std	t15	1	iterative	all_timesteps
top.texture.fluo.rgb.g.mean	t15	1	iterative	all_timesteps
top.intensity.vis.hsv.normalized.v.histogram.bin.07.076_089	t16	0.792696	iterative	all_timesteps
side.geometry.vis.hull.points	t16	0.919489	iterative	all_timesteps
top.intensity.vis.hsv.h.skewness	t16	0.940347	iterative	all_timesteps
side.geometry.vis.leaf.curvature.avg	t16	0.63298	iterative	all_timesteps
side.texture.fluo.hsv.h.std	t16	0.736192	iterative	all_timesteps
side.texture.fluo.lab.b.std	t16	0.813931	iterative	all_timesteps
side.texture.fluo.lab.a.std	t16	0.821839	iterative	all_timesteps
side.texture.fluo.lab.l.std	t16	0.822053	iterative	all_timesteps
side.texture.vis.lab.b.mean	t16	0.860336	iterative	all_timesteps
side.texture.vis.hsv.s.mean	t16	0.922878	iterative	all_timesteps
side.texture.vis.hsv.h.mean	t16	0.969284	iterative	all_timesteps
side.texture.vis.lab.a.std	t16	0.670548	iterative	all_timesteps
side.texture.vis.lab.a.mean	t16	0.753693	iterative	all_timesteps
top.intensity.vis.hsv.s.histogram.v_avg.bin.05.051_063	t16	0.934218	iterative	all_timesteps
side.texture.vis.lab.l.std	t16	0.894274	iterative	all_timesteps
side.texture.vis.rgb.b.std	t16	0.764156	iterative	all_timesteps
side.texture.vis.rgb.r.std	t16	0.838753	iterative	all_timesteps
top.geometry.fluo.hull.points	t16	0.613668	iterative	all_timesteps
top.geometry.vis.leaf.curvature.avg	t16	0.687269	iterative	all_timesteps
top.intensity.fluo.hsv.v.skewness	t16	0.663923	iterative	all_timesteps
top.texture.fluo.lab.a.mean	t16	0.798249	iterative	all_timesteps
top.texture.fluo.hsv.v.std	t16	0.799001	iterative	all_timesteps
top.intensity.fluo.intensity.phenol.mean	t16	0.330155	iterative	all_timesteps
top.intensity.vis.hsv.normalized.v.histogram.bin.03.025_038	t16	0.338275	iterative	all_timesteps
top.intensity.vis.hsv.h.histogram.s_avg.bin.07.076_089	t16	0.860688	iterative	all_timesteps
top.intensity.vis.hsv.h.histogram.s_avg.bin.05.051_063	t16	0.868045	iterative	all_timesteps
top.intensity.vis.hsv.h.histogram.s_avg.bin.04.038_051	t16	0.802561	iterative	all_timesteps
top.intensity.vis.hsv.h.histogram.s_avg.bin.11.127_140	t16	0.411731	iterative	all_timesteps
top.intensity.vis.hsv.h.histogram.v_avg.bin.06.063_076	t16	0.883561	iterative	all_timesteps
top.intensity.vis.hsv.h.histogram.v_avg.bin.04.038_051	t16	0.754764	iterative	all_timesteps
top.intensity.vis.hsv.h.histogram.v_avg.bin.07.076_089	t16	0.932077	iterative	all_timesteps
top.intensity.vis.hsv.h.red2green	t16	0.765109	iterative	all_timesteps
top.intensity.vis.hsv.normalized.h.histogram.bin.13.153_165	t16	0.32321	iterative	all_timesteps
top.intensity.vis.hsv.s.histogram.v_avg.bin.06.063_076	t16	0.911339	iterative	all_timesteps
top.intensity.vis.hsv.s.histogram.v_avg.bin.11.127_140	t16	0.837735	iterative	all_timesteps
top.texture.vis.hsv.s.mean	t16	0.950105	iterative	all_timesteps
top.intensity.vis.hsv.s.stddev	t16	0.820014	iterative	all_timesteps
top.intensity.vis.hsv.v.histogram.s_avg.bin.07.076_089	t16	0.828236	iterative	all_timesteps
top.intensity.vis.hsv.v.histogram.s_avg.bin.06.063_076	t16	0.874902	iterative	all_timesteps
top.texture.vis.lab.b.mean	t16	0.943507	iterative	all_timesteps
top.intensity.vis.lab.a.skewness	t16	0.834357	iterative	all_timesteps
top.texture.fluo.hsv.s.mean	t16	0.371909	iterative	all_timesteps
top.texture.fluo.lab.a.std	t16	0.756878	iterative	all_timesteps
top.texture.vis.lab.l.std	t16	0.792358	iterative	all_timesteps
top.texture.fluo.xyz.y.std	t16	0.799857	iterative	all_timesteps
top.texture.fluo.xyz.x.mean	t16	0.780392	iterative	all_timesteps
top.texture.fluo.rgb.g.std	t16	0.721915	iterative	all_timesteps
top.texture.vis.xyz.z.mean	t16	0.854338	iterative	all_timesteps
top.texture.fluo.lab.l.std	t16	0.800203	iterative	all_timesteps
top.texture.fluo.rgb.g.mean	t16	0.327698	iterative	all_timesteps
top.intensity.vis.hsv.normalized.v.histogram.bin.07.076_089	t17	1	iterative	all_timesteps
side.geometry.vis.hull.points	t17	1	iterative	all_timesteps
top.intensity.vis.hsv.h.skewness	t17	1	iterative	all_timesteps
side.geometry.vis.leaf.curvature.avg	t17	1	iterative	all_timesteps
side.texture.fluo.hsv.h.std	t17	1	iterative	all_timesteps
side.texture.fluo.lab.b.std	t17	1	iterative	all_timesteps
side.texture.fluo.lab.a.std	t17	1	iterative	all_timesteps
side.texture.fluo.lab.l.std	t17	1	iterative	all_timesteps
side.texture.vis.lab.b.mean	t17	1	iterative	all_timesteps
side.texture.vis.hsv.s.mean	t17	1	iterative	all_timesteps
side.texture.vis.hsv.h.mean	t17	1	iterative	all_timesteps
side.texture.vis.lab.a.std	t17	1	iterative	all_timesteps
side.texture.vis.lab.a.mean	t17	1	iterative	all_timesteps
top.intensity.vis.hsv.s.histogram.v_avg.bin.05.051_063	t17	1	iterative	all_timesteps
side.texture.vis.lab.l.std	t17	1	iterative	all_timesteps
side.texture.vis.rgb.b.std	t17	1	iterative	all_timesteps
side.texture.vis.rgb.r.std	t17	1	iterative	all_timesteps
top.geometry.fluo.hull.points	t17	1	iterative	all_timesteps
top.geometry.vis.leaf.curvature.avg	t17	1	iterative	all_timesteps
top.intensity.fluo.hsv.v.skewness	t17	1	iterative	all_timesteps
top.texture.fluo.lab.a.mean	t17	1	iterative	all_timesteps
top.texture.fluo.hsv.v.std	t17	1	iterative	all_timesteps
top.intensity.fluo.intensity.phenol.mean	t17	1	iterative	all_timesteps
top.intensity.vis.hsv.normalized.v.histogram.bin.03.025_038	t17	1	iterative	all_timesteps
top.intensity.vis.hsv.h.histogram.s_avg.bin.07.076_089	t17	1	iterative	all_timesteps
top.intensity.vis.hsv.h.histogram.s_avg.bin.05.051_063	t17	1	iterative	all_timesteps
top.intensity.vis.hsv.h.histogram.s_avg.bin.04.038_051	t17	1	iterative	all_timesteps
top.intensity.vis.hsv.h.histogram.s_avg.bin.11.127_140	t17	1	iterative	all_timesteps
top.intensity.vis.hsv.h.histogram.v_avg.bin.06.063_076	t17	1	iterative	all_timesteps
top.intensity.vis.hsv.h.histogram.v_avg.bin.04.038_051	t17	1	iterative	all_timesteps
top.intensity.vis.hsv.h.histogram.v_avg.bin.07.076_089	t17	1	iterative	all_timesteps
top.intensity.vis.hsv.h.red2green	t17	1	iterative	all_timesteps
top.intensity.vis.hsv.normalized.h.histogram.bin.13.153_165	t17	1	iterative	all_timesteps
top.intensity.vis.hsv.s.histogram.v_avg.bin.06.063_076	t17	1	iterative	all_timesteps
top.intensity.vis.hsv.s.histogram.v_avg.bin.11.127_140	t17	1	iterative	all_timesteps
top.texture.vis.hsv.s.mean	t17	1	iterative	all_timesteps
top.intensity.vis.hsv.s.stddev	t17	1	iterative	all_timesteps
top.intensity.vis.hsv.v.histogram.s_avg.bin.07.076_089	t17	1	iterative	all_timesteps
top.intensity.vis.hsv.v.histogram.s_avg.bin.06.063_076	t17	1	iterative	all_timesteps
top.texture.vis.lab.b.mean	t17	1	iterative	all_timesteps
top.intensity.vis.lab.a.skewness	t17	1	iterative	all_timesteps
top.texture.fluo.hsv.s.mean	t17	1	iterative	all_timesteps
top.texture.fluo.lab.a.std	t17	1	iterative	all_timesteps
top.texture.vis.lab.l.std	t17	1	iterative	all_timesteps
top.texture.fluo.xyz.y.std	t17	1	iterative	all_timesteps
top.texture.fluo.xyz.x.mean	t17	1	iterative	all_timesteps
top.texture.fluo.rgb.g.std	t17	1	iterative	all_timesteps
top.texture.vis.xyz.z.mean	t17	1	iterative	all_timesteps
top.texture.fluo.lab.l.std	t17	1	iterative	all_timesteps
top.texture.fluo.rgb.g.mean	t17	1	iterative	all_timesteps
top.intensity.vis.hsv.normalized.v.histogram.bin.07.076_089	t18	1	iterative	all_timesteps
side.geometry.vis.hull.points	t18	1	iterative	all_timesteps
top.intensity.vis.hsv.h.skewness	t18	1	iterative	all_timesteps
side.geometry.vis.leaf.curvature.avg	t18	1	iterative	all_timesteps
side.texture.fluo.hsv.h.std	t18	1	iterative	all_timesteps
side.texture.fluo.lab.b.std	t18	1	iterative	all_timesteps
side.texture.fluo.lab.a.std	t18	1	iterative	all_timesteps
side.texture.fluo.lab.l.std	t18	1	iterative	all_timesteps
side.texture.vis.lab.b.mean	t18	1	iterative	all_timesteps
side.texture.vis.hsv.s.mean	t18	1	iterative	all_timesteps
side.texture.vis.hsv.h.mean	t18	1	iterative	all_timesteps
side.texture.vis.lab.a.std	t18	1	iterative	all_timesteps
side.texture.vis.lab.a.mean	t18	1	iterative	all_timesteps
top.intensity.vis.hsv.s.histogram.v_avg.bin.05.051_063	t18	1	iterative	all_timesteps
side.texture.vis.lab.l.std	t18	1	iterative	all_timesteps
side.texture.vis.rgb.b.std	t18	1	iterative	all_timesteps
side.texture.vis.rgb.r.std	t18	1	iterative	all_timesteps
top.geometry.fluo.hull.points	t18	1	iterative	all_timesteps
top.geometry.vis.leaf.curvature.avg	t18	1	iterative	all_timesteps
top.intensity.fluo.hsv.v.skewness	t18	1	iterative	all_timesteps
top.texture.fluo.lab.a.mean	t18	1	iterative	all_timesteps
top.texture.fluo.hsv.v.std	t18	1	iterative	all_timesteps
top.intensity.fluo.intensity.phenol.mean	t18	1	iterative	all_timesteps
top.intensity.vis.hsv.normalized.v.histogram.bin.03.025_038	t18	1	iterative	all_timesteps
top.intensity.vis.hsv.h.histogram.s_avg.bin.07.076_089	t18	1	iterative	all_timesteps
top.intensity.vis.hsv.h.histogram.s_avg.bin.05.051_063	t18	1	iterative	all_timesteps
top.intensity.vis.hsv.h.histogram.s_avg.bin.04.038_051	t18	1	iterative	all_timesteps
top.intensity.vis.hsv.h.histogram.s_avg.bin.11.127_140	t18	1	iterative	all_timesteps
top.intensity.vis.hsv.h.histogram.v_avg.bin.06.063_076	t18	1	iterative	all_timesteps
top.intensity.vis.hsv.h.histogram.v_avg.bin.04.038_051	t18	1	iterative	all_timesteps
top.intensity.vis.hsv.h.histogram.v_avg.bin.07.076_089	t18	1	iterative	all_timesteps
top.intensity.vis.hsv.h.red2green	t18	1	iterative	all_timesteps
top.intensity.vis.hsv.normalized.h.histogram.bin.13.153_165	t18	1	iterative	all_timesteps
top.intensity.vis.hsv.s.histogram.v_avg.bin.06.063_076	t18	1	iterative	all_timesteps
top.intensity.vis.hsv.s.histogram.v_avg.bin.11.127_140	t18	1	iterative	all_timesteps
top.texture.vis.hsv.s.mean	t18	1	iterative	all_timesteps
top.intensity.vis.hsv.s.stddev	t18	1	iterative	all_timesteps
top.intensity.vis.hsv.v.histogram.s_avg.bin.07.076_089	t18	1	iterative	all_timesteps
top.intensity.vis.hsv.v.histogram.s_avg.bin.06.063_076	t18	1	iterative	all_timesteps
top.texture.vis.lab.b.mean	t18	1	iterative	all_timesteps
top.intensity.vis.lab.a.skewness	t18	1	iterative	all_timesteps
top.texture.fluo.hsv.s.mean	t18	1	iterative	all_timesteps
top.texture.fluo.lab.a.std	t18	1	iterative	all_timesteps
top.texture.vis.lab.l.std	t18	1	iterative	all_timesteps
top.texture.fluo.xyz.y.std	t18	1	iterative	all_timesteps
top.texture.fluo.xyz.x.mean	t18	1	iterative	all_timesteps
top.texture.fluo.rgb.g.std	t18	1	iterative	all_timesteps
top.texture.vis.xyz.z.mean	t18	1	iterative	all_timesteps
top.texture.fluo.lab.l.std	t18	1	iterative	all_timesteps
top.texture.fluo.rgb.g.mean	t18	1	iterative	all_timesteps
top.intensity.vis.hsv.normalized.v.histogram.bin.07.076_089	t19	1	iterative	all_timesteps
side.geometry.vis.hull.points	t19	1	iterative	all_timesteps
top.intensity.vis.hsv.h.skewness	t19	1	iterative	all_timesteps
side.geometry.vis.leaf.curvature.avg	t19	1	iterative	all_timesteps
side.texture.fluo.hsv.h.std	t19	1	iterative	all_timesteps
side.texture.fluo.lab.b.std	t19	1	iterative	all_timesteps
side.texture.fluo.lab.a.std	t19	1	iterative	all_timesteps
side.texture.fluo.lab.l.std	t19	1	iterative	all_timesteps
side.texture.vis.lab.b.mean	t19	1	iterative	all_timesteps
side.texture.vis.hsv.s.mean	t19	1	iterative	all_timesteps
side.texture.vis.hsv.h.mean	t19	1	iterative	all_timesteps
side.texture.vis.lab.a.std	t19	1	iterative	all_timesteps
side.texture.vis.lab.a.mean	t19	1	iterative	all_timesteps
top.intensity.vis.hsv.s.histogram.v_avg.bin.05.051_063	t19	1	iterative	all_timesteps
side.texture.vis.lab.l.std	t19	1	iterative	all_timesteps
side.texture.vis.rgb.b.std	t19	1	iterative	all_timesteps
side.texture.vis.rgb.r.std	t19	1	iterative	all_timesteps
top.geometry.fluo.hull.points	t19	1	iterative	all_timesteps
top.geometry.vis.leaf.curvature.avg	t19	1	iterative	all_timesteps
top.intensity.fluo.hsv.v.skewness	t19	1	iterative	all_timesteps
top.texture.fluo.lab.a.mean	t19	1	iterative	all_timesteps
top.texture.fluo.hsv.v.std	t19	1	iterative	all_timesteps
top.intensity.fluo.intensity.phenol.mean	t19	1	iterative	all_timesteps
top.intensity.vis.hsv.normalized.v.histogram.bin.03.025_038	t19	1	iterative	all_timesteps
top.intensity.vis.hsv.h.histogram.s_avg.bin.07.076_089	t19	1	iterative	all_timesteps
top.intensity.vis.hsv.h.histogram.s_avg.bin.05.051_063	t19	1	iterative	all_timesteps
top.intensity.vis.hsv.h.histogram.s_avg.bin.04.038_051	t19	1	iterative	all_timesteps
top.intensity.vis.hsv.h.histogram.s_avg.bin.11.127_140	t19	1	iterative	all_timesteps
top.intensity.vis.hsv.h.histogram.v_avg.bin.06.063_076	t19	1	iterative	all_timesteps
top.intensity.vis.hsv.h.histogram.v_avg.bin.04.038_051	t19	1	iterative	all_timesteps
top.intensity.vis.hsv.h.histogram.v_avg.bin.07.076_089	t19	1	iterative	all_timesteps
top.intensity.vis.hsv.h.red2green	t19	1	iterative	all_timesteps
top.intensity.vis.hsv.normalized.h.histogram.bin.13.153_165	t19	1	iterative	all_timesteps
top.intensity.vis.hsv.s.histogram.v_avg.bin.06.063_076	t19	1	iterative	all_timesteps
top.intensity.vis.hsv.s.histogram.v_avg.bin.11.127_140	t19	1	iterative	all_timesteps
top.texture.vis.hsv.s.mean	t19	1	iterative	all_timesteps
top.intensity.vis.hsv.s.stddev	t19	1	iterative	all_timesteps
top.intensity.vis.hsv.v.histogram.s_avg.bin.07.076_089	t19	1	iterative	all_timesteps
top.intensity.vis.hsv.v.histogram.s_avg.bin.06.063_076	t19	1	iterative	all_timesteps
top.texture.vis.lab.b.mean	t19	1	iterative	all_timesteps
top.intensity.vis.lab.a.skewness	t19	1	iterative	all_timesteps
top.texture.fluo.hsv.s.mean	t19	1	iterative	all_timesteps
top.texture.fluo.lab.a.std	t19	1	iterative	all_timesteps
top.texture.vis.lab.l.std	t19	1	iterative	all_timesteps
top.texture.fluo.xyz.y.std	t19	1	iterative	all_timesteps
top.texture.fluo.xyz.x.mean	t19	1	iterative	all_timesteps
top.texture.fluo.rgb.g.std	t19	1	iterative	all_timesteps
top.texture.vis.xyz.z.mean	t19	1	iterative	all_timesteps
top.texture.fluo.lab.l.std	t19	1	iterative	all_timesteps
top.texture.fluo.rgb.g.mean	t19	1	iterative	all_timesteps
top.intensity.vis.hsv.normalized.v.histogram.bin.07.076_089	t20	1	iterative	all_timesteps
side.geometry.vis.hull.points	t20	1	iterative	all_timesteps
top.intensity.vis.hsv.h.skewness	t20	1	iterative	all_timesteps
side.geometry.vis.leaf.curvature.avg	t20	1	iterative	all_timesteps
side.texture.fluo.hsv.h.std	t20	1	iterative	all_timesteps
side.texture.fluo.lab.b.std	t20	1	iterative	all_timesteps
side.texture.fluo.lab.a.std	t20	1	iterative	all_timesteps
side.texture.fluo.lab.l.std	t20	1	iterative	all_timesteps
side.texture.vis.lab.b.mean	t20	1	iterative	all_timesteps
side.texture.vis.hsv.s.mean	t20	1	iterative	all_timesteps
side.texture.vis.hsv.h.mean	t20	1	iterative	all_timesteps
side.texture.vis.lab.a.std	t20	1	iterative	all_timesteps
side.texture.vis.lab.a.mean	t20	1	iterative	all_timesteps
top.intensity.vis.hsv.s.histogram.v_avg.bin.05.051_063	t20	1	iterative	all_timesteps
side.texture.vis.lab.l.std	t20	1	iterative	all_timesteps
side.texture.vis.rgb.b.std	t20	1	iterative	all_timesteps
side.texture.vis.rgb.r.std	t20	1	iterative	all_timesteps
top.geometry.fluo.hull.points	t20	1	iterative	all_timesteps
top.geometry.vis.leaf.curvature.avg	t20	1	iterative	all_timesteps
top.intensity.fluo.hsv.v.skewness	t20	1	iterative	all_timesteps
top.texture.fluo.lab.a.mean	t20	1	iterative	all_timesteps
top.texture.fluo.hsv.v.std	t20	1	iterative	all_timesteps
top.intensity.fluo.intensity.phenol.mean	t20	1	iterative	all_timesteps
top.intensity.vis.hsv.normalized.v.histogram.bin.03.025_038	t20	1	iterative	all_timesteps
top.intensity.vis.hsv.h.histogram.s_avg.bin.07.076_089	t20	1	iterative	all_timesteps
top.intensity.vis.hsv.h.histogram.s_avg.bin.05.051_063	t20	1	iterative	all_timesteps
top.intensity.vis.hsv.h.histogram.s_avg.bin.04.038_051	t20	1	iterative	all_timesteps
top.intensity.vis.hsv.h.histogram.s_avg.bin.11.127_140	t20	1	iterative	all_timesteps
top.intensity.vis.hsv.h.histogram.v_avg.bin.06.063_076	t20	1	iterative	all_timesteps
top.intensity.vis.hsv.h.histogram.v_avg.bin.04.038_051	t20	1	iterative	all_timesteps
top.intensity.vis.hsv.h.histogram.v_avg.bin.07.076_089	t20	1	iterative	all_timesteps
top.intensity.vis.hsv.h.red2green	t20	1	iterative	all_timesteps
top.intensity.vis.hsv.normalized.h.histogram.bin.13.153_165	t20	1	iterative	all_timesteps
top.intensity.vis.hsv.s.histogram.v_avg.bin.06.063_076	t20	1	iterative	all_timesteps
top.intensity.vis.hsv.s.histogram.v_avg.bin.11.127_140	t20	1	iterative	all_timesteps
top.texture.vis.hsv.s.mean	t20	1	iterative	all_timesteps
top.intensity.vis.hsv.s.stddev	t20	1	iterative	all_timesteps
top.intensity.vis.hsv.v.histogram.s_avg.bin.07.076_089	t20	1	iterative	all_timesteps
top.intensity.vis.hsv.v.histogram.s_avg.bin.06.063_076	t20	1	iterative	all_timesteps
top.texture.vis.lab.b.mean	t20	1	iterative	all_timesteps
top.intensity.vis.lab.a.skewness	t20	1	iterative	all_timesteps
top.texture.fluo.hsv.s.mean	t20	1	iterative	all_timesteps
top.texture.fluo.lab.a.std	t20	1	iterative	all_timesteps
top.texture.vis.lab.l.std	t20	1	iterative	all_timesteps
top.texture.fluo.xyz.y.std	t20	1	iterative	all_timesteps
top.texture.fluo.xyz.x.mean	t20	1	iterative	all_timesteps
top.texture.fluo.rgb.g.std	t20	1	iterative	all_timesteps
top.texture.vis.xyz.z.mean	t20	1	iterative	all_timesteps
top.texture.fluo.lab.l.std	t20	1	iterative	all_timesteps
top.texture.fluo.rgb.g.mean	t20	1	iterative	all_timesteps
top.intensity.vis.hsv.normalized.v.histogram.bin.07.076_089	t21	0.842759	iterative	all_timesteps
side.geometry.vis.hull.points	t21	0.908672	iterative	all_timesteps
top.intensity.vis.hsv.h.skewness	t21	0.915162	iterative	all_timesteps
side.geometry.vis.leaf.curvature.avg	t21	0.719926	iterative	all_timesteps
side.texture.fluo.hsv.h.std	t21	0.731886	iterative	all_timesteps
side.texture.fluo.lab.b.std	t21	0.791123	iterative	all_timesteps
side.texture.fluo.lab.a.std	t21	0.799627	iterative	all_timesteps
side.texture.fluo.lab.l.std	t21	0.806858	iterative	all_timesteps
side.texture.vis.lab.b.mean	t21	0.904592	iterative	all_timesteps
side.texture.vis.hsv.s.mean	t21	0.908532	iterative	all_timesteps
side.texture.vis.hsv.h.mean	t21	0.948645	iterative	all_timesteps
side.texture.vis.lab.a.std	t21	0.72831	iterative	all_timesteps
side.texture.vis.lab.a.mean	t21	0.843763	iterative	all_timesteps
top.intensity.vis.hsv.s.histogram.v_avg.bin.05.051_063	t21	0.939617	iterative	all_timesteps
side.texture.vis.lab.l.std	t21	0.870962	iterative	all_timesteps
side.texture.vis.rgb.b.std	t21	0.68262	iterative	all_timesteps
side.texture.vis.rgb.r.std	t21	0.807905	iterative	all_timesteps
top.geometry.fluo.hull.points	t21	0.600033	iterative	all_timesteps
top.geometry.vis.leaf.curvature.avg	t21	0.70694	iterative	all_timesteps
top.intensity.fluo.hsv.v.skewness	t21	0.563625	iterative	all_timesteps
top.texture.fluo.lab.a.mean	t21	0.817429	iterative	all_timesteps
top.texture.fluo.hsv.v.std	t21	0.81046	iterative	all_timesteps
top.intensity.fluo.intensity.phenol.mean	t21	0.42659	iterative	all_timesteps
top.intensity.vis.hsv.normalized.v.histogram.bin.03.025_038	t21	0.804156	iterative	all_timesteps
top.intensity.vis.hsv.h.histogram.s_avg.bin.07.076_089	t21	0.826423	iterative	all_timesteps
top.intensity.vis.hsv.h.histogram.s_avg.bin.05.051_063	t21	0.867699	iterative	all_timesteps
top.intensity.vis.hsv.h.histogram.s_avg.bin.04.038_051	t21	0.844796	iterative	all_timesteps
top.intensity.vis.hsv.h.histogram.s_avg.bin.11.127_140	t21	0.395391	iterative	all_timesteps
top.intensity.vis.hsv.h.histogram.v_avg.bin.06.063_076	t21	0.882989	iterative	all_timesteps
top.intensity.vis.hsv.h.histogram.v_avg.bin.04.038_051	t21	0.784806	iterative	all_timesteps
top.intensity.vis.hsv.h.histogram.v_avg.bin.07.076_089	t21	0.936854	iterative	all_timesteps
top.intensity.vis.hsv.h.red2green	t21	0.557476	iterative	all_timesteps
top.intensity.vis.hsv.normalized.h.histogram.bin.13.153_165	t21	0.283944	iterative	all_timesteps
top.intensity.vis.hsv.s.histogram.v_avg.bin.06.063_076	t21	0.910472	iterative	all_timesteps
top.intensity.vis.hsv.s.histogram.v_avg.bin.11.127_140	t21	0.845688	iterative	all_timesteps
top.texture.vis.hsv.s.mean	t21	0.939433	iterative	all_timesteps
top.intensity.vis.hsv.s.stddev	t21	0.799318	iterative	all_timesteps
top.intensity.vis.hsv.v.histogram.s_avg.bin.07.076_089	t21	0.829546	iterative	all_timesteps
top.intensity.vis.hsv.v.histogram.s_avg.bin.06.063_076	t21	0.859571	iterative	all_timesteps
top.texture.vis.lab.b.mean	t21	0.940567	iterative	all_timesteps
top.intensity.vis.lab.a.skewness	t21	0.810585	iterative	all_timesteps
top.texture.fluo.hsv.s.mean	t21	0.389411	iterative	all_timesteps
top.texture.fluo.lab.a.std	t21	0.754709	iterative	all_timesteps
top.texture.vis.lab.l.std	t21	0.811498	iterative	all_timesteps
top.texture.fluo.xyz.y.std	t21	0.845039	iterative	all_timesteps
top.texture.fluo.xyz.x.mean	t21	0.839143	iterative	all_timesteps
top.texture.fluo.rgb.g.std	t21	0.815644	iterative	all_timesteps
top.texture.vis.xyz.z.mean	t21	0.861346	iterative	all_timesteps
top.texture.fluo.lab.l.std	t21	0.808134	iterative	all_timesteps
top.texture.fluo.rgb.g.mean	t21	0.424127	iterative	all_timesteps
top.intensity.vis.hsv.normalized.v.histogram.bin.07.076_089	t22	1	iterative	all_timesteps
side.geometry.vis.hull.points	t22	1	iterative	all_timesteps
top.intensity.vis.hsv.h.skewness	t22	1	iterative	all_timesteps
side.geometry.vis.leaf.curvature.avg	t22	1	iterative	all_timesteps
side.texture.fluo.hsv.h.std	t22	1	iterative	all_timesteps
side.texture.fluo.lab.b.std	t22	1	iterative	all_timesteps
side.texture.fluo.lab.a.std	t22	1	iterative	all_timesteps
side.texture.fluo.lab.l.std	t22	1	iterative	all_timesteps
side.texture.vis.lab.b.mean	t22	1	iterative	all_timesteps
side.texture.vis.hsv.s.mean	t22	1	iterative	all_timesteps
side.texture.vis.hsv.h.mean	t22	1	iterative	all_timesteps
side.texture.vis.lab.a.std	t22	1	iterative	all_timesteps
side.texture.vis.lab.a.mean	t22	1	iterative	all_timesteps
top.intensity.vis.hsv.s.histogram.v_avg.bin.05.051_063	t22	1	iterative	all_timesteps
side.texture.vis.lab.l.std	t22	1	iterative	all_timesteps
side.texture.vis.rgb.b.std	t22	1	iterative	all_timesteps
side.texture.vis.rgb.r.std	t22	1	iterative	all_timesteps
top.geometry.fluo.hull.points	t22	1	iterative	all_timesteps
top.geometry.vis.leaf.curvature.avg	t22	1	iterative	all_timesteps
top.intensity.fluo.hsv.v.skewness	t22	1	iterative	all_timesteps
top.texture.fluo.lab.a.mean	t22	1	iterative	all_timesteps
top.texture.fluo.hsv.v.std	t22	1	iterative	all_timesteps
top.intensity.fluo.intensity.phenol.mean	t22	1	iterative	all_timesteps
top.intensity.vis.hsv.normalized.v.histogram.bin.03.025_038	t22	1	iterative	all_timesteps
top.intensity.vis.hsv.h.histogram.s_avg.bin.07.076_089	t22	1	iterative	all_timesteps
top.intensity.vis.hsv.h.histogram.s_avg.bin.05.051_063	t22	1	iterative	all_timesteps
top.intensity.vis.hsv.h.histogram.s_avg.bin.04.038_051	t22	1	iterative	all_timesteps
top.intensity.vis.hsv.h.histogram.s_avg.bin.11.127_140	t22	1	iterative	all_timesteps
top.intensity.vis.hsv.h.histogram.v_avg.bin.06.063_076	t22	1	iterative	all_timesteps
top.intensity.vis.hsv.h.histogram.v_avg.bin.04.038_051	t22	1	iterative	all_timesteps
top.intensity.vis.hsv.h.histogram.v_avg.bin.07.076_089	t22	1	iterative	all_timesteps
top.intensity.vis.hsv.h.red2green	t22	1	iterative	all_timesteps
top.intensity.vis.hsv.normalized.h.histogram.bin.13.153_165	t22	1	iterative	all_timesteps
top.intensity.vis.hsv.s.histogram.v_avg.bin.06.063_076	t22	1	iterative	all_timesteps
top.intensity.vis.hsv.s.histogram.v_avg.bin.11.127_140	t22	1	iterative	all_timesteps
top.texture.vis.hsv.s.mean	t22	1	iterative	all_timesteps
top.intensity.vis.hsv.s.stddev	t22	1	iterative	all_timesteps
top.intensity.vis.hsv.v.histogram.s_avg.bin.07.076_089	t22	1	iterative	all_timesteps
top.intensity.vis.hsv.v.histogram.s_avg.bin.06.063_076	t22	1	iterative	all_timesteps
top.texture.vis.lab.b.mean	t22	1	iterative	all_timesteps
top.intensity.vis.lab.a.skewness	t22	1	iterative	all_timesteps
top.texture.fluo.hsv.s.mean	t22	1	iterative	all_timesteps
top.texture.fluo.lab.a.std	t22	1	iterative	all_timesteps
top.texture.vis.lab.l.std	t22	1	iterative	all_timesteps
top.texture.fluo.xyz.y.std	t22	1	iterative	all_timesteps
top.texture.fluo.xyz.x.mean	t22	1	iterative	all_timesteps
top.texture.fluo.rgb.g.std	t22	1	iterative	all_timesteps
top.texture.vis.xyz.z.mean	t22	1	iterative	all_timesteps
top.texture.fluo.lab.l.std	t22	1	iterative	all_timesteps
top.texture.fluo.rgb.g.mean	t22	1	iterative	all_timesteps
top.intensity.vis.hsv.normalized.v.histogram.bin.07.076_089	t23	1	iterative	all_timesteps
side.geometry.vis.hull.points	t23	1	iterative	all_timesteps
top.intensity.vis.hsv.h.skewness	t23	1	iterative	all_timesteps
side.geometry.vis.leaf.curvature.avg	t23	1	iterative	all_timesteps
side.texture.fluo.hsv.h.std	t23	1	iterative	all_timesteps
side.texture.fluo.lab.b.std	t23	1	iterative	all_timesteps
side.texture.fluo.lab.a.std	t23	1	iterative	all_timesteps
side.texture.fluo.lab.l.std	t23	1	iterative	all_timesteps
side.texture.vis.lab.b.mean	t23	1	iterative	all_timesteps
side.texture.vis.hsv.s.mean	t23	1	iterative	all_timesteps
side.texture.vis.hsv.h.mean	t23	1	iterative	all_timesteps
side.texture.vis.lab.a.std	t23	1	iterative	all_timesteps
side.texture.vis.lab.a.mean	t23	1	iterative	all_timesteps
top.intensity.vis.hsv.s.histogram.v_avg.bin.05.051_063	t23	1	iterative	all_timesteps
side.texture.vis.lab.l.std	t23	1	iterative	all_timesteps
side.texture.vis.rgb.b.std	t23	1	iterative	all_timesteps
side.texture.vis.rgb.r.std	t23	1	iterative	all_timesteps
top.geometry.fluo.hull.points	t23	1	iterative	all_timesteps
top.geometry.vis.leaf.curvature.avg	t23	1	iterative	all_timesteps
top.intensity.fluo.hsv.v.skewness	t23	1	iterative	all_timesteps
top.texture.fluo.lab.a.mean	t23	1	iterative	all_timesteps
top.texture.fluo.hsv.v.std	t23	1	iterative	all_timesteps
top.intensity.fluo.intensity.phenol.mean	t23	1	iterative	all_timesteps
top.intensity.vis.hsv.normalized.v.histogram.bin.03.025_038	t23	1	iterative	all_timesteps
top.intensity.vis.hsv.h.histogram.s_avg.bin.07.076_089	t23	1	iterative	all_timesteps
top.intensity.vis.hsv.h.histogram.s_avg.bin.05.051_063	t23	1	iterative	all_timesteps
top.intensity.vis.hsv.h.histogram.s_avg.bin.04.038_051	t23	1	iterative	all_timesteps
top.intensity.vis.hsv.h.histogram.s_avg.bin.11.127_140	t23	1	iterative	all_timesteps
top.intensity.vis.hsv.h.histogram.v_avg.bin.06.063_076	t23	1	iterative	all_timesteps
top.intensity.vis.hsv.h.histogram.v_avg.bin.04.038_051	t23	1	iterative	all_timesteps
top.intensity.vis.hsv.h.histogram.v_avg.bin.07.076_089	t23	1	iterative	all_timesteps
top.intensity.vis.hsv.h.red2green	t23	1	iterative	all_timesteps
top.intensity.vis.hsv.normalized.h.histogram.bin.13.153_165	t23	1	iterative	all_timesteps
top.intensity.vis.hsv.s.histogram.v_avg.bin.06.063_076	t23	1	iterative	all_timesteps
top.intensity.vis.hsv.s.histogram.v_avg.bin.11.127_140	t23	1	iterative	all_timesteps
top.texture.vis.hsv.s.mean	t23	1	iterative	all_timesteps
top.intensity.vis.hsv.s.stddev	t23	1	iterative	all_timesteps
top.intensity.vis.hsv.v.histogram.s_avg.bin.07.076_089	t23	1	iterative	all_timesteps
top.intensity.vis.hsv.v.histogram.s_avg.bin.06.063_076	t23	1	iterative	all_timesteps
top.texture.vis.lab.b.mean	t23	1	iterative	all_timesteps
top.intensity.vis.lab.a.skewness	t23	1	iterative	all_timesteps
top.texture.fluo.hsv.s.mean	t23	1	iterative	all_timesteps
top.texture.fluo.lab.a.std	t23	1	iterative	all_timesteps
top.texture.vis.lab.l.std	t23	1	iterative	all_timesteps
top.texture.fluo.xyz.y.std	t23	1	iterative	all_timesteps
top.texture.fluo.xyz.x.mean	t23	1	iterative	all_timesteps
top.texture.fluo.rgb.g.std	t23	1	iterative	all_timesteps
top.texture.vis.xyz.z.mean	t23	1	iterative	all_timesteps
top.texture.fluo.lab.l.std	t23	1	iterative	all_timesteps
top.texture.fluo.rgb.g.mean	t23	1	iterative	all_timesteps
top.intensity.vis.hsv.normalized.v.histogram.bin.07.076_089	t24	1	iterative	all_timesteps
side.geometry.vis.hull.points	t24	1	iterative	all_timesteps
top.intensity.vis.hsv.h.skewness	t24	1	iterative	all_timesteps
side.geometry.vis.leaf.curvature.avg	t24	1	iterative	all_timesteps
side.texture.fluo.hsv.h.std	t24	1	iterative	all_timesteps
side.texture.fluo.lab.b.std	t24	1	iterative	all_timesteps
side.texture.fluo.lab.a.std	t24	1	iterative	all_timesteps
side.texture.fluo.lab.l.std	t24	1	iterative	all_timesteps
side.texture.vis.lab.b.mean	t24	1	iterative	all_timesteps
side.texture.vis.hsv.s.mean	t24	1	iterative	all_timesteps
side.texture.vis.hsv.h.mean	t24	1	iterative	all_timesteps
side.texture.vis.lab.a.std	t24	1	iterative	all_timesteps
side.texture.vis.lab.a.mean	t24	1	iterative	all_timesteps
top.intensity.vis.hsv.s.histogram.v_avg.bin.05.051_063	t24	1	iterative	all_timesteps
side.texture.vis.lab.l.std	t24	1	iterative	all_timesteps
side.texture.vis.rgb.b.std	t24	1	iterative	all_timesteps
side.texture.vis.rgb.r.std	t24	1	iterative	all_timesteps
top.geometry.fluo.hull.points	t24	1	iterative	all_timesteps
top.geometry.vis.leaf.curvature.avg	t24	1	iterative	all_timesteps
top.intensity.fluo.hsv.v.skewness	t24	1	iterative	all_timesteps
top.texture.fluo.lab.a.mean	t24	1	iterative	all_timesteps
top.texture.fluo.hsv.v.std	t24	1	iterative	all_timesteps
top.intensity.fluo.intensity.phenol.mean	t24	1	iterative	all_timesteps
top.intensity.vis.hsv.normalized.v.histogram.bin.03.025_038	t24	1	iterative	all_timesteps
top.intensity.vis.hsv.h.histogram.s_avg.bin.07.076_089	t24	1	iterative	all_timesteps
top.intensity.vis.hsv.h.histogram.s_avg.bin.05.051_063	t24	1	iterative	all_timesteps
top.intensity.vis.hsv.h.histogram.s_avg.bin.04.038_051	t24	1	iterative	all_timesteps
top.intensity.vis.hsv.h.histogram.s_avg.bin.11.127_140	t24	1	iterative	all_timesteps
top.intensity.vis.hsv.h.histogram.v_avg.bin.06.063_076	t24	1	iterative	all_timesteps
top.intensity.vis.hsv.h.histogram.v_avg.bin.04.038_051	t24	1	iterative	all_timesteps
top.intensity.vis.hsv.h.histogram.v_avg.bin.07.076_089	t24	1	iterative	all_timesteps
top.intensity.vis.hsv.h.red2green	t24	1	iterative	all_timesteps
top.intensity.vis.hsv.normalized.h.histogram.bin.13.153_165	t24	1	iterative	all_timesteps
top.intensity.vis.hsv.s.histogram.v_avg.bin.06.063_076	t24	1	iterative	all_timesteps
top.intensity.vis.hsv.s.histogram.v_avg.bin.11.127_140	t24	1	iterative	all_timesteps
top.texture.vis.hsv.s.mean	t24	1	iterative	all_timesteps
top.intensity.vis.hsv.s.stddev	t24	1	iterative	all_timesteps
top.intensity.vis.hsv.v.histogram.s_avg.bin.07.076_089	t24	1	iterative	all_timesteps
top.intensity.vis.hsv.v.histogram.s_avg.bin.06.063_076	t24	1	iterative	all_timesteps
top.texture.vis.lab.b.mean	t24	1	iterative	all_timesteps
top.intensity.vis.lab.a.skewness	t24	1	iterative	all_timesteps
top.texture.fluo.hsv.s.mean	t24	1	iterative	all_timesteps
top.texture.fluo.lab.a.std	t24	1	iterative	all_timesteps
top.texture.vis.lab.l.std	t24	1	iterative	all_timesteps
top.texture.fluo.xyz.y.std	t24	1	iterative	all_timesteps
top.texture.fluo.xyz.x.mean	t24	1	iterative	all_timesteps
top.texture.fluo.rgb.g.std	t24	1	iterative	all_timesteps
top.texture.vis.xyz.z.mean	t24	1	iterative	all_timesteps
top.texture.fluo.lab.l.std	t24	1	iterative	all_timesteps
top.texture.fluo.rgb.g.mean	t24	1	iterative	all_timesteps
top.intensity.vis.hsv.normalized.v.histogram.bin.07.076_089	t25	1	iterative	all_timesteps
side.geometry.vis.hull.points	t25	1	iterative	all_timesteps
top.intensity.vis.hsv.h.skewness	t25	1	iterative	all_timesteps
side.geometry.vis.leaf.curvature.avg	t25	1	iterative	all_timesteps
side.texture.fluo.hsv.h.std	t25	1	iterative	all_timesteps
side.texture.fluo.lab.b.std	t25	1	iterative	all_timesteps
side.texture.fluo.lab.a.std	t25	1	iterative	all_timesteps
side.texture.fluo.lab.l.std	t25	1	iterative	all_timesteps
side.texture.vis.lab.b.mean	t25	1	iterative	all_timesteps
side.texture.vis.hsv.s.mean	t25	1	iterative	all_timesteps
side.texture.vis.hsv.h.mean	t25	1	iterative	all_timesteps
side.texture.vis.lab.a.std	t25	1	iterative	all_timesteps
side.texture.vis.lab.a.mean	t25	1	iterative	all_timesteps
top.intensity.vis.hsv.s.histogram.v_avg.bin.05.051_063	t25	1	iterative	all_timesteps
side.texture.vis.lab.l.std	t25	1	iterative	all_timesteps
side.texture.vis.rgb.b.std	t25	1	iterative	all_timesteps
side.texture.vis.rgb.r.std	t25	1	iterative	all_timesteps
top.geometry.fluo.hull.points	t25	1	iterative	all_timesteps
top.geometry.vis.leaf.curvature.avg	t25	1	iterative	all_timesteps
top.intensity.fluo.hsv.v.skewness	t25	1	iterative	all_timesteps
top.texture.fluo.lab.a.mean	t25	1	iterative	all_timesteps
top.texture.fluo.hsv.v.std	t25	1	iterative	all_timesteps
top.intensity.fluo.intensity.phenol.mean	t25	1	iterative	all_timesteps
top.intensity.vis.hsv.normalized.v.histogram.bin.03.025_038	t25	1	iterative	all_timesteps
top.intensity.vis.hsv.h.histogram.s_avg.bin.07.076_089	t25	1	iterative	all_timesteps
top.intensity.vis.hsv.h.histogram.s_avg.bin.05.051_063	t25	1	iterative	all_timesteps
top.intensity.vis.hsv.h.histogram.s_avg.bin.04.038_051	t25	1	iterative	all_timesteps
top.intensity.vis.hsv.h.histogram.s_avg.bin.11.127_140	t25	1	iterative	all_timesteps
top.intensity.vis.hsv.h.histogram.v_avg.bin.06.063_076	t25	1	iterative	all_timesteps
top.intensity.vis.hsv.h.histogram.v_avg.bin.04.038_051	t25	1	iterative	all_timesteps
top.intensity.vis.hsv.h.histogram.v_avg.bin.07.076_089	t25	1	iterative	all_timesteps
top.intensity.vis.hsv.h.red2green	t25	1	iterative	all_timesteps
top.intensity.vis.hsv.normalized.h.histogram.bin.13.153_165	t25	1	iterative	all_timesteps
top.intensity.vis.hsv.s.histogram.v_avg.bin.06.063_076	t25	1	iterative	all_timesteps
top.intensity.vis.hsv.s.histogram.v_avg.bin.11.127_140	t25	1	iterative	all_timesteps
top.texture.vis.hsv.s.mean	t25	1	iterative	all_timesteps
top.intensity.vis.hsv.s.stddev	t25	1	iterative	all_timesteps
top.intensity.vis.hsv.v.histogram.s_avg.bin.07.076_089	t25	1	iterative	all_timesteps
top.intensity.vis.hsv.v.histogram.s_avg.bin.06.063_076	t25	1	iterative	all_timesteps
top.texture.vis.lab.b.mean	t25	1	iterative	all_timesteps
top.intensity.vis.lab.a.skewness	t25	1	iterative	all_timesteps
top.texture.fluo.hsv.s.mean	t25	1	iterative	all_timesteps
top.texture.fluo.lab.a.std	t25	1	iterative	all_timesteps
top.texture.vis.lab.l.std	t25	1	iterative	all_timesteps
top.texture.fluo.xyz.y.std	t25	1	iterative	all_timesteps
top.texture.fluo.xyz.x.mean	t25	1	iterative	all_timesteps
top.texture.fluo.rgb.g.std	t25	1	iterative	all_timesteps
top.texture.vis.xyz.z.mean	t25	1	iterative	all_timesteps
top.texture.fluo.lab.l.std	t25	1	iterative	all_timesteps
top.texture.fluo.rgb.g.mean	t25	1	iterative	all_timesteps
top.intensity.vis.hsv.normalized.v.histogram.bin.07.076_089	t2	1	recursive	all_timesteps
side.geometry.vis.hull.points	t2	1	recursive	all_timesteps
top.intensity.vis.hsv.h.skewness	t2	1	recursive	all_timesteps
side.geometry.vis.leaf.curvature.avg	t2	1	recursive	all_timesteps
side.texture.fluo.hsv.h.std	t2	1	recursive	all_timesteps
side.texture.fluo.lab.b.std	t2	1	recursive	all_timesteps
side.texture.fluo.lab.a.std	t2	1	recursive	all_timesteps
side.texture.fluo.lab.l.std	t2	1	recursive	all_timesteps
side.texture.vis.lab.b.mean	t2	1	recursive	all_timesteps
side.texture.vis.hsv.s.mean	t2	1	recursive	all_timesteps
side.texture.vis.hsv.h.mean	t2	1	recursive	all_timesteps
side.texture.vis.lab.a.std	t2	1	recursive	all_timesteps
side.texture.vis.lab.a.mean	t2	1	recursive	all_timesteps
top.intensity.vis.hsv.s.histogram.v_avg.bin.05.051_063	t2	1	recursive	all_timesteps
side.texture.vis.lab.l.std	t2	1	recursive	all_timesteps
side.texture.vis.rgb.b.std	t2	1	recursive	all_timesteps
side.texture.vis.rgb.r.std	t2	1	recursive	all_timesteps
top.geometry.fluo.hull.points	t2	1	recursive	all_timesteps
top.geometry.vis.leaf.curvature.avg	t2	1	recursive	all_timesteps
top.intensity.fluo.hsv.v.skewness	t2	1	recursive	all_timesteps
top.texture.fluo.lab.a.mean	t2	1	recursive	all_timesteps
top.texture.fluo.hsv.v.std	t2	1	recursive	all_timesteps
top.intensity.fluo.intensity.phenol.mean	t2	1	recursive	all_timesteps
top.intensity.vis.hsv.normalized.v.histogram.bin.03.025_038	t2	1	recursive	all_timesteps
top.intensity.vis.hsv.h.histogram.s_avg.bin.07.076_089	t2	1	recursive	all_timesteps
top.intensity.vis.hsv.h.histogram.s_avg.bin.05.051_063	t2	1	recursive	all_timesteps
top.intensity.vis.hsv.h.histogram.s_avg.bin.04.038_051	t2	1	recursive	all_timesteps
top.intensity.vis.hsv.h.histogram.s_avg.bin.11.127_140	t2	1	recursive	all_timesteps
top.intensity.vis.hsv.h.histogram.v_avg.bin.06.063_076	t2	1	recursive	all_timesteps
top.intensity.vis.hsv.h.histogram.v_avg.bin.04.038_051	t2	1	recursive	all_timesteps
top.intensity.vis.hsv.h.histogram.v_avg.bin.07.076_089	t2	1	recursive	all_timesteps
top.intensity.vis.hsv.h.red2green	t2	1	recursive	all_timesteps
top.intensity.vis.hsv.normalized.h.histogram.bin.13.153_165	t2	1	recursive	all_timesteps
top.intensity.vis.hsv.s.histogram.v_avg.bin.06.063_076	t2	1	recursive	all_timesteps
top.intensity.vis.hsv.s.histogram.v_avg.bin.11.127_140	t2	1	recursive	all_timesteps
top.texture.vis.hsv.s.mean	t2	1	recursive	all_timesteps
top.intensity.vis.hsv.s.stddev	t2	1	recursive	all_timesteps
top.intensity.vis.hsv.v.histogram.s_avg.bin.07.076_089	t2	1	recursive	all_timesteps
top.intensity.vis.hsv.v.histogram.s_avg.bin.06.063_076	t2	1	recursive	all_timesteps
top.texture.vis.lab.b.mean	t2	1	recursive	all_timesteps
top.intensity.vis.lab.a.skewness	t2	1	recursive	all_timesteps
top.texture.fluo.hsv.s.mean	t2	1	recursive	all_timesteps
top.texture.fluo.lab.a.std	t2	1	recursive	all_timesteps
top.texture.vis.lab.l.std	t2	1	recursive	all_timesteps
top.texture.fluo.xyz.y.std	t2	1	recursive	all_timesteps
top.texture.fluo.xyz.x.mean	t2	1	recursive	all_timesteps
top.texture.fluo.rgb.g.std	t2	1	recursive	all_timesteps
top.texture.vis.xyz.z.mean	t2	1	recursive	all_timesteps
top.texture.fluo.lab.l.std	t2	1	recursive	all_timesteps
top.texture.fluo.rgb.g.mean	t2	1	recursive	all_timesteps
top.intensity.vis.hsv.normalized.v.histogram.bin.07.076_089	t3	1	recursive	all_timesteps
side.geometry.vis.hull.points	t3	1	recursive	all_timesteps
top.intensity.vis.hsv.h.skewness	t3	1	recursive	all_timesteps
side.geometry.vis.leaf.curvature.avg	t3	1	recursive	all_timesteps
side.texture.fluo.hsv.h.std	t3	1	recursive	all_timesteps
side.texture.fluo.lab.b.std	t3	1	recursive	all_timesteps
side.texture.fluo.lab.a.std	t3	1	recursive	all_timesteps
side.texture.fluo.lab.l.std	t3	1	recursive	all_timesteps
side.texture.vis.lab.b.mean	t3	1	recursive	all_timesteps
side.texture.vis.hsv.s.mean	t3	1	recursive	all_timesteps
side.texture.vis.hsv.h.mean	t3	1	recursive	all_timesteps
side.texture.vis.lab.a.std	t3	1	recursive	all_timesteps
side.texture.vis.lab.a.mean	t3	1	recursive	all_timesteps
top.intensity.vis.hsv.s.histogram.v_avg.bin.05.051_063	t3	1	recursive	all_timesteps
side.texture.vis.lab.l.std	t3	1	recursive	all_timesteps
side.texture.vis.rgb.b.std	t3	1	recursive	all_timesteps
side.texture.vis.rgb.r.std	t3	1	recursive	all_timesteps
top.geometry.fluo.hull.points	t3	1	recursive	all_timesteps
top.geometry.vis.leaf.curvature.avg	t3	1	recursive	all_timesteps
top.intensity.fluo.hsv.v.skewness	t3	1	recursive	all_timesteps
top.texture.fluo.lab.a.mean	t3	1	recursive	all_timesteps
top.texture.fluo.hsv.v.std	t3	1	recursive	all_timesteps
top.intensity.fluo.intensity.phenol.mean	t3	1	recursive	all_timesteps
top.intensity.vis.hsv.normalized.v.histogram.bin.03.025_038	t3	1	recursive	all_timesteps
top.intensity.vis.hsv.h.histogram.s_avg.bin.07.076_089	t3	1	recursive	all_timesteps
top.intensity.vis.hsv.h.histogram.s_avg.bin.05.051_063	t3	1	recursive	all_timesteps
top.intensity.vis.hsv.h.histogram.s_avg.bin.04.038_051	t3	1	recursive	all_timesteps
top.intensity.vis.hsv.h.histogram.s_avg.bin.11.127_140	t3	1	recursive	all_timesteps
top.intensity.vis.hsv.h.histogram.v_avg.bin.06.063_076	t3	1	recursive	all_timesteps
top.intensity.vis.hsv.h.histogram.v_avg.bin.04.038_051	t3	1	recursive	all_timesteps
top.intensity.vis.hsv.h.histogram.v_avg.bin.07.076_089	t3	1	recursive	all_timesteps
top.intensity.vis.hsv.h.red2green	t3	1	recursive	all_timesteps
top.intensity.vis.hsv.normalized.h.histogram.bin.13.153_165	t3	1	recursive	all_timesteps
top.intensity.vis.hsv.s.histogram.v_avg.bin.06.063_076	t3	1	recursive	all_timesteps
top.intensity.vis.hsv.s.histogram.v_avg.bin.11.127_140	t3	1	recursive	all_timesteps
top.texture.vis.hsv.s.mean	t3	1	recursive	all_timesteps
top.intensity.vis.hsv.s.stddev	t3	1	recursive	all_timesteps
top.intensity.vis.hsv.v.histogram.s_avg.bin.07.076_089	t3	1	recursive	all_timesteps
top.intensity.vis.hsv.v.histogram.s_avg.bin.06.063_076	t3	1	recursive	all_timesteps
top.texture.vis.lab.b.mean	t3	1	recursive	all_timesteps
top.intensity.vis.lab.a.skewness	t3	1	recursive	all_timesteps
top.texture.fluo.hsv.s.mean	t3	1	recursive	all_timesteps
top.texture.fluo.lab.a.std	t3	1	recursive	all_timesteps
top.texture.vis.lab.l.std	t3	1	recursive	all_timesteps
top.texture.fluo.xyz.y.std	t3	1	recursive	all_timesteps
top.texture.fluo.xyz.x.mean	t3	1	recursive	all_timesteps
top.texture.fluo.rgb.g.std	t3	1	recursive	all_timesteps
top.texture.vis.xyz.z.mean	t3	1	recursive	all_timesteps
top.texture.fluo.lab.l.std	t3	1	recursive	all_timesteps
top.texture.fluo.rgb.g.mean	t3	1	recursive	all_timesteps
top.intensity.vis.hsv.normalized.v.histogram.bin.07.076_089	t4	1	recursive	all_timesteps
side.geometry.vis.hull.points	t4	1	recursive	all_timesteps
top.intensity.vis.hsv.h.skewness	t4	1	recursive	all_timesteps
side.geometry.vis.leaf.curvature.avg	t4	1	recursive	all_timesteps
side.texture.fluo.hsv.h.std	t4	1	recursive	all_timesteps
side.texture.fluo.lab.b.std	t4	1	recursive	all_timesteps
side.texture.fluo.lab.a.std	t4	1	recursive	all_timesteps
side.texture.fluo.lab.l.std	t4	1	recursive	all_timesteps
side.texture.vis.lab.b.mean	t4	1	recursive	all_timesteps
side.texture.vis.hsv.s.mean	t4	1	recursive	all_timesteps
side.texture.vis.hsv.h.mean	t4	1	recursive	all_timesteps
side.texture.vis.lab.a.std	t4	1	recursive	all_timesteps
side.texture.vis.lab.a.mean	t4	1	recursive	all_timesteps
top.intensity.vis.hsv.s.histogram.v_avg.bin.05.051_063	t4	1	recursive	all_timesteps
side.texture.vis.lab.l.std	t4	1	recursive	all_timesteps
side.texture.vis.rgb.b.std	t4	1	recursive	all_timesteps
side.texture.vis.rgb.r.std	t4	1	recursive	all_timesteps
top.geometry.fluo.hull.points	t4	1	recursive	all_timesteps
top.geometry.vis.leaf.curvature.avg	t4	1	recursive	all_timesteps
top.intensity.fluo.hsv.v.skewness	t4	1	recursive	all_timesteps
top.texture.fluo.lab.a.mean	t4	1	recursive	all_timesteps
top.texture.fluo.hsv.v.std	t4	1	recursive	all_timesteps
top.intensity.fluo.intensity.phenol.mean	t4	1	recursive	all_timesteps
top.intensity.vis.hsv.normalized.v.histogram.bin.03.025_038	t4	1	recursive	all_timesteps
top.intensity.vis.hsv.h.histogram.s_avg.bin.07.076_089	t4	1	recursive	all_timesteps
top.intensity.vis.hsv.h.histogram.s_avg.bin.05.051_063	t4	1	recursive	all_timesteps
top.intensity.vis.hsv.h.histogram.s_avg.bin.04.038_051	t4	1	recursive	all_timesteps
top.intensity.vis.hsv.h.histogram.s_avg.bin.11.127_140	t4	1	recursive	all_timesteps
top.intensity.vis.hsv.h.histogram.v_avg.bin.06.063_076	t4	1	recursive	all_timesteps
top.intensity.vis.hsv.h.histogram.v_avg.bin.04.038_051	t4	1	recursive	all_timesteps
top.intensity.vis.hsv.h.histogram.v_avg.bin.07.076_089	t4	1	recursive	all_timesteps
top.intensity.vis.hsv.h.red2green	t4	1	recursive	all_timesteps
top.intensity.vis.hsv.normalized.h.histogram.bin.13.153_165	t4	1	recursive	all_timesteps
top.intensity.vis.hsv.s.histogram.v_avg.bin.06.063_076	t4	1	recursive	all_timesteps
top.intensity.vis.hsv.s.histogram.v_avg.bin.11.127_140	t4	1	recursive	all_timesteps
top.texture.vis.hsv.s.mean	t4	1	recursive	all_timesteps
top.intensity.vis.hsv.s.stddev	t4	1	recursive	all_timesteps
top.intensity.vis.hsv.v.histogram.s_avg.bin.07.076_089	t4	1	recursive	all_timesteps
top.intensity.vis.hsv.v.histogram.s_avg.bin.06.063_076	t4	1	recursive	all_timesteps
top.texture.vis.lab.b.mean	t4	1	recursive	all_timesteps
top.intensity.vis.lab.a.skewness	t4	1	recursive	all_timesteps
top.texture.fluo.hsv.s.mean	t4	1	recursive	all_timesteps
top.texture.fluo.lab.a.std	t4	1	recursive	all_timesteps
top.texture.vis.lab.l.std	t4	1	recursive	all_timesteps
top.texture.fluo.xyz.y.std	t4	1	recursive	all_timesteps
top.texture.fluo.xyz.x.mean	t4	1	recursive	all_timesteps
top.texture.fluo.rgb.g.std	t4	1	recursive	all_timesteps
top.texture.vis.xyz.z.mean	t4	1	recursive	all_timesteps
top.texture.fluo.lab.l.std	t4	1	recursive	all_timesteps
top.texture.fluo.rgb.g.mean	t4	1	recursive	all_timesteps
top.intensity.vis.hsv.normalized.v.histogram.bin.07.076_089	t5	1	recursive	all_timesteps
side.geometry.vis.hull.points	t5	1	recursive	all_timesteps
top.intensity.vis.hsv.h.skewness	t5	1	recursive	all_timesteps
side.geometry.vis.leaf.curvature.avg	t5	1	recursive	all_timesteps
side.texture.fluo.hsv.h.std	t5	1	recursive	all_timesteps
side.texture.fluo.lab.b.std	t5	1	recursive	all_timesteps
side.texture.fluo.lab.a.std	t5	1	recursive	all_timesteps
side.texture.fluo.lab.l.std	t5	1	recursive	all_timesteps
side.texture.vis.lab.b.mean	t5	1	recursive	all_timesteps
side.texture.vis.hsv.s.mean	t5	1	recursive	all_timesteps
side.texture.vis.hsv.h.mean	t5	1	recursive	all_timesteps
side.texture.vis.lab.a.std	t5	1	recursive	all_timesteps
side.texture.vis.lab.a.mean	t5	1	recursive	all_timesteps
top.intensity.vis.hsv.s.histogram.v_avg.bin.05.051_063	t5	1	recursive	all_timesteps
side.texture.vis.lab.l.std	t5	1	recursive	all_timesteps
side.texture.vis.rgb.b.std	t5	1	recursive	all_timesteps
side.texture.vis.rgb.r.std	t5	1	recursive	all_timesteps
top.geometry.fluo.hull.points	t5	1	recursive	all_timesteps
top.geometry.vis.leaf.curvature.avg	t5	1	recursive	all_timesteps
top.intensity.fluo.hsv.v.skewness	t5	1	recursive	all_timesteps
top.texture.fluo.lab.a.mean	t5	1	recursive	all_timesteps
top.texture.fluo.hsv.v.std	t5	1	recursive	all_timesteps
top.intensity.fluo.intensity.phenol.mean	t5	1	recursive	all_timesteps
top.intensity.vis.hsv.normalized.v.histogram.bin.03.025_038	t5	1	recursive	all_timesteps
top.intensity.vis.hsv.h.histogram.s_avg.bin.07.076_089	t5	1	recursive	all_timesteps
top.intensity.vis.hsv.h.histogram.s_avg.bin.05.051_063	t5	1	recursive	all_timesteps
top.intensity.vis.hsv.h.histogram.s_avg.bin.04.038_051	t5	1	recursive	all_timesteps
top.intensity.vis.hsv.h.histogram.s_avg.bin.11.127_140	t5	1	recursive	all_timesteps
top.intensity.vis.hsv.h.histogram.v_avg.bin.06.063_076	t5	1	recursive	all_timesteps
top.intensity.vis.hsv.h.histogram.v_avg.bin.04.038_051	t5	1	recursive	all_timesteps
top.intensity.vis.hsv.h.histogram.v_avg.bin.07.076_089	t5	1	recursive	all_timesteps
top.intensity.vis.hsv.h.red2green	t5	1	recursive	all_timesteps
top.intensity.vis.hsv.normalized.h.histogram.bin.13.153_165	t5	1	recursive	all_timesteps
top.intensity.vis.hsv.s.histogram.v_avg.bin.06.063_076	t5	1	recursive	all_timesteps
top.intensity.vis.hsv.s.histogram.v_avg.bin.11.127_140	t5	1	recursive	all_timesteps
top.texture.vis.hsv.s.mean	t5	1	recursive	all_timesteps
top.intensity.vis.hsv.s.stddev	t5	1	recursive	all_timesteps
top.intensity.vis.hsv.v.histogram.s_avg.bin.07.076_089	t5	1	recursive	all_timesteps
top.intensity.vis.hsv.v.histogram.s_avg.bin.06.063_076	t5	1	recursive	all_timesteps
top.texture.vis.lab.b.mean	t5	1	recursive	all_timesteps
top.intensity.vis.lab.a.skewness	t5	1	recursive	all_timesteps
top.texture.fluo.hsv.s.mean	t5	1	recursive	all_timesteps
top.texture.fluo.lab.a.std	t5	1	recursive	all_timesteps
top.texture.vis.lab.l.std	t5	1	recursive	all_timesteps
top.texture.fluo.xyz.y.std	t5	1	recursive	all_timesteps
top.texture.fluo.xyz.x.mean	t5	1	recursive	all_timesteps
top.texture.fluo.rgb.g.std	t5	1	recursive	all_timesteps
top.texture.vis.xyz.z.mean	t5	1	recursive	all_timesteps
top.texture.fluo.lab.l.std	t5	1	recursive	all_timesteps
top.texture.fluo.rgb.g.mean	t5	1	recursive	all_timesteps
top.intensity.vis.hsv.normalized.v.histogram.bin.07.076_089	t6	0.244891	recursive	all_timesteps
side.geometry.vis.hull.points	t6	0.87081	recursive	all_timesteps
top.intensity.vis.hsv.h.skewness	t6	0.852146	recursive	all_timesteps
side.geometry.vis.leaf.curvature.avg	t6	0.608596	recursive	all_timesteps
side.texture.fluo.hsv.h.std	t6	0.287558	recursive	all_timesteps
side.texture.fluo.lab.b.std	t6	0.825329	recursive	all_timesteps
side.texture.fluo.lab.a.std	t6	0.831473	recursive	all_timesteps
side.texture.fluo.lab.l.std	t6	0.834087	recursive	all_timesteps
side.texture.vis.lab.b.mean	t6	0.617014	recursive	all_timesteps
side.texture.vis.hsv.s.mean	t6	0.7682	recursive	all_timesteps
side.texture.vis.hsv.h.mean	t6	0.894857	recursive	all_timesteps
side.texture.vis.lab.a.std	t6	0.405276	recursive	all_timesteps
side.texture.vis.lab.a.mean	t6	0.289129	recursive	all_timesteps
top.intensity.vis.hsv.s.histogram.v_avg.bin.05.051_063	t6	0.759907	recursive	all_timesteps
side.texture.vis.lab.l.std	t6	0.784827	recursive	all_timesteps
side.texture.vis.rgb.b.std	t6	0.508854	recursive	all_timesteps
side.texture.vis.rgb.r.std	t6	0.703605	recursive	all_timesteps
top.geometry.fluo.hull.points	t6	0.559519	recursive	all_timesteps
top.geometry.vis.leaf.curvature.avg	t6	0.0426084	recursive	all_timesteps
top.intensity.fluo.hsv.v.skewness	t6	0.564915	recursive	all_timesteps
top.texture.fluo.lab.a.mean	t6	0.806822	recursive	all_timesteps
top.texture.fluo.hsv.v.std	t6	0.794475	recursive	all_timesteps
top.intensity.fluo.intensity.phenol.mean	t6	0.259312	recursive	all_timesteps
top.intensity.vis.hsv.normalized.v.histogram.bin.03.025_038	t6	-0.136525	recursive	all_timesteps
top.intensity.vis.hsv.h.histogram.s_avg.bin.07.076_089	t6	0.665231	recursive	all_timesteps
top.intensity.vis.hsv.h.histogram.s_avg.bin.05.051_063	t6	0.728519	recursive	all_timesteps
top.intensity.vis.hsv.h.histogram.s_avg.bin.04.038_051	t6	0.591911	recursive	all_timesteps
top.intensity.vis.hsv.h.histogram.s_avg.bin.11.127_140	t6	0.230237	recursive	all_timesteps
top.intensity.vis.hsv.h.histogram.v_avg.bin.06.063_076	t6	0.845474	recursive	all_timesteps
top.intensity.vis.hsv.h.histogram.v_avg.bin.04.038_051	t6	0.459197	recursive	all_timesteps
top.intensity.vis.hsv.h.histogram.v_avg.bin.07.076_089	t6	0.799135	recursive	all_timesteps
top.intensity.vis.hsv.h.red2green	t6	0.460898	recursive	all_timesteps
top.intensity.vis.hsv.normalized.h.histogram.bin.13.153_165	t6	0.423578	recursive	all_timesteps
top.intensity.vis.hsv.s.histogram.v_avg.bin.06.063_076	t6	0.79704	recursive	all_timesteps
top.intensity.vis.hsv.s.histogram.v_avg.bin.11.127_140	t6	0.450926	recursive	all_timesteps
top.texture.vis.hsv.s.mean	t6	0.879342	recursive	all_timesteps
top.intensity.vis.hsv.s.stddev	t6	0.71268	recursive	all_timesteps
top.intensity.vis.hsv.v.histogram.s_avg.bin.07.076_089	t6	0.621942	recursive	all_timesteps
top.intensity.vis.hsv.v.histogram.s_avg.bin.06.063_076	t6	0.812249	recursive	all_timesteps
top.texture.vis.lab.b.mean	t6	0.862743	recursive	all_timesteps
top.intensity.vis.lab.a.skewness	t6	0.567197	recursive	all_timesteps
top.texture.fluo.hsv.s.mean	t6	0.236051	recursive	all_timesteps
top.texture.fluo.lab.a.std	t6	0.754965	recursive	all_timesteps
top.texture.vis.lab.l.std	t6	0.608164	recursive	all_timesteps
top.texture.fluo.xyz.y.std	t6	0.791338	recursive	all_timesteps
top.texture.fluo.xyz.x.mean	t6	0.804897	recursive	all_timesteps
top.texture.fluo.rgb.g.std	t6	0.654357	recursive	all_timesteps
top.texture.vis.xyz.z.mean	t6	0.829514	recursive	all_timesteps
top.texture.fluo.lab.l.std	t6	0.798536	recursive	all_timesteps
top.texture.fluo.rgb.g.mean	t6	0.24249	recursive	all_timesteps
top.intensity.vis.hsv.normalized.v.histogram.bin.07.076_089	t7	0.12426	recursive	all_timesteps
side.geometry.vis.hull.points	t7	0.845908	recursive	all_timesteps
top.intensity.vis.hsv.h.skewness	t7	0.790491	recursive	all_timesteps
side.geometry.vis.leaf.curvature.avg	t7	0.562068	recursive	all_timesteps
side.texture.fluo.hsv.h.std	t7	0.279717	recursive	all_timesteps
side.texture.fluo.lab.b.std	t7	0.771666	recursive	all_timesteps
side.texture.fluo.lab.a.std	t7	0.769311	recursive	all_timesteps
side.texture.fluo.lab.l.std	t7	0.777062	recursive	all_timesteps
side.texture.vis.lab.b.mean	t7	0.646375	recursive	all_timesteps
side.texture.vis.hsv.s.mean	t7	0.715902	recursive	all_timesteps
side.texture.vis.hsv.h.mean	t7	0.881688	recursive	all_timesteps
side.texture.vis.lab.a.std	t7	0.330575	recursive	all_timesteps
side.texture.vis.lab.a.mean	t7	0.360697	recursive	all_timesteps
top.intensity.vis.hsv.s.histogram.v_avg.bin.05.051_063	t7	0.686318	recursive	all_timesteps
side.texture.vis.lab.l.std	t7	0.676559	recursive	all_timesteps
side.texture.vis.rgb.b.std	t7	0.393002	recursive	all_timesteps
side.texture.vis.rgb.r.std	t7	0.60108	recursive	all_timesteps
top.geometry.fluo.hull.points	t7	0.48192	recursive	all_timesteps
top.geometry.vis.leaf.curvature.avg	t7	0.197019	recursive	all_timesteps
top.intensity.fluo.hsv.v.skewness	t7	0.476397	recursive	all_timesteps
top.texture.fluo.lab.a.mean	t7	0.776614	recursive	all_timesteps
top.texture.fluo.hsv.v.std	t7	0.758048	recursive	all_timesteps
top.intensity.fluo.intensity.phenol.mean	t7	0.243559	recursive	all_timesteps
top.intensity.vis.hsv.normalized.v.histogram.bin.03.025_038	t7	-0.209117	recursive	all_timesteps
top.intensity.vis.hsv.h.histogram.s_avg.bin.07.076_089	t7	0.582093	recursive	all_timesteps
top.intensity.vis.hsv.h.histogram.s_avg.bin.05.051_063	t7	0.678939	recursive	all_timesteps
top.intensity.vis.hsv.h.histogram.s_avg.bin.04.038_051	t7	0.574471	recursive	all_timesteps
top.intensity.vis.hsv.h.histogram.s_avg.bin.11.127_140	t7	0.211939	recursive	all_timesteps
top.intensity.vis.hsv.h.histogram.v_avg.bin.06.063_076	t7	0.685579	recursive	all_timesteps
top.intensity.vis.hsv.h.histogram.v_avg.bin.04.038_051	t7	0.384013	recursive	all_timesteps
top.intensity.vis.hsv.h.histogram.v_avg.bin.07.076_089	t7	0.702351	recursive	all_timesteps
top.intensity.vis.hsv.h.red2green	t7	0.303077	recursive	all_timesteps
top.intensity.vis.hsv.normalized.h.histogram.bin.13.153_165	t7	0.376869	recursive	all_timesteps
top.intensity.vis.hsv.s.histogram.v_avg.bin.06.063_076	t7	0.678369	recursive	all_timesteps
top.intensity.vis.hsv.s.histogram.v_avg.bin.11.127_140	t7	0.378536	recursive	all_timesteps
top.texture.vis.hsv.s.mean	t7	0.843789	recursive	all_timesteps
top.intensity.vis.hsv.s.stddev	t7	0.657692	recursive	all_timesteps
top.intensity.vis.hsv.v.histogram.s_avg.bin.07.076_089	t7	0.557599	recursive	all_timesteps
top.intensity.vis.hsv.v.histogram.s_avg.bin.06.063_076	t7	0.758483	recursive	all_timesteps
top.texture.vis.lab.b.mean	t7	0.781137	recursive	all_timesteps
top.intensity.vis.lab.a.skewness	t7	0.542029	recursive	all_timesteps
top.texture.fluo.hsv.s.mean	t7	0.321116	recursive	all_timesteps
top.texture.fluo.lab.a.std	t7	0.70888	recursive	all_timesteps
top.texture.vis.lab.l.std	t7	0.551637	recursive	all_timesteps
top.texture.fluo.xyz.y.std	t7	0.77093	recursive	all_timesteps
top.texture.fluo.xyz.x.mean	t7	0.788294	recursive	all_timesteps
top.texture.fluo.rgb.g.std	t7	0.618782	recursive	all_timesteps
top.texture.vis.xyz.z.mean	t7	0.739429	recursive	all_timesteps
top.texture.fluo.lab.l.std	t7	0.759146	recursive	all_timesteps
top.texture.fluo.rgb.g.mean	t7	0.2253	recursive	all_timesteps
top.intensity.vis.hsv.normalized.v.histogram.bin.07.076_089	t8	0.0763369	recursive	all_timesteps
side.geometry.vis.hull.points	t8	0.813169	recursive	all_timesteps
top.intensity.vis.hsv.h.skewness	t8	0.791564	recursive	all_timesteps
side.geometry.vis.leaf.curvature.avg	t8	0.493042	recursive	all_timesteps
side.texture.fluo.hsv.h.std	t8	0.206736	recursive	all_timesteps
side.texture.fluo.lab.b.std	t8	0.772659	recursive	all_timesteps
side.texture.fluo.lab.a.std	t8	0.762979	recursive	all_timesteps
side.texture.fluo.lab.l.std	t8	0.774662	recursive	all_timesteps
side.texture.vis.lab.b.mean	t8	0.604165	recursive	all_timesteps
side.texture.vis.hsv.s.mean	t8	0.686684	recursive	all_timesteps
side.texture.vis.hsv.h.mean	t8	0.878101	recursive	all_timesteps
side.texture.vis.lab.a.std	t8	0.290876	recursive	all_timesteps
side.texture.vis.lab.a.mean	t8	0.301039	recursive	all_timesteps
top.intensity.vis.hsv.s.histogram.v_avg.bin.05.051_063	t8	0.607805	recursive	all_timesteps
side.texture.vis.lab.l.std	t8	0.630048	recursive	all_timesteps
side.texture.vis.rgb.b.std	t8	0.315951	recursive	all_timesteps
side.texture.vis.rgb.r.std	t8	0.573148	recursive	all_timesteps
top.geometry.fluo.hull.points	t8	0.384864	recursive	all_timesteps
top.geometry.vis.leaf.curvature.avg	t8	0.208938	recursive	all_timesteps
top.intensity.fluo.hsv.v.skewness	t8	0.402334	recursive	all_timesteps
top.texture.fluo.lab.a.mean	t8	0.722366	recursive	all_timesteps
top.texture.fluo.hsv.v.std	t8	0.7005	recursive	all_timesteps
top.intensity.fluo.intensity.phenol.mean	t8	0.272641	recursive	all_timesteps
top.intensity.vis.hsv.normalized.v.histogram.bin.03.025_038	t8	-0.199413	recursive	all_timesteps
top.intensity.vis.hsv.h.histogram.s_avg.bin.07.076_089	t8	0.442502	recursive	all_timesteps
top.intensity.vis.hsv.h.histogram.s_avg.bin.05.051_063	t8	0.6105	recursive	all_timesteps
top.intensity.vis.hsv.h.histogram.s_avg.bin.04.038_051	t8	0.475989	recursive	all_timesteps
top.intensity.vis.hsv.h.histogram.s_avg.bin.11.127_140	t8	0.188781	recursive	all_timesteps
top.intensity.vis.hsv.h.histogram.v_avg.bin.06.063_076	t8	0.541679	recursive	all_timesteps
top.intensity.vis.hsv.h.histogram.v_avg.bin.04.038_051	t8	0.253862	recursive	all_timesteps
top.intensity.vis.hsv.h.histogram.v_avg.bin.07.076_089	t8	0.594451	recursive	all_timesteps
top.intensity.vis.hsv.h.red2green	t8	0.34657	recursive	all_timesteps
top.intensity.vis.hsv.normalized.h.histogram.bin.13.153_165	t8	0.194291	recursive	all_timesteps
top.intensity.vis.hsv.s.histogram.v_avg.bin.06.063_076	t8	0.581349	recursive	all_timesteps
top.intensity.vis.hsv.s.histogram.v_avg.bin.11.127_140	t8	0.331555	recursive	all_timesteps
top.texture.vis.hsv.s.mean	t8	0.808391	recursive	all_timesteps
top.intensity.vis.hsv.s.stddev	t8	0.630832	recursive	all_timesteps
top.intensity.vis.hsv.v.histogram.s_avg.bin.07.076_089	t8	0.489607	recursive	all_timesteps
top.intensity.vis.hsv.v.histogram.s_avg.bin.06.063_076	t8	0.726533	recursive	all_timesteps
top.texture.vis.lab.b.mean	t8	0.701125	recursive	all_timesteps
top.intensity.vis.lab.a.skewness	t8	0.520638	recursive	all_timesteps
top.texture.fluo.hsv.s.mean	t8	0.246712	recursive	all_timesteps
top.texture.fluo.lab.a.std	t8	0.645187	recursive	all_timesteps
top.texture.vis.lab.l.std	t8	0.475169	recursive	all_timesteps
top.texture.fluo.xyz.y.std	t8	0.716392	recursive	all_timesteps
top.texture.fluo.xyz.x.mean	t8	0.742532	recursive	all_timesteps
top.texture.fluo.rgb.g.std	t8	0.516014	recursive	all_timesteps
top.texture.vis.xyz.z.mean	t8	0.589626	recursive	all_timesteps
top.texture.fluo.lab.l.std	t8	0.704626	recursive	all_timesteps
top.texture.fluo.rgb.g.mean	t8	0.258927	recursive	all_timesteps
top.intensity.vis.hsv.normalized.v.histogram.bin.07.076_089	t9	0.0853351	recursive	all_timesteps
side.geometry.vis.hull.points	t9	0.6811	recursive	all_timesteps
top.intensity.vis.hsv.h.skewness	t9	0.756352	recursive	all_timesteps
side.geometry.vis.leaf.curvature.avg	t9	0.42811	recursive	all_timesteps
side.texture.fluo.hsv.h.std	t9	0.0989346	recursive	all_timesteps
side.texture.fluo.lab.b.std	t9	0.619665	recursive	all_timesteps
side.texture.fluo.lab.a.std	t9	0.603385	recursive	all_timesteps
side.texture.fluo.lab.l.std	t9	0.633795	recursive	all_timesteps
side.texture.vis.lab.b.mean	t9	0.568567	recursive	all_timesteps
side.texture.vis.hsv.s.mean	t9	0.658275	recursive	all_timesteps
side.texture.vis.hsv.h.mean	t9	0.831193	recursive	all_timesteps
side.texture.vis.lab.a.std	t9	0.189936	recursive	all_timesteps
side.texture.vis.lab.a.mean	t9	0.293996	recursive	all_timesteps
top.intensity.vis.hsv.s.histogram.v_avg.bin.05.051_063	t9	0.577047	recursive	all_timesteps
side.texture.vis.lab.l.std	t9	0.529794	recursive	all_timesteps
side.texture.vis.rgb.b.std	t9	0.281824	recursive	all_timesteps
side.texture.vis.rgb.r.std	t9	0.490197	recursive	all_timesteps
top.geometry.fluo.hull.points	t9	0.200349	recursive	all_timesteps
top.geometry.vis.leaf.curvature.avg	t9	0.175164	recursive	all_timesteps
top.intensity.fluo.hsv.v.skewness	t9	0.33183	recursive	all_timesteps
top.texture.fluo.lab.a.mean	t9	0.541726	recursive	all_timesteps
top.texture.fluo.hsv.v.std	t9	0.571191	recursive	all_timesteps
top.intensity.fluo.intensity.phenol.mean	t9	0.086157	recursive	all_timesteps
top.intensity.vis.hsv.normalized.v.histogram.bin.03.025_038	t9	-0.0489544	recursive	all_timesteps
top.intensity.vis.hsv.h.histogram.s_avg.bin.07.076_089	t9	0.452551	recursive	all_timesteps
top.intensity.vis.hsv.h.histogram.s_avg.bin.05.051_063	t9	0.552414	recursive	all_timesteps
top.intensity.vis.hsv.h.histogram.s_avg.bin.04.038_051	t9	0.4067	recursive	all_timesteps
top.intensity.vis.hsv.h.histogram.s_avg.bin.11.127_140	t9	0.208665	recursive	all_timesteps
top.intensity.vis.hsv.h.histogram.v_avg.bin.06.063_076	t9	0.449479	recursive	all_timesteps
top.intensity.vis.hsv.h.histogram.v_avg.bin.04.038_051	t9	0.275276	recursive	all_timesteps
top.intensity.vis.hsv.h.histogram.v_avg.bin.07.076_089	t9	0.521123	recursive	all_timesteps
top.intensity.vis.hsv.h.red2green	t9	0.328504	recursive	all_timesteps
top.intensity.vis.hsv.normalized.h.histogram.bin.13.153_165	t9	0.0796845	recursive	all_timesteps
top.intensity.vis.hsv.s.histogram.v_avg.bin.06.063_076	t9	0.511775	recursive	all_timesteps
top.intensity.vis.hsv.s.histogram.v_avg.bin.11.127_140	t9	0.242959	recursive	all_timesteps
top.texture.vis.hsv.s.mean	t9	0.770327	recursive	all_timesteps
top.intensity.vis.hsv.s.stddev	t9	0.578801	recursive	all_timesteps
top.intensity.vis.hsv.v.histogram.s_avg.bin.07.076_089	t9	0.422938	recursive	all_timesteps
top.intensity.vis.hsv.v.histogram.s_avg.bin.06.063_076	t9	0.696697	recursive	all_timesteps
top.texture.vis.lab.b.mean	t9	0.627674	recursive	all_timesteps
top.intensity.vis.lab.a.skewness	t9	0.521084	recursive	all_timesteps
top.texture.fluo.hsv.s.mean	t9	0.301974	recursive	all_timesteps
top.texture.fluo.lab.a.std	t9	0.525793	recursive	all_timesteps
top.texture.vis.lab.l.std	t9	0.374324	recursive	all_timesteps
top.texture.fluo.xyz.y.std	t9	0.543438	recursive	all_timesteps
top.texture.fluo.xyz.x.mean	t9	0.538013	recursive	all_timesteps
top.texture.fluo.rgb.g.std	t9	0.314419	recursive	all_timesteps
top.texture.vis.xyz.z.mean	t9	0.474372	recursive	all_timesteps
top.texture.fluo.lab.l.std	t9	0.580634	recursive	all_timesteps
top.texture.fluo.rgb.g.mean	t9	0.0793389	recursive	all_timesteps
top.intensity.vis.hsv.normalized.v.histogram.bin.07.076_089	t10	0.100785	recursive	all_timesteps
side.geometry.vis.hull.points	t10	0.619146	recursive	all_timesteps
top.intensity.vis.hsv.h.skewness	t10	0.681933	recursive	all_timesteps
side.geometry.vis.leaf.curvature.avg	t10	0.299155	recursive	all_timesteps
side.texture.fluo.hsv.h.std	t10	0.171356	recursive	all_timesteps
side.texture.fluo.lab.b.std	t10	0.596935	recursive	all_timesteps
side.texture.fluo.lab.a.std	t10	0.565833	recursive	all_timesteps
side.texture.fluo.lab.l.std	t10	0.603264	recursive	all_timesteps
side.texture.vis.lab.b.mean	t10	0.484188	recursive	all_timesteps
side.texture.vis.hsv.s.mean	t10	0.548654	recursive	all_timesteps
side.texture.vis.hsv.h.mean	t10	0.758576	recursive	all_timesteps
side.texture.vis.lab.a.std	t10	0.232973	recursive	all_timesteps
side.texture.vis.lab.a.mean	t10	0.239636	recursive	all_timesteps
top.intensity.vis.hsv.s.histogram.v_avg.bin.05.051_063	t10	0.421695	recursive	all_timesteps
side.texture.vis.lab.l.std	t10	0.471523	recursive	all_timesteps
side.texture.vis.rgb.b.std	t10	0.203301	recursive	all_timesteps
side.texture.vis.rgb.r.std	t10	0.46382	recursive	all_timesteps
top.geometry.fluo.hull.points	t10	0.143407	recursive	all_timesteps
top.geometry.vis.leaf.curvature.avg	t10	0.0748001	recursive	all_timesteps
top.intensity.fluo.hsv.v.skewness	t10	0.326379	recursive	all_timesteps
top.texture.fluo.lab.a.mean	t10	0.430045	recursive	all_timesteps
top.texture.fluo.hsv.v.std	t10	0.453612	recursive	all_timesteps
top.intensity.fluo.intensity.phenol.mean	t10	0.0311444	recursive	all_timesteps
top.intensity.vis.hsv.normalized.v.histogram.bin.03.025_038	t10	-0.0241166	recursive	all_timesteps
top.intensity.vis.hsv.h.histogram.s_avg.bin.07.076_089	t10	0.343801	recursive	all_timesteps
top.intensity.vis.hsv.h.histogram.s_avg.bin.05.051_063	t10	0.409818	recursive	all_timesteps
top.intensity.vis.hsv.h.histogram.s_avg.bin.04.038_051	t10	0.299733	recursive	all_timesteps
top.intensity.vis.hsv.h.histogram.s_avg.bin.11.127_140	t10	0.0445054	recursive	all_timesteps
top.intensity.vis.hsv.h.histogram.v_avg.bin.06.063_076	t10	0.270018	recursive	all_timesteps
top.intensity.vis.hsv.h.histogram.v_avg.bin.04.038_051	t10	0.140612	recursive	all_timesteps
top.intensity.vis.hsv.h.histogram.v_avg.bin.07.076_089	t10	0.35245	recursive	all_timesteps
top.intensity.vis.hsv.h.red2green	t10	0.439876	recursive	all_timesteps
top.intensity.vis.hsv.normalized.h.histogram.bin.13.153_165	t10	-0.0163601	recursive	all_timesteps
top.intensity.vis.hsv.s.histogram.v_avg.bin.06.063_076	t10	0.347661	recursive	all_timesteps
top.intensity.vis.hsv.s.histogram.v_avg.bin.11.127_140	t10	0.230472	recursive	all_timesteps
top.texture.vis.hsv.s.mean	t10	0.649703	recursive	all_timesteps
top.intensity.vis.hsv.s.stddev	t10	0.501723	recursive	all_timesteps
top.intensity.vis.hsv.v.histogram.s_avg.bin.07.076_089	t10	0.323277	recursive	all_timesteps
top.intensity.vis.hsv.v.histogram.s_avg.bin.06.063_076	t10	0.571471	recursive	all_timesteps
top.texture.vis.lab.b.mean	t10	0.448952	recursive	all_timesteps
top.intensity.vis.lab.a.skewness	t10	0.509074	recursive	all_timesteps
top.texture.fluo.hsv.s.mean	t10	0.222395	recursive	all_timesteps
top.texture.fluo.lab.a.std	t10	0.401135	recursive	all_timesteps
top.texture.vis.lab.l.std	t10	0.213571	recursive	all_timesteps
top.texture.fluo.xyz.y.std	t10	0.440921	recursive	all_timesteps
top.texture.fluo.xyz.x.mean	t10	0.443315	recursive	all_timesteps
top.texture.fluo.rgb.g.std	t10	0.192878	recursive	all_timesteps
top.texture.vis.xyz.z.mean	t10	0.211407	recursive	all_timesteps
top.texture.fluo.lab.l.std	t10	0.45656	recursive	all_timesteps
top.texture.fluo.rgb.g.mean	t10	0.0279334	recursive	all_timesteps
top.intensity.vis.hsv.normalized.v.histogram.bin.07.076_089	t11	0.126123	recursive	all_timesteps
side.geometry.vis.hull.points	t11	0.398906	recursive	all_timesteps
top.intensity.vis.hsv.h.skewness	t11	0.58337	recursive	all_timesteps
side.geometry.vis.leaf.curvature.avg	t11	0.230921	recursive	all_timesteps
side.texture.fluo.hsv.h.std	t11	0.0217024	recursive	all_timesteps
side.texture.fluo.lab.b.std	t11	0.325739	recursive	all_timesteps
side.texture.fluo.lab.a.std	t11	0.322578	recursive	all_timesteps
side.texture.fluo.lab.l.std	t11	0.336429	recursive	all_timesteps
side.texture.vis.lab.b.mean	t11	0.431982	recursive	all_timesteps
side.texture.vis.hsv.s.mean	t11	0.476441	recursive	all_timesteps
side.texture.vis.hsv.h.mean	t11	0.649318	recursive	all_timesteps
side.texture.vis.lab.a.std	t11	0.170444	recursive	all_timesteps
side.texture.vis.lab.a.mean	t11	0.263159	recursive	all_timesteps
top.intensity.vis.hsv.s.histogram.v_avg.bin.05.051_063	t11	0.413697	recursive	all_timesteps
side.texture.vis.lab.l.std	t11	0.388158	recursive	all_timesteps
side.texture.vis.rgb.b.std	t11	0.193967	recursive	all_timesteps
side.texture.vis.rgb.r.std	t11	0.389088	recursive	all_timesteps
top.geometry.fluo.hull.points	t11	0.0455632	recursive	all_timesteps
top.geometry.vis.leaf.curvature.avg	t11	0.0922293	recursive	all_timesteps
top.intensity.fluo.hsv.v.skewness	t11	0.178078	recursive	all_timesteps
top.texture.fluo.lab.a.mean	t11	0.333211	recursive	all_timesteps
top.texture.fluo.hsv.v.std	t11	0.297694	recursive	all_timesteps
top.intensity.fluo.intensity.phenol.mean	t11	-0.030956	recursive	all_timesteps
top.intensity.vis.hsv.normalized.v.histogram.bin.03.025_038	t11	-0.0434624	recursive	all_timesteps
top.intensity.vis.hsv.h.histogram.s_avg.bin.07.076_089	t11	0.314613	recursive	all_timesteps
top.intensity.vis.hsv.h.histogram.s_avg.bin.05.051_063	t11	0.369784	recursive	all_timesteps
top.intensity.vis.hsv.h.histogram.s_avg.bin.04.038_051	t11	0.207873	recursive	all_timesteps
top.intensity.vis.hsv.h.histogram.s_avg.bin.11.127_140	t11	0.0601461	recursive	all_timesteps
top.intensity.vis.hsv.h.histogram.v_avg.bin.06.063_076	t11	0.1995	recursive	all_timesteps
top.intensity.vis.hsv.h.histogram.v_avg.bin.04.038_051	t11	0.184319	recursive	all_timesteps
top.intensity.vis.hsv.h.histogram.v_avg.bin.07.076_089	t11	0.326928	recursive	all_timesteps
top.intensity.vis.hsv.h.red2green	t11	0.251756	recursive	all_timesteps
top.intensity.vis.hsv.normalized.h.histogram.bin.13.153_165	t11	-0.0450714	recursive	all_timesteps
top.intensity.vis.hsv.s.histogram.v_avg.bin.06.063_076	t11	0.268048	recursive	all_timesteps
top.intensity.vis.hsv.s.histogram.v_avg.bin.11.127_140	t11	0.0962351	recursive	all_timesteps
top.texture.vis.hsv.s.mean	t11	0.565201	recursive	all_timesteps
top.intensity.vis.hsv.s.stddev	t11	0.399721	recursive	all_timesteps
top.intensity.vis.hsv.v.histogram.s_avg.bin.07.076_089	t11	0.263556	recursive	all_timesteps
top.intensity.vis.hsv.v.histogram.s_avg.bin.06.063_076	t11	0.421453	recursive	all_timesteps
top.texture.vis.lab.b.mean	t11	0.383351	recursive	all_timesteps
top.intensity.vis.lab.a.skewness	t11	0.361218	recursive	all_timesteps
top.texture.fluo.hsv.s.mean	t11	0.181558	recursive	all_timesteps
top.texture.fluo.lab.a.std	t11	0.237663	recursive	all_timesteps
top.texture.vis.lab.l.std	t11	0.214737	recursive	all_timesteps
top.texture.fluo.xyz.y.std	t11	0.317677	recursive	all_timesteps
top.texture.fluo.xyz.x.mean	t11	0.317525	recursive	all_timesteps
top.texture.fluo.rgb.g.std	t11	0.196196	recursive	all_timesteps
top.texture.vis.xyz.z.mean	t11	0.173049	recursive	all_timesteps
top.texture.fluo.lab.l.std	t11	0.304314	recursive	all_timesteps
top.texture.fluo.rgb.g.mean	t11	-0.0325016	recursive	all_timesteps
top.intensity.vis.hsv.normalized.v.histogram.bin.07.076_089	t12	0.117848	recursive	all_timesteps
side.geometry.vis.hull.points	t12	0.386274	recursive	all_timesteps
top.intensity.vis.hsv.h.skewness	t12	0.493963	recursive	all_timesteps
side.geometry.vis.leaf.curvature.avg	t12	0.169207	recursive	all_timesteps
side.texture.fluo.hsv.h.std	t12	0.13465	recursive	all_timesteps
side.texture.fluo.lab.b.std	t12	0.323537	recursive	all_timesteps
side.texture.fluo.lab.a.std	t12	0.332765	recursive	all_timesteps
side.texture.fluo.lab.l.std	t12	0.300974	recursive	all_timesteps
side.texture.vis.lab.b.mean	t12	0.264882	recursive	all_timesteps
side.texture.vis.hsv.s.mean	t12	0.306229	recursive	all_timesteps
side.texture.vis.hsv.h.mean	t12	0.57535	recursive	all_timesteps
side.texture.vis.lab.a.std	t12	0.222365	recursive	all_timesteps
side.texture.vis.lab.a.mean	t12	0.141971	recursive	all_timesteps
top.intensity.vis.hsv.s.histogram.v_avg.bin.05.051_063	t12	0.271511	recursive	all_timesteps
side.texture.vis.lab.l.std	t12	0.348853	recursive	all_timesteps
side.texture.vis.rgb.b.std	t12	0.117613	recursive	all_timesteps
side.texture.vis.rgb.r.std	t12	0.358479	recursive	all_timesteps
top.geometry.fluo.hull.points	t12	0.12409	recursive	all_timesteps
top.geometry.vis.leaf.curvature.avg	t12	0.153679	recursive	all_timesteps
top.intensity.fluo.hsv.v.skewness	t12	0.145663	recursive	all_timesteps
top.texture.fluo.lab.a.mean	t12	0.2539	recursive	all_timesteps
top.texture.fluo.hsv.v.std	t12	0.274235	recursive	all_timesteps
top.intensity.fluo.intensity.phenol.mean	t12	0.0392289	recursive	all_timesteps
top.intensity.vis.hsv.normalized.v.histogram.bin.03.025_038	t12	-0.0687549	recursive	all_timesteps
top.intensity.vis.hsv.h.histogram.s_avg.bin.07.076_089	t12	0.208089	recursive	all_timesteps
top.intensity.vis.hsv.h.histogram.s_avg.bin.05.051_063	t12	0.158136	recursive	all_timesteps
top.intensity.vis.hsv.h.histogram.s_avg.bin.04.038_051	t12	0.0837136	recursive	all_timesteps
top.intensity.vis.hsv.h.histogram.s_avg.bin.11.127_140	t12	0.122366	recursive	all_timesteps
top.intensity.vis.hsv.h.histogram.v_avg.bin.06.063_076	t12	0.110018	recursive	all_timesteps
top.intensity.vis.hsv.h.histogram.v_avg.bin.04.038_051	t12	0.0696317	recursive	all_timesteps
top.intensity.vis.hsv.h.histogram.v_avg.bin.07.076_089	t12	0.21387	recursive	all_timesteps
top.intensity.vis.hsv.h.red2green	t12	0.188694	recursive	all_timesteps
top.intensity.vis.hsv.normalized.h.histogram.bin.13.153_165	t12	-0.0833624	recursive	all_timesteps
top.intensity.vis.hsv.s.histogram.v_avg.bin.06.063_076	t12	0.160734	recursive	all_timesteps
top.intensity.vis.hsv.s.histogram.v_avg.bin.11.127_140	t12	0.0557605	recursive	all_timesteps
top.texture.vis.hsv.s.mean	t12	0.410664	recursive	all_timesteps
top.intensity.vis.hsv.s.stddev	t12	0.309152	recursive	all_timesteps
top.intensity.vis.hsv.v.histogram.s_avg.bin.07.076_089	t12	0.158913	recursive	all_timesteps
top.intensity.vis.hsv.v.histogram.s_avg.bin.06.063_076	t12	0.278916	recursive	all_timesteps
top.texture.vis.lab.b.mean	t12	0.221486	recursive	all_timesteps
top.intensity.vis.lab.a.skewness	t12	0.271325	recursive	all_timesteps
top.texture.fluo.hsv.s.mean	t12	0.132589	recursive	all_timesteps
top.texture.fluo.lab.a.std	t12	0.21849	recursive	all_timesteps
top.texture.vis.lab.l.std	t12	0.131566	recursive	all_timesteps
top.texture.fluo.xyz.y.std	t12	0.254251	recursive	all_timesteps
top.texture.fluo.xyz.x.mean	t12	0.30038	recursive	all_timesteps
top.texture.fluo.rgb.g.std	t12	0.104468	recursive	all_timesteps
top.texture.vis.xyz.z.mean	t12	0.0793641	recursive	all_timesteps
top.texture.fluo.lab.l.std	t12	0.27804	recursive	all_timesteps
top.texture.fluo.rgb.g.mean	t12	0.0385769	recursive	all_timesteps
top.intensity.vis.hsv.normalized.v.histogram.bin.07.076_089	t13	0.109886	recursive	all_timesteps
side.geometry.vis.hull.points	t13	0.200544	recursive	all_timesteps
top.intensity.vis.hsv.h.skewness	t13	0.320599	recursive	all_timesteps
side.geometry.vis.leaf.curvature.avg	t13	0.0238448	recursive	all_timesteps
side.texture.fluo.hsv.h.std	t13	0.0129676	recursive	all_timesteps
side.texture.fluo.lab.b.std	t13	0.169119	recursive	all_timesteps
side.texture.fluo.lab.a.std	t13	0.182161	recursive	all_timesteps
side.texture.fluo.lab.l.std	t13	0.176857	recursive	all_timesteps
side.texture.vis.lab.b.mean	t13	0.185958	recursive	all_timesteps
side.texture.vis.hsv.s.mean	t13	0.23073	recursive	all_timesteps
side.texture.vis.hsv.h.mean	t13	0.367413	recursive	all_timesteps
side.texture.vis.lab.a.std	t13	0.123454	recursive	all_timesteps
side.texture.vis.lab.a.mean	t13	0.0894775	recursive	all_timesteps
top.intensity.vis.hsv.s.histogram.v_avg.bin.05.051_063	t13	0.333826	recursive	all_timesteps
side.texture.vis.lab.l.std	t13	0.217546	recursive	all_timesteps
side.texture.vis.rgb.b.std	t13	0.0260293	recursive	all_timesteps
side.texture.vis.rgb.r.std	t13	0.251471	recursive	all_timesteps
top.geometry.fluo.hull.points	t13	0.0622539	recursive	all_timesteps
top.geometry.vis.leaf.curvature.avg	t13	0.060316	recursive	all_timesteps
top.intensity.fluo.hsv.v.skewness	t13	0.149933	recursive	all_timesteps
top.texture.fluo.lab.a.mean	t13	0.145961	recursive	all_timesteps
top.texture.fluo.hsv.v.std	t13	0.0794257	recursive	all_timesteps
top.intensity.fluo.intensity.phenol.mean	t13	-0.0485178	recursive	all_timesteps
top.intensity.vis.hsv.normalized.v.histogram.bin.03.025_038	t13	-0.0391877	recursive	all_timesteps
top.intensity.vis.hsv.h.histogram.s_avg.bin.07.076_089	t13	0.198099	recursive	all_timesteps
top.intensity.vis.hsv.h.histogram.s_avg.bin.05.051_063	t13	0.143412	recursive	all_timesteps
top.intensity.vis.hsv.h.histogram.s_avg.bin.04.038_051	t13	0.0799597	recursive	all_timesteps
top.intensity.vis.hsv.h.histogram.s_avg.bin.11.127_140	t13	0.112267	recursive	all_timesteps
top.intensity.vis.hsv.h.histogram.v_avg.bin.06.063_076	t13	0.0905848	recursive	all_timesteps
top.intensity.vis.hsv.h.histogram.v_avg.bin.04.038_051	t13	0.102913	recursive	all_timesteps
top.intensity.vis.hsv.h.histogram.v_avg.bin.07.076_089	t13	0.274219	recursive	all_timesteps
top.intensity.vis.hsv.h.red2green	t13	0.00345287	recursive	all_timesteps
top.intensity.vis.hsv.normalized.h.histogram.bin.13.153_165	t13	0.00878581	recursive	all_timesteps
top.intensity.vis.hsv.s.histogram.v_avg.bin.06.063_076	t13	0.178533	recursive	all_timesteps
top.intensity.vis.hsv.s.histogram.v_avg.bin.11.127_140	t13	0.0519989	recursive	all_timesteps
top.texture.vis.hsv.s.mean	t13	0.354203	recursive	all_timesteps
top.intensity.vis.hsv.s.stddev	t13	0.247098	recursive	all_timesteps
top.intensity.vis.hsv.v.histogram.s_avg.bin.07.076_089	t13	0.133785	recursive	all_timesteps
top.intensity.vis.hsv.v.histogram.s_avg.bin.06.063_076	t13	0.15703	recursive	all_timesteps
top.texture.vis.lab.b.mean	t13	0.193221	recursive	all_timesteps
top.intensity.vis.lab.a.skewness	t13	0.225388	recursive	all_timesteps
top.texture.fluo.hsv.s.mean	t13	0.102312	recursive	all_timesteps
top.texture.fluo.lab.a.std	t13	0.0416965	recursive	all_timesteps
top.texture.vis.lab.l.std	t13	0.11358	recursive	all_timesteps
top.texture.fluo.xyz.y.std	t13	0.0832891	recursive	all_timesteps
top.texture.fluo.xyz.x.mean	t13	0.0839306	recursive	all_timesteps
top.texture.fluo.rgb.g.std	t13	0.0137338	recursive	all_timesteps
top.texture.vis.xyz.z.mean	t13	0.0873753	recursive	all_timesteps
top.texture.fluo.lab.l.std	t13	0.0832704	recursive	all_timesteps
top.texture.fluo.rgb.g.mean	t13	-0.0501804	recursive	all_timesteps
top.intensity.vis.hsv.normalized.v.histogram.bin.07.076_089	t14	0.114214	recursive	all_timesteps
side.geometry.vis.hull.points	t14	0.204665	recursive	all_timesteps
top.intensity.vis.hsv.h.skewness	t14	0.236871	recursive	all_timesteps
side.geometry.vis.leaf.curvature.avg	t14	-0.00406179	recursive	all_timesteps
side.texture.fluo.hsv.h.std	t14	0.0746161	recursive	all_timesteps
side.texture.fluo.lab.b.std	t14	0.125046	recursive	all_timesteps
side.texture.fluo.lab.a.std	t14	0.125212	recursive	all_timesteps
side.texture.fluo.lab.l.std	t14	0.109842	recursive	all_timesteps
side.texture.vis.lab.b.mean	t14	0.0205673	recursive	all_timesteps
side.texture.vis.hsv.s.mean	t14	0.11598	recursive	all_timesteps
side.texture.vis.hsv.h.mean	t14	0.266192	recursive	all_timesteps
side.texture.vis.lab.a.std	t14	0.0699342	recursive	all_timesteps
side.texture.vis.lab.a.mean	t14	-0.0289513	recursive	all_timesteps
top.intensity.vis.hsv.s.histogram.v_avg.bin.05.051_063	t14	0.147991	recursive	all_timesteps
side.texture.vis.lab.l.std	t14	0.143281	recursive	all_timesteps
side.texture.vis.rgb.b.std	t14	0.0252137	recursive	all_timesteps
side.texture.vis.rgb.r.std	t14	0.14337	recursive	all_timesteps
top.geometry.fluo.hull.points	t14	0.0713602	recursive	all_timesteps
top.geometry.vis.leaf.curvature.avg	t14	0.0661118	recursive	all_timesteps
top.intensity.fluo.hsv.v.skewness	t14	0.0777979	recursive	all_timesteps
top.texture.fluo.lab.a.mean	t14	0.122742	recursive	all_timesteps
top.texture.fluo.hsv.v.std	t14	0.0703368	recursive	all_timesteps
top.intensity.fluo.intensity.phenol.mean	t14	0.0552619	recursive	all_timesteps
top.intensity.vis.hsv.normalized.v.histogram.bin.03.025_038	t14	-0.00481905	recursive	all_timesteps
top.intensity.vis.hsv.h.histogram.s_avg.bin.07.076_089	t14	0.0825965	recursive	all_timesteps
top.intensity.vis.hsv.h.histogram.s_avg.bin.05.051_063	t14	0.0387063	recursive	all_timesteps
top.intensity.vis.hsv.h.histogram.s_avg.bin.04.038_051	t14	0.0225866	recursive	all_timesteps
top.intensity.vis.hsv.h.histogram.s_avg.bin.11.127_140	t14	0.152109	recursive	all_timesteps
top.intensity.vis.hsv.h.histogram.v_avg.bin.06.063_076	t14	0.0750921	recursive	all_timesteps
top.intensity.vis.hsv.h.histogram.v_avg.bin.04.038_051	t14	0.0272631	recursive	all_timesteps
top.intensity.vis.hsv.h.histogram.v_avg.bin.07.076_089	t14	0.131504	recursive	all_timesteps
top.intensity.vis.hsv.h.red2green	t14	0.0958895	recursive	all_timesteps
top.intensity.vis.hsv.normalized.h.histogram.bin.13.153_165	t14	0.0571093	recursive	all_timesteps
top.intensity.vis.hsv.s.histogram.v_avg.bin.06.063_076	t14	0.105317	recursive	all_timesteps
top.intensity.vis.hsv.s.histogram.v_avg.bin.11.127_140	t14	0.0349688	recursive	all_timesteps
top.texture.vis.hsv.s.mean	t14	0.196131	recursive	all_timesteps
top.intensity.vis.hsv.s.stddev	t14	0.183212	recursive	all_timesteps
top.intensity.vis.hsv.v.histogram.s_avg.bin.07.076_089	t14	0.064141	recursive	all_timesteps
top.intensity.vis.hsv.v.histogram.s_avg.bin.06.063_076	t14	0.0588801	recursive	all_timesteps
top.texture.vis.lab.b.mean	t14	0.0995071	recursive	all_timesteps
top.intensity.vis.lab.a.skewness	t14	0.105313	recursive	all_timesteps
top.texture.fluo.hsv.s.mean	t14	0.108424	recursive	all_timesteps
top.texture.fluo.lab.a.std	t14	0.0547784	recursive	all_timesteps
top.texture.vis.lab.l.std	t14	0.0114793	recursive	all_timesteps
top.texture.fluo.xyz.y.std	t14	0.0659712	recursive	all_timesteps
top.texture.fluo.xyz.x.mean	t14	0.141238	recursive	all_timesteps
top.texture.fluo.rgb.g.std	t14	0.00597104	recursive	all_timesteps
top.texture.vis.xyz.z.mean	t14	0.074437	recursive	all_timesteps
top.texture.fluo.lab.l.std	t14	0.0737301	recursive	all_timesteps
top.texture.fluo.rgb.g.mean	t14	0.0545994	recursive	all_timesteps
top.intensity.vis.hsv.normalized.v.histogram.bin.07.076_089	t15	0.0583919	recursive	all_timesteps
side.geometry.vis.hull.points	t15	0.0989064	recursive	all_timesteps
top.intensity.vis.hsv.h.skewness	t15	0.0760409	recursive	all_timesteps
side.geometry.vis.leaf.curvature.avg	t15	0.0420878	recursive	all_timesteps
side.texture.fluo.hsv.h.std	t15	-0.00187364	recursive	all_timesteps
side.texture.fluo.lab.b.std	t15	0.0571788	recursive	all_timesteps
side.texture.fluo.lab.a.std	t15	0.0538074	recursive	all_timesteps
side.texture.fluo.lab.l.std	t15	0.0668733	recursive	all_timesteps
side.texture.vis.lab.b.mean	t15	0.0763216	recursive	all_timesteps
side.texture.vis.hsv.s.mean	t15	0.0180982	recursive	all_timesteps
side.texture.vis.hsv.h.mean	t15	0.139811	recursive	all_timesteps
side.texture.vis.lab.a.std	t15	0.00434574	recursive	all_timesteps
side.texture.vis.lab.a.mean	t15	0.0647783	recursive	all_timesteps
top.intensity.vis.hsv.s.histogram.v_avg.bin.05.051_063	t15	0.0978069	recursive	all_timesteps
side.texture.vis.lab.l.std	t15	0.0370573	recursive	all_timesteps
side.texture.vis.rgb.b.std	t15	-0.0181311	recursive	all_timesteps
side.texture.vis.rgb.r.std	t15	0.0451073	recursive	all_timesteps
top.geometry.fluo.hull.points	t15	0.0645358	recursive	all_timesteps
top.geometry.vis.leaf.curvature.avg	t15	0.00851339	recursive	all_timesteps
top.intensity.fluo.hsv.v.skewness	t15	0.0871511	recursive	all_timesteps
top.texture.fluo.lab.a.mean	t15	0.0934049	recursive	all_timesteps
top.texture.fluo.hsv.v.std	t15	-0.0113836	recursive	all_timesteps
top.intensity.fluo.intensity.phenol.mean	t15	0.020286	recursive	all_timesteps
top.intensity.vis.hsv.normalized.v.histogram.bin.03.025_038	t15	0.00630032	recursive	all_timesteps
top.intensity.vis.hsv.h.histogram.s_avg.bin.07.076_089	t15	0.0485628	recursive	all_timesteps
top.intensity.vis.hsv.h.histogram.s_avg.bin.05.051_063	t15	0.0462438	recursive	all_timesteps
top.intensity.vis.hsv.h.histogram.s_avg.bin.04.038_051	t15	-0.0176313	recursive	all_timesteps
top.intensity.vis.hsv.h.histogram.s_avg.bin.11.127_140	t15	0.0712792	recursive	all_timesteps
top.intensity.vis.hsv.h.histogram.v_avg.bin.06.063_076	t15	0.012814	recursive	all_timesteps
top.intensity.vis.hsv.h.histogram.v_avg.bin.04.038_051	t15	0.0244647	recursive	all_timesteps
top.intensity.vis.hsv.h.histogram.v_avg.bin.07.076_089	t15	0.0886655	recursive	all_timesteps
top.intensity.vis.hsv.h.red2green	t15	-0.00729161	recursive	all_timesteps
top.intensity.vis.hsv.normalized.h.histogram.bin.13.153_165	t15	0.0457428	recursive	all_timesteps
top.intensity.vis.hsv.s.histogram.v_avg.bin.06.063_076	t15	0.00515995	recursive	all_timesteps
top.intensity.vis.hsv.s.histogram.v_avg.bin.11.127_140	t15	0.0238794	recursive	all_timesteps
top.texture.vis.hsv.s.mean	t15	0.111088	recursive	all_timesteps
top.intensity.vis.hsv.s.stddev	t15	0.161668	recursive	all_timesteps
top.intensity.vis.hsv.v.histogram.s_avg.bin.07.076_089	t15	0.00607973	recursive	all_timesteps
top.intensity.vis.hsv.v.histogram.s_avg.bin.06.063_076	t15	-0.000398857	recursive	all_timesteps
top.texture.vis.lab.b.mean	t15	0.0444439	recursive	all_timesteps
top.intensity.vis.lab.a.skewness	t15	0.0992712	recursive	all_timesteps
top.texture.fluo.hsv.s.mean	t15	0.106503	recursive	all_timesteps
top.texture.fluo.lab.a.std	t15	-0.0307848	recursive	all_timesteps
top.texture.vis.lab.l.std	t15	0.0105977	recursive	all_timesteps
top.texture.fluo.xyz.y.std	t15	0.012327	recursive	all_timesteps
top.texture.fluo.xyz.x.mean	t15	0.049713	recursive	all_timesteps
top.texture.fluo.rgb.g.std	t15	-0.0365513	recursive	all_timesteps
top.texture.vis.xyz.z.mean	t15	0.0417119	recursive	all_timesteps
top.texture.fluo.lab.l.std	t15	-0.0148792	recursive	all_timesteps
top.texture.fluo.rgb.g.mean	t15	0.0204387	recursive	all_timesteps
top.intensity.vis.hsv.normalized.v.histogram.bin.07.076_089	t16	0.0448564	recursive	all_timesteps
side.geometry.vis.hull.points	t16	0.0443457	recursive	all_timesteps
top.intensity.vis.hsv.h.skewness	t16	0.0763931	recursive	all_timesteps
side.geometry.vis.leaf.curvature.avg	t16	0.0247309	recursive	all_timesteps
side.texture.fluo.hsv.h.std	t16	0.0012109	recursive	all_timesteps
side.texture.fluo.lab.b.std	t16	0.0661746	recursive	all_timesteps
side.texture.fluo.lab.a.std	t16	0.0739659	recursive	all_timesteps
side.texture.fluo.lab.l.std	t16	0.0593726	recursive	all_timesteps
side.texture.vis.lab.b.mean	t16	0.0321583	recursive	all_timesteps
side.texture.vis.hsv.s.mean	t16	0.00161854	recursive	all_timesteps
side.texture.vis.hsv.h.mean	t16	0.0970665	recursive	all_timesteps
side.texture.vis.lab.a.std	t16	0.0226748	recursive	all_timesteps
side.texture.vis.lab.a.mean	t16	0.0307979	recursive	all_timesteps
top.intensity.vis.hsv.s.histogram.v_avg.bin.05.051_063	t16	0.0433662	recursive	all_timesteps
side.texture.vis.lab.l.std	t16	0.00596699	recursive	all_timesteps
side.texture.vis.rgb.b.std	t16	-0.0100827	recursive	all_timesteps
side.texture.vis.rgb.r.std	t16	-0.0163883	recursive	all_timesteps
top.geometry.fluo.hull.points	t16	-0.041313	recursive	all_timesteps
top.geometry.vis.leaf.curvature.avg	t16	0.0493604	recursive	all_timesteps
top.intensity.fluo.hsv.v.skewness	t16	-0.0594212	recursive	all_timesteps
top.texture.fluo.lab.a.mean	t16	0.118321	recursive	all_timesteps
top.texture.fluo.hsv.v.std	t16	-0.0137194	recursive	all_timesteps
top.intensity.fluo.intensity.phenol.mean	t16	-0.0333797	recursive	all_timesteps
top.intensity.vis.hsv.normalized.v.histogram.bin.03.025_038	t16	-0.0285577	recursive	all_timesteps
top.intensity.vis.hsv.h.histogram.s_avg.bin.07.076_089	t16	-0.0220852	recursive	all_timesteps
top.intensity.vis.hsv.h.histogram.s_avg.bin.05.051_063	t16	-0.0273675	recursive	all_timesteps
top.intensity.vis.hsv.h.histogram.s_avg.bin.04.038_051	t16	-0.0612252	recursive	all_timesteps
top.intensity.vis.hsv.h.histogram.s_avg.bin.11.127_140	t16	0.127762	recursive	all_timesteps
top.intensity.vis.hsv.h.histogram.v_avg.bin.06.063_076	t16	-0.00730595	recursive	all_timesteps
top.intensity.vis.hsv.h.histogram.v_avg.bin.04.038_051	t16	-0.0323409	recursive	all_timesteps
top.intensity.vis.hsv.h.histogram.v_avg.bin.07.076_089	t16	0.0304857	recursive	all_timesteps
top.intensity.vis.hsv.h.red2green	t16	0.0868205	recursive	all_timesteps
top.intensity.vis.hsv.normalized.h.histogram.bin.13.153_165	t16	-0.063533	recursive	all_timesteps
top.intensity.vis.hsv.s.histogram.v_avg.bin.06.063_076	t16	-0.0176693	recursive	all_timesteps
top.intensity.vis.hsv.s.histogram.v_avg.bin.11.127_140	t16	0.0144622	recursive	all_timesteps
top.texture.vis.hsv.s.mean	t16	-0.0169415	recursive	all_timesteps
top.intensity.vis.hsv.s.stddev	t16	0.0628268	recursive	all_timesteps
top.intensity.vis.hsv.v.histogram.s_avg.bin.07.076_089	t16	-0.0123531	recursive	all_timesteps
top.intensity.vis.hsv.v.histogram.s_avg.bin.06.063_076	t16	0.00232055	recursive	all_timesteps
top.texture.vis.lab.b.mean	t16	-0.0212122	recursive	all_timesteps
top.intensity.vis.lab.a.skewness	t16	0.0749766	recursive	all_timesteps
top.texture.fluo.hsv.s.mean	t16	0.000351927	recursive	all_timesteps
top.texture.fluo.lab.a.std	t16	-0.0168877	recursive	all_timesteps
top.texture.vis.lab.l.std	t16	0.00334796	recursive	all_timesteps
top.texture.fluo.xyz.y.std	t16	-0.00929202	recursive	all_timesteps
top.texture.fluo.xyz.x.mean	t16	0.0847766	recursive	all_timesteps
top.texture.fluo.rgb.g.std	t16	-0.056519	recursive	all_timesteps
top.texture.vis.xyz.z.mean	t16	0.0208367	recursive	all_timesteps
top.texture.fluo.lab.l.std	t16	-0.0174011	recursive	all_timesteps
top.texture.fluo.rgb.g.mean	t16	-0.0354238	recursive	all_timesteps
top.intensity.vis.hsv.normalized.v.histogram.bin.07.076_089	t17	0.0306516	recursive	all_timesteps
side.geometry.vis.hull.points	t17	0.0149826	recursive	all_timesteps
top.intensity.vis.hsv.h.skewness	t17	0.0261617	recursive	all_timesteps
side.geometry.vis.leaf.curvature.avg	t17	-0.0104012	recursive	all_timesteps
side.texture.fluo.hsv.h.std	t17	-0.022629	recursive	all_timesteps
side.texture.fluo.lab.b.std	t17	0.0190063	recursive	all_timesteps
side.texture.fluo.lab.a.std	t17	0.0247951	recursive	all_timesteps
side.texture.fluo.lab.l.std	t17	0.0354407	recursive	all_timesteps
side.texture.vis.lab.b.mean	t17	0.0460156	recursive	all_timesteps
side.texture.vis.hsv.s.mean	t17	0.0235399	recursive	all_timesteps
side.texture.vis.hsv.h.mean	t17	0.0852032	recursive	all_timesteps
side.texture.vis.lab.a.std	t17	0.0243573	recursive	all_timesteps
side.texture.vis.lab.a.mean	t17	0.0323946	recursive	all_timesteps
top.intensity.vis.hsv.s.histogram.v_avg.bin.05.051_063	t17	0.0455112	recursive	all_timesteps
side.texture.vis.lab.l.std	t17	0.0121606	recursive	all_timesteps
side.texture.vis.rgb.b.std	t17	-0.0636603	recursive	all_timesteps
side.texture.vis.rgb.r.std	t17	0.0208657	recursive	all_timesteps
top.geometry.fluo.hull.points	t17	-0.00485488	recursive	all_timesteps
top.geometry.vis.leaf.curvature.avg	t17	0.000580597	recursive	all_timesteps
top.intensity.fluo.hsv.v.skewness	t17	-0.0488254	recursive	all_timesteps
top.texture.fluo.lab.a.mean	t17	0.058389	recursive	all_timesteps
top.texture.fluo.hsv.v.std	t17	-0.0721188	recursive	all_timesteps
top.intensity.fluo.intensity.phenol.mean	t17	0.0332234	recursive	all_timesteps
top.intensity.vis.hsv.normalized.v.histogram.bin.03.025_038	t17	-0.0267147	recursive	all_timesteps
top.intensity.vis.hsv.h.histogram.s_avg.bin.07.076_089	t17	-0.00459944	recursive	all_timesteps
top.intensity.vis.hsv.h.histogram.s_avg.bin.05.051_063	t17	-0.00379348	recursive	all_timesteps
top.intensity.vis.hsv.h.histogram.s_avg.bin.04.038_051	t17	-0.0431227	recursive	all_timesteps
top.intensity.vis.hsv.h.histogram.s_avg.bin.11.127_140	t17	0.0939699	recursive	all_timesteps
top.intensity.vis.hsv.h.histogram.v_avg.bin.06.063_076	t17	-0.0263908	recursive	all_timesteps
top.intensity.vis.hsv.h.histogram.v_avg.bin.04.038_051	t17	-0.000980226	recursive	all_timesteps
top.intensity.vis.hsv.h.histogram.v_avg.bin.07.076_089	t17	-0.00156254	recursive	all_timesteps
top.intensity.vis.hsv.h.red2green	t17	-0.023108	recursive	all_timesteps
top.intensity.vis.hsv.normalized.h.histogram.bin.13.153_165	t17	-0.0644076	recursive	all_timesteps
top.intensity.vis.hsv.s.histogram.v_avg.bin.06.063_076	t17	-0.0113115	recursive	all_timesteps
top.intensity.vis.hsv.s.histogram.v_avg.bin.11.127_140	t17	0.00787191	recursive	all_timesteps
top.texture.vis.hsv.s.mean	t17	-0.00265788	recursive	all_timesteps
top.intensity.vis.hsv.s.stddev	t17	0.133135	recursive	all_timesteps
top.intensity.vis.hsv.v.histogram.s_avg.bin.07.076_089	t17	-0.00974567	recursive	all_timesteps
top.intensity.vis.hsv.v.histogram.s_avg.bin.06.063_076	t17	0.00329368	recursive	all_timesteps
top.texture.vis.lab.b.mean	t17	-0.0180936	recursive	all_timesteps
top.intensity.vis.lab.a.skewness	t17	0.0966296	recursive	all_timesteps
top.texture.fluo.hsv.s.mean	t17	0.072355	recursive	all_timesteps
top.texture.fluo.lab.a.std	t17	-0.0764164	recursive	all_timesteps
top.texture.vis.lab.l.std	t17	0.0195743	recursive	all_timesteps
top.texture.fluo.xyz.y.std	t17	-0.0571797	recursive	all_timesteps
top.texture.fluo.xyz.x.mean	t17	-0.0407292	recursive	all_timesteps
top.texture.fluo.rgb.g.std	t17	-0.0703588	recursive	all_timesteps
top.texture.vis.xyz.z.mean	t17	-0.00488847	recursive	all_timesteps
top.texture.fluo.lab.l.std	t17	-0.0758109	recursive	all_timesteps
[truncated: 401 more rows]
