# Supplementary material for: Predicting plant trait dynamics from genetic markers
Source: Nat Plants. 2025 Apr 17;11(5):1018–27. doi: 10.1038/s41477-025-01986-y (PMC12095066; doi:10.1038/s41477-025-01986-y)
Supplement: Supplementary file 9 — Accuracies of all traits at all timepoints after applying algorithm 2. [file 41477_2025_1986_MOESM9_ESM.xlsx]

## Sheet: Sheet1
Trait	Time	Accuracy	Method	Timepoints
top.intensity.vis.hsv.normalized.v.histogram.bin.07.076_089	t2	0.496234	iterative	all_timesteps
side.geometry.vis.hull.points	t2	0.727305	iterative	all_timesteps
top.intensity.vis.hsv.h.skewness	t2	0.695681	iterative	all_timesteps
side.geometry.vis.leaf.curvature.avg	t2	0.657915	iterative	all_timesteps
side.texture.fluo.hsv.h.std	t2	0.223044	iterative	all_timesteps
side.texture.fluo.lab.b.std	t2	0.926114	iterative	all_timesteps
side.texture.fluo.lab.a.std	t2	0.910031	iterative	all_timesteps
side.texture.fluo.lab.l.std	t2	0.914278	iterative	all_timesteps
side.texture.vis.lab.b.mean	t2	0.867927	iterative	all_timesteps
side.texture.vis.hsv.s.mean	t2	0.791923	iterative	all_timesteps
side.texture.vis.hsv.h.mean	t2	0.792287	iterative	all_timesteps
side.texture.vis.lab.a.std	t2	0.518457	iterative	all_timesteps
side.texture.vis.lab.a.mean	t2	0.631179	iterative	all_timesteps
top.intensity.vis.hsv.s.histogram.v_avg.bin.05.051_063	t2	0.769443	iterative	all_timesteps
side.texture.vis.lab.l.std	t2	0.730447	iterative	all_timesteps
side.texture.vis.rgb.b.std	t2	0.767766	iterative	all_timesteps
side.texture.vis.rgb.r.std	t2	0.767667	iterative	all_timesteps
top.geometry.fluo.hull.points	t2	0.371916	iterative	all_timesteps
top.geometry.vis.leaf.curvature.avg	t2	0.267395	iterative	all_timesteps
top.intensity.fluo.hsv.v.skewness	t2	0.580988	iterative	all_timesteps
top.texture.fluo.lab.a.mean	t2	0.933235	iterative	all_timesteps
top.texture.fluo.hsv.v.std	t2	0.926573	iterative	all_timesteps
top.intensity.fluo.intensity.phenol.mean	t2	0.601306	iterative	all_timesteps
top.intensity.vis.hsv.normalized.v.histogram.bin.03.025_038	t2	-0.234663	iterative	all_timesteps
top.intensity.vis.hsv.h.histogram.s_avg.bin.07.076_089	t2	0.335694	iterative	all_timesteps
top.intensity.vis.hsv.h.histogram.s_avg.bin.05.051_063	t2	0.801529	iterative	all_timesteps
top.intensity.vis.hsv.h.histogram.s_avg.bin.04.038_051	t2	0.607481	iterative	all_timesteps
top.intensity.vis.hsv.h.histogram.s_avg.bin.11.127_140	t2	0.345346	iterative	all_timesteps
top.intensity.vis.hsv.h.histogram.v_avg.bin.06.063_076	t2	0.757097	iterative	all_timesteps
top.intensity.vis.hsv.h.histogram.v_avg.bin.04.038_051	t2	0.828481	iterative	all_timesteps
top.intensity.vis.hsv.h.histogram.v_avg.bin.07.076_089	t2	0.838854	iterative	all_timesteps
top.intensity.vis.hsv.h.red2green	t2	0.590728	iterative	all_timesteps
top.intensity.vis.hsv.normalized.h.histogram.bin.13.153_165	t2	0.507731	iterative	all_timesteps
top.intensity.vis.hsv.s.histogram.v_avg.bin.06.063_076	t2	0.824389	iterative	all_timesteps
top.intensity.vis.hsv.s.histogram.v_avg.bin.11.127_140	t2	0.599325	iterative	all_timesteps
top.texture.vis.hsv.s.mean	t2	0.899303	iterative	all_timesteps
top.intensity.vis.hsv.s.stddev	t2	0.417498	iterative	all_timesteps
top.intensity.vis.hsv.v.histogram.s_avg.bin.07.076_089	t2	0.588223	iterative	all_timesteps
top.intensity.vis.hsv.v.histogram.s_avg.bin.06.063_076	t2	0.799506	iterative	all_timesteps
top.texture.vis.lab.b.mean	t2	0.913573	iterative	all_timesteps
top.intensity.vis.lab.a.skewness	t2	0.152258	iterative	all_timesteps
top.texture.fluo.hsv.s.mean	t2	0.162546	iterative	all_timesteps
top.texture.fluo.lab.a.std	t2	0.876838	iterative	all_timesteps
top.texture.vis.lab.l.std	t2	0.800129	iterative	all_timesteps
top.texture.fluo.xyz.y.std	t2	0.948771	iterative	all_timesteps
top.texture.fluo.xyz.x.mean	t2	0.948607	iterative	all_timesteps
top.texture.fluo.rgb.g.std	t2	0.811793	iterative	all_timesteps
top.texture.vis.xyz.z.mean	t2	0.90143	iterative	all_timesteps
top.texture.fluo.lab.l.std	t2	0.929447	iterative	all_timesteps
top.texture.fluo.rgb.g.mean	t2	0.613663	iterative	all_timesteps
top.intensity.vis.hsv.normalized.v.histogram.bin.07.076_089	t3	0.525536	iterative	all_timesteps
side.geometry.vis.hull.points	t3	0.808299	iterative	all_timesteps
top.intensity.vis.hsv.h.skewness	t3	0.808712	iterative	all_timesteps
side.geometry.vis.leaf.curvature.avg	t3	0.679965	iterative	all_timesteps
side.texture.fluo.hsv.h.std	t3	0.397206	iterative	all_timesteps
side.texture.fluo.lab.b.std	t3	0.947482	iterative	all_timesteps
side.texture.fluo.lab.a.std	t3	0.927072	iterative	all_timesteps
side.texture.fluo.lab.l.std	t3	0.938286	iterative	all_timesteps
side.texture.vis.lab.b.mean	t3	0.913297	iterative	all_timesteps
side.texture.vis.hsv.s.mean	t3	0.867142	iterative	all_timesteps
side.texture.vis.hsv.h.mean	t3	0.874767	iterative	all_timesteps
side.texture.vis.lab.a.std	t3	0.634752	iterative	all_timesteps
side.texture.vis.lab.a.mean	t3	0.775822	iterative	all_timesteps
top.intensity.vis.hsv.s.histogram.v_avg.bin.05.051_063	t3	0.822407	iterative	all_timesteps
side.texture.vis.lab.l.std	t3	0.813786	iterative	all_timesteps
side.texture.vis.rgb.b.std	t3	0.809227	iterative	all_timesteps
side.texture.vis.rgb.r.std	t3	0.849795	iterative	all_timesteps
top.geometry.fluo.hull.points	t3	0.43657	iterative	all_timesteps
top.geometry.vis.leaf.curvature.avg	t3	0.33903	iterative	all_timesteps
top.intensity.fluo.hsv.v.skewness	t3	0.719541	iterative	all_timesteps
top.texture.fluo.lab.a.mean	t3	0.950123	iterative	all_timesteps
top.texture.fluo.hsv.v.std	t3	0.93201	iterative	all_timesteps
top.intensity.fluo.intensity.phenol.mean	t3	0.603192	iterative	all_timesteps
top.intensity.vis.hsv.normalized.v.histogram.bin.03.025_038	t3	-0.275905	iterative	all_timesteps
top.intensity.vis.hsv.h.histogram.s_avg.bin.07.076_089	t3	0.466469	iterative	all_timesteps
top.intensity.vis.hsv.h.histogram.s_avg.bin.05.051_063	t3	0.871923	iterative	all_timesteps
top.intensity.vis.hsv.h.histogram.s_avg.bin.04.038_051	t3	0.630323	iterative	all_timesteps
top.intensity.vis.hsv.h.histogram.s_avg.bin.11.127_140	t3	0.445729	iterative	all_timesteps
top.intensity.vis.hsv.h.histogram.v_avg.bin.06.063_076	t3	0.819106	iterative	all_timesteps
top.intensity.vis.hsv.h.histogram.v_avg.bin.04.038_051	t3	0.814216	iterative	all_timesteps
top.intensity.vis.hsv.h.histogram.v_avg.bin.07.076_089	t3	0.893085	iterative	all_timesteps
top.intensity.vis.hsv.h.red2green	t3	0.719825	iterative	all_timesteps
top.intensity.vis.hsv.normalized.h.histogram.bin.13.153_165	t3	0.570293	iterative	all_timesteps
top.intensity.vis.hsv.s.histogram.v_avg.bin.06.063_076	t3	0.870034	iterative	all_timesteps
top.intensity.vis.hsv.s.histogram.v_avg.bin.11.127_140	t3	0.6463	iterative	all_timesteps
top.texture.vis.hsv.s.mean	t3	0.939068	iterative	all_timesteps
top.intensity.vis.hsv.s.stddev	t3	0.566268	iterative	all_timesteps
top.intensity.vis.hsv.v.histogram.s_avg.bin.07.076_089	t3	0.723451	iterative	all_timesteps
top.intensity.vis.hsv.v.histogram.s_avg.bin.06.063_076	t3	0.879328	iterative	all_timesteps
top.texture.vis.lab.b.mean	t3	0.947548	iterative	all_timesteps
top.intensity.vis.lab.a.skewness	t3	0.253909	iterative	all_timesteps
top.texture.fluo.hsv.s.mean	t3	0.234046	iterative	all_timesteps
top.texture.fluo.lab.a.std	t3	0.885576	iterative	all_timesteps
top.texture.vis.lab.l.std	t3	0.872057	iterative	all_timesteps
top.texture.fluo.xyz.y.std	t3	0.956136	iterative	all_timesteps
top.texture.fluo.xyz.x.mean	t3	0.955343	iterative	all_timesteps
top.texture.fluo.rgb.g.std	t3	0.8305	iterative	all_timesteps
top.texture.vis.xyz.z.mean	t3	0.91767	iterative	all_timesteps
top.texture.fluo.lab.l.std	t3	0.936284	iterative	all_timesteps
top.texture.fluo.rgb.g.mean	t3	0.611779	iterative	all_timesteps
top.intensity.vis.hsv.normalized.v.histogram.bin.07.076_089	t4	0.50769	iterative	all_timesteps
side.geometry.vis.hull.points	t4	0.841745	iterative	all_timesteps
top.intensity.vis.hsv.h.skewness	t4	0.877633	iterative	all_timesteps
side.geometry.vis.leaf.curvature.avg	t4	0.680624	iterative	all_timesteps
side.texture.fluo.hsv.h.std	t4	0.500277	iterative	all_timesteps
side.texture.fluo.lab.b.std	t4	0.934014	iterative	all_timesteps
side.texture.fluo.lab.a.std	t4	0.912297	iterative	all_timesteps
side.texture.fluo.lab.l.std	t4	0.927075	iterative	all_timesteps
side.texture.vis.lab.b.mean	t4	0.929986	iterative	all_timesteps
side.texture.vis.hsv.s.mean	t4	0.881861	iterative	all_timesteps
side.texture.vis.hsv.h.mean	t4	0.923373	iterative	all_timesteps
side.texture.vis.lab.a.std	t4	0.714813	iterative	all_timesteps
side.texture.vis.lab.a.mean	t4	0.855982	iterative	all_timesteps
top.intensity.vis.hsv.s.histogram.v_avg.bin.05.051_063	t4	0.839207	iterative	all_timesteps
side.texture.vis.lab.l.std	t4	0.856193	iterative	all_timesteps
side.texture.vis.rgb.b.std	t4	0.836047	iterative	all_timesteps
side.texture.vis.rgb.r.std	t4	0.873747	iterative	all_timesteps
top.geometry.fluo.hull.points	t4	0.460347	iterative	all_timesteps
top.geometry.vis.leaf.curvature.avg	t4	0.377754	iterative	all_timesteps
top.intensity.fluo.hsv.v.skewness	t4	0.797423	iterative	all_timesteps
top.texture.fluo.lab.a.mean	t4	0.948929	iterative	all_timesteps
top.texture.fluo.hsv.v.std	t4	0.92962	iterative	all_timesteps
top.intensity.fluo.intensity.phenol.mean	t4	0.630691	iterative	all_timesteps
top.intensity.vis.hsv.normalized.v.histogram.bin.03.025_038	t4	-0.292396	iterative	all_timesteps
top.intensity.vis.hsv.h.histogram.s_avg.bin.07.076_089	t4	0.594636	iterative	all_timesteps
top.intensity.vis.hsv.h.histogram.s_avg.bin.05.051_063	t4	0.879132	iterative	all_timesteps
top.intensity.vis.hsv.h.histogram.s_avg.bin.04.038_051	t4	0.611862	iterative	all_timesteps
top.intensity.vis.hsv.h.histogram.s_avg.bin.11.127_140	t4	0.543096	iterative	all_timesteps
top.intensity.vis.hsv.h.histogram.v_avg.bin.06.063_076	t4	0.86245	iterative	all_timesteps
top.intensity.vis.hsv.h.histogram.v_avg.bin.04.038_051	t4	0.822284	iterative	all_timesteps
top.intensity.vis.hsv.h.histogram.v_avg.bin.07.076_089	t4	0.922281	iterative	all_timesteps
top.intensity.vis.hsv.h.red2green	t4	0.712448	iterative	all_timesteps
top.intensity.vis.hsv.normalized.h.histogram.bin.13.153_165	t4	0.581772	iterative	all_timesteps
top.intensity.vis.hsv.s.histogram.v_avg.bin.06.063_076	t4	0.910329	iterative	all_timesteps
top.intensity.vis.hsv.s.histogram.v_avg.bin.11.127_140	t4	0.674838	iterative	all_timesteps
top.texture.vis.hsv.s.mean	t4	0.95099	iterative	all_timesteps
top.intensity.vis.hsv.s.stddev	t4	0.652229	iterative	all_timesteps
top.intensity.vis.hsv.v.histogram.s_avg.bin.07.076_089	t4	0.788623	iterative	all_timesteps
top.intensity.vis.hsv.v.histogram.s_avg.bin.06.063_076	t4	0.906935	iterative	all_timesteps
top.texture.vis.lab.b.mean	t4	0.956268	iterative	all_timesteps
top.intensity.vis.lab.a.skewness	t4	0.423115	iterative	all_timesteps
top.texture.fluo.hsv.s.mean	t4	0.374008	iterative	all_timesteps
top.texture.fluo.lab.a.std	t4	0.890072	iterative	all_timesteps
top.texture.vis.lab.l.std	t4	0.85897	iterative	all_timesteps
top.texture.fluo.xyz.y.std	t4	0.95	iterative	all_timesteps
top.texture.fluo.xyz.x.mean	t4	0.948339	iterative	all_timesteps
top.texture.fluo.rgb.g.std	t4	0.821846	iterative	all_timesteps
top.texture.vis.xyz.z.mean	t4	0.925552	iterative	all_timesteps
top.texture.fluo.lab.l.std	t4	0.933478	iterative	all_timesteps
top.texture.fluo.rgb.g.mean	t4	0.635519	iterative	all_timesteps
top.intensity.vis.hsv.normalized.v.histogram.bin.07.076_089	t5	0.255826	iterative	all_timesteps
side.geometry.vis.hull.points	t5	0.869853	iterative	all_timesteps
top.intensity.vis.hsv.h.skewness	t5	0.906884	iterative	all_timesteps
side.geometry.vis.leaf.curvature.avg	t5	0.698364	iterative	all_timesteps
side.texture.fluo.hsv.h.std	t5	0.62238	iterative	all_timesteps
side.texture.fluo.lab.b.std	t5	0.938064	iterative	all_timesteps
side.texture.fluo.lab.a.std	t5	0.92314	iterative	all_timesteps
side.texture.fluo.lab.l.std	t5	0.937713	iterative	all_timesteps
side.texture.vis.lab.b.mean	t5	0.936693	iterative	all_timesteps
side.texture.vis.hsv.s.mean	t5	0.92263	iterative	all_timesteps
side.texture.vis.hsv.h.mean	t5	0.944707	iterative	all_timesteps
side.texture.vis.lab.a.std	t5	0.766358	iterative	all_timesteps
side.texture.vis.lab.a.mean	t5	0.842555	iterative	all_timesteps
top.intensity.vis.hsv.s.histogram.v_avg.bin.05.051_063	t5	0.867554	iterative	all_timesteps
side.texture.vis.lab.l.std	t5	0.877816	iterative	all_timesteps
side.texture.vis.rgb.b.std	t5	0.851174	iterative	all_timesteps
side.texture.vis.rgb.r.std	t5	0.898658	iterative	all_timesteps
top.geometry.fluo.hull.points	t5	0.565559	iterative	all_timesteps
top.geometry.vis.leaf.curvature.avg	t5	0.316434	iterative	all_timesteps
top.intensity.fluo.hsv.v.skewness	t5	0.815471	iterative	all_timesteps
top.texture.fluo.lab.a.mean	t5	0.961132	iterative	all_timesteps
top.texture.fluo.hsv.v.std	t5	0.9257	iterative	all_timesteps
top.intensity.fluo.intensity.phenol.mean	t5	0.573838	iterative	all_timesteps
top.intensity.vis.hsv.normalized.v.histogram.bin.03.025_038	t5	-0.26558	iterative	all_timesteps
top.intensity.vis.hsv.h.histogram.s_avg.bin.07.076_089	t5	0.726593	iterative	all_timesteps
top.intensity.vis.hsv.h.histogram.s_avg.bin.05.051_063	t5	0.86628	iterative	all_timesteps
top.intensity.vis.hsv.h.histogram.s_avg.bin.04.038_051	t5	0.648535	iterative	all_timesteps
top.intensity.vis.hsv.h.histogram.s_avg.bin.11.127_140	t5	0.568788	iterative	all_timesteps
top.intensity.vis.hsv.h.histogram.v_avg.bin.06.063_076	t5	0.910457	iterative	all_timesteps
top.intensity.vis.hsv.h.histogram.v_avg.bin.04.038_051	t5	0.793492	iterative	all_timesteps
top.intensity.vis.hsv.h.histogram.v_avg.bin.07.076_089	t5	0.93871	iterative	all_timesteps
top.intensity.vis.hsv.h.red2green	t5	0.734077	iterative	all_timesteps
top.intensity.vis.hsv.normalized.h.histogram.bin.13.153_165	t5	0.616529	iterative	all_timesteps
top.intensity.vis.hsv.s.histogram.v_avg.bin.06.063_076	t5	0.93642	iterative	all_timesteps
top.intensity.vis.hsv.s.histogram.v_avg.bin.11.127_140	t5	0.78718	iterative	all_timesteps
top.texture.vis.hsv.s.mean	t5	0.959305	iterative	all_timesteps
top.intensity.vis.hsv.s.stddev	t5	0.75593	iterative	all_timesteps
top.intensity.vis.hsv.v.histogram.s_avg.bin.07.076_089	t5	0.806059	iterative	all_timesteps
top.intensity.vis.hsv.v.histogram.s_avg.bin.06.063_076	t5	0.90701	iterative	all_timesteps
top.texture.vis.lab.b.mean	t5	0.961634	iterative	all_timesteps
top.intensity.vis.lab.a.skewness	t5	0.599745	iterative	all_timesteps
top.texture.fluo.hsv.s.mean	t5	0.444535	iterative	all_timesteps
top.texture.fluo.lab.a.std	t5	0.893363	iterative	all_timesteps
top.texture.vis.lab.l.std	t5	0.845099	iterative	all_timesteps
top.texture.fluo.xyz.y.std	t5	0.942225	iterative	all_timesteps
top.texture.fluo.xyz.x.mean	t5	0.956445	iterative	all_timesteps
top.texture.fluo.rgb.g.std	t5	0.777803	iterative	all_timesteps
top.texture.vis.xyz.z.mean	t5	0.934621	iterative	all_timesteps
top.texture.fluo.lab.l.std	t5	0.92817	iterative	all_timesteps
top.texture.fluo.rgb.g.mean	t5	0.569799	iterative	all_timesteps
top.intensity.vis.hsv.normalized.v.histogram.bin.07.076_089	t6	0.0965901	iterative	all_timesteps
side.geometry.vis.hull.points	t6	0.916055	iterative	all_timesteps
top.intensity.vis.hsv.h.skewness	t6	0.901151	iterative	all_timesteps
side.geometry.vis.leaf.curvature.avg	t6	0.728145	iterative	all_timesteps
side.texture.fluo.hsv.h.std	t6	0.683817	iterative	all_timesteps
side.texture.fluo.lab.b.std	t6	0.915299	iterative	all_timesteps
side.texture.fluo.lab.a.std	t6	0.903873	iterative	all_timesteps
side.texture.fluo.lab.l.std	t6	0.921723	iterative	all_timesteps
side.texture.vis.lab.b.mean	t6	0.898793	iterative	all_timesteps
side.texture.vis.hsv.s.mean	t6	0.899995	iterative	all_timesteps
side.texture.vis.hsv.h.mean	t6	0.948618	iterative	all_timesteps
side.texture.vis.lab.a.std	t6	0.820559	iterative	all_timesteps
side.texture.vis.lab.a.mean	t6	0.811125	iterative	all_timesteps
top.intensity.vis.hsv.s.histogram.v_avg.bin.05.051_063	t6	0.887283	iterative	all_timesteps
side.texture.vis.lab.l.std	t6	0.878701	iterative	all_timesteps
side.texture.vis.rgb.b.std	t6	0.902551	iterative	all_timesteps
side.texture.vis.rgb.r.std	t6	0.89363	iterative	all_timesteps
top.geometry.fluo.hull.points	t6	0.65733	iterative	all_timesteps
top.geometry.vis.leaf.curvature.avg	t6	0.298588	iterative	all_timesteps
top.intensity.fluo.hsv.v.skewness	t6	0.756241	iterative	all_timesteps
top.texture.fluo.lab.a.mean	t6	0.92623	iterative	all_timesteps
top.texture.fluo.hsv.v.std	t6	0.874685	iterative	all_timesteps
top.intensity.fluo.intensity.phenol.mean	t6	0.520372	iterative	all_timesteps
top.intensity.vis.hsv.normalized.v.histogram.bin.03.025_038	t6	-0.172779	iterative	all_timesteps
top.intensity.vis.hsv.h.histogram.s_avg.bin.07.076_089	t6	0.758253	iterative	all_timesteps
top.intensity.vis.hsv.h.histogram.s_avg.bin.05.051_063	t6	0.842046	iterative	all_timesteps
top.intensity.vis.hsv.h.histogram.s_avg.bin.04.038_051	t6	0.781582	iterative	all_timesteps
top.intensity.vis.hsv.h.histogram.s_avg.bin.11.127_140	t6	0.5302	iterative	all_timesteps
top.intensity.vis.hsv.h.histogram.v_avg.bin.06.063_076	t6	0.897561	iterative	all_timesteps
top.intensity.vis.hsv.h.histogram.v_avg.bin.04.038_051	t6	0.734268	iterative	all_timesteps
top.intensity.vis.hsv.h.histogram.v_avg.bin.07.076_089	t6	0.933529	iterative	all_timesteps
top.intensity.vis.hsv.h.red2green	t6	0.632339	iterative	all_timesteps
top.intensity.vis.hsv.normalized.h.histogram.bin.13.153_165	t6	0.492487	iterative	all_timesteps
top.intensity.vis.hsv.s.histogram.v_avg.bin.06.063_076	t6	0.918357	iterative	all_timesteps
top.intensity.vis.hsv.s.histogram.v_avg.bin.11.127_140	t6	0.67083	iterative	all_timesteps
top.texture.vis.hsv.s.mean	t6	0.939705	iterative	all_timesteps
top.intensity.vis.hsv.s.stddev	t6	0.811302	iterative	all_timesteps
top.intensity.vis.hsv.v.histogram.s_avg.bin.07.076_089	t6	0.837124	iterative	all_timesteps
top.intensity.vis.hsv.v.histogram.s_avg.bin.06.063_076	t6	0.923573	iterative	all_timesteps
top.texture.vis.lab.b.mean	t6	0.923923	iterative	all_timesteps
top.intensity.vis.lab.a.skewness	t6	0.689276	iterative	all_timesteps
top.texture.fluo.hsv.s.mean	t6	0.550962	iterative	all_timesteps
top.texture.fluo.lab.a.std	t6	0.845503	iterative	all_timesteps
top.texture.vis.lab.l.std	t6	0.683047	iterative	all_timesteps
top.texture.fluo.xyz.y.std	t6	0.888859	iterative	all_timesteps
top.texture.fluo.xyz.x.mean	t6	0.912769	iterative	all_timesteps
top.texture.fluo.rgb.g.std	t6	0.705953	iterative	all_timesteps
top.texture.vis.xyz.z.mean	t6	0.889309	iterative	all_timesteps
top.texture.fluo.lab.l.std	t6	0.874986	iterative	all_timesteps
top.texture.fluo.rgb.g.mean	t6	0.511044	iterative	all_timesteps
top.intensity.vis.hsv.normalized.v.histogram.bin.07.076_089	t7	0.0743349	iterative	all_timesteps
side.geometry.vis.hull.points	t7	0.947269	iterative	all_timesteps
top.intensity.vis.hsv.h.skewness	t7	0.927543	iterative	all_timesteps
side.geometry.vis.leaf.curvature.avg	t7	0.761507	iterative	all_timesteps
side.texture.fluo.hsv.h.std	t7	0.746342	iterative	all_timesteps
side.texture.fluo.lab.b.std	t7	0.954734	iterative	all_timesteps
side.texture.fluo.lab.a.std	t7	0.954115	iterative	all_timesteps
side.texture.fluo.lab.l.std	t7	0.96562	iterative	all_timesteps
side.texture.vis.lab.b.mean	t7	0.938258	iterative	all_timesteps
side.texture.vis.hsv.s.mean	t7	0.939956	iterative	all_timesteps
side.texture.vis.hsv.h.mean	t7	0.942304	iterative	all_timesteps
side.texture.vis.lab.a.std	t7	0.902932	iterative	all_timesteps
side.texture.vis.lab.a.mean	t7	0.799364	iterative	all_timesteps
top.intensity.vis.hsv.s.histogram.v_avg.bin.05.051_063	t7	0.939663	iterative	all_timesteps
side.texture.vis.lab.l.std	t7	0.915578	iterative	all_timesteps
side.texture.vis.rgb.b.std	t7	0.915757	iterative	all_timesteps
side.texture.vis.rgb.r.std	t7	0.907307	iterative	all_timesteps
top.geometry.fluo.hull.points	t7	0.768373	iterative	all_timesteps
top.geometry.vis.leaf.curvature.avg	t7	0.507552	iterative	all_timesteps
top.intensity.fluo.hsv.v.skewness	t7	0.729629	iterative	all_timesteps
top.texture.fluo.lab.a.mean	t7	0.959108	iterative	all_timesteps
top.texture.fluo.hsv.v.std	t7	0.940462	iterative	all_timesteps
top.intensity.fluo.intensity.phenol.mean	t7	0.568402	iterative	all_timesteps
top.intensity.vis.hsv.normalized.v.histogram.bin.03.025_038	t7	-0.0257835	iterative	all_timesteps
top.intensity.vis.hsv.h.histogram.s_avg.bin.07.076_089	t7	0.705082	iterative	all_timesteps
top.intensity.vis.hsv.h.histogram.s_avg.bin.05.051_063	t7	0.879068	iterative	all_timesteps
top.intensity.vis.hsv.h.histogram.s_avg.bin.04.038_051	t7	0.867023	iterative	all_timesteps
top.intensity.vis.hsv.h.histogram.s_avg.bin.11.127_140	t7	0.694879	iterative	all_timesteps
top.intensity.vis.hsv.h.histogram.v_avg.bin.06.063_076	t7	0.938257	iterative	all_timesteps
top.intensity.vis.hsv.h.histogram.v_avg.bin.04.038_051	t7	0.732731	iterative	all_timesteps
top.intensity.vis.hsv.h.histogram.v_avg.bin.07.076_089	t7	0.957694	iterative	all_timesteps
top.intensity.vis.hsv.h.red2green	t7	0.607432	iterative	all_timesteps
top.intensity.vis.hsv.normalized.h.histogram.bin.13.153_165	t7	0.570591	iterative	all_timesteps
top.intensity.vis.hsv.s.histogram.v_avg.bin.06.063_076	t7	0.945243	iterative	all_timesteps
top.intensity.vis.hsv.s.histogram.v_avg.bin.11.127_140	t7	0.788759	iterative	all_timesteps
top.texture.vis.hsv.s.mean	t7	0.972562	iterative	all_timesteps
top.intensity.vis.hsv.s.stddev	t7	0.859161	iterative	all_timesteps
top.intensity.vis.hsv.v.histogram.s_avg.bin.07.076_089	t7	0.886392	iterative	all_timesteps
top.intensity.vis.hsv.v.histogram.s_avg.bin.06.063_076	t7	0.945405	iterative	all_timesteps
top.texture.vis.lab.b.mean	t7	0.958234	iterative	all_timesteps
top.intensity.vis.lab.a.skewness	t7	0.638362	iterative	all_timesteps
top.texture.fluo.hsv.s.mean	t7	0.5327	iterative	all_timesteps
top.texture.fluo.lab.a.std	t7	0.922794	iterative	all_timesteps
top.texture.vis.lab.l.std	t7	0.746277	iterative	all_timesteps
top.texture.fluo.xyz.y.std	t7	0.943436	iterative	all_timesteps
top.texture.fluo.xyz.x.mean	t7	0.956205	iterative	all_timesteps
top.texture.fluo.rgb.g.std	t7	0.732703	iterative	all_timesteps
top.texture.vis.xyz.z.mean	t7	0.910356	iterative	all_timesteps
top.texture.fluo.lab.l.std	t7	0.937227	iterative	all_timesteps
top.texture.fluo.rgb.g.mean	t7	0.552645	iterative	all_timesteps
top.intensity.vis.hsv.normalized.v.histogram.bin.07.076_089	t8	0.229033	iterative	all_timesteps
side.geometry.vis.hull.points	t8	0.956752	iterative	all_timesteps
top.intensity.vis.hsv.h.skewness	t8	0.927339	iterative	all_timesteps
side.geometry.vis.leaf.curvature.avg	t8	0.774307	iterative	all_timesteps
side.texture.fluo.hsv.h.std	t8	0.779083	iterative	all_timesteps
side.texture.fluo.lab.b.std	t8	0.954478	iterative	all_timesteps
side.texture.fluo.lab.a.std	t8	0.95427	iterative	all_timesteps
side.texture.fluo.lab.l.std	t8	0.965383	iterative	all_timesteps
side.texture.vis.lab.b.mean	t8	0.94173	iterative	all_timesteps
side.texture.vis.hsv.s.mean	t8	0.94121	iterative	all_timesteps
side.texture.vis.hsv.h.mean	t8	0.948478	iterative	all_timesteps
side.texture.vis.lab.a.std	t8	0.895745	iterative	all_timesteps
side.texture.vis.lab.a.mean	t8	0.814149	iterative	all_timesteps
top.intensity.vis.hsv.s.histogram.v_avg.bin.05.051_063	t8	0.952355	iterative	all_timesteps
side.texture.vis.lab.l.std	t8	0.904345	iterative	all_timesteps
side.texture.vis.rgb.b.std	t8	0.889245	iterative	all_timesteps
side.texture.vis.rgb.r.std	t8	0.885696	iterative	all_timesteps
top.geometry.fluo.hull.points	t8	0.790928	iterative	all_timesteps
top.geometry.vis.leaf.curvature.avg	t8	0.602409	iterative	all_timesteps
top.intensity.fluo.hsv.v.skewness	t8	0.715547	iterative	all_timesteps
top.texture.fluo.lab.a.mean	t8	0.95791	iterative	all_timesteps
top.texture.fluo.hsv.v.std	t8	0.940203	iterative	all_timesteps
top.intensity.fluo.intensity.phenol.mean	t8	0.54122	iterative	all_timesteps
top.intensity.vis.hsv.normalized.v.histogram.bin.03.025_038	t8	0.0638472	iterative	all_timesteps
top.intensity.vis.hsv.h.histogram.s_avg.bin.07.076_089	t8	0.713944	iterative	all_timesteps
top.intensity.vis.hsv.h.histogram.s_avg.bin.05.051_063	t8	0.884456	iterative	all_timesteps
top.intensity.vis.hsv.h.histogram.s_avg.bin.04.038_051	t8	0.869117	iterative	all_timesteps
top.intensity.vis.hsv.h.histogram.s_avg.bin.11.127_140	t8	0.722885	iterative	all_timesteps
top.intensity.vis.hsv.h.histogram.v_avg.bin.06.063_076	t8	0.927552	iterative	all_timesteps
top.intensity.vis.hsv.h.histogram.v_avg.bin.04.038_051	t8	0.73641	iterative	all_timesteps
top.intensity.vis.hsv.h.histogram.v_avg.bin.07.076_089	t8	0.95491	iterative	all_timesteps
top.intensity.vis.hsv.h.red2green	t8	0.608726	iterative	all_timesteps
top.intensity.vis.hsv.normalized.h.histogram.bin.13.153_165	t8	0.565328	iterative	all_timesteps
top.intensity.vis.hsv.s.histogram.v_avg.bin.06.063_076	t8	0.944664	iterative	all_timesteps
top.intensity.vis.hsv.s.histogram.v_avg.bin.11.127_140	t8	0.804479	iterative	all_timesteps
top.texture.vis.hsv.s.mean	t8	0.97473	iterative	all_timesteps
top.intensity.vis.hsv.s.stddev	t8	0.859304	iterative	all_timesteps
top.intensity.vis.hsv.v.histogram.s_avg.bin.07.076_089	t8	0.897746	iterative	all_timesteps
top.intensity.vis.hsv.v.histogram.s_avg.bin.06.063_076	t8	0.940113	iterative	all_timesteps
top.texture.vis.lab.b.mean	t8	0.958935	iterative	all_timesteps
top.intensity.vis.lab.a.skewness	t8	0.639507	iterative	all_timesteps
top.texture.fluo.hsv.s.mean	t8	0.511759	iterative	all_timesteps
top.texture.fluo.lab.a.std	t8	0.917674	iterative	all_timesteps
top.texture.vis.lab.l.std	t8	0.761359	iterative	all_timesteps
top.texture.fluo.xyz.y.std	t8	0.948023	iterative	all_timesteps
top.texture.fluo.xyz.x.mean	t8	0.95531	iterative	all_timesteps
top.texture.fluo.rgb.g.std	t8	0.750242	iterative	all_timesteps
top.texture.vis.xyz.z.mean	t8	0.898717	iterative	all_timesteps
top.texture.fluo.lab.l.std	t8	0.937936	iterative	all_timesteps
top.texture.fluo.rgb.g.mean	t8	0.524208	iterative	all_timesteps
top.intensity.vis.hsv.normalized.v.histogram.bin.07.076_089	t9	0.26815	iterative	all_timesteps
side.geometry.vis.hull.points	t9	0.929673	iterative	all_timesteps
top.intensity.vis.hsv.h.skewness	t9	0.903589	iterative	all_timesteps
side.geometry.vis.leaf.curvature.avg	t9	0.790044	iterative	all_timesteps
side.texture.fluo.hsv.h.std	t9	0.715105	iterative	all_timesteps
side.texture.fluo.lab.b.std	t9	0.946119	iterative	all_timesteps
side.texture.fluo.lab.a.std	t9	0.946092	iterative	all_timesteps
side.texture.fluo.lab.l.std	t9	0.956552	iterative	all_timesteps
side.texture.vis.lab.b.mean	t9	0.929563	iterative	all_timesteps
side.texture.vis.hsv.s.mean	t9	0.922713	iterative	all_timesteps
side.texture.vis.hsv.h.mean	t9	0.942985	iterative	all_timesteps
side.texture.vis.lab.a.std	t9	0.873708	iterative	all_timesteps
side.texture.vis.lab.a.mean	t9	0.780542	iterative	all_timesteps
top.intensity.vis.hsv.s.histogram.v_avg.bin.05.051_063	t9	0.947146	iterative	all_timesteps
side.texture.vis.lab.l.std	t9	0.885783	iterative	all_timesteps
side.texture.vis.rgb.b.std	t9	0.805269	iterative	all_timesteps
side.texture.vis.rgb.r.std	t9	0.846451	iterative	all_timesteps
top.geometry.fluo.hull.points	t9	0.804168	iterative	all_timesteps
top.geometry.vis.leaf.curvature.avg	t9	0.536668	iterative	all_timesteps
top.intensity.fluo.hsv.v.skewness	t9	0.67124	iterative	all_timesteps
top.texture.fluo.lab.a.mean	t9	0.947656	iterative	all_timesteps
top.texture.fluo.hsv.v.std	t9	0.937587	iterative	all_timesteps
top.intensity.fluo.intensity.phenol.mean	t9	0.593253	iterative	all_timesteps
top.intensity.vis.hsv.normalized.v.histogram.bin.03.025_038	t9	0.16474	iterative	all_timesteps
top.intensity.vis.hsv.h.histogram.s_avg.bin.07.076_089	t9	0.659333	iterative	all_timesteps
top.intensity.vis.hsv.h.histogram.s_avg.bin.05.051_063	t9	0.888908	iterative	all_timesteps
top.intensity.vis.hsv.h.histogram.s_avg.bin.04.038_051	t9	0.853902	iterative	all_timesteps
top.intensity.vis.hsv.h.histogram.s_avg.bin.11.127_140	t9	0.686128	iterative	all_timesteps
top.intensity.vis.hsv.h.histogram.v_avg.bin.06.063_076	t9	0.898881	iterative	all_timesteps
top.intensity.vis.hsv.h.histogram.v_avg.bin.04.038_051	t9	0.696527	iterative	all_timesteps
top.intensity.vis.hsv.h.histogram.v_avg.bin.07.076_089	t9	0.950583	iterative	all_timesteps
top.intensity.vis.hsv.h.red2green	t9	0.657333	iterative	all_timesteps
top.intensity.vis.hsv.normalized.h.histogram.bin.13.153_165	t9	0.564432	iterative	all_timesteps
top.intensity.vis.hsv.s.histogram.v_avg.bin.06.063_076	t9	0.939359	iterative	all_timesteps
top.intensity.vis.hsv.s.histogram.v_avg.bin.11.127_140	t9	0.808979	iterative	all_timesteps
top.texture.vis.hsv.s.mean	t9	0.970757	iterative	all_timesteps
top.intensity.vis.hsv.s.stddev	t9	0.814825	iterative	all_timesteps
top.intensity.vis.hsv.v.histogram.s_avg.bin.07.076_089	t9	0.889626	iterative	all_timesteps
top.intensity.vis.hsv.v.histogram.s_avg.bin.06.063_076	t9	0.928	iterative	all_timesteps
top.texture.vis.lab.b.mean	t9	0.95565	iterative	all_timesteps
top.intensity.vis.lab.a.skewness	t9	0.594935	iterative	all_timesteps
top.texture.fluo.hsv.s.mean	t9	0.484073	iterative	all_timesteps
top.texture.fluo.lab.a.std	t9	0.914629	iterative	all_timesteps
top.texture.vis.lab.l.std	t9	0.736333	iterative	all_timesteps
top.texture.fluo.xyz.y.std	t9	0.941811	iterative	all_timesteps
top.texture.fluo.xyz.x.mean	t9	0.950485	iterative	all_timesteps
top.texture.fluo.rgb.g.std	t9	0.732313	iterative	all_timesteps
top.texture.vis.xyz.z.mean	t9	0.864385	iterative	all_timesteps
top.texture.fluo.lab.l.std	t9	0.934002	iterative	all_timesteps
top.texture.fluo.rgb.g.mean	t9	0.575596	iterative	all_timesteps
top.intensity.vis.hsv.normalized.v.histogram.bin.07.076_089	t10	0.385915	iterative	all_timesteps
side.geometry.vis.hull.points	t10	0.917914	iterative	all_timesteps
top.intensity.vis.hsv.h.skewness	t10	0.905213	iterative	all_timesteps
side.geometry.vis.leaf.curvature.avg	t10	0.720965	iterative	all_timesteps
side.texture.fluo.hsv.h.std	t10	0.716887	iterative	all_timesteps
side.texture.fluo.lab.b.std	t10	0.916913	iterative	all_timesteps
side.texture.fluo.lab.a.std	t10	0.916036	iterative	all_timesteps
side.texture.fluo.lab.l.std	t10	0.926665	iterative	all_timesteps
side.texture.vis.lab.b.mean	t10	0.942825	iterative	all_timesteps
side.texture.vis.hsv.s.mean	t10	0.917849	iterative	all_timesteps
side.texture.vis.hsv.h.mean	t10	0.939534	iterative	all_timesteps
side.texture.vis.lab.a.std	t10	0.878505	iterative	all_timesteps
side.texture.vis.lab.a.mean	t10	0.82104	iterative	all_timesteps
top.intensity.vis.hsv.s.histogram.v_avg.bin.05.051_063	t10	0.936329	iterative	all_timesteps
side.texture.vis.lab.l.std	t10	0.90162	iterative	all_timesteps
side.texture.vis.rgb.b.std	t10	0.797451	iterative	all_timesteps
side.texture.vis.rgb.r.std	t10	0.857314	iterative	all_timesteps
top.geometry.fluo.hull.points	t10	0.740629	iterative	all_timesteps
top.geometry.vis.leaf.curvature.avg	t10	0.527208	iterative	all_timesteps
top.intensity.fluo.hsv.v.skewness	t10	0.6512	iterative	all_timesteps
top.texture.fluo.lab.a.mean	t10	0.921791	iterative	all_timesteps
top.texture.fluo.hsv.v.std	t10	0.894369	iterative	all_timesteps
top.intensity.fluo.intensity.phenol.mean	t10	0.51902	iterative	all_timesteps
top.intensity.vis.hsv.normalized.v.histogram.bin.03.025_038	t10	0.260139	iterative	all_timesteps
top.intensity.vis.hsv.h.histogram.s_avg.bin.07.076_089	t10	0.620888	iterative	all_timesteps
top.intensity.vis.hsv.h.histogram.s_avg.bin.05.051_063	t10	0.873066	iterative	all_timesteps
top.intensity.vis.hsv.h.histogram.s_avg.bin.04.038_051	t10	0.852033	iterative	all_timesteps
top.intensity.vis.hsv.h.histogram.s_avg.bin.11.127_140	t10	0.699854	iterative	all_timesteps
top.intensity.vis.hsv.h.histogram.v_avg.bin.06.063_076	t10	0.883152	iterative	all_timesteps
top.intensity.vis.hsv.h.histogram.v_avg.bin.04.038_051	t10	0.675625	iterative	all_timesteps
top.intensity.vis.hsv.h.histogram.v_avg.bin.07.076_089	t10	0.947718	iterative	all_timesteps
top.intensity.vis.hsv.h.red2green	t10	0.645955	iterative	all_timesteps
top.intensity.vis.hsv.normalized.h.histogram.bin.13.153_165	t10	0.474916	iterative	all_timesteps
top.intensity.vis.hsv.s.histogram.v_avg.bin.06.063_076	t10	0.937288	iterative	all_timesteps
top.intensity.vis.hsv.s.histogram.v_avg.bin.11.127_140	t10	0.806258	iterative	all_timesteps
top.texture.vis.hsv.s.mean	t10	0.969035	iterative	all_timesteps
top.intensity.vis.hsv.s.stddev	t10	0.773987	iterative	all_timesteps
top.intensity.vis.hsv.v.histogram.s_avg.bin.07.076_089	t10	0.880265	iterative	all_timesteps
top.intensity.vis.hsv.v.histogram.s_avg.bin.06.063_076	t10	0.922544	iterative	all_timesteps
top.texture.vis.lab.b.mean	t10	0.953301	iterative	all_timesteps
top.intensity.vis.lab.a.skewness	t10	0.554841	iterative	all_timesteps
top.texture.fluo.hsv.s.mean	t10	0.35821	iterative	all_timesteps
top.texture.fluo.lab.a.std	t10	0.858347	iterative	all_timesteps
top.texture.vis.lab.l.std	t10	0.746828	iterative	all_timesteps
top.texture.fluo.xyz.y.std	t10	0.904162	iterative	all_timesteps
top.texture.fluo.xyz.x.mean	t10	0.917618	iterative	all_timesteps
top.texture.fluo.rgb.g.std	t10	0.73425	iterative	all_timesteps
top.texture.vis.xyz.z.mean	t10	0.848848	iterative	all_timesteps
top.texture.fluo.lab.l.std	t10	0.892584	iterative	all_timesteps
top.texture.fluo.rgb.g.mean	t10	0.504099	iterative	all_timesteps
top.intensity.vis.hsv.normalized.v.histogram.bin.07.076_089	t11	0.459685	iterative	all_timesteps
side.geometry.vis.hull.points	t11	0.888374	iterative	all_timesteps
top.intensity.vis.hsv.h.skewness	t11	0.859782	iterative	all_timesteps
side.geometry.vis.leaf.curvature.avg	t11	0.687996	iterative	all_timesteps
side.texture.fluo.hsv.h.std	t11	0.61644	iterative	all_timesteps
side.texture.fluo.lab.b.std	t11	0.897441	iterative	all_timesteps
side.texture.fluo.lab.a.std	t11	0.891948	iterative	all_timesteps
side.texture.fluo.lab.l.std	t11	0.900335	iterative	all_timesteps
side.texture.vis.lab.b.mean	t11	0.922002	iterative	all_timesteps
side.texture.vis.hsv.s.mean	t11	0.918	iterative	all_timesteps
side.texture.vis.hsv.h.mean	t11	0.924399	iterative	all_timesteps
side.texture.vis.lab.a.std	t11	0.844032	iterative	all_timesteps
side.texture.vis.lab.a.mean	t11	0.770428	iterative	all_timesteps
top.intensity.vis.hsv.s.histogram.v_avg.bin.05.051_063	t11	0.928993	iterative	all_timesteps
side.texture.vis.lab.l.std	t11	0.85761	iterative	all_timesteps
side.texture.vis.rgb.b.std	t11	0.759487	iterative	all_timesteps
side.texture.vis.rgb.r.std	t11	0.791024	iterative	all_timesteps
top.geometry.fluo.hull.points	t11	0.653626	iterative	all_timesteps
top.geometry.vis.leaf.curvature.avg	t11	0.636545	iterative	all_timesteps
top.intensity.fluo.hsv.v.skewness	t11	0.429705	iterative	all_timesteps
top.texture.fluo.lab.a.mean	t11	0.882588	iterative	all_timesteps
top.texture.fluo.hsv.v.std	t11	0.888733	iterative	all_timesteps
top.intensity.fluo.intensity.phenol.mean	t11	0.51577	iterative	all_timesteps
top.intensity.vis.hsv.normalized.v.histogram.bin.03.025_038	t11	0.456751	iterative	all_timesteps
top.intensity.vis.hsv.h.histogram.s_avg.bin.07.076_089	t11	0.543925	iterative	all_timesteps
top.intensity.vis.hsv.h.histogram.s_avg.bin.05.051_063	t11	0.845637	iterative	all_timesteps
top.intensity.vis.hsv.h.histogram.s_avg.bin.04.038_051	t11	0.830547	iterative	all_timesteps
top.intensity.vis.hsv.h.histogram.s_avg.bin.11.127_140	t11	0.645192	iterative	all_timesteps
top.intensity.vis.hsv.h.histogram.v_avg.bin.06.063_076	t11	0.850924	iterative	all_timesteps
top.intensity.vis.hsv.h.histogram.v_avg.bin.04.038_051	t11	0.724596	iterative	all_timesteps
top.intensity.vis.hsv.h.histogram.v_avg.bin.07.076_089	t11	0.947959	iterative	all_timesteps
top.intensity.vis.hsv.h.red2green	t11	0.643603	iterative	all_timesteps
top.intensity.vis.hsv.normalized.h.histogram.bin.13.153_165	t11	0.292214	iterative	all_timesteps
top.intensity.vis.hsv.s.histogram.v_avg.bin.06.063_076	t11	0.918171	iterative	all_timesteps
top.intensity.vis.hsv.s.histogram.v_avg.bin.11.127_140	t11	0.760809	iterative	all_timesteps
top.texture.vis.hsv.s.mean	t11	0.951572	iterative	all_timesteps
top.intensity.vis.hsv.s.stddev	t11	0.601629	iterative	all_timesteps
top.intensity.vis.hsv.v.histogram.s_avg.bin.07.076_089	t11	0.842393	iterative	all_timesteps
top.intensity.vis.hsv.v.histogram.s_avg.bin.06.063_076	t11	0.877945	iterative	all_timesteps
top.texture.vis.lab.b.mean	t11	0.932404	iterative	all_timesteps
top.intensity.vis.lab.a.skewness	t11	0.4528	iterative	all_timesteps
top.texture.fluo.hsv.s.mean	t11	0.237793	iterative	all_timesteps
top.texture.fluo.lab.a.std	t11	0.857615	iterative	all_timesteps
top.texture.vis.lab.l.std	t11	0.666892	iterative	all_timesteps
top.texture.fluo.xyz.y.std	t11	0.881418	iterative	all_timesteps
top.texture.fluo.xyz.x.mean	t11	0.873695	iterative	all_timesteps
top.texture.fluo.rgb.g.std	t11	0.640577	iterative	all_timesteps
top.texture.vis.xyz.z.mean	t11	0.813657	iterative	all_timesteps
top.texture.fluo.lab.l.std	t11	0.885176	iterative	all_timesteps
top.texture.fluo.rgb.g.mean	t11	0.510361	iterative	all_timesteps
top.intensity.vis.hsv.normalized.v.histogram.bin.07.076_089	t12	0.7079	iterative	all_timesteps
side.geometry.vis.hull.points	t12	0.908332	iterative	all_timesteps
top.intensity.vis.hsv.h.skewness	t12	0.90403	iterative	all_timesteps
side.geometry.vis.leaf.curvature.avg	t12	0.661948	iterative	all_timesteps
side.texture.fluo.hsv.h.std	t12	0.752698	iterative	all_timesteps
side.texture.fluo.lab.b.std	t12	0.96533	iterative	all_timesteps
side.texture.fluo.lab.a.std	t12	0.96027	iterative	all_timesteps
side.texture.fluo.lab.l.std	t12	0.963933	iterative	all_timesteps
side.texture.vis.lab.b.mean	t12	0.968151	iterative	all_timesteps
side.texture.vis.hsv.s.mean	t12	0.950829	iterative	all_timesteps
side.texture.vis.hsv.h.mean	t12	0.938689	iterative	all_timesteps
side.texture.vis.lab.a.std	t12	0.874983	iterative	all_timesteps
side.texture.vis.lab.a.mean	t12	0.879554	iterative	all_timesteps
top.intensity.vis.hsv.s.histogram.v_avg.bin.05.051_063	t12	0.962182	iterative	all_timesteps
side.texture.vis.lab.l.std	t12	0.924471	iterative	all_timesteps
side.texture.vis.rgb.b.std	t12	0.78879	iterative	all_timesteps
side.texture.vis.rgb.r.std	t12	0.882	iterative	all_timesteps
top.geometry.fluo.hull.points	t12	0.607861	iterative	all_timesteps
top.geometry.vis.leaf.curvature.avg	t12	0.620233	iterative	all_timesteps
top.intensity.fluo.hsv.v.skewness	t12	0.570728	iterative	all_timesteps
top.texture.fluo.lab.a.mean	t12	0.949419	iterative	all_timesteps
top.texture.fluo.hsv.v.std	t12	0.939664	iterative	all_timesteps
top.intensity.fluo.intensity.phenol.mean	t12	0.648726	iterative	all_timesteps
top.intensity.vis.hsv.normalized.v.histogram.bin.03.025_038	t12	0.68783	iterative	all_timesteps
top.intensity.vis.hsv.h.histogram.s_avg.bin.07.076_089	t12	0.6631	iterative	all_timesteps
top.intensity.vis.hsv.h.histogram.s_avg.bin.05.051_063	t12	0.908964	iterative	all_timesteps
top.intensity.vis.hsv.h.histogram.s_avg.bin.04.038_051	t12	0.868336	iterative	all_timesteps
top.intensity.vis.hsv.h.histogram.s_avg.bin.11.127_140	t12	0.657585	iterative	all_timesteps
top.intensity.vis.hsv.h.histogram.v_avg.bin.06.063_076	t12	0.899904	iterative	all_timesteps
top.intensity.vis.hsv.h.histogram.v_avg.bin.04.038_051	t12	0.871324	iterative	all_timesteps
top.intensity.vis.hsv.h.histogram.v_avg.bin.07.076_089	t12	0.960818	iterative	all_timesteps
top.intensity.vis.hsv.h.red2green	t12	0.75608	iterative	all_timesteps
top.intensity.vis.hsv.normalized.h.histogram.bin.13.153_165	t12	0.307643	iterative	all_timesteps
top.intensity.vis.hsv.s.histogram.v_avg.bin.06.063_076	t12	0.955153	iterative	all_timesteps
top.intensity.vis.hsv.s.histogram.v_avg.bin.11.127_140	t12	0.853526	iterative	all_timesteps
top.texture.vis.hsv.s.mean	t12	0.973126	iterative	all_timesteps
top.intensity.vis.hsv.s.stddev	t12	0.690684	iterative	all_timesteps
top.intensity.vis.hsv.v.histogram.s_avg.bin.07.076_089	t12	0.893041	iterative	all_timesteps
top.intensity.vis.hsv.v.histogram.s_avg.bin.06.063_076	t12	0.913637	iterative	all_timesteps
top.texture.vis.lab.b.mean	t12	0.967819	iterative	all_timesteps
top.intensity.vis.lab.a.skewness	t12	0.612931	iterative	all_timesteps
top.texture.fluo.hsv.s.mean	t12	0.390672	iterative	all_timesteps
top.texture.fluo.lab.a.std	t12	0.891633	iterative	all_timesteps
top.texture.vis.lab.l.std	t12	0.754218	iterative	all_timesteps
top.texture.fluo.xyz.y.std	t12	0.952583	iterative	all_timesteps
top.texture.fluo.xyz.x.mean	t12	0.955135	iterative	all_timesteps
top.texture.fluo.rgb.g.std	t12	0.841207	iterative	all_timesteps
top.texture.vis.xyz.z.mean	t12	0.873453	iterative	all_timesteps
top.texture.fluo.lab.l.std	t12	0.93962	iterative	all_timesteps
top.texture.fluo.rgb.g.mean	t12	0.652133	iterative	all_timesteps
top.intensity.vis.hsv.normalized.v.histogram.bin.07.076_089	t13	0.790891	iterative	all_timesteps
side.geometry.vis.hull.points	t13	0.920184	iterative	all_timesteps
top.intensity.vis.hsv.h.skewness	t13	0.919994	iterative	all_timesteps
side.geometry.vis.leaf.curvature.avg	t13	0.71027	iterative	all_timesteps
side.texture.fluo.hsv.h.std	t13	0.784682	iterative	all_timesteps
side.texture.fluo.lab.b.std	t13	0.962145	iterative	all_timesteps
side.texture.fluo.lab.a.std	t13	0.957372	iterative	all_timesteps
side.texture.fluo.lab.l.std	t13	0.962044	iterative	all_timesteps
side.texture.vis.lab.b.mean	t13	0.976418	iterative	all_timesteps
side.texture.vis.hsv.s.mean	t13	0.960327	iterative	all_timesteps
side.texture.vis.hsv.h.mean	t13	0.946883	iterative	all_timesteps
side.texture.vis.lab.a.std	t13	0.901908	iterative	all_timesteps
side.texture.vis.lab.a.mean	t13	0.912819	iterative	all_timesteps
top.intensity.vis.hsv.s.histogram.v_avg.bin.05.051_063	t13	0.970445	iterative	all_timesteps
side.texture.vis.lab.l.std	t13	0.939664	iterative	all_timesteps
side.texture.vis.rgb.b.std	t13	0.820443	iterative	all_timesteps
side.texture.vis.rgb.r.std	t13	0.905683	iterative	all_timesteps
top.geometry.fluo.hull.points	t13	0.668837	iterative	all_timesteps
top.geometry.vis.leaf.curvature.avg	t13	0.656281	iterative	all_timesteps
top.intensity.fluo.hsv.v.skewness	t13	0.622291	iterative	all_timesteps
top.texture.fluo.lab.a.mean	t13	0.955326	iterative	all_timesteps
top.texture.fluo.hsv.v.std	t13	0.943139	iterative	all_timesteps
top.intensity.fluo.intensity.phenol.mean	t13	0.662926	iterative	all_timesteps
top.intensity.vis.hsv.normalized.v.histogram.bin.03.025_038	t13	0.718408	iterative	all_timesteps
top.intensity.vis.hsv.h.histogram.s_avg.bin.07.076_089	t13	0.725339	iterative	all_timesteps
top.intensity.vis.hsv.h.histogram.s_avg.bin.05.051_063	t13	0.916941	iterative	all_timesteps
top.intensity.vis.hsv.h.histogram.s_avg.bin.04.038_051	t13	0.891339	iterative	all_timesteps
top.intensity.vis.hsv.h.histogram.s_avg.bin.11.127_140	t13	0.687676	iterative	all_timesteps
top.intensity.vis.hsv.h.histogram.v_avg.bin.06.063_076	t13	0.917318	iterative	all_timesteps
top.intensity.vis.hsv.h.histogram.v_avg.bin.04.038_051	t13	0.909873	iterative	all_timesteps
top.intensity.vis.hsv.h.histogram.v_avg.bin.07.076_089	t13	0.968897	iterative	all_timesteps
top.intensity.vis.hsv.h.red2green	t13	0.809565	iterative	all_timesteps
top.intensity.vis.hsv.normalized.h.histogram.bin.13.153_165	t13	0.398355	iterative	all_timesteps
top.intensity.vis.hsv.s.histogram.v_avg.bin.06.063_076	t13	0.965694	iterative	all_timesteps
top.intensity.vis.hsv.s.histogram.v_avg.bin.11.127_140	t13	0.880371	iterative	all_timesteps
top.texture.vis.hsv.s.mean	t13	0.975074	iterative	all_timesteps
top.intensity.vis.hsv.s.stddev	t13	0.704776	iterative	all_timesteps
top.intensity.vis.hsv.v.histogram.s_avg.bin.07.076_089	t13	0.911388	iterative	all_timesteps
top.intensity.vis.hsv.v.histogram.s_avg.bin.06.063_076	t13	0.91624	iterative	all_timesteps
top.texture.vis.lab.b.mean	t13	0.974672	iterative	all_timesteps
top.intensity.vis.lab.a.skewness	t13	0.661672	iterative	all_timesteps
top.texture.fluo.hsv.s.mean	t13	0.430389	iterative	all_timesteps
top.texture.fluo.lab.a.std	t13	0.896046	iterative	all_timesteps
top.texture.vis.lab.l.std	t13	0.794417	iterative	all_timesteps
top.texture.fluo.xyz.y.std	t13	0.957577	iterative	all_timesteps
top.texture.fluo.xyz.x.mean	t13	0.955747	iterative	all_timesteps
top.texture.fluo.rgb.g.std	t13	0.858244	iterative	all_timesteps
top.texture.vis.xyz.z.mean	t13	0.902474	iterative	all_timesteps
top.texture.fluo.lab.l.std	t13	0.943295	iterative	all_timesteps
top.texture.fluo.rgb.g.mean	t13	0.667404	iterative	all_timesteps
top.intensity.vis.hsv.normalized.v.histogram.bin.07.076_089	t14	0.845811	iterative	all_timesteps
side.geometry.vis.hull.points	t14	0.92343	iterative	all_timesteps
top.intensity.vis.hsv.h.skewness	t14	0.933678	iterative	all_timesteps
side.geometry.vis.leaf.curvature.avg	t14	0.715848	iterative	all_timesteps
side.texture.fluo.hsv.h.std	t14	0.821487	iterative	all_timesteps
side.texture.fluo.lab.b.std	t14	0.963606	iterative	all_timesteps
side.texture.fluo.lab.a.std	t14	0.958495	iterative	all_timesteps
side.texture.fluo.lab.l.std	t14	0.961373	iterative	all_timesteps
side.texture.vis.lab.b.mean	t14	0.97018	iterative	all_timesteps
side.texture.vis.hsv.s.mean	t14	0.964262	iterative	all_timesteps
side.texture.vis.hsv.h.mean	t14	0.954166	iterative	all_timesteps
side.texture.vis.lab.a.std	t14	0.8903	iterative	all_timesteps
side.texture.vis.lab.a.mean	t14	0.914703	iterative	all_timesteps
top.intensity.vis.hsv.s.histogram.v_avg.bin.05.051_063	t14	0.97597	iterative	all_timesteps
side.texture.vis.lab.l.std	t14	0.936375	iterative	all_timesteps
side.texture.vis.rgb.b.std	t14	0.834375	iterative	all_timesteps
side.texture.vis.rgb.r.std	t14	0.907255	iterative	all_timesteps
top.geometry.fluo.hull.points	t14	0.706454	iterative	all_timesteps
top.geometry.vis.leaf.curvature.avg	t14	0.739306	iterative	all_timesteps
top.intensity.fluo.hsv.v.skewness	t14	0.651574	iterative	all_timesteps
top.texture.fluo.lab.a.mean	t14	0.964106	iterative	all_timesteps
top.texture.fluo.hsv.v.std	t14	0.949411	iterative	all_timesteps
top.intensity.fluo.intensity.phenol.mean	t14	0.697636	iterative	all_timesteps
top.intensity.vis.hsv.normalized.v.histogram.bin.03.025_038	t14	0.756621	iterative	all_timesteps
top.intensity.vis.hsv.h.histogram.s_avg.bin.07.076_089	t14	0.771551	iterative	all_timesteps
top.intensity.vis.hsv.h.histogram.s_avg.bin.05.051_063	t14	0.932256	iterative	all_timesteps
top.intensity.vis.hsv.h.histogram.s_avg.bin.04.038_051	t14	0.892497	iterative	all_timesteps
top.intensity.vis.hsv.h.histogram.s_avg.bin.11.127_140	t14	0.707822	iterative	all_timesteps
top.intensity.vis.hsv.h.histogram.v_avg.bin.06.063_076	t14	0.929295	iterative	all_timesteps
top.intensity.vis.hsv.h.histogram.v_avg.bin.04.038_051	t14	0.928438	iterative	all_timesteps
top.intensity.vis.hsv.h.histogram.v_avg.bin.07.076_089	t14	0.96982	iterative	all_timesteps
top.intensity.vis.hsv.h.red2green	t14	0.859939	iterative	all_timesteps
top.intensity.vis.hsv.normalized.h.histogram.bin.13.153_165	t14	0.371809	iterative	all_timesteps
top.intensity.vis.hsv.s.histogram.v_avg.bin.06.063_076	t14	0.969981	iterative	all_timesteps
top.intensity.vis.hsv.s.histogram.v_avg.bin.11.127_140	t14	0.907547	iterative	all_timesteps
top.texture.vis.hsv.s.mean	t14	0.977341	iterative	all_timesteps
top.intensity.vis.hsv.s.stddev	t14	0.728962	iterative	all_timesteps
top.intensity.vis.hsv.v.histogram.s_avg.bin.07.076_089	t14	0.924857	iterative	all_timesteps
top.intensity.vis.hsv.v.histogram.s_avg.bin.06.063_076	t14	0.931419	iterative	all_timesteps
top.texture.vis.lab.b.mean	t14	0.976586	iterative	all_timesteps
top.intensity.vis.lab.a.skewness	t14	0.719774	iterative	all_timesteps
top.texture.fluo.hsv.s.mean	t14	0.466496	iterative	all_timesteps
top.texture.fluo.lab.a.std	t14	0.904855	iterative	all_timesteps
top.texture.vis.lab.l.std	t14	0.820627	iterative	all_timesteps
top.texture.fluo.xyz.y.std	t14	0.964734	iterative	all_timesteps
top.texture.fluo.xyz.x.mean	t14	0.959172	iterative	all_timesteps
top.texture.fluo.rgb.g.std	t14	0.885676	iterative	all_timesteps
top.texture.vis.xyz.z.mean	t14	0.916003	iterative	all_timesteps
top.texture.fluo.lab.l.std	t14	0.950963	iterative	all_timesteps
top.texture.fluo.rgb.g.mean	t14	0.705266	iterative	all_timesteps
top.intensity.vis.hsv.normalized.v.histogram.bin.07.076_089	t15	0.866734	iterative	all_timesteps
side.geometry.vis.hull.points	t15	0.929354	iterative	all_timesteps
top.intensity.vis.hsv.h.skewness	t15	0.934669	iterative	all_timesteps
side.geometry.vis.leaf.curvature.avg	t15	0.801642	iterative	all_timesteps
side.texture.fluo.hsv.h.std	t15	0.818332	iterative	all_timesteps
side.texture.fluo.lab.b.std	t15	0.964886	iterative	all_timesteps
side.texture.fluo.lab.a.std	t15	0.960449	iterative	all_timesteps
side.texture.fluo.lab.l.std	t15	0.960258	iterative	all_timesteps
side.texture.vis.lab.b.mean	t15	0.975274	iterative	all_timesteps
side.texture.vis.hsv.s.mean	t15	0.962108	iterative	all_timesteps
side.texture.vis.hsv.h.mean	t15	0.958371	iterative	all_timesteps
side.texture.vis.lab.a.std	t15	0.900012	iterative	all_timesteps
side.texture.vis.lab.a.mean	t15	0.922179	iterative	all_timesteps
top.intensity.vis.hsv.s.histogram.v_avg.bin.05.051_063	t15	0.975432	iterative	all_timesteps
side.texture.vis.lab.l.std	t15	0.940158	iterative	all_timesteps
side.texture.vis.rgb.b.std	t15	0.850787	iterative	all_timesteps
side.texture.vis.rgb.r.std	t15	0.910722	iterative	all_timesteps
top.geometry.fluo.hull.points	t15	0.6899	iterative	all_timesteps
top.geometry.vis.leaf.curvature.avg	t15	0.77992	iterative	all_timesteps
top.intensity.fluo.hsv.v.skewness	t15	0.668141	iterative	all_timesteps
top.texture.fluo.lab.a.mean	t15	0.960091	iterative	all_timesteps
top.texture.fluo.hsv.v.std	t15	0.950904	iterative	all_timesteps
top.intensity.fluo.intensity.phenol.mean	t15	0.646373	iterative	all_timesteps
top.intensity.vis.hsv.normalized.v.histogram.bin.03.025_038	t15	0.821532	iterative	all_timesteps
top.intensity.vis.hsv.h.histogram.s_avg.bin.07.076_089	t15	0.780636	iterative	all_timesteps
top.intensity.vis.hsv.h.histogram.s_avg.bin.05.051_063	t15	0.945762	iterative	all_timesteps
top.intensity.vis.hsv.h.histogram.s_avg.bin.04.038_051	t15	0.883614	iterative	all_timesteps
top.intensity.vis.hsv.h.histogram.s_avg.bin.11.127_140	t15	0.698568	iterative	all_timesteps
top.intensity.vis.hsv.h.histogram.v_avg.bin.06.063_076	t15	0.933342	iterative	all_timesteps
top.intensity.vis.hsv.h.histogram.v_avg.bin.04.038_051	t15	0.930158	iterative	all_timesteps
top.intensity.vis.hsv.h.histogram.v_avg.bin.07.076_089	t15	0.971481	iterative	all_timesteps
top.intensity.vis.hsv.h.red2green	t15	0.864984	iterative	all_timesteps
top.intensity.vis.hsv.normalized.h.histogram.bin.13.153_165	t15	0.384272	iterative	all_timesteps
top.intensity.vis.hsv.s.histogram.v_avg.bin.06.063_076	t15	0.974613	iterative	all_timesteps
top.intensity.vis.hsv.s.histogram.v_avg.bin.11.127_140	t15	0.916603	iterative	all_timesteps
top.texture.vis.hsv.s.mean	t15	0.979418	iterative	all_timesteps
top.intensity.vis.hsv.s.stddev	t15	0.772013	iterative	all_timesteps
top.intensity.vis.hsv.v.histogram.s_avg.bin.07.076_089	t15	0.92841	iterative	all_timesteps
top.intensity.vis.hsv.v.histogram.s_avg.bin.06.063_076	t15	0.934031	iterative	all_timesteps
top.texture.vis.lab.b.mean	t15	0.978432	iterative	all_timesteps
top.intensity.vis.lab.a.skewness	t15	0.739151	iterative	all_timesteps
top.texture.fluo.hsv.s.mean	t15	0.4971	iterative	all_timesteps
top.texture.fluo.lab.a.std	t15	0.909012	iterative	all_timesteps
top.texture.vis.lab.l.std	t15	0.843559	iterative	all_timesteps
top.texture.fluo.xyz.y.std	t15	0.963483	iterative	all_timesteps
top.texture.fluo.xyz.x.mean	t15	0.956524	iterative	all_timesteps
top.texture.fluo.rgb.g.std	t15	0.89592	iterative	all_timesteps
top.texture.vis.xyz.z.mean	t15	0.927772	iterative	all_timesteps
top.texture.fluo.lab.l.std	t15	0.952591	iterative	all_timesteps
top.texture.fluo.rgb.g.mean	t15	0.654059	iterative	all_timesteps
top.intensity.vis.hsv.normalized.v.histogram.bin.07.076_089	t16	0.904994	iterative	all_timesteps
side.geometry.vis.hull.points	t16	0.935981	iterative	all_timesteps
top.intensity.vis.hsv.h.skewness	t16	0.934573	iterative	all_timesteps
side.geometry.vis.leaf.curvature.avg	t16	0.831193	iterative	all_timesteps
side.texture.fluo.hsv.h.std	t16	0.879858	iterative	all_timesteps
side.texture.fluo.lab.b.std	t16	0.91129	iterative	all_timesteps
side.texture.fluo.lab.a.std	t16	0.90488	iterative	all_timesteps
side.texture.fluo.lab.l.std	t16	0.908735	iterative	all_timesteps
side.texture.vis.lab.b.mean	t16	0.970279	iterative	all_timesteps
side.texture.vis.hsv.s.mean	t16	0.953543	iterative	all_timesteps
side.texture.vis.hsv.h.mean	t16	0.968679	iterative	all_timesteps
side.texture.vis.lab.a.std	t16	0.900131	iterative	all_timesteps
side.texture.vis.lab.a.mean	t16	0.941739	iterative	all_timesteps
top.intensity.vis.hsv.s.histogram.v_avg.bin.05.051_063	t16	0.974692	iterative	all_timesteps
side.texture.vis.lab.l.std	t16	0.93392	iterative	all_timesteps
side.texture.vis.rgb.b.std	t16	0.864194	iterative	all_timesteps
side.texture.vis.rgb.r.std	t16	0.899377	iterative	all_timesteps
top.geometry.fluo.hull.points	t16	0.740875	iterative	all_timesteps
top.geometry.vis.leaf.curvature.avg	t16	0.806685	iterative	all_timesteps
top.intensity.fluo.hsv.v.skewness	t16	0.690593	iterative	all_timesteps
top.texture.fluo.lab.a.mean	t16	0.920724	iterative	all_timesteps
top.texture.fluo.hsv.v.std	t16	0.925179	iterative	all_timesteps
top.intensity.fluo.intensity.phenol.mean	t16	0.628255	iterative	all_timesteps
top.intensity.vis.hsv.normalized.v.histogram.bin.03.025_038	t16	0.795692	iterative	all_timesteps
top.intensity.vis.hsv.h.histogram.s_avg.bin.07.076_089	t16	0.773327	iterative	all_timesteps
top.intensity.vis.hsv.h.histogram.s_avg.bin.05.051_063	t16	0.929959	iterative	all_timesteps
top.intensity.vis.hsv.h.histogram.s_avg.bin.04.038_051	t16	0.908012	iterative	all_timesteps
top.intensity.vis.hsv.h.histogram.s_avg.bin.11.127_140	t16	0.70195	iterative	all_timesteps
top.intensity.vis.hsv.h.histogram.v_avg.bin.06.063_076	t16	0.939735	iterative	all_timesteps
top.intensity.vis.hsv.h.histogram.v_avg.bin.04.038_051	t16	0.915432	iterative	all_timesteps
top.intensity.vis.hsv.h.histogram.v_avg.bin.07.076_089	t16	0.972692	iterative	all_timesteps
top.intensity.vis.hsv.h.red2green	t16	0.852543	iterative	all_timesteps
top.intensity.vis.hsv.normalized.h.histogram.bin.13.153_165	t16	0.395142	iterative	all_timesteps
top.intensity.vis.hsv.s.histogram.v_avg.bin.06.063_076	t16	0.973151	iterative	all_timesteps
top.intensity.vis.hsv.s.histogram.v_avg.bin.11.127_140	t16	0.926669	iterative	all_timesteps
top.texture.vis.hsv.s.mean	t16	0.970729	iterative	all_timesteps
top.intensity.vis.hsv.s.stddev	t16	0.806154	iterative	all_timesteps
top.intensity.vis.hsv.v.histogram.s_avg.bin.07.076_089	t16	0.917293	iterative	all_timesteps
top.intensity.vis.hsv.v.histogram.s_avg.bin.06.063_076	t16	0.921434	iterative	all_timesteps
top.texture.vis.lab.b.mean	t16	0.974039	iterative	all_timesteps
top.intensity.vis.lab.a.skewness	t16	0.751503	iterative	all_timesteps
top.texture.fluo.hsv.s.mean	t16	0.440182	iterative	all_timesteps
top.texture.fluo.lab.a.std	t16	0.888739	iterative	all_timesteps
top.texture.vis.lab.l.std	t16	0.833853	iterative	all_timesteps
top.texture.fluo.xyz.y.std	t16	0.933422	iterative	all_timesteps
top.texture.fluo.xyz.x.mean	t16	0.922149	iterative	all_timesteps
top.texture.fluo.rgb.g.std	t16	0.886647	iterative	all_timesteps
top.texture.vis.xyz.z.mean	t16	0.935019	iterative	all_timesteps
top.texture.fluo.lab.l.std	t16	0.925423	iterative	all_timesteps
top.texture.fluo.rgb.g.mean	t16	0.631122	iterative	all_timesteps
top.intensity.vis.hsv.normalized.v.histogram.bin.07.076_089	t17	0.922522	iterative	all_timesteps
side.geometry.vis.hull.points	t17	0.95815	iterative	all_timesteps
top.intensity.vis.hsv.h.skewness	t17	0.96907	iterative	all_timesteps
side.geometry.vis.leaf.curvature.avg	t17	0.875267	iterative	all_timesteps
side.texture.fluo.hsv.h.std	t17	0.913865	iterative	all_timesteps
side.texture.fluo.lab.b.std	t17	0.943827	iterative	all_timesteps
side.texture.fluo.lab.a.std	t17	0.937361	iterative	all_timesteps
side.texture.fluo.lab.l.std	t17	0.943298	iterative	all_timesteps
side.texture.vis.lab.b.mean	t17	0.987441	iterative	all_timesteps
side.texture.vis.hsv.s.mean	t17	0.974309	iterative	all_timesteps
side.texture.vis.hsv.h.mean	t17	0.980515	iterative	all_timesteps
side.texture.vis.lab.a.std	t17	0.943524	iterative	all_timesteps
side.texture.vis.lab.a.mean	t17	0.968422	iterative	all_timesteps
top.intensity.vis.hsv.s.histogram.v_avg.bin.05.051_063	t17	0.983651	iterative	all_timesteps
side.texture.vis.lab.l.std	t17	0.960312	iterative	all_timesteps
side.texture.vis.rgb.b.std	t17	0.897949	iterative	all_timesteps
side.texture.vis.rgb.r.std	t17	0.952285	iterative	all_timesteps
top.geometry.fluo.hull.points	t17	0.812238	iterative	all_timesteps
top.geometry.vis.leaf.curvature.avg	t17	0.858138	iterative	all_timesteps
top.intensity.fluo.hsv.v.skewness	t17	0.792831	iterative	all_timesteps
top.texture.fluo.lab.a.mean	t17	0.955799	iterative	all_timesteps
top.texture.fluo.hsv.v.std	t17	0.931322	iterative	all_timesteps
top.intensity.fluo.intensity.phenol.mean	t17	0.695662	iterative	all_timesteps
top.intensity.vis.hsv.normalized.v.histogram.bin.03.025_038	t17	0.891492	iterative	all_timesteps
top.intensity.vis.hsv.h.histogram.s_avg.bin.07.076_089	t17	0.919701	iterative	all_timesteps
top.intensity.vis.hsv.h.histogram.s_avg.bin.05.051_063	t17	0.965377	iterative	all_timesteps
top.intensity.vis.hsv.h.histogram.s_avg.bin.04.038_051	t17	0.943131	iterative	all_timesteps
top.intensity.vis.hsv.h.histogram.s_avg.bin.11.127_140	t17	0.749235	iterative	all_timesteps
top.intensity.vis.hsv.h.histogram.v_avg.bin.06.063_076	t17	0.968415	iterative	all_timesteps
top.intensity.vis.hsv.h.histogram.v_avg.bin.04.038_051	t17	0.939147	iterative	all_timesteps
top.intensity.vis.hsv.h.histogram.v_avg.bin.07.076_089	t17	0.98502	iterative	all_timesteps
top.intensity.vis.hsv.h.red2green	t17	0.894008	iterative	all_timesteps
top.intensity.vis.hsv.normalized.h.histogram.bin.13.153_165	t17	0.545662	iterative	all_timesteps
top.intensity.vis.hsv.s.histogram.v_avg.bin.06.063_076	t17	0.983451	iterative	all_timesteps
top.intensity.vis.hsv.s.histogram.v_avg.bin.11.127_140	t17	0.948544	iterative	all_timesteps
top.texture.vis.hsv.s.mean	t17	0.983319	iterative	all_timesteps
top.intensity.vis.hsv.s.stddev	t17	0.893789	iterative	all_timesteps
top.intensity.vis.hsv.v.histogram.s_avg.bin.07.076_089	t17	0.95069	iterative	all_timesteps
top.intensity.vis.hsv.v.histogram.s_avg.bin.06.063_076	t17	0.960772	iterative	all_timesteps
top.texture.vis.lab.b.mean	t17	0.985492	iterative	all_timesteps
top.intensity.vis.lab.a.skewness	t17	0.900912	iterative	all_timesteps
top.texture.fluo.hsv.s.mean	t17	0.638774	iterative	all_timesteps
top.texture.fluo.lab.a.std	t17	0.898355	iterative	all_timesteps
top.texture.vis.lab.l.std	t17	0.899665	iterative	all_timesteps
top.texture.fluo.xyz.y.std	t17	0.946809	iterative	all_timesteps
top.texture.fluo.xyz.x.mean	t17	0.9478	iterative	all_timesteps
top.texture.fluo.rgb.g.std	t17	0.914264	iterative	all_timesteps
top.texture.vis.xyz.z.mean	t17	0.961813	iterative	all_timesteps
top.texture.fluo.lab.l.std	t17	0.932081	iterative	all_timesteps
top.texture.fluo.rgb.g.mean	t17	0.697197	iterative	all_timesteps
top.intensity.vis.hsv.normalized.v.histogram.bin.07.076_089	t18	0.932167	iterative	all_timesteps
side.geometry.vis.hull.points	t18	0.96838	iterative	all_timesteps
top.intensity.vis.hsv.h.skewness	t18	0.972921	iterative	all_timesteps
side.geometry.vis.leaf.curvature.avg	t18	0.89474	iterative	all_timesteps
side.texture.fluo.hsv.h.std	t18	0.936515	iterative	all_timesteps
side.texture.fluo.lab.b.std	t18	0.955237	iterative	all_timesteps
side.texture.fluo.lab.a.std	t18	0.94985	iterative	all_timesteps
side.texture.fluo.lab.l.std	t18	0.958247	iterative	all_timesteps
side.texture.vis.lab.b.mean	t18	0.988895	iterative	all_timesteps
side.texture.vis.hsv.s.mean	t18	0.98507	iterative	all_timesteps
side.texture.vis.hsv.h.mean	t18	0.98467	iterative	all_timesteps
side.texture.vis.lab.a.std	t18	0.957679	iterative	all_timesteps
side.texture.vis.lab.a.mean	t18	0.972711	iterative	all_timesteps
top.intensity.vis.hsv.s.histogram.v_avg.bin.05.051_063	t18	0.984699	iterative	all_timesteps
side.texture.vis.lab.l.std	t18	0.96552	iterative	all_timesteps
side.texture.vis.rgb.b.std	t18	0.887237	iterative	all_timesteps
side.texture.vis.rgb.r.std	t18	0.957857	iterative	all_timesteps
top.geometry.fluo.hull.points	t18	0.800218	iterative	all_timesteps
top.geometry.vis.leaf.curvature.avg	t18	0.90074	iterative	all_timesteps
top.intensity.fluo.hsv.v.skewness	t18	0.826398	iterative	all_timesteps
top.texture.fluo.lab.a.mean	t18	0.963283	iterative	all_timesteps
top.texture.fluo.hsv.v.std	t18	0.952669	iterative	all_timesteps
top.intensity.fluo.intensity.phenol.mean	t18	0.686236	iterative	all_timesteps
top.intensity.vis.hsv.normalized.v.histogram.bin.03.025_038	t18	0.93297	iterative	all_timesteps
top.intensity.vis.hsv.h.histogram.s_avg.bin.07.076_089	t18	0.930188	iterative	all_timesteps
top.intensity.vis.hsv.h.histogram.s_avg.bin.05.051_063	t18	0.970567	iterative	all_timesteps
top.intensity.vis.hsv.h.histogram.s_avg.bin.04.038_051	t18	0.94214	iterative	all_timesteps
top.intensity.vis.hsv.h.histogram.s_avg.bin.11.127_140	t18	0.759681	iterative	all_timesteps
top.intensity.vis.hsv.h.histogram.v_avg.bin.06.063_076	t18	0.973921	iterative	all_timesteps
top.intensity.vis.hsv.h.histogram.v_avg.bin.04.038_051	t18	0.944284	iterative	all_timesteps
top.intensity.vis.hsv.h.histogram.v_avg.bin.07.076_089	t18	0.987527	iterative	all_timesteps
top.intensity.vis.hsv.h.red2green	t18	0.881831	iterative	all_timesteps
top.intensity.vis.hsv.normalized.h.histogram.bin.13.153_165	t18	0.52468	iterative	all_timesteps
top.intensity.vis.hsv.s.histogram.v_avg.bin.06.063_076	t18	0.986338	iterative	all_timesteps
top.intensity.vis.hsv.s.histogram.v_avg.bin.11.127_140	t18	0.965457	iterative	all_timesteps
top.texture.vis.hsv.s.mean	t18	0.986163	iterative	all_timesteps
top.intensity.vis.hsv.s.stddev	t18	0.907056	iterative	all_timesteps
top.intensity.vis.hsv.v.histogram.s_avg.bin.07.076_089	t18	0.958329	iterative	all_timesteps
top.intensity.vis.hsv.v.histogram.s_avg.bin.06.063_076	t18	0.962848	iterative	all_timesteps
top.texture.vis.lab.b.mean	t18	0.989257	iterative	all_timesteps
top.intensity.vis.lab.a.skewness	t18	0.908684	iterative	all_timesteps
top.texture.fluo.hsv.s.mean	t18	0.71979	iterative	all_timesteps
top.texture.fluo.lab.a.std	t18	0.926275	iterative	all_timesteps
top.texture.vis.lab.l.std	t18	0.923881	iterative	all_timesteps
top.texture.fluo.xyz.y.std	t18	0.961782	iterative	all_timesteps
top.texture.fluo.xyz.x.mean	t18	0.965719	iterative	all_timesteps
top.texture.fluo.rgb.g.std	t18	0.908148	iterative	all_timesteps
top.texture.vis.xyz.z.mean	t18	0.967382	iterative	all_timesteps
top.texture.fluo.lab.l.std	t18	0.951581	iterative	all_timesteps
top.texture.fluo.rgb.g.mean	t18	0.68583	iterative	all_timesteps
top.intensity.vis.hsv.normalized.v.histogram.bin.07.076_089	t19	0.944585	iterative	all_timesteps
side.geometry.vis.hull.points	t19	0.964456	iterative	all_timesteps
top.intensity.vis.hsv.h.skewness	t19	0.970054	iterative	all_timesteps
side.geometry.vis.leaf.curvature.avg	t19	0.895208	iterative	all_timesteps
side.texture.fluo.hsv.h.std	t19	0.930425	iterative	all_timesteps
side.texture.fluo.lab.b.std	t19	0.956578	iterative	all_timesteps
side.texture.fluo.lab.a.std	t19	0.950734	iterative	all_timesteps
side.texture.fluo.lab.l.std	t19	0.961857	iterative	all_timesteps
side.texture.vis.lab.b.mean	t19	0.990413	iterative	all_timesteps
side.texture.vis.hsv.s.mean	t19	0.986606	iterative	all_timesteps
side.texture.vis.hsv.h.mean	t19	0.986593	iterative	all_timesteps
side.texture.vis.lab.a.std	t19	0.963322	iterative	all_timesteps
side.texture.vis.lab.a.mean	t19	0.965917	iterative	all_timesteps
top.intensity.vis.hsv.s.histogram.v_avg.bin.05.051_063	t19	0.986993	iterative	all_timesteps
side.texture.vis.lab.l.std	t19	0.958181	iterative	all_timesteps
side.texture.vis.rgb.b.std	t19	0.838822	iterative	all_timesteps
side.texture.vis.rgb.r.std	t19	0.942084	iterative	all_timesteps
top.geometry.fluo.hull.points	t19	0.853067	iterative	all_timesteps
top.geometry.vis.leaf.curvature.avg	t19	0.905408	iterative	all_timesteps
top.intensity.fluo.hsv.v.skewness	t19	0.811208	iterative	all_timesteps
top.texture.fluo.lab.a.mean	t19	0.971228	iterative	all_timesteps
top.texture.fluo.hsv.v.std	t19	0.955277	iterative	all_timesteps
top.intensity.fluo.intensity.phenol.mean	t19	0.755717	iterative	all_timesteps
top.intensity.vis.hsv.normalized.v.histogram.bin.03.025_038	t19	0.917819	iterative	all_timesteps
top.intensity.vis.hsv.h.histogram.s_avg.bin.07.076_089	t19	0.935137	iterative	all_timesteps
top.intensity.vis.hsv.h.histogram.s_avg.bin.05.051_063	t19	0.97454	iterative	all_timesteps
top.intensity.vis.hsv.h.histogram.s_avg.bin.04.038_051	t19	0.954317	iterative	all_timesteps
top.intensity.vis.hsv.h.histogram.s_avg.bin.11.127_140	t19	0.788779	iterative	all_timesteps
top.intensity.vis.hsv.h.histogram.v_avg.bin.06.063_076	t19	0.976598	iterative	all_timesteps
top.intensity.vis.hsv.h.histogram.v_avg.bin.04.038_051	t19	0.955171	iterative	all_timesteps
top.intensity.vis.hsv.h.histogram.v_avg.bin.07.076_089	t19	0.98886	iterative	all_timesteps
top.intensity.vis.hsv.h.red2green	t19	0.876675	iterative	all_timesteps
top.intensity.vis.hsv.normalized.h.histogram.bin.13.153_165	t19	0.445771	iterative	all_timesteps
top.intensity.vis.hsv.s.histogram.v_avg.bin.06.063_076	t19	0.986891	iterative	all_timesteps
top.intensity.vis.hsv.s.histogram.v_avg.bin.11.127_140	t19	0.963213	iterative	all_timesteps
top.texture.vis.hsv.s.mean	t19	0.987668	iterative	all_timesteps
top.intensity.vis.hsv.s.stddev	t19	0.915517	iterative	all_timesteps
top.intensity.vis.hsv.v.histogram.s_avg.bin.07.076_089	t19	0.95856	iterative	all_timesteps
top.intensity.vis.hsv.v.histogram.s_avg.bin.06.063_076	t19	0.961986	iterative	all_timesteps
top.texture.vis.lab.b.mean	t19	0.989552	iterative	all_timesteps
top.intensity.vis.lab.a.skewness	t19	0.915023	iterative	all_timesteps
top.texture.fluo.hsv.s.mean	t19	0.741482	iterative	all_timesteps
top.texture.fluo.lab.a.std	t19	0.933325	iterative	all_timesteps
top.texture.vis.lab.l.std	t19	0.941681	iterative	all_timesteps
top.texture.fluo.xyz.y.std	t19	0.963811	iterative	all_timesteps
top.texture.fluo.xyz.x.mean	t19	0.969622	iterative	all_timesteps
top.texture.fluo.rgb.g.std	t19	0.92135	iterative	all_timesteps
top.texture.vis.xyz.z.mean	t19	0.968146	iterative	all_timesteps
top.texture.fluo.lab.l.std	t19	0.954015	iterative	all_timesteps
top.texture.fluo.rgb.g.mean	t19	0.755649	iterative	all_timesteps
top.intensity.vis.hsv.normalized.v.histogram.bin.07.076_089	t20	0.9518	iterative	all_timesteps
side.geometry.vis.hull.points	t20	0.964679	iterative	all_timesteps
top.intensity.vis.hsv.h.skewness	t20	0.967683	iterative	all_timesteps
side.geometry.vis.leaf.curvature.avg	t20	0.896335	iterative	all_timesteps
side.texture.fluo.hsv.h.std	t20	0.929181	iterative	all_timesteps
side.texture.fluo.lab.b.std	t20	0.916454	iterative	all_timesteps
side.texture.fluo.lab.a.std	t20	0.911204	iterative	all_timesteps
side.texture.fluo.lab.l.std	t20	0.921075	iterative	all_timesteps
side.texture.vis.lab.b.mean	t20	0.984839	iterative	all_timesteps
side.texture.vis.hsv.s.mean	t20	0.983714	iterative	all_timesteps
side.texture.vis.hsv.h.mean	t20	0.985282	iterative	all_timesteps
side.texture.vis.lab.a.std	t20	0.94589	iterative	all_timesteps
side.texture.vis.lab.a.mean	t20	0.957034	iterative	all_timesteps
top.intensity.vis.hsv.s.histogram.v_avg.bin.05.051_063	t20	0.987328	iterative	all_timesteps
side.texture.vis.lab.l.std	t20	0.955475	iterative	all_timesteps
side.texture.vis.rgb.b.std	t20	0.862265	iterative	all_timesteps
side.texture.vis.rgb.r.std	t20	0.940204	iterative	all_timesteps
top.geometry.fluo.hull.points	t20	0.827485	iterative	all_timesteps
top.geometry.vis.leaf.curvature.avg	t20	0.887023	iterative	all_timesteps
top.intensity.fluo.hsv.v.skewness	t20	0.763955	iterative	all_timesteps
top.texture.fluo.lab.a.mean	t20	0.929796	iterative	all_timesteps
top.texture.fluo.hsv.v.std	t20	0.930234	iterative	all_timesteps
top.intensity.fluo.intensity.phenol.mean	t20	0.719739	iterative	all_timesteps
top.intensity.vis.hsv.normalized.v.histogram.bin.03.025_038	t20	0.924175	iterative	all_timesteps
top.intensity.vis.hsv.h.histogram.s_avg.bin.07.076_089	t20	0.910382	iterative	all_timesteps
top.intensity.vis.hsv.h.histogram.s_avg.bin.05.051_063	t20	0.971	iterative	all_timesteps
top.intensity.vis.hsv.h.histogram.s_avg.bin.04.038_051	t20	0.954345	iterative	all_timesteps
top.intensity.vis.hsv.h.histogram.s_avg.bin.11.127_140	t20	0.77966	iterative	all_timesteps
top.intensity.vis.hsv.h.histogram.v_avg.bin.06.063_076	t20	0.978724	iterative	all_timesteps
top.intensity.vis.hsv.h.histogram.v_avg.bin.04.038_051	t20	0.953316	iterative	all_timesteps
top.intensity.vis.hsv.h.histogram.v_avg.bin.07.076_089	t20	0.986998	iterative	all_timesteps
top.intensity.vis.hsv.h.red2green	t20	0.848801	iterative	all_timesteps
top.intensity.vis.hsv.normalized.h.histogram.bin.13.153_165	t20	0.460446	iterative	all_timesteps
top.intensity.vis.hsv.s.histogram.v_avg.bin.06.063_076	t20	0.986743	iterative	all_timesteps
top.intensity.vis.hsv.s.histogram.v_avg.bin.11.127_140	t20	0.96724	iterative	all_timesteps
top.texture.vis.hsv.s.mean	t20	0.985793	iterative	all_timesteps
top.intensity.vis.hsv.s.stddev	t20	0.915653	iterative	all_timesteps
top.intensity.vis.hsv.v.histogram.s_avg.bin.07.076_089	t20	0.960994	iterative	all_timesteps
top.intensity.vis.hsv.v.histogram.s_avg.bin.06.063_076	t20	0.962458	iterative	all_timesteps
top.texture.vis.lab.b.mean	t20	0.988837	iterative	all_timesteps
top.intensity.vis.lab.a.skewness	t20	0.914148	iterative	all_timesteps
top.texture.fluo.hsv.s.mean	t20	0.654522	iterative	all_timesteps
top.texture.fluo.lab.a.std	t20	0.911233	iterative	all_timesteps
top.texture.vis.lab.l.std	t20	0.939505	iterative	all_timesteps
top.texture.fluo.xyz.y.std	t20	0.934517	iterative	all_timesteps
top.texture.fluo.xyz.x.mean	t20	0.931521	iterative	all_timesteps
top.texture.fluo.rgb.g.std	t20	0.912559	iterative	all_timesteps
top.texture.vis.xyz.z.mean	t20	0.970409	iterative	all_timesteps
top.texture.fluo.lab.l.std	t20	0.929038	iterative	all_timesteps
top.texture.fluo.rgb.g.mean	t20	0.71812	iterative	all_timesteps
top.intensity.vis.hsv.normalized.v.histogram.bin.07.076_089	t21	0.939591	iterative	all_timesteps
side.geometry.vis.hull.points	t21	0.945302	iterative	all_timesteps
top.intensity.vis.hsv.h.skewness	t21	0.942286	iterative	all_timesteps
side.geometry.vis.leaf.curvature.avg	t21	0.872403	iterative	all_timesteps
side.texture.fluo.hsv.h.std	t21	0.919193	iterative	all_timesteps
side.texture.fluo.lab.b.std	t21	0.924146	iterative	all_timesteps
side.texture.fluo.lab.a.std	t21	0.921625	iterative	all_timesteps
side.texture.fluo.lab.l.std	t21	0.933329	iterative	all_timesteps
side.texture.vis.lab.b.mean	t21	0.978679	iterative	all_timesteps
side.texture.vis.hsv.s.mean	t21	0.963672	iterative	all_timesteps
side.texture.vis.hsv.h.mean	t21	0.970961	iterative	all_timesteps
side.texture.vis.lab.a.std	t21	0.910245	iterative	all_timesteps
side.texture.vis.lab.a.mean	t21	0.966023	iterative	all_timesteps
top.intensity.vis.hsv.s.histogram.v_avg.bin.05.051_063	t21	0.966052	iterative	all_timesteps
side.texture.vis.lab.l.std	t21	0.899938	iterative	all_timesteps
side.texture.vis.rgb.b.std	t21	0.8289	iterative	all_timesteps
side.texture.vis.rgb.r.std	t21	0.863847	iterative	all_timesteps
top.geometry.fluo.hull.points	t21	0.797159	iterative	all_timesteps
top.geometry.vis.leaf.curvature.avg	t21	0.881681	iterative	all_timesteps
top.intensity.fluo.hsv.v.skewness	t21	0.706257	iterative	all_timesteps
top.texture.fluo.lab.a.mean	t21	0.934332	iterative	all_timesteps
top.texture.fluo.hsv.v.std	t21	0.915379	iterative	all_timesteps
top.intensity.fluo.intensity.phenol.mean	t21	0.68615	iterative	all_timesteps
top.intensity.vis.hsv.normalized.v.histogram.bin.03.025_038	t21	0.949132	iterative	all_timesteps
top.intensity.vis.hsv.h.histogram.s_avg.bin.07.076_089	t21	0.875396	iterative	all_timesteps
top.intensity.vis.hsv.h.histogram.s_avg.bin.05.051_063	t21	0.931763	iterative	all_timesteps
top.intensity.vis.hsv.h.histogram.s_avg.bin.04.038_051	t21	0.941205	iterative	all_timesteps
top.intensity.vis.hsv.h.histogram.s_avg.bin.11.127_140	t21	0.771758	iterative	all_timesteps
top.intensity.vis.hsv.h.histogram.v_avg.bin.06.063_076	t21	0.959426	iterative	all_timesteps
top.intensity.vis.hsv.h.histogram.v_avg.bin.04.038_051	t21	0.922749	iterative	all_timesteps
top.intensity.vis.hsv.h.histogram.v_avg.bin.07.076_089	t21	0.970494	iterative	all_timesteps
top.intensity.vis.hsv.h.red2green	t21	0.822372	iterative	all_timesteps
top.intensity.vis.hsv.normalized.h.histogram.bin.13.153_165	t21	0.472059	iterative	all_timesteps
top.intensity.vis.hsv.s.histogram.v_avg.bin.06.063_076	t21	0.957831	iterative	all_timesteps
top.intensity.vis.hsv.s.histogram.v_avg.bin.11.127_140	t21	0.931106	iterative	all_timesteps
top.texture.vis.hsv.s.mean	t21	0.968184	iterative	all_timesteps
top.intensity.vis.hsv.s.stddev	t21	0.855097	iterative	all_timesteps
top.intensity.vis.hsv.v.histogram.s_avg.bin.07.076_089	t21	0.921941	iterative	all_timesteps
top.intensity.vis.hsv.v.histogram.s_avg.bin.06.063_076	t21	0.916387	iterative	all_timesteps
top.texture.vis.lab.b.mean	t21	0.975804	iterative	all_timesteps
top.intensity.vis.lab.a.skewness	t21	0.893516	iterative	all_timesteps
top.texture.fluo.hsv.s.mean	t21	0.534411	iterative	all_timesteps
top.texture.fluo.lab.a.std	t21	0.885509	iterative	all_timesteps
top.texture.vis.lab.l.std	t21	0.886737	iterative	all_timesteps
top.texture.fluo.xyz.y.std	t21	0.935407	iterative	all_timesteps
top.texture.fluo.xyz.x.mean	t21	0.938911	iterative	all_timesteps
top.texture.fluo.rgb.g.std	t21	0.917198	iterative	all_timesteps
top.texture.vis.xyz.z.mean	t21	0.927123	iterative	all_timesteps
top.texture.fluo.lab.l.std	t21	0.911389	iterative	all_timesteps
top.texture.fluo.rgb.g.mean	t21	0.682081	iterative	all_timesteps
top.intensity.vis.hsv.normalized.v.histogram.bin.07.076_089	t22	0.947261	iterative	all_timesteps
side.geometry.vis.hull.points	t22	0.950815	iterative	all_timesteps
top.intensity.vis.hsv.h.skewness	t22	0.933289	iterative	all_timesteps
side.geometry.vis.leaf.curvature.avg	t22	0.900078	iterative	all_timesteps
side.texture.fluo.hsv.h.std	t22	0.935442	iterative	all_timesteps
side.texture.fluo.lab.b.std	t22	0.944573	iterative	all_timesteps
side.texture.fluo.lab.a.std	t22	0.94611	iterative	all_timesteps
side.texture.fluo.lab.l.std	t22	0.958039	iterative	all_timesteps
side.texture.vis.lab.b.mean	t22	0.977988	iterative	all_timesteps
side.texture.vis.hsv.s.mean	t22	0.976114	iterative	all_timesteps
side.texture.vis.hsv.h.mean	t22	0.961612	iterative	all_timesteps
side.texture.vis.lab.a.std	t22	0.932471	iterative	all_timesteps
side.texture.vis.lab.a.mean	t22	0.943678	iterative	all_timesteps
top.intensity.vis.hsv.s.histogram.v_avg.bin.05.051_063	t22	0.976569	iterative	all_timesteps
side.texture.vis.lab.l.std	t22	0.8953	iterative	all_timesteps
side.texture.vis.rgb.b.std	t22	0.80289	iterative	all_timesteps
side.texture.vis.rgb.r.std	t22	0.85449	iterative	all_timesteps
top.geometry.fluo.hull.points	t22	0.841817	iterative	all_timesteps
top.geometry.vis.leaf.curvature.avg	t22	0.892139	iterative	all_timesteps
top.intensity.fluo.hsv.v.skewness	t22	0.687545	iterative	all_timesteps
top.texture.fluo.lab.a.mean	t22	0.950146	iterative	all_timesteps
top.texture.fluo.hsv.v.std	t22	0.930069	iterative	all_timesteps
top.intensity.fluo.intensity.phenol.mean	t22	0.759111	iterative	all_timesteps
top.intensity.vis.hsv.normalized.v.histogram.bin.03.025_038	t22	0.957482	iterative	all_timesteps
top.intensity.vis.hsv.h.histogram.s_avg.bin.07.076_089	t22	0.841504	iterative	all_timesteps
top.intensity.vis.hsv.h.histogram.s_avg.bin.05.051_063	t22	0.960937	iterative	all_timesteps
top.intensity.vis.hsv.h.histogram.s_avg.bin.04.038_051	t22	0.946788	iterative	all_timesteps
top.intensity.vis.hsv.h.histogram.s_avg.bin.11.127_140	t22	0.831577	iterative	all_timesteps
top.intensity.vis.hsv.h.histogram.v_avg.bin.06.063_076	t22	0.965424	iterative	all_timesteps
top.intensity.vis.hsv.h.histogram.v_avg.bin.04.038_051	t22	0.943624	iterative	all_timesteps
top.intensity.vis.hsv.h.histogram.v_avg.bin.07.076_089	t22	0.978254	iterative	all_timesteps
top.intensity.vis.hsv.h.red2green	t22	0.784733	iterative	all_timesteps
top.intensity.vis.hsv.normalized.h.histogram.bin.13.153_165	t22	0.561176	iterative	all_timesteps
top.intensity.vis.hsv.s.histogram.v_avg.bin.06.063_076	t22	0.968278	iterative	all_timesteps
top.intensity.vis.hsv.s.histogram.v_avg.bin.11.127_140	t22	0.939552	iterative	all_timesteps
top.texture.vis.hsv.s.mean	t22	0.979719	iterative	all_timesteps
top.intensity.vis.hsv.s.stddev	t22	0.860739	iterative	all_timesteps
top.intensity.vis.hsv.v.histogram.s_avg.bin.07.076_089	t22	0.951362	iterative	all_timesteps
top.intensity.vis.hsv.v.histogram.s_avg.bin.06.063_076	t22	0.951063	iterative	all_timesteps
top.texture.vis.lab.b.mean	t22	0.982146	iterative	all_timesteps
top.intensity.vis.lab.a.skewness	t22	0.823262	iterative	all_timesteps
top.texture.fluo.hsv.s.mean	t22	0.57675	iterative	all_timesteps
top.texture.fluo.lab.a.std	t22	0.904602	iterative	all_timesteps
top.texture.vis.lab.l.std	t22	0.900785	iterative	all_timesteps
top.texture.fluo.xyz.y.std	t22	0.944155	iterative	all_timesteps
top.texture.fluo.xyz.x.mean	t22	0.955381	iterative	all_timesteps
top.texture.fluo.rgb.g.std	t22	0.915614	iterative	all_timesteps
top.texture.vis.xyz.z.mean	t22	0.936789	iterative	all_timesteps
top.texture.fluo.lab.l.std	t22	0.924477	iterative	all_timesteps
top.texture.fluo.rgb.g.mean	t22	0.753042	iterative	all_timesteps
top.intensity.vis.hsv.normalized.v.histogram.bin.07.076_089	t23	0.935508	iterative	all_timesteps
side.geometry.vis.hull.points	t23	0.935646	iterative	all_timesteps
top.intensity.vis.hsv.h.skewness	t23	0.920559	iterative	all_timesteps
side.geometry.vis.leaf.curvature.avg	t23	0.874568	iterative	all_timesteps
side.texture.fluo.hsv.h.std	t23	0.907118	iterative	all_timesteps
side.texture.fluo.lab.b.std	t23	0.95346	iterative	all_timesteps
side.texture.fluo.lab.a.std	t23	0.95469	iterative	all_timesteps
side.texture.fluo.lab.l.std	t23	0.96673	iterative	all_timesteps
side.texture.vis.lab.b.mean	t23	0.981351	iterative	all_timesteps
side.texture.vis.hsv.s.mean	t23	0.974442	iterative	all_timesteps
side.texture.vis.hsv.h.mean	t23	0.946272	iterative	all_timesteps
side.texture.vis.lab.a.std	t23	0.933661	iterative	all_timesteps
side.texture.vis.lab.a.mean	t23	0.941725	iterative	all_timesteps
top.intensity.vis.hsv.s.histogram.v_avg.bin.05.051_063	t23	0.975299	iterative	all_timesteps
side.texture.vis.lab.l.std	t23	0.870464	iterative	all_timesteps
side.texture.vis.rgb.b.std	t23	0.756041	iterative	all_timesteps
side.texture.vis.rgb.r.std	t23	0.82634	iterative	all_timesteps
top.geometry.fluo.hull.points	t23	0.819083	iterative	all_timesteps
top.geometry.vis.leaf.curvature.avg	t23	0.892001	iterative	all_timesteps
top.intensity.fluo.hsv.v.skewness	t23	0.660305	iterative	all_timesteps
top.texture.fluo.lab.a.mean	t23	0.958239	iterative	all_timesteps
top.texture.fluo.hsv.v.std	t23	0.953719	iterative	all_timesteps
top.intensity.fluo.intensity.phenol.mean	t23	0.776691	iterative	all_timesteps
top.intensity.vis.hsv.normalized.v.histogram.bin.03.025_038	t23	0.942317	iterative	all_timesteps
top.intensity.vis.hsv.h.histogram.s_avg.bin.07.076_089	t23	0.808405	iterative	all_timesteps
top.intensity.vis.hsv.h.histogram.s_avg.bin.05.051_063	t23	0.955046	iterative	all_timesteps
top.intensity.vis.hsv.h.histogram.s_avg.bin.04.038_051	t23	0.946161	iterative	all_timesteps
top.intensity.vis.hsv.h.histogram.s_avg.bin.11.127_140	t23	0.817889	iterative	all_timesteps
top.intensity.vis.hsv.h.histogram.v_avg.bin.06.063_076	t23	0.969626	iterative	all_timesteps
top.intensity.vis.hsv.h.histogram.v_avg.bin.04.038_051	t23	0.949933	iterative	all_timesteps
top.intensity.vis.hsv.h.histogram.v_avg.bin.07.076_089	t23	0.974787	iterative	all_timesteps
top.intensity.vis.hsv.h.red2green	t23	0.772622	iterative	all_timesteps
top.intensity.vis.hsv.normalized.h.histogram.bin.13.153_165	t23	0.506558	iterative	all_timesteps
top.intensity.vis.hsv.s.histogram.v_avg.bin.06.063_076	t23	0.97395	iterative	all_timesteps
top.intensity.vis.hsv.s.histogram.v_avg.bin.11.127_140	t23	0.936855	iterative	all_timesteps
top.texture.vis.hsv.s.mean	t23	0.973464	iterative	all_timesteps
top.intensity.vis.hsv.s.stddev	t23	0.875133	iterative	all_timesteps
top.intensity.vis.hsv.v.histogram.s_avg.bin.07.076_089	t23	0.92892	iterative	all_timesteps
top.intensity.vis.hsv.v.histogram.s_avg.bin.06.063_076	t23	0.936473	iterative	all_timesteps
top.texture.vis.lab.b.mean	t23	0.976517	iterative	all_timesteps
top.intensity.vis.lab.a.skewness	t23	0.827894	iterative	all_timesteps
top.texture.fluo.hsv.s.mean	t23	0.5756	iterative	all_timesteps
top.texture.fluo.lab.a.std	t23	0.931896	iterative	all_timesteps
top.texture.vis.lab.l.std	t23	0.896305	iterative	all_timesteps
top.texture.fluo.xyz.y.std	t23	0.960924	iterative	all_timesteps
top.texture.fluo.xyz.x.mean	t23	0.967289	iterative	all_timesteps
top.texture.fluo.rgb.g.std	t23	0.923526	iterative	all_timesteps
top.texture.vis.xyz.z.mean	t23	0.949048	iterative	all_timesteps
top.texture.fluo.lab.l.std	t23	0.949295	iterative	all_timesteps
top.texture.fluo.rgb.g.mean	t23	0.769105	iterative	all_timesteps
top.intensity.vis.hsv.normalized.v.histogram.bin.07.076_089	t24	0.935183	iterative	all_timesteps
side.geometry.vis.hull.points	t24	0.928543	iterative	all_timesteps
top.intensity.vis.hsv.h.skewness	t24	0.917757	iterative	all_timesteps
side.geometry.vis.leaf.curvature.avg	t24	0.856645	iterative	all_timesteps
side.texture.fluo.hsv.h.std	t24	0.878528	iterative	all_timesteps
side.texture.fluo.lab.b.std	t24	0.951449	iterative	all_timesteps
side.texture.fluo.lab.a.std	t24	0.951778	iterative	all_timesteps
side.texture.fluo.lab.l.std	t24	0.966405	iterative	all_timesteps
side.texture.vis.lab.b.mean	t24	0.980845	iterative	all_timesteps
side.texture.vis.hsv.s.mean	t24	0.974282	iterative	all_timesteps
side.texture.vis.hsv.h.mean	t24	0.93509	iterative	all_timesteps
side.texture.vis.lab.a.std	t24	0.925797	iterative	all_timesteps
side.texture.vis.lab.a.mean	t24	0.941065	iterative	all_timesteps
top.intensity.vis.hsv.s.histogram.v_avg.bin.05.051_063	t24	0.967358	iterative	all_timesteps
side.texture.vis.lab.l.std	t24	0.854502	iterative	all_timesteps
side.texture.vis.rgb.b.std	t24	0.72418	iterative	all_timesteps
side.texture.vis.rgb.r.std	t24	0.806807	iterative	all_timesteps
top.geometry.fluo.hull.points	t24	0.788041	iterative	all_timesteps
top.geometry.vis.leaf.curvature.avg	t24	0.873389	iterative	all_timesteps
top.intensity.fluo.hsv.v.skewness	t24	0.597053	iterative	all_timesteps
top.texture.fluo.lab.a.mean	t24	0.959665	iterative	all_timesteps
top.texture.fluo.hsv.v.std	t24	0.937622	iterative	all_timesteps
top.intensity.fluo.intensity.phenol.mean	t24	0.825824	iterative	all_timesteps
top.intensity.vis.hsv.normalized.v.histogram.bin.03.025_038	t24	0.949368	iterative	all_timesteps
top.intensity.vis.hsv.h.histogram.s_avg.bin.07.076_089	t24	0.838819	iterative	all_timesteps
top.intensity.vis.hsv.h.histogram.s_avg.bin.05.051_063	t24	0.964768	iterative	all_timesteps
top.intensity.vis.hsv.h.histogram.s_avg.bin.04.038_051	t24	0.942721	iterative	all_timesteps
top.intensity.vis.hsv.h.histogram.s_avg.bin.11.127_140	t24	0.79865	iterative	all_timesteps
top.intensity.vis.hsv.h.histogram.v_avg.bin.06.063_076	t24	0.95345	iterative	all_timesteps
top.intensity.vis.hsv.h.histogram.v_avg.bin.04.038_051	t24	0.943674	iterative	all_timesteps
top.intensity.vis.hsv.h.histogram.v_avg.bin.07.076_089	t24	0.971421	iterative	all_timesteps
top.intensity.vis.hsv.h.red2green	t24	0.742425	iterative	all_timesteps
top.intensity.vis.hsv.normalized.h.histogram.bin.13.153_165	t24	0.525341	iterative	all_timesteps
top.intensity.vis.hsv.s.histogram.v_avg.bin.06.063_076	t24	0.956008	iterative	all_timesteps
top.intensity.vis.hsv.s.histogram.v_avg.bin.11.127_140	t24	0.936087	iterative	all_timesteps
top.texture.vis.hsv.s.mean	t24	0.974741	iterative	all_timesteps
top.intensity.vis.hsv.s.stddev	t24	0.839831	iterative	all_timesteps
top.intensity.vis.hsv.v.histogram.s_avg.bin.07.076_089	t24	0.933903	iterative	all_timesteps
top.intensity.vis.hsv.v.histogram.s_avg.bin.06.063_076	t24	0.937125	iterative	all_timesteps
top.texture.vis.lab.b.mean	t24	0.977196	iterative	all_timesteps
top.intensity.vis.lab.a.skewness	t24	0.79534	iterative	all_timesteps
top.texture.fluo.hsv.s.mean	t24	0.45412	iterative	all_timesteps
top.texture.fluo.lab.a.std	t24	0.905575	iterative	all_timesteps
top.texture.vis.lab.l.std	t24	0.901986	iterative	all_timesteps
top.texture.fluo.xyz.y.std	t24	0.955862	iterative	all_timesteps
top.texture.fluo.xyz.x.mean	t24	0.96832	iterative	all_timesteps
top.texture.fluo.rgb.g.std	t24	0.931714	iterative	all_timesteps
top.texture.vis.xyz.z.mean	t24	0.91601	iterative	all_timesteps
top.texture.fluo.lab.l.std	t24	0.931955	iterative	all_timesteps
top.texture.fluo.rgb.g.mean	t24	0.821839	iterative	all_timesteps
top.intensity.vis.hsv.normalized.v.histogram.bin.07.076_089	t25	0.923102	iterative	all_timesteps
side.geometry.vis.hull.points	t25	0.921292	iterative	all_timesteps
top.intensity.vis.hsv.h.skewness	t25	0.900529	iterative	all_timesteps
side.geometry.vis.leaf.curvature.avg	t25	0.83742	iterative	all_timesteps
side.texture.fluo.hsv.h.std	t25	0.854331	iterative	all_timesteps
side.texture.fluo.lab.b.std	t25	0.949759	iterative	all_timesteps
side.texture.fluo.lab.a.std	t25	0.949177	iterative	all_timesteps
side.texture.fluo.lab.l.std	t25	0.964357	iterative	all_timesteps
side.texture.vis.lab.b.mean	t25	0.975903	iterative	all_timesteps
side.texture.vis.hsv.s.mean	t25	0.970362	iterative	all_timesteps
side.texture.vis.hsv.h.mean	t25	0.920257	iterative	all_timesteps
side.texture.vis.lab.a.std	t25	0.904374	iterative	all_timesteps
side.texture.vis.lab.a.mean	t25	0.927329	iterative	all_timesteps
top.intensity.vis.hsv.s.histogram.v_avg.bin.05.051_063	t25	0.961267	iterative	all_timesteps
side.texture.vis.lab.l.std	t25	0.807281	iterative	all_timesteps
side.texture.vis.rgb.b.std	t25	0.675462	iterative	all_timesteps
side.texture.vis.rgb.r.std	t25	0.749748	iterative	all_timesteps
top.geometry.fluo.hull.points	t25	0.747676	iterative	all_timesteps
top.geometry.vis.leaf.curvature.avg	t25	0.868087	iterative	all_timesteps
top.intensity.fluo.hsv.v.skewness	t25	0.564577	iterative	all_timesteps
top.texture.fluo.lab.a.mean	t25	0.951906	iterative	all_timesteps
top.texture.fluo.hsv.v.std	t25	0.936239	iterative	all_timesteps
top.intensity.fluo.intensity.phenol.mean	t25	0.797402	iterative	all_timesteps
top.intensity.vis.hsv.normalized.v.histogram.bin.03.025_038	t25	0.922989	iterative	all_timesteps
top.intensity.vis.hsv.h.histogram.s_avg.bin.07.076_089	t25	0.809257	iterative	all_timesteps
top.intensity.vis.hsv.h.histogram.s_avg.bin.05.051_063	t25	0.955244	iterative	all_timesteps
top.intensity.vis.hsv.h.histogram.s_avg.bin.04.038_051	t25	0.928371	iterative	all_timesteps
top.intensity.vis.hsv.h.histogram.s_avg.bin.11.127_140	t25	0.794602	iterative	all_timesteps
top.intensity.vis.hsv.h.histogram.v_avg.bin.06.063_076	t25	0.926429	iterative	all_timesteps
top.intensity.vis.hsv.h.histogram.v_avg.bin.04.038_051	t25	0.93492	iterative	all_timesteps
top.intensity.vis.hsv.h.histogram.v_avg.bin.07.076_089	t25	0.965755	iterative	all_timesteps
top.intensity.vis.hsv.h.red2green	t25	0.705413	iterative	all_timesteps
top.intensity.vis.hsv.normalized.h.histogram.bin.13.153_165	t25	0.532688	iterative	all_timesteps
top.intensity.vis.hsv.s.histogram.v_avg.bin.06.063_076	t25	0.943286	iterative	all_timesteps
top.intensity.vis.hsv.s.histogram.v_avg.bin.11.127_140	t25	0.912823	iterative	all_timesteps
top.texture.vis.hsv.s.mean	t25	0.966804	iterative	all_timesteps
top.intensity.vis.hsv.s.stddev	t25	0.761335	iterative	all_timesteps
top.intensity.vis.hsv.v.histogram.s_avg.bin.07.076_089	t25	0.927876	iterative	all_timesteps
top.intensity.vis.hsv.v.histogram.s_avg.bin.06.063_076	t25	0.923371	iterative	all_timesteps
top.texture.vis.lab.b.mean	t25	0.972101	iterative	all_timesteps
top.intensity.vis.lab.a.skewness	t25	0.766903	iterative	all_timesteps
top.texture.fluo.hsv.s.mean	t25	0.379578	iterative	all_timesteps
top.texture.fluo.lab.a.std	t25	0.909141	iterative	all_timesteps
top.texture.vis.lab.l.std	t25	0.879851	iterative	all_timesteps
top.texture.fluo.xyz.y.std	t25	0.947038	iterative	all_timesteps
top.texture.fluo.xyz.x.mean	t25	0.964257	iterative	all_timesteps
top.texture.fluo.rgb.g.std	t25	0.909856	iterative	all_timesteps
top.texture.vis.xyz.z.mean	t25	0.887932	iterative	all_timesteps
top.texture.fluo.lab.l.std	t25	0.930037	iterative	all_timesteps
top.texture.fluo.rgb.g.mean	t25	0.790316	iterative	all_timesteps
top.intensity.vis.hsv.normalized.v.histogram.bin.07.076_089	t2	0.496234	recursive	all_timesteps
side.geometry.vis.hull.points	t2	0.727305	recursive	all_timesteps
top.intensity.vis.hsv.h.skewness	t2	0.695681	recursive	all_timesteps
side.geometry.vis.leaf.curvature.avg	t2	0.657915	recursive	all_timesteps
side.texture.fluo.hsv.h.std	t2	0.223044	recursive	all_timesteps
side.texture.fluo.lab.b.std	t2	0.926114	recursive	all_timesteps
side.texture.fluo.lab.a.std	t2	0.910031	recursive	all_timesteps
side.texture.fluo.lab.l.std	t2	0.914278	recursive	all_timesteps
side.texture.vis.lab.b.mean	t2	0.867927	recursive	all_timesteps
side.texture.vis.hsv.s.mean	t2	0.791923	recursive	all_timesteps
side.texture.vis.hsv.h.mean	t2	0.792287	recursive	all_timesteps
side.texture.vis.lab.a.std	t2	0.518457	recursive	all_timesteps
side.texture.vis.lab.a.mean	t2	0.631179	recursive	all_timesteps
top.intensity.vis.hsv.s.histogram.v_avg.bin.05.051_063	t2	0.769443	recursive	all_timesteps
side.texture.vis.lab.l.std	t2	0.730447	recursive	all_timesteps
side.texture.vis.rgb.b.std	t2	0.767766	recursive	all_timesteps
side.texture.vis.rgb.r.std	t2	0.767667	recursive	all_timesteps
top.geometry.fluo.hull.points	t2	0.371916	recursive	all_timesteps
top.geometry.vis.leaf.curvature.avg	t2	0.267395	recursive	all_timesteps
top.intensity.fluo.hsv.v.skewness	t2	0.580988	recursive	all_timesteps
top.texture.fluo.lab.a.mean	t2	0.933235	recursive	all_timesteps
top.texture.fluo.hsv.v.std	t2	0.926573	recursive	all_timesteps
top.intensity.fluo.intensity.phenol.mean	t2	0.601306	recursive	all_timesteps
top.intensity.vis.hsv.normalized.v.histogram.bin.03.025_038	t2	-0.234663	recursive	all_timesteps
top.intensity.vis.hsv.h.histogram.s_avg.bin.07.076_089	t2	0.335694	recursive	all_timesteps
top.intensity.vis.hsv.h.histogram.s_avg.bin.05.051_063	t2	0.801529	recursive	all_timesteps
top.intensity.vis.hsv.h.histogram.s_avg.bin.04.038_051	t2	0.607481	recursive	all_timesteps
top.intensity.vis.hsv.h.histogram.s_avg.bin.11.127_140	t2	0.345346	recursive	all_timesteps
top.intensity.vis.hsv.h.histogram.v_avg.bin.06.063_076	t2	0.757097	recursive	all_timesteps
top.intensity.vis.hsv.h.histogram.v_avg.bin.04.038_051	t2	0.828481	recursive	all_timesteps
top.intensity.vis.hsv.h.histogram.v_avg.bin.07.076_089	t2	0.838854	recursive	all_timesteps
top.intensity.vis.hsv.h.red2green	t2	0.590728	recursive	all_timesteps
top.intensity.vis.hsv.normalized.h.histogram.bin.13.153_165	t2	0.507731	recursive	all_timesteps
top.intensity.vis.hsv.s.histogram.v_avg.bin.06.063_076	t2	0.824389	recursive	all_timesteps
top.intensity.vis.hsv.s.histogram.v_avg.bin.11.127_140	t2	0.599325	recursive	all_timesteps
top.texture.vis.hsv.s.mean	t2	0.899303	recursive	all_timesteps
top.intensity.vis.hsv.s.stddev	t2	0.417498	recursive	all_timesteps
top.intensity.vis.hsv.v.histogram.s_avg.bin.07.076_089	t2	0.588223	recursive	all_timesteps
top.intensity.vis.hsv.v.histogram.s_avg.bin.06.063_076	t2	0.799506	recursive	all_timesteps
top.texture.vis.lab.b.mean	t2	0.913573	recursive	all_timesteps
top.intensity.vis.lab.a.skewness	t2	0.152258	recursive	all_timesteps
top.texture.fluo.hsv.s.mean	t2	0.162546	recursive	all_timesteps
top.texture.fluo.lab.a.std	t2	0.876838	recursive	all_timesteps
top.texture.vis.lab.l.std	t2	0.800129	recursive	all_timesteps
top.texture.fluo.xyz.y.std	t2	0.948771	recursive	all_timesteps
top.texture.fluo.xyz.x.mean	t2	0.948607	recursive	all_timesteps
top.texture.fluo.rgb.g.std	t2	0.811793	recursive	all_timesteps
top.texture.vis.xyz.z.mean	t2	0.90143	recursive	all_timesteps
top.texture.fluo.lab.l.std	t2	0.929447	recursive	all_timesteps
top.texture.fluo.rgb.g.mean	t2	0.613663	recursive	all_timesteps
top.intensity.vis.hsv.normalized.v.histogram.bin.07.076_089	t3	0.548714	recursive	all_timesteps
side.geometry.vis.hull.points	t3	0.793815	recursive	all_timesteps
top.intensity.vis.hsv.h.skewness	t3	0.767943	recursive	all_timesteps
side.geometry.vis.leaf.curvature.avg	t3	0.686407	recursive	all_timesteps
side.texture.fluo.hsv.h.std	t3	0.326554	recursive	all_timesteps
side.texture.fluo.lab.b.std	t3	0.94106	recursive	all_timesteps
side.texture.fluo.lab.a.std	t3	0.928098	recursive	all_timesteps
side.texture.fluo.lab.l.std	t3	0.933166	recursive	all_timesteps
side.texture.vis.lab.b.mean	t3	0.863939	recursive	all_timesteps
side.texture.vis.hsv.s.mean	t3	0.829519	recursive	all_timesteps
side.texture.vis.hsv.h.mean	t3	0.850095	recursive	all_timesteps
side.texture.vis.lab.a.std	t3	0.585068	recursive	all_timesteps
side.texture.vis.lab.a.mean	t3	0.70634	recursive	all_timesteps
top.intensity.vis.hsv.s.histogram.v_avg.bin.05.051_063	t3	0.803497	recursive	all_timesteps
side.texture.vis.lab.l.std	t3	0.781217	recursive	all_timesteps
side.texture.vis.rgb.b.std	t3	0.798384	recursive	all_timesteps
side.texture.vis.rgb.r.std	t3	0.810093	recursive	all_timesteps
top.geometry.fluo.hull.points	t3	0.453102	recursive	all_timesteps
top.geometry.vis.leaf.curvature.avg	t3	0.329939	recursive	all_timesteps
top.intensity.fluo.hsv.v.skewness	t3	0.642864	recursive	all_timesteps
top.texture.fluo.lab.a.mean	t3	0.935298	recursive	all_timesteps
top.texture.fluo.hsv.v.std	t3	0.934599	recursive	all_timesteps
top.intensity.fluo.intensity.phenol.mean	t3	0.604231	recursive	all_timesteps
top.intensity.vis.hsv.normalized.v.histogram.bin.03.025_038	t3	-0.145877	recursive	all_timesteps
top.intensity.vis.hsv.h.histogram.s_avg.bin.07.076_089	t3	0.383679	recursive	all_timesteps
top.intensity.vis.hsv.h.histogram.s_avg.bin.05.051_063	t3	0.834212	recursive	all_timesteps
top.intensity.vis.hsv.h.histogram.s_avg.bin.04.038_051	t3	0.600527	recursive	all_timesteps
top.intensity.vis.hsv.h.histogram.s_avg.bin.11.127_140	t3	0.429629	recursive	all_timesteps
top.intensity.vis.hsv.h.histogram.v_avg.bin.06.063_076	t3	0.781514	recursive	all_timesteps
top.intensity.vis.hsv.h.histogram.v_avg.bin.04.038_051	t3	0.770583	recursive	all_timesteps
top.intensity.vis.hsv.h.histogram.v_avg.bin.07.076_089	t3	0.869241	recursive	all_timesteps
top.intensity.vis.hsv.h.red2green	t3	0.667688	recursive	all_timesteps
top.intensity.vis.hsv.normalized.h.histogram.bin.13.153_165	t3	0.564071	recursive	all_timesteps
top.intensity.vis.hsv.s.histogram.v_avg.bin.06.063_076	t3	0.830235	recursive	all_timesteps
top.intensity.vis.hsv.s.histogram.v_avg.bin.11.127_140	t3	0.578285	recursive	all_timesteps
top.texture.vis.hsv.s.mean	t3	0.909392	recursive	all_timesteps
top.intensity.vis.hsv.s.stddev	t3	0.467796	recursive	all_timesteps
top.intensity.vis.hsv.v.histogram.s_avg.bin.07.076_089	t3	0.666853	recursive	all_timesteps
top.intensity.vis.hsv.v.histogram.s_avg.bin.06.063_076	t3	0.842027	recursive	all_timesteps
top.texture.vis.lab.b.mean	t3	0.920469	recursive	all_timesteps
top.intensity.vis.lab.a.skewness	t3	0.150577	recursive	all_timesteps
top.texture.fluo.hsv.s.mean	t3	0.179587	recursive	all_timesteps
top.texture.fluo.lab.a.std	t3	0.888438	recursive	all_timesteps
top.texture.vis.lab.l.std	t3	0.820547	recursive	all_timesteps
top.texture.fluo.xyz.y.std	t3	0.951513	recursive	all_timesteps
top.texture.fluo.xyz.x.mean	t3	0.94626	recursive	all_timesteps
top.texture.fluo.rgb.g.std	t3	0.825511	recursive	all_timesteps
top.texture.vis.xyz.z.mean	t3	0.89524	recursive	all_timesteps
top.texture.fluo.lab.l.std	t3	0.938067	recursive	all_timesteps
top.texture.fluo.rgb.g.mean	t3	0.612729	recursive	all_timesteps
top.intensity.vis.hsv.normalized.v.histogram.bin.07.076_089	t4	0.582089	recursive	all_timesteps
side.geometry.vis.hull.points	t4	0.830452	recursive	all_timesteps
top.intensity.vis.hsv.h.skewness	t4	0.823394	recursive	all_timesteps
side.geometry.vis.leaf.curvature.avg	t4	0.70749	recursive	all_timesteps
side.texture.fluo.hsv.h.std	t4	0.409359	recursive	all_timesteps
side.texture.fluo.lab.b.std	t4	0.930996	recursive	all_timesteps
side.texture.fluo.lab.a.std	t4	0.919573	recursive	all_timesteps
side.texture.fluo.lab.l.std	t4	0.926308	recursive	all_timesteps
side.texture.vis.lab.b.mean	t4	0.858802	recursive	all_timesteps
side.texture.vis.hsv.s.mean	t4	0.826813	recursive	all_timesteps
side.texture.vis.hsv.h.mean	t4	0.887295	recursive	all_timesteps
side.texture.vis.lab.a.std	t4	0.651147	recursive	all_timesteps
side.texture.vis.lab.a.mean	t4	0.754633	recursive	all_timesteps
top.intensity.vis.hsv.s.histogram.v_avg.bin.05.051_063	t4	0.821387	recursive	all_timesteps
side.texture.vis.lab.l.std	t4	0.807578	recursive	all_timesteps
side.texture.vis.rgb.b.std	t4	0.811589	recursive	all_timesteps
side.texture.vis.rgb.r.std	t4	0.816883	recursive	all_timesteps
top.geometry.fluo.hull.points	t4	0.490345	recursive	all_timesteps
top.geometry.vis.leaf.curvature.avg	t4	0.337687	recursive	all_timesteps
top.intensity.fluo.hsv.v.skewness	t4	0.702975	recursive	all_timesteps
top.texture.fluo.lab.a.mean	t4	0.932322	recursive	all_timesteps
top.texture.fluo.hsv.v.std	t4	0.932725	recursive	all_timesteps
top.intensity.fluo.intensity.phenol.mean	t4	0.637354	recursive	all_timesteps
top.intensity.vis.hsv.normalized.v.histogram.bin.03.025_038	t4	-0.0470802	recursive	all_timesteps
top.intensity.vis.hsv.h.histogram.s_avg.bin.07.076_089	t4	0.483962	recursive	all_timesteps
top.intensity.vis.hsv.h.histogram.s_avg.bin.05.051_063	t4	0.844395	recursive	all_timesteps
top.intensity.vis.hsv.h.histogram.s_avg.bin.04.038_051	t4	0.589553	recursive	all_timesteps
top.intensity.vis.hsv.h.histogram.s_avg.bin.11.127_140	t4	0.510424	recursive	all_timesteps
top.intensity.vis.hsv.h.histogram.v_avg.bin.06.063_076	t4	0.811655	recursive	all_timesteps
top.intensity.vis.hsv.h.histogram.v_avg.bin.04.038_051	t4	0.765148	recursive	all_timesteps
top.intensity.vis.hsv.h.histogram.v_avg.bin.07.076_089	t4	0.887123	recursive	all_timesteps
top.intensity.vis.hsv.h.red2green	t4	0.625713	recursive	all_timesteps
top.intensity.vis.hsv.normalized.h.histogram.bin.13.153_165	t4	0.620752	recursive	all_timesteps
top.intensity.vis.hsv.s.histogram.v_avg.bin.06.063_076	t4	0.855933	recursive	all_timesteps
top.intensity.vis.hsv.s.histogram.v_avg.bin.11.127_140	t4	0.537209	recursive	all_timesteps
top.texture.vis.hsv.s.mean	t4	0.918286	recursive	all_timesteps
top.intensity.vis.hsv.s.stddev	t4	0.537917	recursive	all_timesteps
top.intensity.vis.hsv.v.histogram.s_avg.bin.07.076_089	t4	0.718523	recursive	all_timesteps
top.intensity.vis.hsv.v.histogram.s_avg.bin.06.063_076	t4	0.861114	recursive	all_timesteps
top.texture.vis.lab.b.mean	t4	0.919296	recursive	all_timesteps
top.intensity.vis.lab.a.skewness	t4	0.242071	recursive	all_timesteps
top.texture.fluo.hsv.s.mean	t4	0.324865	recursive	all_timesteps
top.texture.fluo.lab.a.std	t4	0.891539	recursive	all_timesteps
top.texture.vis.lab.l.std	t4	0.785423	recursive	all_timesteps
top.texture.fluo.xyz.y.std	t4	0.944682	recursive	all_timesteps
top.texture.fluo.xyz.x.mean	t4	0.939389	recursive	all_timesteps
top.texture.fluo.rgb.g.std	t4	0.834473	recursive	all_timesteps
top.texture.vis.xyz.z.mean	t4	0.894973	recursive	all_timesteps
top.texture.fluo.lab.l.std	t4	0.935898	recursive	all_timesteps
top.texture.fluo.rgb.g.mean	t4	0.643262	recursive	all_timesteps
top.intensity.vis.hsv.normalized.v.histogram.bin.07.076_089	t5	0.615505	recursive	all_timesteps
side.geometry.vis.hull.points	t5	0.849508	recursive	all_timesteps
top.intensity.vis.hsv.h.skewness	t5	0.831684	recursive	all_timesteps
side.geometry.vis.leaf.curvature.avg	t5	0.757327	recursive	all_timesteps
side.texture.fluo.hsv.h.std	t5	0.458661	recursive	all_timesteps
side.texture.fluo.lab.b.std	t5	0.942249	recursive	all_timesteps
side.texture.fluo.lab.a.std	t5	0.935759	recursive	all_timesteps
side.texture.fluo.lab.l.std	t5	0.939426	recursive	all_timesteps
side.texture.vis.lab.b.mean	t5	0.860605	recursive	all_timesteps
side.texture.vis.hsv.s.mean	t5	0.845342	recursive	all_timesteps
side.texture.vis.hsv.h.mean	t5	0.906777	recursive	all_timesteps
side.texture.vis.lab.a.std	t5	0.673347	recursive	all_timesteps
side.texture.vis.lab.a.mean	t5	0.750003	recursive	all_timesteps
top.intensity.vis.hsv.s.histogram.v_avg.bin.05.051_063	t5	0.841484	recursive	all_timesteps
side.texture.vis.lab.l.std	t5	0.825969	recursive	all_timesteps
side.texture.vis.rgb.b.std	t5	0.814575	recursive	all_timesteps
side.texture.vis.rgb.r.std	t5	0.83798	recursive	all_timesteps
top.geometry.fluo.hull.points	t5	0.597592	recursive	all_timesteps
top.geometry.vis.leaf.curvature.avg	t5	0.348673	recursive	all_timesteps
top.intensity.fluo.hsv.v.skewness	t5	0.709266	recursive	all_timesteps
top.texture.fluo.lab.a.mean	t5	0.941443	recursive	all_timesteps
top.texture.fluo.hsv.v.std	t5	0.934025	recursive	all_timesteps
top.intensity.fluo.intensity.phenol.mean	t5	0.586113	recursive	all_timesteps
top.intensity.vis.hsv.normalized.v.histogram.bin.03.025_038	t5	0.124737	recursive	all_timesteps
top.intensity.vis.hsv.h.histogram.s_avg.bin.07.076_089	t5	0.540185	recursive	all_timesteps
top.intensity.vis.hsv.h.histogram.s_avg.bin.05.051_063	t5	0.842826	recursive	all_timesteps
top.intensity.vis.hsv.h.histogram.s_avg.bin.04.038_051	t5	0.643422	recursive	all_timesteps
top.intensity.vis.hsv.h.histogram.s_avg.bin.11.127_140	t5	0.556377	recursive	all_timesteps
top.intensity.vis.hsv.h.histogram.v_avg.bin.06.063_076	t5	0.83686	recursive	all_timesteps
top.intensity.vis.hsv.h.histogram.v_avg.bin.04.038_051	t5	0.727489	recursive	all_timesteps
top.intensity.vis.hsv.h.histogram.v_avg.bin.07.076_089	t5	0.900322	recursive	all_timesteps
top.intensity.vis.hsv.h.red2green	t5	0.641796	recursive	all_timesteps
top.intensity.vis.hsv.normalized.h.histogram.bin.13.153_165	t5	0.69007	recursive	all_timesteps
top.intensity.vis.hsv.s.histogram.v_avg.bin.06.063_076	t5	0.877954	recursive	all_timesteps
top.intensity.vis.hsv.s.histogram.v_avg.bin.11.127_140	t5	0.626851	recursive	all_timesteps
top.texture.vis.hsv.s.mean	t5	0.925734	recursive	all_timesteps
top.intensity.vis.hsv.s.stddev	t5	0.585839	recursive	all_timesteps
top.intensity.vis.hsv.v.histogram.s_avg.bin.07.076_089	t5	0.725289	recursive	all_timesteps
top.intensity.vis.hsv.v.histogram.s_avg.bin.06.063_076	t5	0.864133	recursive	all_timesteps
top.texture.vis.lab.b.mean	t5	0.920456	recursive	all_timesteps
top.intensity.vis.lab.a.skewness	t5	0.328475	recursive	all_timesteps
top.texture.fluo.hsv.s.mean	t5	0.368171	recursive	all_timesteps
top.texture.fluo.lab.a.std	t5	0.901902	recursive	all_timesteps
top.texture.vis.lab.l.std	t5	0.756035	recursive	all_timesteps
top.texture.fluo.xyz.y.std	t5	0.937191	recursive	all_timesteps
top.texture.fluo.xyz.x.mean	t5	0.942995	recursive	all_timesteps
top.texture.fluo.rgb.g.std	t5	0.802855	recursive	all_timesteps
top.texture.vis.xyz.z.mean	t5	0.888705	recursive	all_timesteps
top.texture.fluo.lab.l.std	t5	0.935859	recursive	all_timesteps
top.texture.fluo.rgb.g.mean	t5	0.58523	recursive	all_timesteps
top.intensity.vis.hsv.normalized.v.histogram.bin.07.076_089	t6	0.681755	recursive	all_timesteps
side.geometry.vis.hull.points	t6	0.901018	recursive	all_timesteps
top.intensity.vis.hsv.h.skewness	t6	0.841731	recursive	all_timesteps
side.geometry.vis.leaf.curvature.avg	t6	0.757352	recursive	all_timesteps
side.texture.fluo.hsv.h.std	t6	0.57153	recursive	all_timesteps
side.texture.fluo.lab.b.std	t6	0.921189	recursive	all_timesteps
side.texture.fluo.lab.a.std	t6	0.9155	recursive	all_timesteps
side.texture.fluo.lab.l.std	t6	0.922443	recursive	all_timesteps
side.texture.vis.lab.b.mean	t6	0.86815	recursive	all_timesteps
side.texture.vis.hsv.s.mean	t6	0.853818	recursive	all_timesteps
side.texture.vis.hsv.h.mean	t6	0.953517	recursive	all_timesteps
side.texture.vis.lab.a.std	t6	0.774581	recursive	all_timesteps
side.texture.vis.lab.a.mean	t6	0.896376	recursive	all_timesteps
top.intensity.vis.hsv.s.histogram.v_avg.bin.05.051_063	t6	0.873438	recursive	all_timesteps
side.texture.vis.lab.l.std	t6	0.873788	recursive	all_timesteps
side.texture.vis.rgb.b.std	t6	0.886866	recursive	all_timesteps
side.texture.vis.rgb.r.std	t6	0.863459	recursive	all_timesteps
top.geometry.fluo.hull.points	t6	0.649203	recursive	all_timesteps
top.geometry.vis.leaf.curvature.avg	t6	0.262288	recursive	all_timesteps
top.intensity.fluo.hsv.v.skewness	t6	0.746851	recursive	all_timesteps
top.texture.fluo.lab.a.mean	t6	0.902246	recursive	all_timesteps
top.texture.fluo.hsv.v.std	t6	0.886357	recursive	all_timesteps
top.intensity.fluo.intensity.phenol.mean	t6	0.494992	recursive	all_timesteps
top.intensity.vis.hsv.normalized.v.histogram.bin.03.025_038	t6	0.359493	recursive	all_timesteps
top.intensity.vis.hsv.h.histogram.s_avg.bin.07.076_089	t6	0.57926	recursive	all_timesteps
top.intensity.vis.hsv.h.histogram.s_avg.bin.05.051_063	t6	0.835868	recursive	all_timesteps
top.intensity.vis.hsv.h.histogram.s_avg.bin.04.038_051	t6	0.752388	recursive	all_timesteps
top.intensity.vis.hsv.h.histogram.s_avg.bin.11.127_140	t6	0.599365	recursive	all_timesteps
top.intensity.vis.hsv.h.histogram.v_avg.bin.06.063_076	t6	0.845428	recursive	all_timesteps
top.intensity.vis.hsv.h.histogram.v_avg.bin.04.038_051	t6	0.670763	recursive	all_timesteps
top.intensity.vis.hsv.h.histogram.v_avg.bin.07.076_089	t6	0.916173	recursive	all_timesteps
top.intensity.vis.hsv.h.red2green	t6	0.604707	recursive	all_timesteps
top.intensity.vis.hsv.normalized.h.histogram.bin.13.153_165	t6	0.574211	recursive	all_timesteps
top.intensity.vis.hsv.s.histogram.v_avg.bin.06.063_076	t6	0.910974	recursive	all_timesteps
top.intensity.vis.hsv.s.histogram.v_avg.bin.11.127_140	t6	0.542255	recursive	all_timesteps
top.texture.vis.hsv.s.mean	t6	0.916631	recursive	all_timesteps
top.intensity.vis.hsv.s.stddev	t6	0.709542	recursive	all_timesteps
top.intensity.vis.hsv.v.histogram.s_avg.bin.07.076_089	t6	0.765984	recursive	all_timesteps
top.intensity.vis.hsv.v.histogram.s_avg.bin.06.063_076	t6	0.894085	recursive	all_timesteps
top.texture.vis.lab.b.mean	t6	0.90309	recursive	all_timesteps
top.intensity.vis.lab.a.skewness	t6	0.387419	recursive	all_timesteps
top.texture.fluo.hsv.s.mean	t6	0.490895	recursive	all_timesteps
top.texture.fluo.lab.a.std	t6	0.85018	recursive	all_timesteps
top.texture.vis.lab.l.std	t6	0.619823	recursive	all_timesteps
top.texture.fluo.xyz.y.std	t6	0.895033	recursive	all_timesteps
top.texture.fluo.xyz.x.mean	t6	0.901159	recursive	all_timesteps
top.texture.fluo.rgb.g.std	t6	0.768134	recursive	all_timesteps
top.texture.vis.xyz.z.mean	t6	0.864063	recursive	all_timesteps
top.texture.fluo.lab.l.std	t6	0.887777	recursive	all_timesteps
top.texture.fluo.rgb.g.mean	t6	0.488596	recursive	all_timesteps
top.intensity.vis.hsv.normalized.v.histogram.bin.07.076_089	t7	0.701868	recursive	all_timesteps
side.geometry.vis.hull.points	t7	0.915084	recursive	all_timesteps
top.intensity.vis.hsv.h.skewness	t7	0.87384	recursive	all_timesteps
side.geometry.vis.leaf.curvature.avg	t7	0.817482	recursive	all_timesteps
side.texture.fluo.hsv.h.std	t7	0.665328	recursive	all_timesteps
side.texture.fluo.lab.b.std	t7	0.948811	recursive	all_timesteps
side.texture.fluo.lab.a.std	t7	0.947283	recursive	all_timesteps
side.texture.fluo.lab.l.std	t7	0.951793	recursive	all_timesteps
side.texture.vis.lab.b.mean	t7	0.89598	recursive	all_timesteps
side.texture.vis.hsv.s.mean	t7	0.880913	recursive	all_timesteps
side.texture.vis.hsv.h.mean	t7	0.954766	recursive	all_timesteps
side.texture.vis.lab.a.std	t7	0.835478	recursive	all_timesteps
side.texture.vis.lab.a.mean	t7	0.902182	recursive	all_timesteps
top.intensity.vis.hsv.s.histogram.v_avg.bin.05.051_063	t7	0.899841	recursive	all_timesteps
side.texture.vis.lab.l.std	t7	0.896087	recursive	all_timesteps
side.texture.vis.rgb.b.std	t7	0.894709	recursive	all_timesteps
side.texture.vis.rgb.r.std	t7	0.879144	recursive	all_timesteps
top.geometry.fluo.hull.points	t7	0.720468	recursive	all_timesteps
top.geometry.vis.leaf.curvature.avg	t7	0.338199	recursive	all_timesteps
top.intensity.fluo.hsv.v.skewness	t7	0.773637	recursive	all_timesteps
top.texture.fluo.lab.a.mean	t7	0.935373	recursive	all_timesteps
top.texture.fluo.hsv.v.std	t7	0.929359	recursive	all_timesteps
top.intensity.fluo.intensity.phenol.mean	t7	0.50438	recursive	all_timesteps
top.intensity.vis.hsv.normalized.v.histogram.bin.03.025_038	t7	0.430126	recursive	all_timesteps
top.intensity.vis.hsv.h.histogram.s_avg.bin.07.076_089	t7	0.617389	recursive	all_timesteps
top.intensity.vis.hsv.h.histogram.s_avg.bin.05.051_063	t7	0.849503	recursive	all_timesteps
top.intensity.vis.hsv.h.histogram.s_avg.bin.04.038_051	t7	0.808154	recursive	all_timesteps
top.intensity.vis.hsv.h.histogram.s_avg.bin.11.127_140	t7	0.70223	recursive	all_timesteps
top.intensity.vis.hsv.h.histogram.v_avg.bin.06.063_076	t7	0.863183	recursive	all_timesteps
top.intensity.vis.hsv.h.histogram.v_avg.bin.04.038_051	t7	0.641129	recursive	all_timesteps
top.intensity.vis.hsv.h.histogram.v_avg.bin.07.076_089	t7	0.924148	recursive	all_timesteps
top.intensity.vis.hsv.h.red2green	t7	0.627056	recursive	all_timesteps
top.intensity.vis.hsv.normalized.h.histogram.bin.13.153_165	t7	0.62223	recursive	all_timesteps
top.intensity.vis.hsv.s.histogram.v_avg.bin.06.063_076	t7	0.914081	recursive	all_timesteps
top.intensity.vis.hsv.s.histogram.v_avg.bin.11.127_140	t7	0.68918	recursive	all_timesteps
top.texture.vis.hsv.s.mean	t7	0.932963	recursive	all_timesteps
top.intensity.vis.hsv.s.stddev	t7	0.753495	recursive	all_timesteps
top.intensity.vis.hsv.v.histogram.s_avg.bin.07.076_089	t7	0.828045	recursive	all_timesteps
top.intensity.vis.hsv.v.histogram.s_avg.bin.06.063_076	t7	0.898266	recursive	all_timesteps
top.texture.vis.lab.b.mean	t7	0.917596	recursive	all_timesteps
top.intensity.vis.lab.a.skewness	t7	0.45953	recursive	all_timesteps
top.texture.fluo.hsv.s.mean	t7	0.551989	recursive	all_timesteps
top.texture.fluo.lab.a.std	t7	0.899577	recursive	all_timesteps
top.texture.vis.lab.l.std	t7	0.640135	recursive	all_timesteps
top.texture.fluo.xyz.y.std	t7	0.939584	recursive	all_timesteps
top.texture.fluo.xyz.x.mean	t7	0.944617	recursive	all_timesteps
top.texture.fluo.rgb.g.std	t7	0.814949	recursive	all_timesteps
top.texture.vis.xyz.z.mean	t7	0.866678	recursive	all_timesteps
top.texture.fluo.lab.l.std	t7	0.92921	recursive	all_timesteps
top.texture.fluo.rgb.g.mean	t7	0.500134	recursive	all_timesteps
top.intensity.vis.hsv.normalized.v.histogram.bin.07.076_089	t8	0.70108	recursive	all_timesteps
side.geometry.vis.hull.points	t8	0.931212	recursive	all_timesteps
top.intensity.vis.hsv.h.skewness	t8	0.888458	recursive	all_timesteps
side.geometry.vis.leaf.curvature.avg	t8	0.813737	recursive	all_timesteps
side.texture.fluo.hsv.h.std	t8	0.694191	recursive	all_timesteps
side.texture.fluo.lab.b.std	t8	0.9474	recursive	all_timesteps
side.texture.fluo.lab.a.std	t8	0.943827	recursive	all_timesteps
side.texture.fluo.lab.l.std	t8	0.950777	recursive	all_timesteps
side.texture.vis.lab.b.mean	t8	0.915496	recursive	all_timesteps
side.texture.vis.hsv.s.mean	t8	0.900759	recursive	all_timesteps
side.texture.vis.hsv.h.mean	t8	0.956441	recursive	all_timesteps
side.texture.vis.lab.a.std	t8	0.869379	recursive	all_timesteps
side.texture.vis.lab.a.mean	t8	0.902256	recursive	all_timesteps
top.intensity.vis.hsv.s.histogram.v_avg.bin.05.051_063	t8	0.918857	recursive	all_timesteps
side.texture.vis.lab.l.std	t8	0.894926	recursive	all_timesteps
side.texture.vis.rgb.b.std	t8	0.879265	recursive	all_timesteps
side.texture.vis.rgb.r.std	t8	0.872316	recursive	all_timesteps
top.geometry.fluo.hull.points	t8	0.713754	recursive	all_timesteps
top.geometry.vis.leaf.curvature.avg	t8	0.435724	recursive	all_timesteps
top.intensity.fluo.hsv.v.skewness	t8	0.770387	recursive	all_timesteps
top.texture.fluo.lab.a.mean	t8	0.935136	recursive	all_timesteps
top.texture.fluo.hsv.v.std	t8	0.920586	recursive	all_timesteps
top.intensity.fluo.intensity.phenol.mean	t8	0.505343	recursive	all_timesteps
top.intensity.vis.hsv.normalized.v.histogram.bin.03.025_038	t8	0.470521	recursive	all_timesteps
top.intensity.vis.hsv.h.histogram.s_avg.bin.07.076_089	t8	0.645274	recursive	all_timesteps
top.intensity.vis.hsv.h.histogram.s_avg.bin.05.051_063	t8	0.854984	recursive	all_timesteps
top.intensity.vis.hsv.h.histogram.s_avg.bin.04.038_051	t8	0.8265	recursive	all_timesteps
top.intensity.vis.hsv.h.histogram.s_avg.bin.11.127_140	t8	0.697642	recursive	all_timesteps
top.intensity.vis.hsv.h.histogram.v_avg.bin.06.063_076	t8	0.867579	recursive	all_timesteps
top.intensity.vis.hsv.h.histogram.v_avg.bin.04.038_051	t8	0.642895	recursive	all_timesteps
top.intensity.vis.hsv.h.histogram.v_avg.bin.07.076_089	t8	0.925671	recursive	all_timesteps
top.intensity.vis.hsv.h.red2green	t8	0.668051	recursive	all_timesteps
top.intensity.vis.hsv.normalized.h.histogram.bin.13.153_165	t8	0.563116	recursive	all_timesteps
top.intensity.vis.hsv.s.histogram.v_avg.bin.06.063_076	t8	0.917104	recursive	all_timesteps
top.intensity.vis.hsv.s.histogram.v_avg.bin.11.127_140	t8	0.768065	recursive	all_timesteps
top.texture.vis.hsv.s.mean	t8	0.942337	recursive	all_timesteps
top.intensity.vis.hsv.s.stddev	t8	0.78146	recursive	all_timesteps
top.intensity.vis.hsv.v.histogram.s_avg.bin.07.076_089	t8	0.851153	recursive	all_timesteps
top.intensity.vis.hsv.v.histogram.s_avg.bin.06.063_076	t8	0.894621	recursive	all_timesteps
top.texture.vis.lab.b.mean	t8	0.926581	recursive	all_timesteps
top.intensity.vis.lab.a.skewness	t8	0.484194	recursive	all_timesteps
top.texture.fluo.hsv.s.mean	t8	0.601728	recursive	all_timesteps
top.texture.fluo.lab.a.std	t8	0.885555	recursive	all_timesteps
top.texture.vis.lab.l.std	t8	0.648774	recursive	all_timesteps
top.texture.fluo.xyz.y.std	t8	0.936643	recursive	all_timesteps
top.texture.fluo.xyz.x.mean	t8	0.93811	recursive	all_timesteps
top.texture.fluo.rgb.g.std	t8	0.800586	recursive	all_timesteps
top.texture.vis.xyz.z.mean	t8	0.864924	recursive	all_timesteps
top.texture.fluo.lab.l.std	t8	0.920945	recursive	all_timesteps
top.texture.fluo.rgb.g.mean	t8	0.498067	recursive	all_timesteps
top.intensity.vis.hsv.normalized.v.histogram.bin.07.076_089	t9	0.716465	recursive	all_timesteps
side.geometry.vis.hull.points	t9	0.928506	recursive	all_timesteps
top.intensity.vis.hsv.h.skewness	t9	0.887847	recursive	all_timesteps
side.geometry.vis.leaf.curvature.avg	t9	0.788768	recursive	all_timesteps
side.texture.fluo.hsv.h.std	t9	0.768181	recursive	all_timesteps
side.texture.fluo.lab.b.std	t9	0.934944	recursive	all_timesteps
side.texture.fluo.lab.a.std	t9	0.933063	recursive	all_timesteps
side.texture.fluo.lab.l.std	t9	0.941147	recursive	all_timesteps
side.texture.vis.lab.b.mean	t9	0.909137	recursive	all_timesteps
side.texture.vis.hsv.s.mean	t9	0.904881	recursive	all_timesteps
side.texture.vis.hsv.h.mean	t9	0.953835	recursive	all_timesteps
side.texture.vis.lab.a.std	t9	0.871576	recursive	all_timesteps
side.texture.vis.lab.a.mean	t9	0.902179	recursive	all_timesteps
top.intensity.vis.hsv.s.histogram.v_avg.bin.05.051_063	t9	0.91827	recursive	all_timesteps
side.texture.vis.lab.l.std	t9	0.885553	recursive	all_timesteps
side.texture.vis.rgb.b.std	t9	0.793024	recursive	all_timesteps
side.texture.vis.rgb.r.std	t9	0.851668	recursive	all_timesteps
top.geometry.fluo.hull.points	t9	0.736689	recursive	all_timesteps
top.geometry.vis.leaf.curvature.avg	t9	0.447547	recursive	all_timesteps
top.intensity.fluo.hsv.v.skewness	t9	0.774924	recursive	all_timesteps
top.texture.fluo.lab.a.mean	t9	0.926133	recursive	all_timesteps
top.texture.fluo.hsv.v.std	t9	0.917573	recursive	all_timesteps
top.intensity.fluo.intensity.phenol.mean	t9	0.563951	recursive	all_timesteps
top.intensity.vis.hsv.normalized.v.histogram.bin.03.025_038	t9	0.505238	recursive	all_timesteps
top.intensity.vis.hsv.h.histogram.s_avg.bin.07.076_089	t9	0.640602	recursive	all_timesteps
top.intensity.vis.hsv.h.histogram.s_avg.bin.05.051_063	t9	0.856956	recursive	all_timesteps
top.intensity.vis.hsv.h.histogram.s_avg.bin.04.038_051	t9	0.825579	recursive	all_timesteps
top.intensity.vis.hsv.h.histogram.s_avg.bin.11.127_140	t9	0.647534	recursive	all_timesteps
top.intensity.vis.hsv.h.histogram.v_avg.bin.06.063_076	t9	0.861043	recursive	all_timesteps
top.intensity.vis.hsv.h.histogram.v_avg.bin.04.038_051	t9	0.626515	recursive	all_timesteps
top.intensity.vis.hsv.h.histogram.v_avg.bin.07.076_089	t9	0.925829	recursive	all_timesteps
top.intensity.vis.hsv.h.red2green	t9	0.69217	recursive	all_timesteps
top.intensity.vis.hsv.normalized.h.histogram.bin.13.153_165	t9	0.508051	recursive	all_timesteps
top.intensity.vis.hsv.s.histogram.v_avg.bin.06.063_076	t9	0.913538	recursive	all_timesteps
top.intensity.vis.hsv.s.histogram.v_avg.bin.11.127_140	t9	0.809089	recursive	all_timesteps
top.texture.vis.hsv.s.mean	t9	0.940499	recursive	all_timesteps
top.intensity.vis.hsv.s.stddev	t9	0.783936	recursive	all_timesteps
top.intensity.vis.hsv.v.histogram.s_avg.bin.07.076_089	t9	0.86333	recursive	all_timesteps
top.intensity.vis.hsv.v.histogram.s_avg.bin.06.063_076	t9	0.890826	recursive	all_timesteps
top.texture.vis.lab.b.mean	t9	0.922632	recursive	all_timesteps
top.intensity.vis.lab.a.skewness	t9	0.512742	recursive	all_timesteps
top.texture.fluo.hsv.s.mean	t9	0.616911	recursive	all_timesteps
top.texture.fluo.lab.a.std	t9	0.885726	recursive	all_timesteps
top.texture.vis.lab.l.std	t9	0.638489	recursive	all_timesteps
top.texture.fluo.xyz.y.std	t9	0.93083	recursive	all_timesteps
top.texture.fluo.xyz.x.mean	t9	0.932028	recursive	all_timesteps
top.texture.fluo.rgb.g.std	t9	0.809474	recursive	all_timesteps
top.texture.vis.xyz.z.mean	t9	0.843378	recursive	all_timesteps
top.texture.fluo.lab.l.std	t9	0.916714	recursive	all_timesteps
top.texture.fluo.rgb.g.mean	t9	0.55961	recursive	all_timesteps
top.intensity.vis.hsv.normalized.v.histogram.bin.07.076_089	t10	0.738613	recursive	all_timesteps
side.geometry.vis.hull.points	t10	0.931977	recursive	all_timesteps
top.intensity.vis.hsv.h.skewness	t10	0.892469	recursive	all_timesteps
side.geometry.vis.leaf.curvature.avg	t10	0.735716	recursive	all_timesteps
side.texture.fluo.hsv.h.std	t10	0.761456	recursive	all_timesteps
side.texture.fluo.lab.b.std	t10	0.918365	recursive	all_timesteps
side.texture.fluo.lab.a.std	t10	0.916653	recursive	all_timesteps
side.texture.fluo.lab.l.std	t10	0.924489	recursive	all_timesteps
side.texture.vis.lab.b.mean	t10	0.911441	recursive	all_timesteps
side.texture.vis.hsv.s.mean	t10	0.900951	recursive	all_timesteps
side.texture.vis.hsv.h.mean	t10	0.948815	recursive	all_timesteps
side.texture.vis.lab.a.std	t10	0.860204	recursive	all_timesteps
side.texture.vis.lab.a.mean	t10	0.883691	recursive	all_timesteps
top.intensity.vis.hsv.s.histogram.v_avg.bin.05.051_063	t10	0.908483	recursive	all_timesteps
side.texture.vis.lab.l.std	t10	0.897327	recursive	all_timesteps
side.texture.vis.rgb.b.std	t10	0.787274	recursive	all_timesteps
side.texture.vis.rgb.r.std	t10	0.867578	recursive	all_timesteps
top.geometry.fluo.hull.points	t10	0.726864	recursive	all_timesteps
top.geometry.vis.leaf.curvature.avg	t10	0.481962	recursive	all_timesteps
top.intensity.fluo.hsv.v.skewness	t10	0.731581	recursive	all_timesteps
top.texture.fluo.lab.a.mean	t10	0.916236	recursive	all_timesteps
top.texture.fluo.hsv.v.std	t10	0.888931	recursive	all_timesteps
top.intensity.fluo.intensity.phenol.mean	t10	0.48537	recursive	all_timesteps
top.intensity.vis.hsv.normalized.v.histogram.bin.03.025_038	t10	0.472839	recursive	all_timesteps
top.intensity.vis.hsv.h.histogram.s_avg.bin.07.076_089	t10	0.636891	recursive	all_timesteps
top.intensity.vis.hsv.h.histogram.s_avg.bin.05.051_063	t10	0.855881	recursive	all_timesteps
top.intensity.vis.hsv.h.histogram.s_avg.bin.04.038_051	t10	0.827444	recursive	all_timesteps
top.intensity.vis.hsv.h.histogram.s_avg.bin.11.127_140	t10	0.659266	recursive	all_timesteps
top.intensity.vis.hsv.h.histogram.v_avg.bin.06.063_076	t10	0.849805	recursive	all_timesteps
top.intensity.vis.hsv.h.histogram.v_avg.bin.04.038_051	t10	0.571394	recursive	all_timesteps
top.intensity.vis.hsv.h.histogram.v_avg.bin.07.076_089	t10	0.92917	recursive	all_timesteps
top.intensity.vis.hsv.h.red2green	t10	0.729644	recursive	all_timesteps
top.intensity.vis.hsv.normalized.h.histogram.bin.13.153_165	t10	0.467474	recursive	all_timesteps
top.intensity.vis.hsv.s.histogram.v_avg.bin.06.063_076	t10	0.906759	recursive	all_timesteps
top.intensity.vis.hsv.s.histogram.v_avg.bin.11.127_140	t10	0.803461	recursive	all_timesteps
top.texture.vis.hsv.s.mean	t10	0.945606	recursive	all_timesteps
top.intensity.vis.hsv.s.stddev	t10	0.778851	recursive	all_timesteps
top.intensity.vis.hsv.v.histogram.s_avg.bin.07.076_089	t10	0.855954	recursive	all_timesteps
top.intensity.vis.hsv.v.histogram.s_avg.bin.06.063_076	t10	0.895317	recursive	all_timesteps
top.texture.vis.lab.b.mean	t10	0.920945	recursive	all_timesteps
top.intensity.vis.lab.a.skewness	t10	0.549932	recursive	all_timesteps
top.texture.fluo.hsv.s.mean	t10	0.614366	recursive	all_timesteps
top.texture.fluo.lab.a.std	t10	0.852081	recursive	all_timesteps
top.texture.vis.lab.l.std	t10	0.627294	recursive	all_timesteps
top.texture.fluo.xyz.y.std	t10	0.903928	recursive	all_timesteps
top.texture.fluo.xyz.x.mean	t10	0.912022	recursive	all_timesteps
top.texture.fluo.rgb.g.std	t10	0.804024	recursive	all_timesteps
top.texture.vis.xyz.z.mean	t10	0.821085	recursive	all_timesteps
top.texture.fluo.lab.l.std	t10	0.888891	recursive	all_timesteps
top.texture.fluo.rgb.g.mean	t10	0.478243	recursive	all_timesteps
top.intensity.vis.hsv.normalized.v.histogram.bin.07.076_089	t11	0.791957	recursive	all_timesteps
side.geometry.vis.hull.points	t11	0.925512	recursive	all_timesteps
top.intensity.vis.hsv.h.skewness	t11	0.880068	recursive	all_timesteps
side.geometry.vis.leaf.curvature.avg	t11	0.699065	recursive	all_timesteps
side.texture.fluo.hsv.h.std	t11	0.777024	recursive	all_timesteps
side.texture.fluo.lab.b.std	t11	0.869578	recursive	all_timesteps
side.texture.fluo.lab.a.std	t11	0.867469	recursive	all_timesteps
side.texture.fluo.lab.l.std	t11	0.878935	recursive	all_timesteps
side.texture.vis.lab.b.mean	t11	0.902066	recursive	all_timesteps
side.texture.vis.hsv.s.mean	t11	0.900589	recursive	all_timesteps
side.texture.vis.hsv.h.mean	t11	0.950252	recursive	all_timesteps
side.texture.vis.lab.a.std	t11	0.823588	recursive	all_timesteps
side.texture.vis.lab.a.mean	t11	0.902069	recursive	all_timesteps
top.intensity.vis.hsv.s.histogram.v_avg.bin.05.051_063	t11	0.901016	recursive	all_timesteps
side.texture.vis.lab.l.std	t11	0.874716	recursive	all_timesteps
side.texture.vis.rgb.b.std	t11	0.746446	recursive	all_timesteps
side.texture.vis.rgb.r.std	t11	0.842003	recursive	all_timesteps
top.geometry.fluo.hull.points	t11	0.679564	recursive	all_timesteps
top.geometry.vis.leaf.curvature.avg	t11	0.644026	recursive	all_timesteps
top.intensity.fluo.hsv.v.skewness	t11	0.596349	recursive	all_timesteps
top.texture.fluo.lab.a.mean	t11	0.868289	recursive	all_timesteps
top.texture.fluo.hsv.v.std	t11	0.87737	recursive	all_timesteps
top.intensity.fluo.intensity.phenol.mean	t11	0.480487	recursive	all_timesteps
top.intensity.vis.hsv.normalized.v.histogram.bin.03.025_038	t11	0.644728	recursive	all_timesteps
top.intensity.vis.hsv.h.histogram.s_avg.bin.07.076_089	t11	0.619482	recursive	all_timesteps
top.intensity.vis.hsv.h.histogram.s_avg.bin.05.051_063	t11	0.809136	recursive	all_timesteps
top.intensity.vis.hsv.h.histogram.s_avg.bin.04.038_051	t11	0.823006	recursive	all_timesteps
top.intensity.vis.hsv.h.histogram.s_avg.bin.11.127_140	t11	0.624275	recursive	all_timesteps
top.intensity.vis.hsv.h.histogram.v_avg.bin.06.063_076	t11	0.829331	recursive	all_timesteps
top.intensity.vis.hsv.h.histogram.v_avg.bin.04.038_051	t11	0.596465	recursive	all_timesteps
top.intensity.vis.hsv.h.histogram.v_avg.bin.07.076_089	t11	0.925571	recursive	all_timesteps
top.intensity.vis.hsv.h.red2green	t11	0.73672	recursive	all_timesteps
top.intensity.vis.hsv.normalized.h.histogram.bin.13.153_165	t11	0.34794	recursive	all_timesteps
top.intensity.vis.hsv.s.histogram.v_avg.bin.06.063_076	t11	0.891524	recursive	all_timesteps
top.intensity.vis.hsv.s.histogram.v_avg.bin.11.127_140	t11	0.765643	recursive	all_timesteps
top.texture.vis.hsv.s.mean	t11	0.927867	recursive	all_timesteps
top.intensity.vis.hsv.s.stddev	t11	0.737559	recursive	all_timesteps
top.intensity.vis.hsv.v.histogram.s_avg.bin.07.076_089	t11	0.817623	recursive	all_timesteps
top.intensity.vis.hsv.v.histogram.s_avg.bin.06.063_076	t11	0.865338	recursive	all_timesteps
top.texture.vis.lab.b.mean	t11	0.896073	recursive	all_timesteps
top.intensity.vis.lab.a.skewness	t11	0.569773	recursive	all_timesteps
top.texture.fluo.hsv.s.mean	t11	0.427705	recursive	all_timesteps
top.texture.fluo.lab.a.std	t11	0.842174	recursive	all_timesteps
top.texture.vis.lab.l.std	t11	0.550079	recursive	all_timesteps
top.texture.fluo.xyz.y.std	t11	0.88365	recursive	all_timesteps
top.texture.fluo.xyz.x.mean	t11	0.862038	recursive	all_timesteps
top.texture.fluo.rgb.g.std	t11	0.754662	recursive	all_timesteps
top.texture.vis.xyz.z.mean	t11	0.796363	recursive	all_timesteps
top.texture.fluo.lab.l.std	t11	0.8781	recursive	all_timesteps
top.texture.fluo.rgb.g.mean	t11	0.482108	recursive	all_timesteps
top.intensity.vis.hsv.normalized.v.histogram.bin.07.076_089	t12	0.806655	recursive	all_timesteps
side.geometry.vis.hull.points	t12	0.930477	recursive	all_timesteps
top.intensity.vis.hsv.h.skewness	t12	0.88198	recursive	all_timesteps
side.geometry.vis.leaf.curvature.avg	t12	0.682427	recursive	all_timesteps
side.texture.fluo.hsv.h.std	t12	0.785619	recursive	all_timesteps
side.texture.fluo.lab.b.std	t12	0.916436	recursive	all_timesteps
side.texture.fluo.lab.a.std	t12	0.917105	recursive	all_timesteps
side.texture.fluo.lab.l.std	t12	0.927721	recursive	all_timesteps
side.texture.vis.lab.b.mean	t12	0.905536	recursive	all_timesteps
side.texture.vis.hsv.s.mean	t12	0.902035	recursive	all_timesteps
side.texture.vis.hsv.h.mean	t12	0.947895	recursive	all_timesteps
side.texture.vis.lab.a.std	t12	0.826643	recursive	all_timesteps
side.texture.vis.lab.a.mean	t12	0.900618	recursive	all_timesteps
top.intensity.vis.hsv.s.histogram.v_avg.bin.05.051_063	t12	0.911544	recursive	all_timesteps
side.texture.vis.lab.l.std	t12	0.888985	recursive	all_timesteps
side.texture.vis.rgb.b.std	t12	0.769332	recursive	all_timesteps
side.texture.vis.rgb.r.std	t12	0.859051	recursive	all_timesteps
top.geometry.fluo.hull.points	t12	0.667602	recursive	all_timesteps
top.geometry.vis.leaf.curvature.avg	t12	0.664296	recursive	all_timesteps
top.intensity.fluo.hsv.v.skewness	t12	0.620626	recursive	all_timesteps
top.texture.fluo.lab.a.mean	t12	0.912161	recursive	all_timesteps
top.texture.fluo.hsv.v.std	t12	0.9064	recursive	all_timesteps
top.intensity.fluo.intensity.phenol.mean	t12	0.521252	recursive	all_timesteps
top.intensity.vis.hsv.normalized.v.histogram.bin.03.025_038	t12	0.712729	recursive	all_timesteps
top.intensity.vis.hsv.h.histogram.s_avg.bin.07.076_089	t12	0.603261	recursive	all_timesteps
top.intensity.vis.hsv.h.histogram.s_avg.bin.05.051_063	t12	0.805672	recursive	all_timesteps
top.intensity.vis.hsv.h.histogram.s_avg.bin.04.038_051	t12	0.850113	recursive	all_timesteps
top.intensity.vis.hsv.h.histogram.s_avg.bin.11.127_140	t12	0.641938	recursive	all_timesteps
top.intensity.vis.hsv.h.histogram.v_avg.bin.06.063_076	t12	0.834195	recursive	all_timesteps
top.intensity.vis.hsv.h.histogram.v_avg.bin.04.038_051	t12	0.645069	recursive	all_timesteps
top.intensity.vis.hsv.h.histogram.v_avg.bin.07.076_089	t12	0.93096	recursive	all_timesteps
top.intensity.vis.hsv.h.red2green	t12	0.728294	recursive	all_timesteps
top.intensity.vis.hsv.normalized.h.histogram.bin.13.153_165	t12	0.347635	recursive	all_timesteps
top.intensity.vis.hsv.s.histogram.v_avg.bin.06.063_076	t12	0.897787	recursive	all_timesteps
top.intensity.vis.hsv.s.histogram.v_avg.bin.11.127_140	t12	0.784771	recursive	all_timesteps
top.texture.vis.hsv.s.mean	t12	0.928874	recursive	all_timesteps
top.intensity.vis.hsv.s.stddev	t12	0.726074	recursive	all_timesteps
top.intensity.vis.hsv.v.histogram.s_avg.bin.07.076_089	t12	0.819987	recursive	all_timesteps
top.intensity.vis.hsv.v.histogram.s_avg.bin.06.063_076	t12	0.852532	recursive	all_timesteps
top.texture.vis.lab.b.mean	t12	0.903295	recursive	all_timesteps
top.intensity.vis.lab.a.skewness	t12	0.566991	recursive	all_timesteps
top.texture.fluo.hsv.s.mean	t12	0.46743	recursive	all_timesteps
top.texture.fluo.lab.a.std	t12	0.870853	recursive	all_timesteps
top.texture.vis.lab.l.std	t12	0.583832	recursive	all_timesteps
top.texture.fluo.xyz.y.std	t12	0.926009	recursive	all_timesteps
top.texture.fluo.xyz.x.mean	t12	0.92568	recursive	all_timesteps
top.texture.fluo.rgb.g.std	t12	0.804069	recursive	all_timesteps
top.texture.vis.xyz.z.mean	t12	0.800845	recursive	all_timesteps
top.texture.fluo.lab.l.std	t12	0.904612	recursive	all_timesteps
top.texture.fluo.rgb.g.mean	t12	0.523885	recursive	all_timesteps
top.intensity.vis.hsv.normalized.v.histogram.bin.07.076_089	t13	0.819988	recursive	all_timesteps
side.geometry.vis.hull.points	t13	0.929	recursive	all_timesteps
top.intensity.vis.hsv.h.skewness	t13	0.879707	recursive	all_timesteps
side.geometry.vis.leaf.curvature.avg	t13	0.681846	recursive	all_timesteps
side.texture.fluo.hsv.h.std	t13	0.81866	recursive	all_timesteps
side.texture.fluo.lab.b.std	t13	0.901175	recursive	all_timesteps
side.texture.fluo.lab.a.std	t13	0.901635	recursive	all_timesteps
side.texture.fluo.lab.l.std	t13	0.916484	recursive	all_timesteps
side.texture.vis.lab.b.mean	t13	0.909373	recursive	all_timesteps
side.texture.vis.hsv.s.mean	t13	0.903529	recursive	all_timesteps
side.texture.vis.hsv.h.mean	t13	0.95003	recursive	all_timesteps
side.texture.vis.lab.a.std	t13	0.846188	recursive	all_timesteps
side.texture.vis.lab.a.mean	t13	0.902857	recursive	all_timesteps
top.intensity.vis.hsv.s.histogram.v_avg.bin.05.051_063	t13	0.923836	recursive	all_timesteps
side.texture.vis.lab.l.std	t13	0.900429	recursive	all_timesteps
side.texture.vis.rgb.b.std	t13	0.782263	recursive	all_timesteps
side.texture.vis.rgb.r.std	t13	0.870762	recursive	all_timesteps
top.geometry.fluo.hull.points	t13	0.719283	recursive	all_timesteps
top.geometry.vis.leaf.curvature.avg	t13	0.689052	recursive	all_timesteps
top.intensity.fluo.hsv.v.skewness	t13	0.616662	recursive	all_timesteps
top.texture.fluo.lab.a.mean	t13	0.900776	recursive	all_timesteps
top.texture.fluo.hsv.v.std	t13	0.904042	recursive	all_timesteps
top.intensity.fluo.intensity.phenol.mean	t13	0.515657	recursive	all_timesteps
top.intensity.vis.hsv.normalized.v.histogram.bin.03.025_038	t13	0.733257	recursive	all_timesteps
top.intensity.vis.hsv.h.histogram.s_avg.bin.07.076_089	t13	0.609672	recursive	all_timesteps
top.intensity.vis.hsv.h.histogram.s_avg.bin.05.051_063	t13	0.801998	recursive	all_timesteps
top.intensity.vis.hsv.h.histogram.s_avg.bin.04.038_051	t13	0.863773	recursive	all_timesteps
top.intensity.vis.hsv.h.histogram.s_avg.bin.11.127_140	t13	0.694706	recursive	all_timesteps
top.intensity.vis.hsv.h.histogram.v_avg.bin.06.063_076	t13	0.838653	recursive	all_timesteps
top.intensity.vis.hsv.h.histogram.v_avg.bin.04.038_051	t13	0.681699	recursive	all_timesteps
top.intensity.vis.hsv.h.histogram.v_avg.bin.07.076_089	t13	0.939404	recursive	all_timesteps
top.intensity.vis.hsv.h.red2green	t13	0.753811	recursive	all_timesteps
top.intensity.vis.hsv.normalized.h.histogram.bin.13.153_165	t13	0.36066	recursive	all_timesteps
top.intensity.vis.hsv.s.histogram.v_avg.bin.06.063_076	t13	0.906556	recursive	all_timesteps
top.intensity.vis.hsv.s.histogram.v_avg.bin.11.127_140	t13	0.791062	recursive	all_timesteps
top.texture.vis.hsv.s.mean	t13	0.931729	recursive	all_timesteps
top.intensity.vis.hsv.s.stddev	t13	0.697506	recursive	all_timesteps
top.intensity.vis.hsv.v.histogram.s_avg.bin.07.076_089	t13	0.827089	recursive	all_timesteps
top.intensity.vis.hsv.v.histogram.s_avg.bin.06.063_076	t13	0.849967	recursive	all_timesteps
top.texture.vis.lab.b.mean	t13	0.912006	recursive	all_timesteps
top.intensity.vis.lab.a.skewness	t13	0.579429	recursive	all_timesteps
top.texture.fluo.hsv.s.mean	t13	0.451743	recursive	all_timesteps
top.texture.fluo.lab.a.std	t13	0.872451	recursive	all_timesteps
top.texture.vis.lab.l.std	t13	0.636452	recursive	all_timesteps
top.texture.fluo.xyz.y.std	t13	0.919854	recursive	all_timesteps
top.texture.fluo.xyz.x.mean	t13	0.917645	recursive	all_timesteps
top.texture.fluo.rgb.g.std	t13	0.79161	recursive	all_timesteps
top.texture.vis.xyz.z.mean	t13	0.818811	recursive	all_timesteps
top.texture.fluo.lab.l.std	t13	0.901089	recursive	all_timesteps
top.texture.fluo.rgb.g.mean	t13	0.518269	recursive	all_timesteps
top.intensity.vis.hsv.normalized.v.histogram.bin.07.076_089	t14	0.842108	recursive	all_timesteps
side.geometry.vis.hull.points	t14	0.924233	recursive	all_timesteps
top.intensity.vis.hsv.h.skewness	t14	0.885896	recursive	all_timesteps
side.geometry.vis.leaf.curvature.avg	t14	0.713178	recursive	all_timesteps
side.texture.fluo.hsv.h.std	t14	0.808889	recursive	all_timesteps
side.texture.fluo.lab.b.std	t14	0.900009	recursive	all_timesteps
side.texture.fluo.lab.a.std	t14	0.90017	recursive	all_timesteps
side.texture.fluo.lab.l.std	t14	0.91256	recursive	all_timesteps
side.texture.vis.lab.b.mean	t14	0.90164	recursive	all_timesteps
side.texture.vis.hsv.s.mean	t14	0.906868	recursive	all_timesteps
side.texture.vis.hsv.h.mean	t14	0.950917	recursive	all_timesteps
side.texture.vis.lab.a.std	t14	0.826881	recursive	all_timesteps
side.texture.vis.lab.a.mean	t14	0.894683	recursive	all_timesteps
top.intensity.vis.hsv.s.histogram.v_avg.bin.05.051_063	t14	0.928641	recursive	all_timesteps
side.texture.vis.lab.l.std	t14	0.898926	recursive	all_timesteps
side.texture.vis.rgb.b.std	t14	0.807976	recursive	all_timesteps
side.texture.vis.rgb.r.std	t14	0.864237	recursive	all_timesteps
top.geometry.fluo.hull.points	t14	0.753312	recursive	all_timesteps
top.geometry.vis.leaf.curvature.avg	t14	0.776929	recursive	all_timesteps
top.intensity.fluo.hsv.v.skewness	t14	0.60071	recursive	all_timesteps
top.texture.fluo.lab.a.mean	t14	0.905919	recursive	all_timesteps
top.texture.fluo.hsv.v.std	t14	0.912862	recursive	all_timesteps
top.intensity.fluo.intensity.phenol.mean	t14	0.54836	recursive	all_timesteps
top.intensity.vis.hsv.normalized.v.histogram.bin.03.025_038	t14	0.75996	recursive	all_timesteps
top.intensity.vis.hsv.h.histogram.s_avg.bin.07.076_089	t14	0.617319	recursive	all_timesteps
top.intensity.vis.hsv.h.histogram.s_avg.bin.05.051_063	t14	0.815911	recursive	all_timesteps
top.intensity.vis.hsv.h.histogram.s_avg.bin.04.038_051	t14	0.864901	recursive	all_timesteps
top.intensity.vis.hsv.h.histogram.s_avg.bin.11.127_140	t14	0.702661	recursive	all_timesteps
top.intensity.vis.hsv.h.histogram.v_avg.bin.06.063_076	t14	0.838454	recursive	all_timesteps
top.intensity.vis.hsv.h.histogram.v_avg.bin.04.038_051	t14	0.691262	recursive	all_timesteps
top.intensity.vis.hsv.h.histogram.v_avg.bin.07.076_089	t14	0.938305	recursive	all_timesteps
top.intensity.vis.hsv.h.red2green	t14	0.774014	recursive	all_timesteps
top.intensity.vis.hsv.normalized.h.histogram.bin.13.153_165	t14	0.4044	recursive	all_timesteps
top.intensity.vis.hsv.s.histogram.v_avg.bin.06.063_076	t14	0.911358	recursive	all_timesteps
top.intensity.vis.hsv.s.histogram.v_avg.bin.11.127_140	t14	0.816365	recursive	all_timesteps
top.texture.vis.hsv.s.mean	t14	0.938021	recursive	all_timesteps
top.intensity.vis.hsv.s.stddev	t14	0.673961	recursive	all_timesteps
top.intensity.vis.hsv.v.histogram.s_avg.bin.07.076_089	t14	0.837851	recursive	all_timesteps
top.intensity.vis.hsv.v.histogram.s_avg.bin.06.063_076	t14	0.867776	recursive	all_timesteps
top.texture.vis.lab.b.mean	t14	0.919206	recursive	all_timesteps
top.intensity.vis.lab.a.skewness	t14	0.583253	recursive	all_timesteps
top.texture.fluo.hsv.s.mean	t14	0.450652	recursive	all_timesteps
top.texture.fluo.lab.a.std	t14	0.883545	recursive	all_timesteps
top.texture.vis.lab.l.std	t14	0.645126	recursive	all_timesteps
top.texture.fluo.xyz.y.std	t14	0.925309	recursive	all_timesteps
top.texture.fluo.xyz.x.mean	t14	0.922032	recursive	all_timesteps
top.texture.fluo.rgb.g.std	t14	0.784391	recursive	all_timesteps
top.texture.vis.xyz.z.mean	t14	0.81472	recursive	all_timesteps
top.texture.fluo.lab.l.std	t14	0.910328	recursive	all_timesteps
top.texture.fluo.rgb.g.mean	t14	0.552164	recursive	all_timesteps
top.intensity.vis.hsv.normalized.v.histogram.bin.07.076_089	t15	0.855269	recursive	all_timesteps
side.geometry.vis.hull.points	t15	0.923163	recursive	all_timesteps
top.intensity.vis.hsv.h.skewness	t15	0.892938	recursive	all_timesteps
side.geometry.vis.leaf.curvature.avg	t15	0.749657	recursive	all_timesteps
side.texture.fluo.hsv.h.std	t15	0.811926	recursive	all_timesteps
side.texture.fluo.lab.b.std	t15	0.894269	recursive	all_timesteps
side.texture.fluo.lab.a.std	t15	0.896191	recursive	all_timesteps
side.texture.fluo.lab.l.std	t15	0.907525	recursive	all_timesteps
side.texture.vis.lab.b.mean	t15	0.906528	recursive	all_timesteps
side.texture.vis.hsv.s.mean	t15	0.898505	recursive	all_timesteps
side.texture.vis.hsv.h.mean	t15	0.949019	recursive	all_timesteps
side.texture.vis.lab.a.std	t15	0.833409	recursive	all_timesteps
side.texture.vis.lab.a.mean	t15	0.898085	recursive	all_timesteps
top.intensity.vis.hsv.s.histogram.v_avg.bin.05.051_063	t15	0.93087	recursive	all_timesteps
side.texture.vis.lab.l.std	t15	0.892287	recursive	all_timesteps
side.texture.vis.rgb.b.std	t15	0.793442	recursive	all_timesteps
side.texture.vis.rgb.r.std	t15	0.851877	recursive	all_timesteps
top.geometry.fluo.hull.points	t15	0.720929	recursive	all_timesteps
top.geometry.vis.leaf.curvature.avg	t15	0.794005	recursive	all_timesteps
top.intensity.fluo.hsv.v.skewness	t15	0.604661	recursive	all_timesteps
top.texture.fluo.lab.a.mean	t15	0.906173	recursive	all_timesteps
top.texture.fluo.hsv.v.std	t15	0.911417	recursive	all_timesteps
top.intensity.fluo.intensity.phenol.mean	t15	0.547446	recursive	all_timesteps
top.intensity.vis.hsv.normalized.v.histogram.bin.03.025_038	t15	0.824569	recursive	all_timesteps
top.intensity.vis.hsv.h.histogram.s_avg.bin.07.076_089	t15	0.629866	recursive	all_timesteps
top.intensity.vis.hsv.h.histogram.s_avg.bin.05.051_063	t15	0.835572	recursive	all_timesteps
top.intensity.vis.hsv.h.histogram.s_avg.bin.04.038_051	t15	0.857122	recursive	all_timesteps
top.intensity.vis.hsv.h.histogram.s_avg.bin.11.127_140	t15	0.662602	recursive	all_timesteps
top.intensity.vis.hsv.h.histogram.v_avg.bin.06.063_076	t15	0.84417	recursive	all_timesteps
top.intensity.vis.hsv.h.histogram.v_avg.bin.04.038_051	t15	0.694521	recursive	all_timesteps
top.intensity.vis.hsv.h.histogram.v_avg.bin.07.076_089	t15	0.942318	recursive	all_timesteps
top.intensity.vis.hsv.h.red2green	t15	0.776453	recursive	all_timesteps
top.intensity.vis.hsv.normalized.h.histogram.bin.13.153_165	t15	0.404961	recursive	all_timesteps
top.intensity.vis.hsv.s.histogram.v_avg.bin.06.063_076	t15	0.917401	recursive	all_timesteps
top.intensity.vis.hsv.s.histogram.v_avg.bin.11.127_140	t15	0.831335	recursive	all_timesteps
top.texture.vis.hsv.s.mean	t15	0.941796	recursive	all_timesteps
top.intensity.vis.hsv.s.stddev	t15	0.688458	recursive	all_timesteps
top.intensity.vis.hsv.v.histogram.s_avg.bin.07.076_089	t15	0.851438	recursive	all_timesteps
top.intensity.vis.hsv.v.histogram.s_avg.bin.06.063_076	t15	0.87244	recursive	all_timesteps
top.texture.vis.lab.b.mean	t15	0.924385	recursive	all_timesteps
top.intensity.vis.lab.a.skewness	t15	0.594978	recursive	all_timesteps
top.texture.fluo.hsv.s.mean	t15	0.441531	recursive	all_timesteps
top.texture.fluo.lab.a.std	t15	0.876827	recursive	all_timesteps
top.texture.vis.lab.l.std	t15	0.668681	recursive	all_timesteps
top.texture.fluo.xyz.y.std	t15	0.928913	recursive	all_timesteps
top.texture.fluo.xyz.x.mean	t15	0.926008	recursive	all_timesteps
top.texture.fluo.rgb.g.std	t15	0.818147	recursive	all_timesteps
top.texture.vis.xyz.z.mean	t15	0.823588	recursive	all_timesteps
top.texture.fluo.lab.l.std	t15	0.90861	recursive	all_timesteps
top.texture.fluo.rgb.g.mean	t15	0.55478	recursive	all_timesteps
top.intensity.vis.hsv.normalized.v.histogram.bin.07.076_089	t16	0.872049	recursive	all_timesteps
side.geometry.vis.hull.points	t16	0.914376	recursive	all_timesteps
top.intensity.vis.hsv.h.skewness	t16	0.884442	recursive	all_timesteps
side.geometry.vis.leaf.curvature.avg	t16	0.729069	recursive	all_timesteps
side.texture.fluo.hsv.h.std	t16	0.839712	recursive	all_timesteps
side.texture.fluo.lab.b.std	t16	0.84865	recursive	all_timesteps
side.texture.fluo.lab.a.std	t16	0.850473	recursive	all_timesteps
side.texture.fluo.lab.l.std	t16	0.866984	recursive	all_timesteps
side.texture.vis.lab.b.mean	t16	0.896167	recursive	all_timesteps
side.texture.vis.hsv.s.mean	t16	0.879624	recursive	all_timesteps
side.texture.vis.hsv.h.mean	t16	0.948282	recursive	all_timesteps
side.texture.vis.lab.a.std	t16	0.801936	recursive	all_timesteps
side.texture.vis.lab.a.mean	t16	0.887911	recursive	all_timesteps
top.intensity.vis.hsv.s.histogram.v_avg.bin.05.051_063	t16	0.933341	recursive	all_timesteps
side.texture.vis.lab.l.std	t16	0.856802	recursive	all_timesteps
side.texture.vis.rgb.b.std	t16	0.73475	recursive	all_timesteps
side.texture.vis.rgb.r.std	t16	0.809895	recursive	all_timesteps
top.geometry.fluo.hull.points	t16	0.731777	recursive	all_timesteps
top.geometry.vis.leaf.curvature.avg	t16	0.789714	recursive	all_timesteps
top.intensity.fluo.hsv.v.skewness	t16	0.588382	recursive	all_timesteps
top.texture.fluo.lab.a.mean	t16	0.883061	recursive	all_timesteps
top.texture.fluo.hsv.v.std	t16	0.887921	recursive	all_timesteps
top.intensity.fluo.intensity.phenol.mean	t16	0.527205	recursive	all_timesteps
top.intensity.vis.hsv.normalized.v.histogram.bin.03.025_038	t16	0.771255	recursive	all_timesteps
top.intensity.vis.hsv.h.histogram.s_avg.bin.07.076_089	t16	0.59596	recursive	all_timesteps
top.intensity.vis.hsv.h.histogram.s_avg.bin.05.051_063	t16	0.804332	recursive	all_timesteps
top.intensity.vis.hsv.h.histogram.s_avg.bin.04.038_051	t16	0.84592	recursive	all_timesteps
top.intensity.vis.hsv.h.histogram.s_avg.bin.11.127_140	t16	0.635881	recursive	all_timesteps
top.intensity.vis.hsv.h.histogram.v_avg.bin.06.063_076	t16	0.838938	recursive	all_timesteps
top.intensity.vis.hsv.h.histogram.v_avg.bin.04.038_051	t16	0.701816	recursive	all_timesteps
top.intensity.vis.hsv.h.histogram.v_avg.bin.07.076_089	t16	0.946164	recursive	all_timesteps
top.intensity.vis.hsv.h.red2green	t16	0.743567	recursive	all_timesteps
top.intensity.vis.hsv.normalized.h.histogram.bin.13.153_165	t16	0.257765	recursive	all_timesteps
top.intensity.vis.hsv.s.histogram.v_avg.bin.06.063_076	t16	0.920996	recursive	all_timesteps
top.intensity.vis.hsv.s.histogram.v_avg.bin.11.127_140	t16	0.824723	recursive	all_timesteps
top.texture.vis.hsv.s.mean	t16	0.924018	recursive	all_timesteps
top.intensity.vis.hsv.s.stddev	t16	0.663702	recursive	all_timesteps
top.intensity.vis.hsv.v.histogram.s_avg.bin.07.076_089	t16	0.817317	recursive	all_timesteps
top.intensity.vis.hsv.v.histogram.s_avg.bin.06.063_076	t16	0.829435	recursive	all_timesteps
top.texture.vis.lab.b.mean	t16	0.914769	recursive	all_timesteps
top.intensity.vis.lab.a.skewness	t16	0.560468	recursive	all_timesteps
top.texture.fluo.hsv.s.mean	t16	0.477192	recursive	all_timesteps
top.texture.fluo.lab.a.std	t16	0.84561	recursive	all_timesteps
top.texture.vis.lab.l.std	t16	0.665008	recursive	all_timesteps
top.texture.fluo.xyz.y.std	t16	0.906219	recursive	all_timesteps
top.texture.fluo.xyz.x.mean	t16	0.89892	recursive	all_timesteps
top.texture.fluo.rgb.g.std	t16	0.801314	recursive	all_timesteps
top.texture.vis.xyz.z.mean	t16	0.830584	recursive	all_timesteps
top.texture.fluo.lab.l.std	t16	0.886238	recursive	all_timesteps
top.texture.fluo.rgb.g.mean	t16	0.52565	recursive	all_timesteps
top.intensity.vis.hsv.normalized.v.histogram.bin.07.076_089	t17	0.877861	recursive	all_timesteps
side.geometry.vis.hull.points	t17	0.921851	recursive	all_timesteps
top.intensity.vis.hsv.h.skewness	t17	0.883229	recursive	all_timesteps
side.geometry.vis.leaf.curvature.avg	t17	0.761302	recursive	all_timesteps
side.texture.fluo.hsv.h.std	t17	0.862817	recursive	all_timesteps
side.texture.fluo.lab.b.std	t17	0.868512	recursive	all_timesteps
side.texture.fluo.lab.a.std	t17	0.872694	recursive	all_timesteps
side.texture.fluo.lab.l.std	t17	0.881581	recursive	all_timesteps
side.texture.vis.lab.b.mean	t17	0.907285	recursive	all_timesteps
side.texture.vis.hsv.s.mean	t17	0.896563	recursive	all_timesteps
side.texture.vis.hsv.h.mean	t17	0.954579	recursive	all_timesteps
side.texture.vis.lab.a.std	t17	0.829543	recursive	all_timesteps
side.texture.vis.lab.a.mean	t17	0.897429	recursive	all_timesteps
top.intensity.vis.hsv.s.histogram.v_avg.bin.05.051_063	t17	0.939575	recursive	all_timesteps
side.texture.vis.lab.l.std	t17	0.867156	recursive	all_timesteps
side.texture.vis.rgb.b.std	t17	0.741187	recursive	all_timesteps
side.texture.vis.rgb.r.std	t17	0.824908	recursive	all_timesteps
top.geometry.fluo.hull.points	t17	0.775154	recursive	all_timesteps
top.geometry.vis.leaf.curvature.avg	t17	0.836649	recursive	all_timesteps
top.intensity.fluo.hsv.v.skewness	t17	0.642561	recursive	all_timesteps
top.texture.fluo.lab.a.mean	t17	0.891633	recursive	all_timesteps
top.texture.fluo.hsv.v.std	t17	0.897041	recursive	all_timesteps
top.intensity.fluo.intensity.phenol.mean	t17	0.571971	recursive	all_timesteps
top.intensity.vis.hsv.normalized.v.histogram.bin.03.025_038	t17	0.872351	recursive	all_timesteps
top.intensity.vis.hsv.h.histogram.s_avg.bin.07.076_089	t17	0.616712	recursive	all_timesteps
top.intensity.vis.hsv.h.histogram.s_avg.bin.05.051_063	t17	0.834315	recursive	all_timesteps
top.intensity.vis.hsv.h.histogram.s_avg.bin.04.038_051	t17	0.865857	recursive	all_timesteps
top.intensity.vis.hsv.h.histogram.s_avg.bin.11.127_140	t17	0.653655	recursive	all_timesteps
top.intensity.vis.hsv.h.histogram.v_avg.bin.06.063_076	t17	0.846367	recursive	all_timesteps
top.intensity.vis.hsv.h.histogram.v_avg.bin.04.038_051	t17	0.706403	recursive	all_timesteps
top.intensity.vis.hsv.h.histogram.v_avg.bin.07.076_089	t17	0.954801	recursive	all_timesteps
top.intensity.vis.hsv.h.red2green	t17	0.761228	recursive	all_timesteps
top.intensity.vis.hsv.normalized.h.histogram.bin.13.153_165	t17	0.305278	recursive	all_timesteps
top.intensity.vis.hsv.s.histogram.v_avg.bin.06.063_076	t17	0.925643	recursive	all_timesteps
top.intensity.vis.hsv.s.histogram.v_avg.bin.11.127_140	t17	0.843471	recursive	all_timesteps
top.texture.vis.hsv.s.mean	t17	0.932181	recursive	all_timesteps
top.intensity.vis.hsv.s.stddev	t17	0.69343	recursive	all_timesteps
top.intensity.vis.hsv.v.histogram.s_avg.bin.07.076_089	t17	0.835189	recursive	all_timesteps
top.intensity.vis.hsv.v.histogram.s_avg.bin.06.063_076	t17	0.855001	recursive	all_timesteps
top.texture.vis.lab.b.mean	t17	0.923546	recursive	all_timesteps
top.intensity.vis.lab.a.skewness	t17	0.585008	recursive	all_timesteps
top.texture.fluo.hsv.s.mean	t17	0.430273	recursive	all_timesteps
top.texture.fluo.lab.a.std	t17	0.863734	recursive	all_timesteps
top.texture.vis.lab.l.std	t17	0.675448	recursive	all_timesteps
top.texture.fluo.xyz.y.std	t17	0.913728	recursive	all_timesteps
top.texture.fluo.xyz.x.mean	t17	0.910998	recursive	all_timesteps
top.texture.fluo.rgb.g.std	t17	0.838236	recursive	all_timesteps
top.texture.vis.xyz.z.mean	t17	0.840049	recursive	all_timesteps
top.texture.fluo.lab.l.std	t17	0.894682	recursive	all_timesteps
[truncated: 401 more rows]
