# Supplementary material for: Predicting plant trait dynamics from genetic markers
Source: Nat Plants. 2025 Apr 17;11(5):1018–27. doi: 10.1038/s41477-025-01986-y (PMC12095066; doi:10.1038/s41477-025-01986-y)
Supplement: Supplementary file 10 — Aggregated accuracies of all traits at all timepoints after applying dynamicGP with a validation and RR-BLUP benchmark. [file 41477_2025_1986_MOESM10_ESM.xlsx]

## Sheet: Sheet1
Time	Method	Mean	SD	Linetype
26	iterative	0.434003	0.284234	dynamicGP
29	iterative	0.421524	0.301742	dynamicGP
30	iterative	0.455853	0.324975	dynamicGP
31	iterative	0.46611	0.329081	dynamicGP
32	iterative	0.463349	0.324311	dynamicGP
33	iterative	0.456648	0.325599	dynamicGP
36	iterative	0.447746	0.317519	dynamicGP
37	iterative	0.463541	0.321868	dynamicGP
38	iterative	0.476598	0.323852	dynamicGP
39	iterative	0.481717	0.326834	dynamicGP
16	iterative	0.411955	0.34481	dynamicGP
40	iterative	0.474607	0.324604	dynamicGP
43	iterative	0.456243	0.326238	dynamicGP
44	iterative	0.468602	0.328681	dynamicGP
45	iterative	0.464847	0.334634	dynamicGP
46	iterative	0.466417	0.335129	dynamicGP
47	iterative	0.466005	0.338827	dynamicGP
17	iterative	0.403768	0.335183	dynamicGP
18	iterative	0.398416	0.319393	dynamicGP
19	iterative	0.401714	0.299799	dynamicGP
22	iterative	0.371638	0.293542	dynamicGP
23	iterative	0.419868	0.294527	dynamicGP
24	iterative	0.432473	0.293379	dynamicGP
25	iterative	0.434941	0.290202	dynamicGP
26	recursive	0.24206	0.224069	dynamicGP
29	recursive	0.222336	0.229166	dynamicGP
30	recursive	0.215254	0.226319	dynamicGP
31	recursive	0.211219	0.228468	dynamicGP
32	recursive	0.207361	0.223644	dynamicGP
33	recursive	0.189488	0.219665	dynamicGP
36	recursive	0.170561	0.211307	dynamicGP
37	recursive	0.165365	0.207418	dynamicGP
38	recursive	0.164231	0.209453	dynamicGP
39	recursive	0.161576	0.203074	dynamicGP
16	recursive	0.411955	0.34481	dynamicGP
40	recursive	0.152551	0.199466	dynamicGP
43	recursive	0.130775	0.202451	dynamicGP
44	recursive	0.133194	0.202282	dynamicGP
45	recursive	0.127703	0.197575	dynamicGP
46	recursive	0.121157	0.201334	dynamicGP
47	recursive	0.121878	0.200979	dynamicGP
17	recursive	0.37741	0.320739	dynamicGP
18	recursive	0.355077	0.300155	dynamicGP
19	recursive	0.338465	0.283796	dynamicGP
22	recursive	0.293843	0.249013	dynamicGP
23	recursive	0.292311	0.244379	dynamicGP
24	recursive	0.283057	0.237786	dynamicGP
25	recursive	0.265368	0.23354	dynamicGP
16	rrBLUP_benchmark	0.260718	0.161125	rrBLUP
17	rrBLUP_benchmark	0.263443	0.153131	rrBLUP
18	rrBLUP_benchmark	0.257281	0.156428	rrBLUP
19	rrBLUP_benchmark	0.252051	0.166553	rrBLUP
22	rrBLUP_benchmark	0.236477	0.159731	rrBLUP
23	rrBLUP_benchmark	0.225586	0.164781	rrBLUP
24	rrBLUP_benchmark	0.214449	0.169731	rrBLUP
25	rrBLUP_benchmark	0.196437	0.171754	rrBLUP
26	rrBLUP_benchmark	0.179406	0.165336	rrBLUP
29	rrBLUP_benchmark	0.154545	0.170968	rrBLUP
30	rrBLUP_benchmark	0.154983	0.16659	rrBLUP
31	rrBLUP_benchmark	0.145731	0.172415	rrBLUP
32	rrBLUP_benchmark	0.144205	0.16703	rrBLUP
33	rrBLUP_benchmark	0.140793	0.170382	rrBLUP
36	rrBLUP_benchmark	0.12073	0.164888	rrBLUP
37	rrBLUP_benchmark	0.122346	0.16678	rrBLUP
38	rrBLUP_benchmark	0.120039	0.165647	rrBLUP
39	rrBLUP_benchmark	0.117499	0.167751	rrBLUP
40	rrBLUP_benchmark	0.113803	0.166233	rrBLUP
43	rrBLUP_benchmark	0.110158	0.161098	rrBLUP
44	rrBLUP_benchmark	0.105199	0.164536	rrBLUP
45	rrBLUP_benchmark	0.103624	0.159702	rrBLUP
46	rrBLUP_benchmark	0.102929	0.15639	rrBLUP
47	rrBLUP_benchmark	0.0989639	0.153018	rrBLUP
