# Supplementary material for: Predicting plant trait dynamics from genetic markers
Source: Nat Plants. 2025 Apr 17;11(5):1018–27. doi: 10.1038/s41477-025-01986-y (PMC12095066; doi:10.1038/s41477-025-01986-y)
Supplement: Supplementary file 11 — Mean squared error between the true and predicted values of all traits at all timepoints after applying dynamicGP with validation and RR-BLUP benchmark. [file 41477_2025_1986_MOESM11_ESM.xlsx]

## Sheet: Sheet1
Trait	Time	MSE	Method
top.intensity.vis.hsv.normalized.v.histogram.bin.07.076_089	15	0	iterative
side.geometry.vis.hull.points	15	0	iterative
top.intensity.vis.hsv.h.skewness	15	0	iterative
side.geometry.vis.leaf.curvature.avg	15	0	iterative
side.texture.fluo.hsv.h.std	15	0	iterative
side.texture.fluo.lab.b.std	15	0	iterative
side.texture.fluo.lab.a.std	15	0	iterative
side.texture.fluo.lab.l.std	15	0	iterative
side.texture.vis.lab.b.mean	15	0	iterative
side.texture.vis.hsv.s.mean	15	0	iterative
side.texture.vis.hsv.h.mean	15	0	iterative
side.texture.vis.lab.a.std	15	0	iterative
side.texture.vis.lab.a.mean	15	0	iterative
top.intensity.vis.hsv.s.histogram.v_avg.bin.05.051_063	15	0	iterative
side.texture.vis.lab.l.std	15	0	iterative
side.texture.vis.rgb.b.std	15	0	iterative
side.texture.vis.rgb.r.std	15	0	iterative
top.geometry.fluo.hull.points	15	0	iterative
top.geometry.vis.leaf.curvature.avg	15	0	iterative
top.intensity.fluo.hsv.v.skewness	15	0	iterative
top.texture.fluo.lab.a.mean	15	0	iterative
top.texture.fluo.hsv.v.std	15	0	iterative
top.intensity.fluo.intensity.phenol.mean	15	0	iterative
top.intensity.vis.hsv.normalized.v.histogram.bin.03.025_038	15	0	iterative
top.intensity.vis.hsv.h.histogram.s_avg.bin.07.076_089	15	0	iterative
top.intensity.vis.hsv.h.histogram.s_avg.bin.05.051_063	15	0	iterative
top.intensity.vis.hsv.h.histogram.s_avg.bin.04.038_051	15	0	iterative
top.intensity.vis.hsv.h.histogram.s_avg.bin.11.127_140	15	0	iterative
top.intensity.vis.hsv.h.histogram.v_avg.bin.06.063_076	15	0	iterative
top.intensity.vis.hsv.h.histogram.v_avg.bin.04.038_051	15	0	iterative
top.intensity.vis.hsv.h.histogram.v_avg.bin.07.076_089	15	0	iterative
top.intensity.vis.hsv.h.red2green	15	0	iterative
top.intensity.vis.hsv.normalized.h.histogram.bin.13.153_165	15	0	iterative
top.intensity.vis.hsv.s.histogram.v_avg.bin.06.063_076	15	0	iterative
top.intensity.vis.hsv.s.histogram.v_avg.bin.11.127_140	15	0	iterative
top.texture.vis.hsv.s.mean	15	0	iterative
top.intensity.vis.hsv.s.stddev	15	0	iterative
top.intensity.vis.hsv.v.histogram.s_avg.bin.07.076_089	15	0	iterative
top.intensity.vis.hsv.v.histogram.s_avg.bin.06.063_076	15	0	iterative
top.texture.vis.lab.b.mean	15	0	iterative
top.intensity.vis.lab.a.skewness	15	0	iterative
top.texture.fluo.hsv.s.mean	15	0	iterative
top.texture.fluo.lab.a.std	15	0	iterative
top.texture.vis.lab.l.std	15	0	iterative
top.texture.fluo.xyz.y.std	15	0	iterative
top.texture.fluo.xyz.x.mean	15	0	iterative
top.texture.fluo.rgb.g.std	15	0	iterative
top.texture.vis.xyz.z.mean	15	0	iterative
top.texture.fluo.lab.l.std	15	0	iterative
top.texture.fluo.rgb.g.mean	15	0	iterative
top.intensity.vis.hsv.normalized.v.histogram.bin.07.076_089	16	0.000643524	iterative
side.geometry.vis.hull.points	16	0.0260573	iterative
top.intensity.vis.hsv.h.skewness	16	0.00521319	iterative
side.geometry.vis.leaf.curvature.avg	16	0.169473	iterative
side.texture.fluo.hsv.h.std	16	0.00313997	iterative
side.texture.fluo.lab.b.std	16	0.0167666	iterative
side.texture.fluo.lab.a.std	16	0.0216473	iterative
side.texture.fluo.lab.l.std	16	0.0171352	iterative
side.texture.vis.lab.b.mean	16	0.00556337	iterative
side.texture.vis.hsv.s.mean	16	0.00542681	iterative
side.texture.vis.hsv.h.mean	16	0.0311539	iterative
side.texture.vis.lab.a.std	16	0.0852565	iterative
side.texture.vis.lab.a.mean	16	0.0105942	iterative
top.intensity.vis.hsv.s.histogram.v_avg.bin.05.051_063	16	0.110099	iterative
side.texture.vis.lab.l.std	16	0.11499	iterative
side.texture.vis.rgb.b.std	16	0.168086	iterative
side.texture.vis.rgb.r.std	16	0.0890833	iterative
top.geometry.fluo.hull.points	16	0.0221539	iterative
top.geometry.vis.leaf.curvature.avg	16	0.0439508	iterative
top.intensity.fluo.hsv.v.skewness	16	0.0275096	iterative
top.texture.fluo.lab.a.mean	16	0.00972575	iterative
top.texture.fluo.hsv.v.std	16	0.0722568	iterative
top.intensity.fluo.intensity.phenol.mean	16	0.149427	iterative
top.intensity.vis.hsv.normalized.v.histogram.bin.03.025_038	16	0.000365548	iterative
top.intensity.vis.hsv.h.histogram.s_avg.bin.07.076_089	16	0.00623188	iterative
top.intensity.vis.hsv.h.histogram.s_avg.bin.05.051_063	16	0.00370555	iterative
top.intensity.vis.hsv.h.histogram.s_avg.bin.04.038_051	16	0.0122207	iterative
top.intensity.vis.hsv.h.histogram.s_avg.bin.11.127_140	16	0.0353448	iterative
top.intensity.vis.hsv.h.histogram.v_avg.bin.06.063_076	16	0.00863625	iterative
top.intensity.vis.hsv.h.histogram.v_avg.bin.04.038_051	16	0.13833	iterative
top.intensity.vis.hsv.h.histogram.v_avg.bin.07.076_089	16	0.0248118	iterative
top.intensity.vis.hsv.h.red2green	16	0.0190836	iterative
top.intensity.vis.hsv.normalized.h.histogram.bin.13.153_165	16	0.10728	iterative
top.intensity.vis.hsv.s.histogram.v_avg.bin.06.063_076	16	0.0562996	iterative
top.intensity.vis.hsv.s.histogram.v_avg.bin.11.127_140	16	0.00472981	iterative
top.texture.vis.hsv.s.mean	16	0.00958566	iterative
top.intensity.vis.hsv.s.stddev	16	0.00560928	iterative
top.intensity.vis.hsv.v.histogram.s_avg.bin.07.076_089	16	0.0251738	iterative
top.intensity.vis.hsv.v.histogram.s_avg.bin.06.063_076	16	0.0124797	iterative
top.texture.vis.lab.b.mean	16	0.00965506	iterative
top.intensity.vis.lab.a.skewness	16	0.00811915	iterative
top.texture.fluo.hsv.s.mean	16	0.0100835	iterative
top.texture.fluo.lab.a.std	16	0.0719354	iterative
top.texture.vis.lab.l.std	16	0.0347906	iterative
top.texture.fluo.xyz.y.std	16	0.0413267	iterative
top.texture.fluo.xyz.x.mean	16	0.0209968	iterative
top.texture.fluo.rgb.g.std	16	0.0919206	iterative
top.texture.vis.xyz.z.mean	16	0.0216367	iterative
top.texture.fluo.lab.l.std	16	0.0731402	iterative
top.texture.fluo.rgb.g.mean	16	0.128834	iterative
top.intensity.vis.hsv.normalized.v.histogram.bin.07.076_089	17	0.00210687	iterative
side.geometry.vis.hull.points	17	0.0130188	iterative
top.intensity.vis.hsv.h.skewness	17	0.00725868	iterative
side.geometry.vis.leaf.curvature.avg	17	0.102388	iterative
side.texture.fluo.hsv.h.std	17	0.00275135	iterative
side.texture.fluo.lab.b.std	17	0.00609489	iterative
side.texture.fluo.lab.a.std	17	0.00577747	iterative
side.texture.fluo.lab.l.std	17	0.00558102	iterative
side.texture.vis.lab.b.mean	17	0.00592147	iterative
side.texture.vis.hsv.s.mean	17	0.00491266	iterative
side.texture.vis.hsv.h.mean	17	0.0198639	iterative
side.texture.vis.lab.a.std	17	0.011708	iterative
side.texture.vis.lab.a.mean	17	0.0227225	iterative
top.intensity.vis.hsv.s.histogram.v_avg.bin.05.051_063	17	0.0510956	iterative
side.texture.vis.lab.l.std	17	0.0430995	iterative
side.texture.vis.rgb.b.std	17	0.157813	iterative
side.texture.vis.rgb.r.std	17	0.03035	iterative
top.geometry.fluo.hull.points	17	0.00843553	iterative
top.geometry.vis.leaf.curvature.avg	17	0.0419616	iterative
top.intensity.fluo.hsv.v.skewness	17	0.0151547	iterative
top.texture.fluo.lab.a.mean	17	0.0137203	iterative
top.texture.fluo.hsv.v.std	17	0.0816551	iterative
top.intensity.fluo.intensity.phenol.mean	17	0.146591	iterative
top.intensity.vis.hsv.normalized.v.histogram.bin.03.025_038	17	0.000800869	iterative
top.intensity.vis.hsv.h.histogram.s_avg.bin.07.076_089	17	0.00596422	iterative
top.intensity.vis.hsv.h.histogram.s_avg.bin.05.051_063	17	0.0072837	iterative
top.intensity.vis.hsv.h.histogram.s_avg.bin.04.038_051	17	0.00710305	iterative
top.intensity.vis.hsv.h.histogram.s_avg.bin.11.127_140	17	0.0268485	iterative
top.intensity.vis.hsv.h.histogram.v_avg.bin.06.063_076	17	0.0121455	iterative
top.intensity.vis.hsv.h.histogram.v_avg.bin.04.038_051	17	0.0308318	iterative
top.intensity.vis.hsv.h.histogram.v_avg.bin.07.076_089	17	0.00499255	iterative
top.intensity.vis.hsv.h.red2green	17	0.0261962	iterative
top.intensity.vis.hsv.normalized.h.histogram.bin.13.153_165	17	0.0683056	iterative
top.intensity.vis.hsv.s.histogram.v_avg.bin.06.063_076	17	0.014671	iterative
top.intensity.vis.hsv.s.histogram.v_avg.bin.11.127_140	17	0.0042369	iterative
top.texture.vis.hsv.s.mean	17	0.0051822	iterative
top.intensity.vis.hsv.s.stddev	17	0.011185	iterative
top.intensity.vis.hsv.v.histogram.s_avg.bin.07.076_089	17	0.00577125	iterative
top.intensity.vis.hsv.v.histogram.s_avg.bin.06.063_076	17	0.0117018	iterative
top.texture.vis.lab.b.mean	17	0.00759606	iterative
top.intensity.vis.lab.a.skewness	17	0.00405775	iterative
top.texture.fluo.hsv.s.mean	17	0.00361265	iterative
top.texture.fluo.lab.a.std	17	0.0712979	iterative
top.texture.vis.lab.l.std	17	0.0187161	iterative
top.texture.fluo.xyz.y.std	17	0.0612632	iterative
top.texture.fluo.xyz.x.mean	17	0.0460168	iterative
top.texture.fluo.rgb.g.std	17	0.0708568	iterative
top.texture.vis.xyz.z.mean	17	0.0123206	iterative
top.texture.fluo.lab.l.std	17	0.0810376	iterative
top.texture.fluo.rgb.g.mean	17	0.134718	iterative
top.intensity.vis.hsv.normalized.v.histogram.bin.07.076_089	18	0.00358646	iterative
side.geometry.vis.hull.points	18	0.0078603	iterative
top.intensity.vis.hsv.h.skewness	18	0.00520121	iterative
side.geometry.vis.leaf.curvature.avg	18	0.0593015	iterative
side.texture.fluo.hsv.h.std	18	0.00184784	iterative
side.texture.fluo.lab.b.std	18	0.00527129	iterative
side.texture.fluo.lab.a.std	18	0.0047046	iterative
side.texture.fluo.lab.l.std	18	0.00523379	iterative
side.texture.vis.lab.b.mean	18	0.0194941	iterative
side.texture.vis.hsv.s.mean	18	0.00545747	iterative
side.texture.vis.hsv.h.mean	18	0.0193725	iterative
side.texture.vis.lab.a.std	18	0.00446908	iterative
side.texture.vis.lab.a.mean	18	0.0301488	iterative
top.intensity.vis.hsv.s.histogram.v_avg.bin.05.051_063	18	0.0207273	iterative
side.texture.vis.lab.l.std	18	0.0107003	iterative
side.texture.vis.rgb.b.std	18	0.119432	iterative
side.texture.vis.rgb.r.std	18	0.00623615	iterative
top.geometry.fluo.hull.points	18	0.00775084	iterative
top.geometry.vis.leaf.curvature.avg	18	0.0335635	iterative
top.intensity.fluo.hsv.v.skewness	18	0.00787208	iterative
top.texture.fluo.lab.a.mean	18	0.0132767	iterative
top.texture.fluo.hsv.v.std	18	0.0423105	iterative
top.intensity.fluo.intensity.phenol.mean	18	0.0873308	iterative
top.intensity.vis.hsv.normalized.v.histogram.bin.03.025_038	18	0.000946347	iterative
top.intensity.vis.hsv.h.histogram.s_avg.bin.07.076_089	18	0.00408817	iterative
top.intensity.vis.hsv.h.histogram.s_avg.bin.05.051_063	18	0.0177927	iterative
top.intensity.vis.hsv.h.histogram.s_avg.bin.04.038_051	18	0.00305993	iterative
top.intensity.vis.hsv.h.histogram.s_avg.bin.11.127_140	18	0.0173542	iterative
top.intensity.vis.hsv.h.histogram.v_avg.bin.06.063_076	18	0.0162889	iterative
top.intensity.vis.hsv.h.histogram.v_avg.bin.04.038_051	18	0.00310866	iterative
top.intensity.vis.hsv.h.histogram.v_avg.bin.07.076_089	18	0.00504202	iterative
top.intensity.vis.hsv.h.red2green	18	0.0599374	iterative
top.intensity.vis.hsv.normalized.h.histogram.bin.13.153_165	18	0.0419467	iterative
top.intensity.vis.hsv.s.histogram.v_avg.bin.06.063_076	18	0.00388342	iterative
top.intensity.vis.hsv.s.histogram.v_avg.bin.11.127_140	18	0.0349551	iterative
top.texture.vis.hsv.s.mean	18	0.00597619	iterative
top.intensity.vis.hsv.s.stddev	18	0.0198277	iterative
top.intensity.vis.hsv.v.histogram.s_avg.bin.07.076_089	18	0.00386558	iterative
top.intensity.vis.hsv.v.histogram.s_avg.bin.06.063_076	18	0.0148933	iterative
top.texture.vis.lab.b.mean	18	0.00650604	iterative
top.intensity.vis.lab.a.skewness	18	0.00263591	iterative
top.texture.fluo.hsv.s.mean	18	0.00460051	iterative
top.texture.fluo.lab.a.std	18	0.0328825	iterative
top.texture.vis.lab.l.std	18	0.00460927	iterative
top.texture.fluo.xyz.y.std	18	0.035221	iterative
top.texture.fluo.xyz.x.mean	18	0.0350376	iterative
top.texture.fluo.rgb.g.std	18	0.0314368	iterative
top.texture.vis.xyz.z.mean	18	0.0154045	iterative
top.texture.fluo.lab.l.std	18	0.0412951	iterative
top.texture.fluo.rgb.g.mean	18	0.0858852	iterative
top.intensity.vis.hsv.normalized.v.histogram.bin.07.076_089	19	0.00606522	iterative
side.geometry.vis.hull.points	19	0.00726923	iterative
top.intensity.vis.hsv.h.skewness	19	0.00881433	iterative
side.geometry.vis.leaf.curvature.avg	19	0.039005	iterative
side.texture.fluo.hsv.h.std	19	0.00253188	iterative
side.texture.fluo.lab.b.std	19	0.0076227	iterative
side.texture.fluo.lab.a.std	19	0.00750237	iterative
side.texture.fluo.lab.l.std	19	0.00817059	iterative
side.texture.vis.lab.b.mean	19	0.0178092	iterative
side.texture.vis.hsv.s.mean	19	0.00576515	iterative
side.texture.vis.hsv.h.mean	19	0.0204373	iterative
side.texture.vis.lab.a.std	19	0.0114077	iterative
side.texture.vis.lab.a.mean	19	0.0187156	iterative
top.intensity.vis.hsv.s.histogram.v_avg.bin.05.051_063	19	0.00539589	iterative
side.texture.vis.lab.l.std	19	0.00162704	iterative
side.texture.vis.rgb.b.std	19	0.0518948	iterative
side.texture.vis.rgb.r.std	19	0.00108982	iterative
top.geometry.fluo.hull.points	19	0.00468426	iterative
top.geometry.vis.leaf.curvature.avg	19	0.01091	iterative
top.intensity.fluo.hsv.v.skewness	19	0.00782958	iterative
top.texture.fluo.lab.a.mean	19	0.0102955	iterative
top.texture.fluo.hsv.v.std	19	0.022779	iterative
top.intensity.fluo.intensity.phenol.mean	19	0.02293	iterative
top.intensity.vis.hsv.normalized.v.histogram.bin.03.025_038	19	0.00116113	iterative
top.intensity.vis.hsv.h.histogram.s_avg.bin.07.076_089	19	0.00836782	iterative
top.intensity.vis.hsv.h.histogram.s_avg.bin.05.051_063	19	0.0232504	iterative
top.intensity.vis.hsv.h.histogram.s_avg.bin.04.038_051	19	0.0115774	iterative
top.intensity.vis.hsv.h.histogram.s_avg.bin.11.127_140	19	0.014851	iterative
top.intensity.vis.hsv.h.histogram.v_avg.bin.06.063_076	19	0.0124155	iterative
top.intensity.vis.hsv.h.histogram.v_avg.bin.04.038_051	19	0.0124486	iterative
top.intensity.vis.hsv.h.histogram.v_avg.bin.07.076_089	19	0.0103281	iterative
top.intensity.vis.hsv.h.red2green	19	0.0852527	iterative
top.intensity.vis.hsv.normalized.h.histogram.bin.13.153_165	19	0.0197649	iterative
top.intensity.vis.hsv.s.histogram.v_avg.bin.06.063_076	19	0.00615319	iterative
top.intensity.vis.hsv.s.histogram.v_avg.bin.11.127_140	19	0.0291212	iterative
top.texture.vis.hsv.s.mean	19	0.00801916	iterative
top.intensity.vis.hsv.s.stddev	19	0.0108564	iterative
top.intensity.vis.hsv.v.histogram.s_avg.bin.07.076_089	19	0.00771907	iterative
top.intensity.vis.hsv.v.histogram.s_avg.bin.06.063_076	19	0.023592	iterative
top.texture.vis.lab.b.mean	19	0.00757526	iterative
top.intensity.vis.lab.a.skewness	19	0.00472698	iterative
top.texture.fluo.hsv.s.mean	19	0.00990104	iterative
top.texture.fluo.lab.a.std	19	0.017644	iterative
top.texture.vis.lab.l.std	19	0.00699477	iterative
top.texture.fluo.xyz.y.std	19	0.0193162	iterative
top.texture.fluo.xyz.x.mean	19	0.0235232	iterative
top.texture.fluo.rgb.g.std	19	0.0105641	iterative
top.texture.vis.xyz.z.mean	19	0.0314729	iterative
top.texture.fluo.lab.l.std	19	0.0215143	iterative
top.texture.fluo.rgb.g.mean	19	0.024707	iterative
top.intensity.vis.hsv.normalized.v.histogram.bin.07.076_089	22	0.00827069	iterative
side.geometry.vis.hull.points	22	0.0161624	iterative
top.intensity.vis.hsv.h.skewness	22	0.0190691	iterative
side.geometry.vis.leaf.curvature.avg	22	0.00547258	iterative
side.texture.fluo.hsv.h.std	22	0.0107681	iterative
side.texture.fluo.lab.b.std	22	0.0277255	iterative
side.texture.fluo.lab.a.std	22	0.0418562	iterative
side.texture.fluo.lab.l.std	22	0.0321028	iterative
side.texture.vis.lab.b.mean	22	0.0116853	iterative
side.texture.vis.hsv.s.mean	22	0.0078996	iterative
side.texture.vis.hsv.h.mean	22	0.0228142	iterative
side.texture.vis.lab.a.std	22	0.0197208	iterative
side.texture.vis.lab.a.mean	22	0.00600165	iterative
top.intensity.vis.hsv.s.histogram.v_avg.bin.05.051_063	22	0.00489546	iterative
side.texture.vis.lab.l.std	22	0.00967553	iterative
side.texture.vis.rgb.b.std	22	0.00723104	iterative
side.texture.vis.rgb.r.std	22	0.00965271	iterative
top.geometry.fluo.hull.points	22	0.0158412	iterative
top.geometry.vis.leaf.curvature.avg	22	0.0049755	iterative
top.intensity.fluo.hsv.v.skewness	22	0.0163412	iterative
top.texture.fluo.lab.a.mean	22	0.016486	iterative
top.texture.fluo.hsv.v.std	22	0.0133116	iterative
top.intensity.fluo.intensity.phenol.mean	22	0.0125487	iterative
top.intensity.vis.hsv.normalized.v.histogram.bin.03.025_038	22	0.00116338	iterative
top.intensity.vis.hsv.h.histogram.s_avg.bin.07.076_089	22	0.00888712	iterative
top.intensity.vis.hsv.h.histogram.s_avg.bin.05.051_063	22	0.0253964	iterative
top.intensity.vis.hsv.h.histogram.s_avg.bin.04.038_051	22	0.0244535	iterative
top.intensity.vis.hsv.h.histogram.s_avg.bin.11.127_140	22	0.0037481	iterative
top.intensity.vis.hsv.h.histogram.v_avg.bin.06.063_076	22	0.011039	iterative
top.intensity.vis.hsv.h.histogram.v_avg.bin.04.038_051	22	0.0136181	iterative
top.intensity.vis.hsv.h.histogram.v_avg.bin.07.076_089	22	0.00607498	iterative
top.intensity.vis.hsv.h.red2green	22	0.186475	iterative
top.intensity.vis.hsv.normalized.h.histogram.bin.13.153_165	22	0.00748043	iterative
top.intensity.vis.hsv.s.histogram.v_avg.bin.06.063_076	22	0.00963313	iterative
top.intensity.vis.hsv.s.histogram.v_avg.bin.11.127_140	22	0.00553423	iterative
top.texture.vis.hsv.s.mean	22	0.00972305	iterative
top.intensity.vis.hsv.s.stddev	22	0.00860127	iterative
top.intensity.vis.hsv.v.histogram.s_avg.bin.07.076_089	22	0.00796261	iterative
top.intensity.vis.hsv.v.histogram.s_avg.bin.06.063_076	22	0.00958219	iterative
top.texture.vis.lab.b.mean	22	0.0109745	iterative
top.intensity.vis.lab.a.skewness	22	0.00756803	iterative
top.texture.fluo.hsv.s.mean	22	0.00238544	iterative
top.texture.fluo.lab.a.std	22	0.00910819	iterative
top.texture.vis.lab.l.std	22	0.0129518	iterative
top.texture.fluo.xyz.y.std	22	0.0148316	iterative
top.texture.fluo.xyz.x.mean	22	0.0227062	iterative
top.texture.fluo.rgb.g.std	22	0.0013751	iterative
top.texture.vis.xyz.z.mean	22	0.0105696	iterative
top.texture.fluo.lab.l.std	22	0.0124298	iterative
top.texture.fluo.rgb.g.mean	22	0.00913801	iterative
top.intensity.vis.hsv.normalized.v.histogram.bin.07.076_089	23	0.00270055	iterative
side.geometry.vis.hull.points	23	0.0137674	iterative
top.intensity.vis.hsv.h.skewness	23	0.0170946	iterative
side.geometry.vis.leaf.curvature.avg	23	0.010234	iterative
side.texture.fluo.hsv.h.std	23	0.00360315	iterative
side.texture.fluo.lab.b.std	23	0.0444047	iterative
side.texture.fluo.lab.a.std	23	0.0625109	iterative
side.texture.fluo.lab.l.std	23	0.045134	iterative
side.texture.vis.lab.b.mean	23	0.00671167	iterative
side.texture.vis.hsv.s.mean	23	0.00590938	iterative
side.texture.vis.hsv.h.mean	23	0.0260749	iterative
side.texture.vis.lab.a.std	23	0.0188611	iterative
side.texture.vis.lab.a.mean	23	0.00561599	iterative
top.intensity.vis.hsv.s.histogram.v_avg.bin.05.051_063	23	0.00597427	iterative
side.texture.vis.lab.l.std	23	0.0170317	iterative
side.texture.vis.rgb.b.std	23	0.0154562	iterative
side.texture.vis.rgb.r.std	23	0.0172828	iterative
top.geometry.fluo.hull.points	23	0.0160623	iterative
top.geometry.vis.leaf.curvature.avg	23	0.00767913	iterative
top.intensity.fluo.hsv.v.skewness	23	0.0437959	iterative
top.texture.fluo.lab.a.mean	23	0.0139058	iterative
top.texture.fluo.hsv.v.std	23	0.00768576	iterative
top.intensity.fluo.intensity.phenol.mean	23	0.00418996	iterative
top.intensity.vis.hsv.normalized.v.histogram.bin.03.025_038	23	0.000281074	iterative
top.intensity.vis.hsv.h.histogram.s_avg.bin.07.076_089	23	0.00603524	iterative
top.intensity.vis.hsv.h.histogram.s_avg.bin.05.051_063	23	0.0106197	iterative
top.intensity.vis.hsv.h.histogram.s_avg.bin.04.038_051	23	0.0248842	iterative
top.intensity.vis.hsv.h.histogram.s_avg.bin.11.127_140	23	0.0057239	iterative
top.intensity.vis.hsv.h.histogram.v_avg.bin.06.063_076	23	0.0108341	iterative
top.intensity.vis.hsv.h.histogram.v_avg.bin.04.038_051	23	0.00819898	iterative
top.intensity.vis.hsv.h.histogram.v_avg.bin.07.076_089	23	0.00879594	iterative
top.intensity.vis.hsv.h.red2green	23	0.225008	iterative
top.intensity.vis.hsv.normalized.h.histogram.bin.13.153_165	23	0.0190064	iterative
top.intensity.vis.hsv.s.histogram.v_avg.bin.06.063_076	23	0.0121	iterative
top.intensity.vis.hsv.s.histogram.v_avg.bin.11.127_140	23	0.00681045	iterative
top.texture.vis.hsv.s.mean	23	0.00845499	iterative
top.intensity.vis.hsv.s.stddev	23	0.00682607	iterative
top.intensity.vis.hsv.v.histogram.s_avg.bin.07.076_089	23	0.00975622	iterative
top.intensity.vis.hsv.v.histogram.s_avg.bin.06.063_076	23	0.0118563	iterative
top.texture.vis.lab.b.mean	23	0.0099007	iterative
top.intensity.vis.lab.a.skewness	23	0.00473189	iterative
top.texture.fluo.hsv.s.mean	23	0.0103543	iterative
top.texture.fluo.lab.a.std	23	0.0085024	iterative
top.texture.vis.lab.l.std	23	0.00606555	iterative
top.texture.fluo.xyz.y.std	23	0.00796671	iterative
top.texture.fluo.xyz.x.mean	23	0.0188306	iterative
top.texture.fluo.rgb.g.std	23	0.0039903	iterative
top.texture.vis.xyz.z.mean	23	0.00825869	iterative
top.texture.fluo.lab.l.std	23	0.00802132	iterative
top.texture.fluo.rgb.g.mean	23	0.00580266	iterative
top.intensity.vis.hsv.normalized.v.histogram.bin.07.076_089	24	0.00242361	iterative
side.geometry.vis.hull.points	24	0.0168541	iterative
top.intensity.vis.hsv.h.skewness	24	0.020243	iterative
side.geometry.vis.leaf.curvature.avg	24	0.0143496	iterative
side.texture.fluo.hsv.h.std	24	0.00367743	iterative
side.texture.fluo.lab.b.std	24	0.0463841	iterative
side.texture.fluo.lab.a.std	24	0.0639541	iterative
side.texture.fluo.lab.l.std	24	0.0440377	iterative
side.texture.vis.lab.b.mean	24	0.00411736	iterative
side.texture.vis.hsv.s.mean	24	0.0100458	iterative
side.texture.vis.hsv.h.mean	24	0.0298079	iterative
side.texture.vis.lab.a.std	24	0.0106372	iterative
side.texture.vis.lab.a.mean	24	0.0189715	iterative
top.intensity.vis.hsv.s.histogram.v_avg.bin.05.051_063	24	0.00684698	iterative
side.texture.vis.lab.l.std	24	0.0186972	iterative
side.texture.vis.rgb.b.std	24	0.0372836	iterative
side.texture.vis.rgb.r.std	24	0.0148006	iterative
top.geometry.fluo.hull.points	24	0.0191789	iterative
top.geometry.vis.leaf.curvature.avg	24	0.0139804	iterative
top.intensity.fluo.hsv.v.skewness	24	0.068327	iterative
top.texture.fluo.lab.a.mean	24	0.00764236	iterative
top.texture.fluo.hsv.v.std	24	0.0108066	iterative
top.intensity.fluo.intensity.phenol.mean	24	0.00492163	iterative
top.intensity.vis.hsv.normalized.v.histogram.bin.03.025_038	24	0.000151536	iterative
top.intensity.vis.hsv.h.histogram.s_avg.bin.07.076_089	24	0.0057425	iterative
top.intensity.vis.hsv.h.histogram.s_avg.bin.05.051_063	24	0.00823991	iterative
top.intensity.vis.hsv.h.histogram.s_avg.bin.04.038_051	24	0.0207486	iterative
top.intensity.vis.hsv.h.histogram.s_avg.bin.11.127_140	24	0.0125001	iterative
top.intensity.vis.hsv.h.histogram.v_avg.bin.06.063_076	24	0.00939317	iterative
top.intensity.vis.hsv.h.histogram.v_avg.bin.04.038_051	24	0.00682879	iterative
top.intensity.vis.hsv.h.histogram.v_avg.bin.07.076_089	24	0.00869089	iterative
top.intensity.vis.hsv.h.red2green	24	0.230625	iterative
top.intensity.vis.hsv.normalized.h.histogram.bin.13.153_165	24	0.0276753	iterative
top.intensity.vis.hsv.s.histogram.v_avg.bin.06.063_076	24	0.0124425	iterative
top.intensity.vis.hsv.s.histogram.v_avg.bin.11.127_140	24	0.0139512	iterative
top.texture.vis.hsv.s.mean	24	0.0092462	iterative
top.intensity.vis.hsv.s.stddev	24	0.00737488	iterative
top.intensity.vis.hsv.v.histogram.s_avg.bin.07.076_089	24	0.0165304	iterative
top.intensity.vis.hsv.v.histogram.s_avg.bin.06.063_076	24	0.0126872	iterative
top.texture.vis.lab.b.mean	24	0.00865202	iterative
top.intensity.vis.lab.a.skewness	24	0.00629963	iterative
top.texture.fluo.hsv.s.mean	24	0.00474088	iterative
top.texture.fluo.lab.a.std	24	0.0151011	iterative
top.texture.vis.lab.l.std	24	0.00468791	iterative
top.texture.fluo.xyz.y.std	24	0.00710278	iterative
top.texture.fluo.xyz.x.mean	24	0.0106569	iterative
top.texture.fluo.rgb.g.std	24	0.00886992	iterative
top.texture.vis.xyz.z.mean	24	0.00737786	iterative
top.texture.fluo.lab.l.std	24	0.0125148	iterative
top.texture.fluo.rgb.g.mean	24	0.00380621	iterative
top.intensity.vis.hsv.normalized.v.histogram.bin.07.076_089	25	0.00199723	iterative
side.geometry.vis.hull.points	25	0.0172902	iterative
top.intensity.vis.hsv.h.skewness	25	0.0284971	iterative
side.geometry.vis.leaf.curvature.avg	25	0.0159753	iterative
side.texture.fluo.hsv.h.std	25	0.00834503	iterative
side.texture.fluo.lab.b.std	25	0.0629957	iterative
side.texture.fluo.lab.a.std	25	0.0770528	iterative
side.texture.fluo.lab.l.std	25	0.0546485	iterative
side.texture.vis.lab.b.mean	25	0.0115365	iterative
side.texture.vis.hsv.s.mean	25	0.0390469	iterative
side.texture.vis.hsv.h.mean	25	0.0312417	iterative
side.texture.vis.lab.a.std	25	0.00491227	iterative
side.texture.vis.lab.a.mean	25	0.0820438	iterative
top.intensity.vis.hsv.s.histogram.v_avg.bin.05.051_063	25	0.00851854	iterative
side.texture.vis.lab.l.std	25	0.0165309	iterative
side.texture.vis.rgb.b.std	25	0.0866409	iterative
side.texture.vis.rgb.r.std	25	0.00879882	iterative
top.geometry.fluo.hull.points	25	0.0205148	iterative
top.geometry.vis.leaf.curvature.avg	25	0.0325999	iterative
top.intensity.fluo.hsv.v.skewness	25	0.0747893	iterative
top.texture.fluo.lab.a.mean	25	0.0105958	iterative
top.texture.fluo.hsv.v.std	25	0.00954053	iterative
top.intensity.fluo.intensity.phenol.mean	25	0.00579743	iterative
top.intensity.vis.hsv.normalized.v.histogram.bin.03.025_038	25	0.000227957	iterative
top.intensity.vis.hsv.h.histogram.s_avg.bin.07.076_089	25	0.00758968	iterative
top.intensity.vis.hsv.h.histogram.s_avg.bin.05.051_063	25	0.00878418	iterative
top.intensity.vis.hsv.h.histogram.s_avg.bin.04.038_051	25	0.0274997	iterative
top.intensity.vis.hsv.h.histogram.s_avg.bin.11.127_140	25	0.0117359	iterative
top.intensity.vis.hsv.h.histogram.v_avg.bin.06.063_076	25	0.016753	iterative
top.intensity.vis.hsv.h.histogram.v_avg.bin.04.038_051	25	0.0044603	iterative
top.intensity.vis.hsv.h.histogram.v_avg.bin.07.076_089	25	0.0136898	iterative
top.intensity.vis.hsv.h.red2green	25	0.237778	iterative
top.intensity.vis.hsv.normalized.h.histogram.bin.13.153_165	25	0.0299642	iterative
top.intensity.vis.hsv.s.histogram.v_avg.bin.06.063_076	25	0.0183954	iterative
top.intensity.vis.hsv.s.histogram.v_avg.bin.11.127_140	25	0.0132763	iterative
top.texture.vis.hsv.s.mean	25	0.0101707	iterative
top.intensity.vis.hsv.s.stddev	25	0.0108844	iterative
top.intensity.vis.hsv.v.histogram.s_avg.bin.07.076_089	25	0.0205547	iterative
top.intensity.vis.hsv.v.histogram.s_avg.bin.06.063_076	25	0.0167268	iterative
top.texture.vis.lab.b.mean	25	0.0104294	iterative
top.intensity.vis.lab.a.skewness	25	0.00835287	iterative
top.texture.fluo.hsv.s.mean	25	0.00280647	iterative
top.texture.fluo.lab.a.std	25	0.0139114	iterative
top.texture.vis.lab.l.std	25	0.00551498	iterative
top.texture.fluo.xyz.y.std	25	0.00762658	iterative
top.texture.fluo.xyz.x.mean	25	0.0154643	iterative
top.texture.fluo.rgb.g.std	25	0.011048	iterative
top.texture.vis.xyz.z.mean	25	0.00836353	iterative
top.texture.fluo.lab.l.std	25	0.0107795	iterative
top.texture.fluo.rgb.g.mean	25	0.00494883	iterative
top.intensity.vis.hsv.normalized.v.histogram.bin.07.076_089	26	0.00216267	iterative
side.geometry.vis.hull.points	26	0.0173625	iterative
top.intensity.vis.hsv.h.skewness	26	0.0276642	iterative
side.geometry.vis.leaf.curvature.avg	26	0.0142696	iterative
side.texture.fluo.hsv.h.std	26	0.0415519	iterative
side.texture.fluo.lab.b.std	26	0.0299062	iterative
side.texture.fluo.lab.a.std	26	0.0433875	iterative
side.texture.fluo.lab.l.std	26	0.0221459	iterative
side.texture.vis.lab.b.mean	26	0.00444749	iterative
side.texture.vis.hsv.s.mean	26	0.0313968	iterative
side.texture.vis.hsv.h.mean	26	0.0314214	iterative
side.texture.vis.lab.a.std	26	0.0082437	iterative
side.texture.vis.lab.a.mean	26	0.0506135	iterative
top.intensity.vis.hsv.s.histogram.v_avg.bin.05.051_063	26	0.0100444	iterative
side.texture.vis.lab.l.std	26	0.0175233	iterative
side.texture.vis.rgb.b.std	26	0.0454742	iterative
side.texture.vis.rgb.r.std	26	0.011421	iterative
top.geometry.fluo.hull.points	26	0.0267951	iterative
top.geometry.vis.leaf.curvature.avg	26	0.0361412	iterative
top.intensity.fluo.hsv.v.skewness	26	0.0748544	iterative
top.texture.fluo.lab.a.mean	26	0.00409088	iterative
top.texture.fluo.hsv.v.std	26	0.0104821	iterative
top.intensity.fluo.intensity.phenol.mean	26	0.0611758	iterative
top.intensity.vis.hsv.normalized.v.histogram.bin.03.025_038	26	0.000675946	iterative
top.intensity.vis.hsv.h.histogram.s_avg.bin.07.076_089	26	0.00936946	iterative
top.intensity.vis.hsv.h.histogram.s_avg.bin.05.051_063	26	0.00728756	iterative
top.intensity.vis.hsv.h.histogram.s_avg.bin.04.038_051	26	0.0183917	iterative
top.intensity.vis.hsv.h.histogram.s_avg.bin.11.127_140	26	0.0100622	iterative
top.intensity.vis.hsv.h.histogram.v_avg.bin.06.063_076	26	0.00689412	iterative
top.intensity.vis.hsv.h.histogram.v_avg.bin.04.038_051	26	0.0046572	iterative
top.intensity.vis.hsv.h.histogram.v_avg.bin.07.076_089	26	0.0132944	iterative
top.intensity.vis.hsv.h.red2green	26	0.18648	iterative
top.intensity.vis.hsv.normalized.h.histogram.bin.13.153_165	26	0.0135873	iterative
top.intensity.vis.hsv.s.histogram.v_avg.bin.06.063_076	26	0.0135155	iterative
top.intensity.vis.hsv.s.histogram.v_avg.bin.11.127_140	26	0.0144739	iterative
top.texture.vis.hsv.s.mean	26	0.00960364	iterative
top.intensity.vis.hsv.s.stddev	26	0.0110668	iterative
top.intensity.vis.hsv.v.histogram.s_avg.bin.07.076_089	26	0.0141961	iterative
top.intensity.vis.hsv.v.histogram.s_avg.bin.06.063_076	26	0.0117262	iterative
top.texture.vis.lab.b.mean	26	0.00891217	iterative
top.intensity.vis.lab.a.skewness	26	0.0095553	iterative
top.texture.fluo.hsv.s.mean	26	0.0043031	iterative
top.texture.fluo.lab.a.std	26	0.0124111	iterative
top.texture.vis.lab.l.std	26	0.00628551	iterative
top.texture.fluo.xyz.y.std	26	0.00979961	iterative
top.texture.fluo.xyz.x.mean	26	0.00481031	iterative
top.texture.fluo.rgb.g.std	26	0.025159	iterative
top.texture.vis.xyz.z.mean	26	0.00930401	iterative
top.texture.fluo.lab.l.std	26	0.0129148	iterative
top.texture.fluo.rgb.g.mean	26	0.0547192	iterative
top.intensity.vis.hsv.normalized.v.histogram.bin.07.076_089	29	0.00277985	iterative
side.geometry.vis.hull.points	29	0.0311418	iterative
top.intensity.vis.hsv.h.skewness	29	0.0315033	iterative
side.geometry.vis.leaf.curvature.avg	29	0.00953754	iterative
side.texture.fluo.hsv.h.std	29	0.00808235	iterative
side.texture.fluo.lab.b.std	29	0.016951	iterative
side.texture.fluo.lab.a.std	29	0.0351328	iterative
side.texture.fluo.lab.l.std	29	0.0129009	iterative
side.texture.vis.lab.b.mean	29	0.0289761	iterative
side.texture.vis.hsv.s.mean	29	0.0536922	iterative
side.texture.vis.hsv.h.mean	29	0.0310033	iterative
side.texture.vis.lab.a.std	29	0.0456053	iterative
side.texture.vis.lab.a.mean	29	0.00866059	iterative
top.intensity.vis.hsv.s.histogram.v_avg.bin.05.051_063	29	0.0139792	iterative
side.texture.vis.lab.l.std	29	0.0130636	iterative
side.texture.vis.rgb.b.std	29	0.0129803	iterative
side.texture.vis.rgb.r.std	29	0.00957226	iterative
top.geometry.fluo.hull.points	29	0.0730813	iterative
top.geometry.vis.leaf.curvature.avg	29	0.0163678	iterative
top.intensity.fluo.hsv.v.skewness	29	0.0411177	iterative
top.texture.fluo.lab.a.mean	29	0.00418047	iterative
top.texture.fluo.hsv.v.std	29	0.0128092	iterative
top.intensity.fluo.intensity.phenol.mean	29	0.114715	iterative
top.intensity.vis.hsv.normalized.v.histogram.bin.03.025_038	29	0.000692131	iterative
top.intensity.vis.hsv.h.histogram.s_avg.bin.07.076_089	29	0.0291543	iterative
top.intensity.vis.hsv.h.histogram.s_avg.bin.05.051_063	29	0.00546322	iterative
top.intensity.vis.hsv.h.histogram.s_avg.bin.04.038_051	29	0.0250348	iterative
top.intensity.vis.hsv.h.histogram.s_avg.bin.11.127_140	29	0.0152142	iterative
top.intensity.vis.hsv.h.histogram.v_avg.bin.06.063_076	29	0.0183478	iterative
top.intensity.vis.hsv.h.histogram.v_avg.bin.04.038_051	29	0.0129979	iterative
top.intensity.vis.hsv.h.histogram.v_avg.bin.07.076_089	29	0.0159115	iterative
top.intensity.vis.hsv.h.red2green	29	0.229103	iterative
top.intensity.vis.hsv.normalized.h.histogram.bin.13.153_165	29	0.0762621	iterative
top.intensity.vis.hsv.s.histogram.v_avg.bin.06.063_076	29	0.0162265	iterative
top.intensity.vis.hsv.s.histogram.v_avg.bin.11.127_140	29	0.00796075	iterative
top.texture.vis.hsv.s.mean	29	0.0112103	iterative
top.intensity.vis.hsv.s.stddev	29	0.0178164	iterative
top.intensity.vis.hsv.v.histogram.s_avg.bin.07.076_089	29	0.0404637	iterative
top.intensity.vis.hsv.v.histogram.s_avg.bin.06.063_076	29	0.0126965	iterative
top.texture.vis.lab.b.mean	29	0.0170353	iterative
top.intensity.vis.lab.a.skewness	29	0.00490393	iterative
top.texture.fluo.hsv.s.mean	29	0.00600756	iterative
top.texture.fluo.lab.a.std	29	0.0157834	iterative
top.texture.vis.lab.l.std	29	0.00628886	iterative
top.texture.fluo.xyz.y.std	29	0.0120236	iterative
top.texture.fluo.xyz.x.mean	29	0.00449082	iterative
top.texture.fluo.rgb.g.std	29	0.0258294	iterative
top.texture.vis.xyz.z.mean	29	0.00740426	iterative
top.texture.fluo.lab.l.std	29	0.0146665	iterative
top.texture.fluo.rgb.g.mean	29	0.105459	iterative
top.intensity.vis.hsv.normalized.v.histogram.bin.07.076_089	30	0.0059261	iterative
side.geometry.vis.hull.points	30	0.0259654	iterative
top.intensity.vis.hsv.h.skewness	30	0.0130456	iterative
side.geometry.vis.leaf.curvature.avg	30	0.00959038	iterative
side.texture.fluo.hsv.h.std	30	0.00796365	iterative
side.texture.fluo.lab.b.std	30	0.0293171	iterative
side.texture.fluo.lab.a.std	30	0.049176	iterative
side.texture.fluo.lab.l.std	30	0.0216108	iterative
side.texture.vis.lab.b.mean	30	0.0124134	iterative
side.texture.vis.hsv.s.mean	30	0.020851	iterative
side.texture.vis.hsv.h.mean	30	0.0326527	iterative
side.texture.vis.lab.a.std	30	0.0244465	iterative
side.texture.vis.lab.a.mean	30	0.00892557	iterative
top.intensity.vis.hsv.s.histogram.v_avg.bin.05.051_063	30	0.0140364	iterative
side.texture.vis.lab.l.std	30	0.0090442	iterative
side.texture.vis.rgb.b.std	30	0.00635907	iterative
side.texture.vis.rgb.r.std	30	0.00827824	iterative
top.geometry.fluo.hull.points	30	0.0725398	iterative
top.geometry.vis.leaf.curvature.avg	30	0.0273585	iterative
top.intensity.fluo.hsv.v.skewness	30	0.0476359	iterative
top.texture.fluo.lab.a.mean	30	0.00462142	iterative
top.texture.fluo.hsv.v.std	30	0.00972322	iterative
top.intensity.fluo.intensity.phenol.mean	30	0.0448133	iterative
top.intensity.vis.hsv.normalized.v.histogram.bin.03.025_038	30	0.00231281	iterative
top.intensity.vis.hsv.h.histogram.s_avg.bin.07.076_089	30	0.00913562	iterative
top.intensity.vis.hsv.h.histogram.s_avg.bin.05.051_063	30	0.00458978	iterative
top.intensity.vis.hsv.h.histogram.s_avg.bin.04.038_051	30	0.0286883	iterative
top.intensity.vis.hsv.h.histogram.s_avg.bin.11.127_140	30	0.0136726	iterative
top.intensity.vis.hsv.h.histogram.v_avg.bin.06.063_076	30	0.00539484	iterative
top.intensity.vis.hsv.h.histogram.v_avg.bin.04.038_051	30	0.00782143	iterative
top.intensity.vis.hsv.h.histogram.v_avg.bin.07.076_089	30	0.0161265	iterative
top.intensity.vis.hsv.h.red2green	30	0.207792	iterative
top.intensity.vis.hsv.normalized.h.histogram.bin.13.153_165	30	0.0704771	iterative
top.intensity.vis.hsv.s.histogram.v_avg.bin.06.063_076	30	0.0132441	iterative
top.intensity.vis.hsv.s.histogram.v_avg.bin.11.127_140	30	0.00646131	iterative
top.texture.vis.hsv.s.mean	30	0.0108687	iterative
top.intensity.vis.hsv.s.stddev	30	0.0135356	iterative
top.intensity.vis.hsv.v.histogram.s_avg.bin.07.076_089	30	0.0199355	iterative
top.intensity.vis.hsv.v.histogram.s_avg.bin.06.063_076	30	0.0142895	iterative
top.texture.vis.lab.b.mean	30	0.0131511	iterative
top.intensity.vis.lab.a.skewness	30	0.0149202	iterative
top.texture.fluo.hsv.s.mean	30	0.00900488	iterative
top.texture.fluo.lab.a.std	30	0.00934434	iterative
top.texture.vis.lab.l.std	30	0.00765161	iterative
top.texture.fluo.xyz.y.std	30	0.0106277	iterative
top.texture.fluo.xyz.x.mean	30	0.00585925	iterative
top.texture.fluo.rgb.g.std	30	0.0218165	iterative
top.texture.vis.xyz.z.mean	30	0.00363498	iterative
top.texture.fluo.lab.l.std	30	0.0111687	iterative
top.texture.fluo.rgb.g.mean	30	0.0419804	iterative
top.intensity.vis.hsv.normalized.v.histogram.bin.07.076_089	31	0.0071034	iterative
side.geometry.vis.hull.points	31	0.0222745	iterative
top.intensity.vis.hsv.h.skewness	31	0.0113836	iterative
side.geometry.vis.leaf.curvature.avg	31	0.00973116	iterative
side.texture.fluo.hsv.h.std	31	0.0113145	iterative
side.texture.fluo.lab.b.std	31	0.0432397	iterative
side.texture.fluo.lab.a.std	31	0.0640922	iterative
side.texture.fluo.lab.l.std	31	0.034059	iterative
side.texture.vis.lab.b.mean	31	0.00775144	iterative
side.texture.vis.hsv.s.mean	31	0.014075	iterative
side.texture.vis.hsv.h.mean	31	0.031197	iterative
side.texture.vis.lab.a.std	31	0.0139738	iterative
side.texture.vis.lab.a.mean	31	0.0101163	iterative
top.intensity.vis.hsv.s.histogram.v_avg.bin.05.051_063	31	0.0156718	iterative
side.texture.vis.lab.l.std	31	0.00668874	iterative
side.texture.vis.rgb.b.std	31	0.00626881	iterative
side.texture.vis.rgb.r.std	31	0.00604735	iterative
top.geometry.fluo.hull.points	31	0.0517238	iterative
top.geometry.vis.leaf.curvature.avg	31	0.0242477	iterative
top.intensity.fluo.hsv.v.skewness	31	0.0465119	iterative
top.texture.fluo.lab.a.mean	31	0.00612596	iterative
top.texture.fluo.hsv.v.std	31	0.00661407	iterative
top.intensity.fluo.intensity.phenol.mean	31	0.030444	iterative
top.intensity.vis.hsv.normalized.v.histogram.bin.03.025_038	31	0.0033154	iterative
top.intensity.vis.hsv.h.histogram.s_avg.bin.07.076_089	31	0.00914564	iterative
top.intensity.vis.hsv.h.histogram.s_avg.bin.05.051_063	31	0.00595092	iterative
top.intensity.vis.hsv.h.histogram.s_avg.bin.04.038_051	31	0.0370939	iterative
top.intensity.vis.hsv.h.histogram.s_avg.bin.11.127_140	31	0.0173087	iterative
top.intensity.vis.hsv.h.histogram.v_avg.bin.06.063_076	31	0.00388165	iterative
top.intensity.vis.hsv.h.histogram.v_avg.bin.04.038_051	31	0.00871129	iterative
top.intensity.vis.hsv.h.histogram.v_avg.bin.07.076_089	31	0.0182642	iterative
top.intensity.vis.hsv.h.red2green	31	0.172008	iterative
top.intensity.vis.hsv.normalized.h.histogram.bin.13.153_165	31	0.0445493	iterative
top.intensity.vis.hsv.s.histogram.v_avg.bin.06.063_076	31	0.0142855	iterative
top.intensity.vis.hsv.s.histogram.v_avg.bin.11.127_140	31	0.0129053	iterative
top.texture.vis.hsv.s.mean	31	0.011837	iterative
top.intensity.vis.hsv.s.stddev	31	0.0129269	iterative
top.intensity.vis.hsv.v.histogram.s_avg.bin.07.076_089	31	0.0131573	iterative
top.intensity.vis.hsv.v.histogram.s_avg.bin.06.063_076	31	0.0132654	iterative
top.texture.vis.lab.b.mean	31	0.0123154	iterative
top.intensity.vis.lab.a.skewness	31	0.0115219	iterative
top.texture.fluo.hsv.s.mean	31	0.00381178	iterative
top.texture.fluo.lab.a.std	31	0.00608911	iterative
top.texture.vis.lab.l.std	31	0.010388	iterative
top.texture.fluo.xyz.y.std	31	0.00642972	iterative
top.texture.fluo.xyz.x.mean	31	0.00793725	iterative
top.texture.fluo.rgb.g.std	31	0.0170721	iterative
top.texture.vis.xyz.z.mean	31	0.00402916	iterative
top.texture.fluo.lab.l.std	31	0.00676441	iterative
top.texture.fluo.rgb.g.mean	31	0.029511	iterative
top.intensity.vis.hsv.normalized.v.histogram.bin.07.076_089	32	0.00785969	iterative
side.geometry.vis.hull.points	32	0.0198809	iterative
top.intensity.vis.hsv.h.skewness	32	0.00992709	iterative
side.geometry.vis.leaf.curvature.avg	32	0.00910688	iterative
side.texture.fluo.hsv.h.std	32	0.0105204	iterative
side.texture.fluo.lab.b.std	32	0.0286997	iterative
side.texture.fluo.lab.a.std	32	0.0446311	iterative
side.texture.fluo.lab.l.std	32	0.0231959	iterative
side.texture.vis.lab.b.mean	32	0.01256	iterative
side.texture.vis.hsv.s.mean	32	0.00960444	iterative
side.texture.vis.hsv.h.mean	32	0.0321463	iterative
side.texture.vis.lab.a.std	32	0.0175178	iterative
side.texture.vis.lab.a.mean	32	0.00920438	iterative
top.intensity.vis.hsv.s.histogram.v_avg.bin.05.051_063	32	0.0179982	iterative
side.texture.vis.lab.l.std	32	0.00675653	iterative
side.texture.vis.rgb.b.std	32	0.00680335	iterative
side.texture.vis.rgb.r.std	32	0.00704639	iterative
top.geometry.fluo.hull.points	32	0.0520232	iterative
top.geometry.vis.leaf.curvature.avg	32	0.0415202	iterative
top.intensity.fluo.hsv.v.skewness	32	0.0455094	iterative
top.texture.fluo.lab.a.mean	32	0.00452833	iterative
top.texture.fluo.hsv.v.std	32	0.0054688	iterative
top.intensity.fluo.intensity.phenol.mean	32	0.0294642	iterative
top.intensity.vis.hsv.normalized.v.histogram.bin.03.025_038	32	0.00439943	iterative
top.intensity.vis.hsv.h.histogram.s_avg.bin.07.076_089	32	0.00970905	iterative
top.intensity.vis.hsv.h.histogram.s_avg.bin.05.051_063	32	0.00430591	iterative
top.intensity.vis.hsv.h.histogram.s_avg.bin.04.038_051	32	0.0387359	iterative
top.intensity.vis.hsv.h.histogram.s_avg.bin.11.127_140	32	0.0212607	iterative
top.intensity.vis.hsv.h.histogram.v_avg.bin.06.063_076	32	0.00308041	iterative
top.intensity.vis.hsv.h.histogram.v_avg.bin.04.038_051	32	0.0126552	iterative
top.intensity.vis.hsv.h.histogram.v_avg.bin.07.076_089	32	0.0172559	iterative
top.intensity.vis.hsv.h.red2green	32	0.139332	iterative
top.intensity.vis.hsv.normalized.h.histogram.bin.13.153_165	32	0.0268049	iterative
top.intensity.vis.hsv.s.histogram.v_avg.bin.06.063_076	32	0.0125528	iterative
top.intensity.vis.hsv.s.histogram.v_avg.bin.11.127_140	32	0.0182578	iterative
top.texture.vis.hsv.s.mean	32	0.0105935	iterative
top.intensity.vis.hsv.s.stddev	32	0.0112108	iterative
top.intensity.vis.hsv.v.histogram.s_avg.bin.07.076_089	32	0.0101472	iterative
top.intensity.vis.hsv.v.histogram.s_avg.bin.06.063_076	32	0.0107113	iterative
top.texture.vis.lab.b.mean	32	0.0117702	iterative
top.intensity.vis.lab.a.skewness	32	0.00664057	iterative
top.texture.fluo.hsv.s.mean	32	0.00207176	iterative
top.texture.fluo.lab.a.std	32	0.00507264	iterative
top.texture.vis.lab.l.std	32	0.0162483	iterative
top.texture.fluo.xyz.y.std	32	0.00781917	iterative
top.texture.fluo.xyz.x.mean	32	0.00599052	iterative
top.texture.fluo.rgb.g.std	32	0.0164924	iterative
top.texture.vis.xyz.z.mean	32	0.00333525	iterative
top.texture.fluo.lab.l.std	32	0.0060287	iterative
top.texture.fluo.rgb.g.mean	32	0.0288041	iterative
top.intensity.vis.hsv.normalized.v.histogram.bin.07.076_089	33	0.0090543	iterative
side.geometry.vis.hull.points	33	0.0180176	iterative
top.intensity.vis.hsv.h.skewness	33	0.00842608	iterative
side.geometry.vis.leaf.curvature.avg	33	0.0109955	iterative
side.texture.fluo.hsv.h.std	33	0.0155286	iterative
side.texture.fluo.lab.b.std	33	0.0242348	iterative
side.texture.fluo.lab.a.std	33	0.0331683	iterative
side.texture.fluo.lab.l.std	33	0.0179505	iterative
side.texture.vis.lab.b.mean	33	0.00530296	iterative
side.texture.vis.hsv.s.mean	33	0.0142996	iterative
side.texture.vis.hsv.h.mean	33	0.0307662	iterative
side.texture.vis.lab.a.std	33	0.00599471	iterative
side.texture.vis.lab.a.mean	33	0.0232636	iterative
top.intensity.vis.hsv.s.histogram.v_avg.bin.05.051_063	33	0.022438	iterative
side.texture.vis.lab.l.std	33	0.00629482	iterative
side.texture.vis.rgb.b.std	33	0.00731848	iterative
side.texture.vis.rgb.r.std	33	0.00705338	iterative
top.geometry.fluo.hull.points	33	0.0494776	iterative
top.geometry.vis.leaf.curvature.avg	33	0.0246469	iterative
top.intensity.fluo.hsv.v.skewness	33	0.0302093	iterative
top.texture.fluo.lab.a.mean	33	0.00804492	iterative
top.texture.fluo.hsv.v.std	33	0.0105831	iterative
top.intensity.fluo.intensity.phenol.mean	33	0.0120432	iterative
top.intensity.vis.hsv.normalized.v.histogram.bin.03.025_038	33	0.00458082	iterative
top.intensity.vis.hsv.h.histogram.s_avg.bin.07.076_089	33	0.0106504	iterative
top.intensity.vis.hsv.h.histogram.s_avg.bin.05.051_063	33	0.00480994	iterative
top.intensity.vis.hsv.h.histogram.s_avg.bin.04.038_051	33	0.0323709	iterative
top.intensity.vis.hsv.h.histogram.s_avg.bin.11.127_140	33	0.0102351	iterative
top.intensity.vis.hsv.h.histogram.v_avg.bin.06.063_076	33	0.00484829	iterative
top.intensity.vis.hsv.h.histogram.v_avg.bin.04.038_051	33	0.0153636	iterative
top.intensity.vis.hsv.h.histogram.v_avg.bin.07.076_089	33	0.0213041	iterative
top.intensity.vis.hsv.h.red2green	33	0.0737234	iterative
top.intensity.vis.hsv.normalized.h.histogram.bin.13.153_165	33	0.00526586	iterative
top.intensity.vis.hsv.s.histogram.v_avg.bin.06.063_076	33	0.0178531	iterative
top.intensity.vis.hsv.s.histogram.v_avg.bin.11.127_140	33	0.0151882	iterative
top.texture.vis.hsv.s.mean	33	0.0116736	iterative
top.intensity.vis.hsv.s.stddev	33	0.0134879	iterative
top.intensity.vis.hsv.v.histogram.s_avg.bin.07.076_089	33	0.0118417	iterative
top.intensity.vis.hsv.v.histogram.s_avg.bin.06.063_076	33	0.0155049	iterative
top.texture.vis.lab.b.mean	33	0.0116563	iterative
top.intensity.vis.lab.a.skewness	33	0.0058064	iterative
top.texture.fluo.hsv.s.mean	33	0.00618738	iterative
top.texture.fluo.lab.a.std	33	0.00938971	iterative
top.texture.vis.lab.l.std	33	0.0135753	iterative
top.texture.fluo.xyz.y.std	33	0.0154954	iterative
top.texture.fluo.xyz.x.mean	33	0.00695548	iterative
top.texture.fluo.rgb.g.std	33	0.0119615	iterative
top.texture.vis.xyz.z.mean	33	0.00491343	iterative
top.texture.fluo.lab.l.std	33	0.0120786	iterative
top.texture.fluo.rgb.g.mean	33	0.011049	iterative
top.intensity.vis.hsv.normalized.v.histogram.bin.07.076_089	36	0.00572627	iterative
side.geometry.vis.hull.points	36	0.0168251	iterative
top.intensity.vis.hsv.h.skewness	36	0.00769243	iterative
side.geometry.vis.leaf.curvature.avg	36	0.0134181	iterative
side.texture.fluo.hsv.h.std	36	0.0288873	iterative
side.texture.fluo.lab.b.std	36	0.00686922	iterative
side.texture.fluo.lab.a.std	36	0.0105082	iterative
side.texture.fluo.lab.l.std	36	0.00632421	iterative
side.texture.vis.lab.b.mean	36	0.00903951	iterative
side.texture.vis.hsv.s.mean	36	0.0252277	iterative
side.texture.vis.hsv.h.mean	36	0.0268341	iterative
side.texture.vis.lab.a.std	36	0.00739722	iterative
side.texture.vis.lab.a.mean	36	0.0111837	iterative
top.intensity.vis.hsv.s.histogram.v_avg.bin.05.051_063	36	0.021521	iterative
side.texture.vis.lab.l.std	36	0.00608671	iterative
side.texture.vis.rgb.b.std	36	0.0141408	iterative
side.texture.vis.rgb.r.std	36	0.00729574	iterative
top.geometry.fluo.hull.points	36	0.0173773	iterative
top.geometry.vis.leaf.curvature.avg	36	0.0403912	iterative
top.intensity.fluo.hsv.v.skewness	36	0.00750892	iterative
top.texture.fluo.lab.a.mean	36	0.00919034	iterative
top.texture.fluo.hsv.v.std	36	0.00600411	iterative
top.intensity.fluo.intensity.phenol.mean	36	0.00280757	iterative
top.intensity.vis.hsv.normalized.v.histogram.bin.03.025_038	36	0.00275235	iterative
top.intensity.vis.hsv.h.histogram.s_avg.bin.07.076_089	36	0.0246679	iterative
top.intensity.vis.hsv.h.histogram.s_avg.bin.05.051_063	36	0.0128475	iterative
top.intensity.vis.hsv.h.histogram.s_avg.bin.04.038_051	36	0.0137143	iterative
top.intensity.vis.hsv.h.histogram.s_avg.bin.11.127_140	36	0.0191094	iterative
top.intensity.vis.hsv.h.histogram.v_avg.bin.06.063_076	36	0.00389712	iterative
top.intensity.vis.hsv.h.histogram.v_avg.bin.04.038_051	36	0.0128505	iterative
top.intensity.vis.hsv.h.histogram.v_avg.bin.07.076_089	36	0.0167522	iterative
top.intensity.vis.hsv.h.red2green	36	0.0296334	iterative
top.intensity.vis.hsv.normalized.h.histogram.bin.13.153_165	36	0.00304768	iterative
top.intensity.vis.hsv.s.histogram.v_avg.bin.06.063_076	36	0.0158891	iterative
top.intensity.vis.hsv.s.histogram.v_avg.bin.11.127_140	36	0.00784721	iterative
top.texture.vis.hsv.s.mean	36	0.0106905	iterative
top.intensity.vis.hsv.s.stddev	36	0.00974691	iterative
top.intensity.vis.hsv.v.histogram.s_avg.bin.07.076_089	36	0.0227272	iterative
top.intensity.vis.hsv.v.histogram.s_avg.bin.06.063_076	36	0.0171239	iterative
top.texture.vis.lab.b.mean	36	0.0154827	iterative
top.intensity.vis.lab.a.skewness	36	0.0111112	iterative
top.texture.fluo.hsv.s.mean	36	0.00260267	iterative
top.texture.fluo.lab.a.std	36	0.00486001	iterative
top.texture.vis.lab.l.std	36	0.00857729	iterative
top.texture.fluo.xyz.y.std	36	0.010074	iterative
top.texture.fluo.xyz.x.mean	36	0.00982651	iterative
top.texture.fluo.rgb.g.std	36	0.00277395	iterative
top.texture.vis.xyz.z.mean	36	0.00451844	iterative
top.texture.fluo.lab.l.std	36	0.00602635	iterative
top.texture.fluo.rgb.g.mean	36	0.00242671	iterative
top.intensity.vis.hsv.normalized.v.histogram.bin.07.076_089	37	0.009945	iterative
side.geometry.vis.hull.points	37	0.0177857	iterative
top.intensity.vis.hsv.h.skewness	37	0.00545043	iterative
side.geometry.vis.leaf.curvature.avg	37	0.0111026	iterative
side.texture.fluo.hsv.h.std	37	0.0157888	iterative
side.texture.fluo.lab.b.std	37	0.00971929	iterative
side.texture.fluo.lab.a.std	37	0.0140057	iterative
side.texture.fluo.lab.l.std	37	0.00898383	iterative
side.texture.vis.lab.b.mean	37	0.00585457	iterative
side.texture.vis.hsv.s.mean	37	0.0118615	iterative
side.texture.vis.hsv.h.mean	37	0.0260661	iterative
side.texture.vis.lab.a.std	37	0.00448181	iterative
side.texture.vis.lab.a.mean	37	0.0111875	iterative
top.intensity.vis.hsv.s.histogram.v_avg.bin.05.051_063	37	0.025929	iterative
side.texture.vis.lab.l.std	37	0.0070959	iterative
side.texture.vis.rgb.b.std	37	0.0256373	iterative
side.texture.vis.rgb.r.std	37	0.00698385	iterative
top.geometry.fluo.hull.points	37	0.0338954	iterative
top.geometry.vis.leaf.curvature.avg	37	0.0371698	iterative
top.intensity.fluo.hsv.v.skewness	37	0.00894039	iterative
top.texture.fluo.lab.a.mean	37	0.00781491	iterative
top.texture.fluo.hsv.v.std	37	0.0086938	iterative
top.intensity.fluo.intensity.phenol.mean	37	0.00582414	iterative
top.intensity.vis.hsv.normalized.v.histogram.bin.03.025_038	37	0.00324366	iterative
top.intensity.vis.hsv.h.histogram.s_avg.bin.07.076_089	37	0.00917003	iterative
top.intensity.vis.hsv.h.histogram.s_avg.bin.05.051_063	37	0.00717036	iterative
top.intensity.vis.hsv.h.histogram.s_avg.bin.04.038_051	37	0.0151981	iterative
top.intensity.vis.hsv.h.histogram.s_avg.bin.11.127_140	37	0.0101165	iterative
top.intensity.vis.hsv.h.histogram.v_avg.bin.06.063_076	37	0.00280997	iterative
top.intensity.vis.hsv.h.histogram.v_avg.bin.04.038_051	37	0.0108423	iterative
top.intensity.vis.hsv.h.histogram.v_avg.bin.07.076_089	37	0.0197541	iterative
top.intensity.vis.hsv.h.red2green	37	0.0343923	iterative
top.intensity.vis.hsv.normalized.h.histogram.bin.13.153_165	37	0.00574199	iterative
top.intensity.vis.hsv.s.histogram.v_avg.bin.06.063_076	37	0.0181249	iterative
top.intensity.vis.hsv.s.histogram.v_avg.bin.11.127_140	37	0.00794771	iterative
top.texture.vis.hsv.s.mean	37	0.0104884	iterative
top.intensity.vis.hsv.s.stddev	37	0.00619106	iterative
top.intensity.vis.hsv.v.histogram.s_avg.bin.07.076_089	37	0.0121469	iterative
top.intensity.vis.hsv.v.histogram.s_avg.bin.06.063_076	37	0.0154947	iterative
top.texture.vis.lab.b.mean	37	0.0154753	iterative
top.intensity.vis.lab.a.skewness	37	0.00543307	iterative
top.texture.fluo.hsv.s.mean	37	0.00372777	iterative
top.texture.fluo.lab.a.std	37	0.00696425	iterative
top.texture.vis.lab.l.std	37	0.0097846	iterative
top.texture.fluo.xyz.y.std	37	0.00809632	iterative
top.texture.fluo.xyz.x.mean	37	0.011555	iterative
top.texture.fluo.rgb.g.std	37	0.00304352	iterative
top.texture.vis.xyz.z.mean	37	0.00556759	iterative
top.texture.fluo.lab.l.std	37	0.00789882	iterative
top.texture.fluo.rgb.g.mean	37	0.00581091	iterative
top.intensity.vis.hsv.normalized.v.histogram.bin.07.076_089	38	0.0109717	iterative
side.geometry.vis.hull.points	38	0.0170862	iterative
top.intensity.vis.hsv.h.skewness	38	0.00533783	iterative
side.geometry.vis.leaf.curvature.avg	38	0.0135398	iterative
side.texture.fluo.hsv.h.std	38	0.0150953	iterative
side.texture.fluo.lab.b.std	38	0.00900646	iterative
side.texture.fluo.lab.a.std	38	0.0113243	iterative
side.texture.fluo.lab.l.std	38	0.00855892	iterative
side.texture.vis.lab.b.mean	38	0.00413055	iterative
side.texture.vis.hsv.s.mean	38	0.00546377	iterative
side.texture.vis.hsv.h.mean	38	0.0269176	iterative
side.texture.vis.lab.a.std	38	0.00688804	iterative
side.texture.vis.lab.a.mean	38	0.0115129	iterative
top.intensity.vis.hsv.s.histogram.v_avg.bin.05.051_063	38	0.0309013	iterative
side.texture.vis.lab.l.std	38	0.00949106	iterative
side.texture.vis.rgb.b.std	38	0.0271281	iterative
side.texture.vis.rgb.r.std	38	0.00831094	iterative
top.geometry.fluo.hull.points	38	0.0162031	iterative
top.geometry.vis.leaf.curvature.avg	38	0.0407624	iterative
top.intensity.fluo.hsv.v.skewness	38	0.0079007	iterative
top.texture.fluo.lab.a.mean	38	0.00687476	iterative
top.texture.fluo.hsv.v.std	38	0.0112422	iterative
top.intensity.fluo.intensity.phenol.mean	38	0.00425045	iterative
top.intensity.vis.hsv.normalized.v.histogram.bin.03.025_038	38	0.00278792	iterative
top.intensity.vis.hsv.h.histogram.s_avg.bin.07.076_089	38	0.00822648	iterative
top.intensity.vis.hsv.h.histogram.s_avg.bin.05.051_063	38	0.00415713	iterative
top.intensity.vis.hsv.h.histogram.s_avg.bin.04.038_051	38	0.013307	iterative
top.intensity.vis.hsv.h.histogram.s_avg.bin.11.127_140	38	0.0367948	iterative
top.intensity.vis.hsv.h.histogram.v_avg.bin.06.063_076	38	0.00339984	iterative
top.intensity.vis.hsv.h.histogram.v_avg.bin.04.038_051	38	0.0113206	iterative
top.intensity.vis.hsv.h.histogram.v_avg.bin.07.076_089	38	0.018636	iterative
top.intensity.vis.hsv.h.red2green	38	0.0163354	iterative
top.intensity.vis.hsv.normalized.h.histogram.bin.13.153_165	38	0.00514366	iterative
top.intensity.vis.hsv.s.histogram.v_avg.bin.06.063_076	38	0.0242413	iterative
top.intensity.vis.hsv.s.histogram.v_avg.bin.11.127_140	38	0.0114198	iterative
top.texture.vis.hsv.s.mean	38	0.011589	iterative
top.intensity.vis.hsv.s.stddev	38	0.0104063	iterative
top.intensity.vis.hsv.v.histogram.s_avg.bin.07.076_089	38	0.0123157	iterative
top.intensity.vis.hsv.v.histogram.s_avg.bin.06.063_076	38	0.0179641	iterative
top.texture.vis.lab.b.mean	38	0.0153108	iterative
top.intensity.vis.lab.a.skewness	38	0.00584555	iterative
top.texture.fluo.hsv.s.mean	38	0.00339177	iterative
top.texture.fluo.lab.a.std	38	0.00980209	iterative
top.texture.vis.lab.l.std	38	0.00792212	iterative
top.texture.fluo.xyz.y.std	38	0.0106921	iterative
top.texture.fluo.xyz.x.mean	38	0.0103321	iterative
top.texture.fluo.rgb.g.std	38	0.00384899	iterative
top.texture.vis.xyz.z.mean	38	0.00736605	iterative
top.texture.fluo.lab.l.std	38	0.0105585	iterative
top.texture.fluo.rgb.g.mean	38	0.00403596	iterative
top.intensity.vis.hsv.normalized.v.histogram.bin.07.076_089	39	0.0107967	iterative
side.geometry.vis.hull.points	39	0.0169988	iterative
top.intensity.vis.hsv.h.skewness	39	0.00628076	iterative
side.geometry.vis.leaf.curvature.avg	39	0.0176463	iterative
side.texture.fluo.hsv.h.std	39	0.01942	iterative
side.texture.fluo.lab.b.std	39	0.00904743	iterative
side.texture.fluo.lab.a.std	39	0.01091	iterative
side.texture.fluo.lab.l.std	39	0.0090462	iterative
side.texture.vis.lab.b.mean	39	0.00425837	iterative
side.texture.vis.hsv.s.mean	39	0.00560247	iterative
side.texture.vis.hsv.h.mean	39	0.0264953	iterative
side.texture.vis.lab.a.std	39	0.0080718	iterative
side.texture.vis.lab.a.mean	39	0.0130236	iterative
top.intensity.vis.hsv.s.histogram.v_avg.bin.05.051_063	39	0.0295775	iterative
side.texture.vis.lab.l.std	39	0.0130034	iterative
side.texture.vis.rgb.b.std	39	0.0310481	iterative
side.texture.vis.rgb.r.std	39	0.0116856	iterative
top.geometry.fluo.hull.points	39	0.0184416	iterative
top.geometry.vis.leaf.curvature.avg	39	0.0284568	iterative
top.intensity.fluo.hsv.v.skewness	39	0.00715618	iterative
top.texture.fluo.lab.a.mean	39	0.00803828	iterative
top.texture.fluo.hsv.v.std	39	0.0122259	iterative
top.intensity.fluo.intensity.phenol.mean	39	0.00913659	iterative
top.intensity.vis.hsv.normalized.v.histogram.bin.03.025_038	39	0.00324494	iterative
top.intensity.vis.hsv.h.histogram.s_avg.bin.07.076_089	39	0.00777771	iterative
top.intensity.vis.hsv.h.histogram.s_avg.bin.05.051_063	39	0.00342009	iterative
top.intensity.vis.hsv.h.histogram.s_avg.bin.04.038_051	39	0.0138225	iterative
top.intensity.vis.hsv.h.histogram.s_avg.bin.11.127_140	39	0.0275272	iterative
top.intensity.vis.hsv.h.histogram.v_avg.bin.06.063_076	39	0.00296932	iterative
top.intensity.vis.hsv.h.histogram.v_avg.bin.04.038_051	39	0.00854921	iterative
top.intensity.vis.hsv.h.histogram.v_avg.bin.07.076_089	39	0.0185522	iterative
top.intensity.vis.hsv.h.red2green	39	0.0106079	iterative
top.intensity.vis.hsv.normalized.h.histogram.bin.13.153_165	39	0.00792474	iterative
top.intensity.vis.hsv.s.histogram.v_avg.bin.06.063_076	39	0.0234393	iterative
top.intensity.vis.hsv.s.histogram.v_avg.bin.11.127_140	39	0.0144965	iterative
top.texture.vis.hsv.s.mean	39	0.0111464	iterative
top.intensity.vis.hsv.s.stddev	39	0.0102622	iterative
top.intensity.vis.hsv.v.histogram.s_avg.bin.07.076_089	39	0.0129102	iterative
top.intensity.vis.hsv.v.histogram.s_avg.bin.06.063_076	39	0.0190862	iterative
top.texture.vis.lab.b.mean	39	0.0118639	iterative
top.intensity.vis.lab.a.skewness	39	0.00701723	iterative
top.texture.fluo.hsv.s.mean	39	0.0029121	iterative
top.texture.fluo.lab.a.std	39	0.0102349	iterative
top.texture.vis.lab.l.std	39	0.0057625	iterative
top.texture.fluo.xyz.y.std	39	0.0112343	iterative
top.texture.fluo.xyz.x.mean	39	0.0128516	iterative
top.texture.fluo.rgb.g.std	39	0.00778292	iterative
top.texture.vis.xyz.z.mean	39	0.00659613	iterative
top.texture.fluo.lab.l.std	39	0.0116619	iterative
top.texture.fluo.rgb.g.mean	39	0.0090492	iterative
top.intensity.vis.hsv.normalized.v.histogram.bin.07.076_089	40	0.0119219	iterative
side.geometry.vis.hull.points	40	0.0146071	iterative
top.intensity.vis.hsv.h.skewness	40	0.0052705	iterative
side.geometry.vis.leaf.curvature.avg	40	0.0282216	iterative
side.texture.fluo.hsv.h.std	40	0.0383449	iterative
side.texture.fluo.lab.b.std	40	0.00805959	iterative
side.texture.fluo.lab.a.std	40	0.00843971	iterative
side.texture.fluo.lab.l.std	40	0.00754379	iterative
side.texture.vis.lab.b.mean	40	0.0061461	iterative
side.texture.vis.hsv.s.mean	40	0.00533305	iterative
side.texture.vis.hsv.h.mean	40	0.0249669	iterative
side.texture.vis.lab.a.std	40	0.0224441	iterative
side.texture.vis.lab.a.mean	40	0.0127018	iterative
top.intensity.vis.hsv.s.histogram.v_avg.bin.05.051_063	40	0.0305981	iterative
side.texture.vis.lab.l.std	40	0.0201188	iterative
side.texture.vis.rgb.b.std	40	0.0340476	iterative
side.texture.vis.rgb.r.std	40	0.022407	iterative
top.geometry.fluo.hull.points	40	0.0186623	iterative
top.geometry.vis.leaf.curvature.avg	40	0.0498223	iterative
top.intensity.fluo.hsv.v.skewness	40	0.0182451	iterative
top.texture.fluo.lab.a.mean	40	0.00794076	iterative
top.texture.fluo.hsv.v.std	40	0.0139995	iterative
top.intensity.fluo.intensity.phenol.mean	40	0.00887943	iterative
top.intensity.vis.hsv.normalized.v.histogram.bin.03.025_038	40	0.00396112	iterative
top.intensity.vis.hsv.h.histogram.s_avg.bin.07.076_089	40	0.00685127	iterative
top.intensity.vis.hsv.h.histogram.s_avg.bin.05.051_063	40	0.00401154	iterative
top.intensity.vis.hsv.h.histogram.s_avg.bin.04.038_051	40	0.0160478	iterative
top.intensity.vis.hsv.h.histogram.s_avg.bin.11.127_140	40	0.0233478	iterative
top.intensity.vis.hsv.h.histogram.v_avg.bin.06.063_076	40	0.00314071	iterative
top.intensity.vis.hsv.h.histogram.v_avg.bin.04.038_051	40	0.00644904	iterative
top.intensity.vis.hsv.h.histogram.v_avg.bin.07.076_089	40	0.016753	iterative
top.intensity.vis.hsv.h.red2green	40	0.00738059	iterative
top.intensity.vis.hsv.normalized.h.histogram.bin.13.153_165	40	0.0150867	iterative
top.intensity.vis.hsv.s.histogram.v_avg.bin.06.063_076	40	0.0237214	iterative
top.intensity.vis.hsv.s.histogram.v_avg.bin.11.127_140	40	0.0194888	iterative
top.texture.vis.hsv.s.mean	40	0.0127063	iterative
top.intensity.vis.hsv.s.stddev	40	0.0112274	iterative
top.intensity.vis.hsv.v.histogram.s_avg.bin.07.076_089	40	0.0176801	iterative
top.intensity.vis.hsv.v.histogram.s_avg.bin.06.063_076	40	0.0206957	iterative
top.texture.vis.lab.b.mean	40	0.0107637	iterative
top.intensity.vis.lab.a.skewness	40	0.00775736	iterative
top.texture.fluo.hsv.s.mean	40	0.00454767	iterative
top.texture.fluo.lab.a.std	40	0.0116975	iterative
top.texture.vis.lab.l.std	40	0.00415737	iterative
top.texture.fluo.xyz.y.std	40	0.0120812	iterative
top.texture.fluo.xyz.x.mean	40	0.00996395	iterative
top.texture.fluo.rgb.g.std	40	0.00972621	iterative
top.texture.vis.xyz.z.mean	40	0.00649846	iterative
top.texture.fluo.lab.l.std	40	0.0138136	iterative
top.texture.fluo.rgb.g.mean	40	0.00875469	iterative
top.intensity.vis.hsv.normalized.v.histogram.bin.07.076_089	43	0.0551412	iterative
side.geometry.vis.hull.points	43	0.0156828	iterative
top.intensity.vis.hsv.h.skewness	43	0.00339009	iterative
side.geometry.vis.leaf.curvature.avg	43	0.0689133	iterative
side.texture.fluo.hsv.h.std	43	0.0154706	iterative
side.texture.fluo.lab.b.std	43	0.00595618	iterative
side.texture.fluo.lab.a.std	43	0.00665116	iterative
side.texture.fluo.lab.l.std	43	0.00713665	iterative
side.texture.vis.lab.b.mean	43	0.0113802	iterative
side.texture.vis.hsv.s.mean	43	0.014674	iterative
side.texture.vis.hsv.h.mean	43	0.0244769	iterative
side.texture.vis.lab.a.std	43	0.00474657	iterative
side.texture.vis.lab.a.mean	43	0.0232419	iterative
top.intensity.vis.hsv.s.histogram.v_avg.bin.05.051_063	43	0.0252776	iterative
side.texture.vis.lab.l.std	43	0.015245	iterative
side.texture.vis.rgb.b.std	43	0.0366621	iterative
side.texture.vis.rgb.r.std	43	0.0138268	iterative
top.geometry.fluo.hull.points	43	0.0140329	iterative
top.geometry.vis.leaf.curvature.avg	43	0.0536498	iterative
top.intensity.fluo.hsv.v.skewness	43	0.0183072	iterative
top.texture.fluo.lab.a.mean	43	0.0232806	iterative
top.texture.fluo.hsv.v.std	43	0.0613824	iterative
top.intensity.fluo.intensity.phenol.mean	43	0.0700833	iterative
top.intensity.vis.hsv.normalized.v.histogram.bin.03.025_038	43	0.0056052	iterative
top.intensity.vis.hsv.h.histogram.s_avg.bin.07.076_089	43	0.00779936	iterative
top.intensity.vis.hsv.h.histogram.s_avg.bin.05.051_063	43	0.0102802	iterative
top.intensity.vis.hsv.h.histogram.s_avg.bin.04.038_051	43	0.0151389	iterative
top.intensity.vis.hsv.h.histogram.s_avg.bin.11.127_140	43	0.0135998	iterative
top.intensity.vis.hsv.h.histogram.v_avg.bin.06.063_076	43	0.0120242	iterative
top.intensity.vis.hsv.h.histogram.v_avg.bin.04.038_051	43	0.00388429	iterative
top.intensity.vis.hsv.h.histogram.v_avg.bin.07.076_089	43	0.0157721	iterative
top.intensity.vis.hsv.h.red2green	43	0.00625326	iterative
top.intensity.vis.hsv.normalized.h.histogram.bin.13.153_165	43	0.0159679	iterative
top.intensity.vis.hsv.s.histogram.v_avg.bin.06.063_076	43	0.0116326	iterative
top.intensity.vis.hsv.s.histogram.v_avg.bin.11.127_140	43	0.0171286	iterative
top.texture.vis.hsv.s.mean	43	0.00860934	iterative
top.intensity.vis.hsv.s.stddev	43	0.00840453	iterative
top.intensity.vis.hsv.v.histogram.s_avg.bin.07.076_089	43	0.0100365	iterative
top.intensity.vis.hsv.v.histogram.s_avg.bin.06.063_076	43	0.0108232	iterative
top.texture.vis.lab.b.mean	43	0.00828441	iterative
top.intensity.vis.lab.a.skewness	43	0.0109683	iterative
top.texture.fluo.hsv.s.mean	43	0.0110155	iterative
top.texture.fluo.lab.a.std	43	0.0431034	iterative
top.texture.vis.lab.l.std	43	0.00308237	iterative
top.texture.fluo.xyz.y.std	43	0.0649813	iterative
top.texture.fluo.xyz.x.mean	43	0.0552997	iterative
top.texture.fluo.rgb.g.std	43	0.0517095	iterative
top.texture.vis.xyz.z.mean	43	0.0076805	iterative
top.texture.fluo.lab.l.std	43	0.0609326	iterative
top.texture.fluo.rgb.g.mean	43	0.0713136	iterative
top.intensity.vis.hsv.normalized.v.histogram.bin.07.076_089	44	0.0670872	iterative
side.geometry.vis.hull.points	44	0.0226347	iterative
top.intensity.vis.hsv.h.skewness	44	0.00372775	iterative
side.geometry.vis.leaf.curvature.avg	44	0.105116	iterative
side.texture.fluo.hsv.h.std	44	0.025641	iterative
side.texture.fluo.lab.b.std	44	0.00542675	iterative
side.texture.fluo.lab.a.std	44	0.00610701	iterative
side.texture.fluo.lab.l.std	44	0.00573649	iterative
side.texture.vis.lab.b.mean	44	0.0125999	iterative
side.texture.vis.hsv.s.mean	44	0.0128107	iterative
side.texture.vis.hsv.h.mean	44	0.0288665	iterative
side.texture.vis.lab.a.std	44	0.00458639	iterative
side.texture.vis.lab.a.mean	44	0.0174957	iterative
top.intensity.vis.hsv.s.histogram.v_avg.bin.05.051_063	44	0.0298825	iterative
side.texture.vis.lab.l.std	44	0.0122316	iterative
side.texture.vis.rgb.b.std	44	0.0358133	iterative
side.texture.vis.rgb.r.std	44	0.0100949	iterative
top.geometry.fluo.hull.points	44	0.0170743	iterative
top.geometry.vis.leaf.curvature.avg	44	0.0635397	iterative
top.intensity.fluo.hsv.v.skewness	44	0.0122465	iterative
top.texture.fluo.lab.a.mean	44	0.0199944	iterative
top.texture.fluo.hsv.v.std	44	0.0609036	iterative
top.intensity.fluo.intensity.phenol.mean	44	0.0756787	iterative
top.intensity.vis.hsv.normalized.v.histogram.bin.03.025_038	44	0.00818526	iterative
top.intensity.vis.hsv.h.histogram.s_avg.bin.07.076_089	44	0.00686425	iterative
top.intensity.vis.hsv.h.histogram.s_avg.bin.05.051_063	44	0.0105471	iterative
top.intensity.vis.hsv.h.histogram.s_avg.bin.04.038_051	44	0.0150923	iterative
top.intensity.vis.hsv.h.histogram.s_avg.bin.11.127_140	44	0.0114146	iterative
top.intensity.vis.hsv.h.histogram.v_avg.bin.06.063_076	44	0.0207003	iterative
top.intensity.vis.hsv.h.histogram.v_avg.bin.04.038_051	44	0.00475484	iterative
top.intensity.vis.hsv.h.histogram.v_avg.bin.07.076_089	44	0.0173711	iterative
top.intensity.vis.hsv.h.red2green	44	0.00617952	iterative
top.intensity.vis.hsv.normalized.h.histogram.bin.13.153_165	44	0.0283239	iterative
top.intensity.vis.hsv.s.histogram.v_avg.bin.06.063_076	44	0.0157132	iterative
top.intensity.vis.hsv.s.histogram.v_avg.bin.11.127_140	44	0.0241049	iterative
top.texture.vis.hsv.s.mean	44	0.00898263	iterative
top.intensity.vis.hsv.s.stddev	44	0.0236576	iterative
top.intensity.vis.hsv.v.histogram.s_avg.bin.07.076_089	44	0.0113149	iterative
top.intensity.vis.hsv.v.histogram.s_avg.bin.06.063_076	44	0.0100871	iterative
top.texture.vis.lab.b.mean	44	0.00955601	iterative
top.intensity.vis.lab.a.skewness	44	0.00820801	iterative
top.texture.fluo.hsv.s.mean	44	0.00382254	iterative
top.texture.fluo.lab.a.std	44	0.0448462	iterative
top.texture.vis.lab.l.std	44	0.00418176	iterative
top.texture.fluo.xyz.y.std	44	0.0627908	iterative
top.texture.fluo.xyz.x.mean	44	0.0580181	iterative
top.texture.fluo.rgb.g.std	44	0.0541099	iterative
top.texture.vis.xyz.z.mean	44	0.0150438	iterative
top.texture.fluo.lab.l.std	44	0.0590073	iterative
top.texture.fluo.rgb.g.mean	44	0.0759421	iterative
top.intensity.vis.hsv.normalized.v.histogram.bin.07.076_089	45	0.0717223	iterative
side.geometry.vis.hull.points	45	0.0248066	iterative
top.intensity.vis.hsv.h.skewness	45	0.00444127	iterative
side.geometry.vis.leaf.curvature.avg	45	0.126273	iterative
side.texture.fluo.hsv.h.std	45	0.0170811	iterative
side.texture.fluo.lab.b.std	45	0.00445132	iterative
side.texture.fluo.lab.a.std	45	0.00478806	iterative
side.texture.fluo.lab.l.std	45	0.00437955	iterative
side.texture.vis.lab.b.mean	45	0.0194076	iterative
side.texture.vis.hsv.s.mean	45	0.0183361	iterative
side.texture.vis.hsv.h.mean	45	0.0301769	iterative
side.texture.vis.lab.a.std	45	0.00519124	iterative
side.texture.vis.lab.a.mean	45	0.0205785	iterative
top.intensity.vis.hsv.s.histogram.v_avg.bin.05.051_063	45	0.0412293	iterative
side.texture.vis.lab.l.std	45	0.0135124	iterative
side.texture.vis.rgb.b.std	45	0.0323781	iterative
side.texture.vis.rgb.r.std	45	0.0106483	iterative
top.geometry.fluo.hull.points	45	0.0177814	iterative
top.geometry.vis.leaf.curvature.avg	45	0.0670123	iterative
top.intensity.fluo.hsv.v.skewness	45	0.0109683	iterative
top.texture.fluo.lab.a.mean	45	0.0166581	iterative
top.texture.fluo.hsv.v.std	45	0.0508745	iterative
top.intensity.fluo.intensity.phenol.mean	45	0.0912738	iterative
top.intensity.vis.hsv.normalized.v.histogram.bin.03.025_038	45	0.00903367	iterative
top.intensity.vis.hsv.h.histogram.s_avg.bin.07.076_089	45	0.00673777	iterative
top.intensity.vis.hsv.h.histogram.s_avg.bin.05.051_063	45	0.0121499	iterative
top.intensity.vis.hsv.h.histogram.s_avg.bin.04.038_051	45	0.0147801	iterative
top.intensity.vis.hsv.h.histogram.s_avg.bin.11.127_140	45	0.0139829	iterative
top.intensity.vis.hsv.h.histogram.v_avg.bin.06.063_076	45	0.0154297	iterative
top.intensity.vis.hsv.h.histogram.v_avg.bin.04.038_051	45	0.00765412	iterative
top.intensity.vis.hsv.h.histogram.v_avg.bin.07.076_089	45	0.0146556	iterative
top.intensity.vis.hsv.h.red2green	45	0.00352364	iterative
top.intensity.vis.hsv.normalized.h.histogram.bin.13.153_165	45	0.0547546	iterative
top.intensity.vis.hsv.s.histogram.v_avg.bin.06.063_076	45	0.0161438	iterative
top.intensity.vis.hsv.s.histogram.v_avg.bin.11.127_140	45	0.0345984	iterative
top.texture.vis.hsv.s.mean	45	0.007991	iterative
top.intensity.vis.hsv.s.stddev	45	0.0189931	iterative
top.intensity.vis.hsv.v.histogram.s_avg.bin.07.076_089	45	0.0118249	iterative
top.intensity.vis.hsv.v.histogram.s_avg.bin.06.063_076	45	0.00920624	iterative
top.texture.vis.lab.b.mean	45	0.00910886	iterative
top.intensity.vis.lab.a.skewness	45	0.0155258	iterative
top.texture.fluo.hsv.s.mean	45	0.00541956	iterative
top.texture.fluo.lab.a.std	45	0.0355468	iterative
top.texture.vis.lab.l.std	45	0.00471753	iterative
top.texture.fluo.xyz.y.std	45	0.0574383	iterative
top.texture.fluo.xyz.x.mean	45	0.057738	iterative
top.texture.fluo.rgb.g.std	45	0.0654156	iterative
top.texture.vis.xyz.z.mean	45	0.010618	iterative
top.texture.fluo.lab.l.std	45	0.0494815	iterative
top.texture.fluo.rgb.g.mean	45	0.0927524	iterative
top.intensity.vis.hsv.normalized.v.histogram.bin.07.076_089	46	0.0708806	iterative
side.geometry.vis.hull.points	46	0.0245143	iterative
top.intensity.vis.hsv.h.skewness	46	0.00538178	iterative
side.geometry.vis.leaf.curvature.avg	46	0.145477	iterative
side.texture.fluo.hsv.h.std	46	0.0127547	iterative
side.texture.fluo.lab.b.std	46	0.00583684	iterative
side.texture.fluo.lab.a.std	46	0.00583908	iterative
side.texture.fluo.lab.l.std	46	0.00550139	iterative
side.texture.vis.lab.b.mean	46	0.0174431	iterative
side.texture.vis.hsv.s.mean	46	0.0225499	iterative
side.texture.vis.hsv.h.mean	46	0.030731	iterative
side.texture.vis.lab.a.std	46	0.00364234	iterative
side.texture.vis.lab.a.mean	46	0.0237893	iterative
top.intensity.vis.hsv.s.histogram.v_avg.bin.05.051_063	46	0.0527505	iterative
side.texture.vis.lab.l.std	46	0.0151121	iterative
side.texture.vis.rgb.b.std	46	0.0358526	iterative
side.texture.vis.rgb.r.std	46	0.0126083	iterative
top.geometry.fluo.hull.points	46	0.01591	iterative
top.geometry.vis.leaf.curvature.avg	46	0.0650804	iterative
top.intensity.fluo.hsv.v.skewness	46	0.0130568	iterative
top.texture.fluo.lab.a.mean	46	0.0251925	iterative
top.texture.fluo.hsv.v.std	46	0.0714218	iterative
top.intensity.fluo.intensity.phenol.mean	46	0.140671	iterative
top.intensity.vis.hsv.normalized.v.histogram.bin.03.025_038	46	0.0253286	iterative
top.intensity.vis.hsv.h.histogram.s_avg.bin.07.076_089	46	0.00731352	iterative
top.intensity.vis.hsv.h.histogram.s_avg.bin.05.051_063	46	0.0194925	iterative
top.intensity.vis.hsv.h.histogram.s_avg.bin.04.038_051	46	0.0155979	iterative
top.intensity.vis.hsv.h.histogram.s_avg.bin.11.127_140	46	0.0246223	iterative
top.intensity.vis.hsv.h.histogram.v_avg.bin.06.063_076	46	0.012211	iterative
top.intensity.vis.hsv.h.histogram.v_avg.bin.04.038_051	46	0.0108319	iterative
top.intensity.vis.hsv.h.histogram.v_avg.bin.07.076_089	46	0.0191715	iterative
top.intensity.vis.hsv.h.red2green	46	0.0025206	iterative
top.intensity.vis.hsv.normalized.h.histogram.bin.13.153_165	46	0.0735057	iterative
top.intensity.vis.hsv.s.histogram.v_avg.bin.06.063_076	46	0.022985	iterative
top.intensity.vis.hsv.s.histogram.v_avg.bin.11.127_140	46	0.0263639	iterative
top.texture.vis.hsv.s.mean	46	0.00989248	iterative
top.intensity.vis.hsv.s.stddev	46	0.017838	iterative
top.intensity.vis.hsv.v.histogram.s_avg.bin.07.076_089	46	0.0105655	iterative
top.intensity.vis.hsv.v.histogram.s_avg.bin.06.063_076	46	0.0134636	iterative
top.texture.vis.lab.b.mean	46	0.0114895	iterative
top.intensity.vis.lab.a.skewness	46	0.0169566	iterative
top.texture.fluo.hsv.s.mean	46	0.0034093	iterative
top.texture.fluo.lab.a.std	46	0.0485436	iterative
top.texture.vis.lab.l.std	46	0.00422826	iterative
top.texture.fluo.xyz.y.std	46	0.0851305	iterative
top.texture.fluo.xyz.x.mean	46	0.0797837	iterative
top.texture.fluo.rgb.g.std	46	0.0948336	iterative
top.texture.vis.xyz.z.mean	46	0.0103312	iterative
top.texture.fluo.lab.l.std	46	0.0703855	iterative
top.texture.fluo.rgb.g.mean	46	0.143282	iterative
top.intensity.vis.hsv.normalized.v.histogram.bin.07.076_089	47	0.0643636	iterative
side.geometry.vis.hull.points	47	0.023735	iterative
top.intensity.vis.hsv.h.skewness	47	0.0055027	iterative
side.geometry.vis.leaf.curvature.avg	47	0.157146	iterative
side.texture.fluo.hsv.h.std	47	0.0142564	iterative
side.texture.fluo.lab.b.std	47	0.00600238	iterative
side.texture.fluo.lab.a.std	47	0.00599131	iterative
side.texture.fluo.lab.l.std	47	0.00621542	iterative
side.texture.vis.lab.b.mean	47	0.0138352	iterative
side.texture.vis.hsv.s.mean	47	0.0175098	iterative
side.texture.vis.hsv.h.mean	47	0.0308334	iterative
side.texture.vis.lab.a.std	47	0.00437846	iterative
side.texture.vis.lab.a.mean	47	0.0277916	iterative
top.intensity.vis.hsv.s.histogram.v_avg.bin.05.051_063	47	0.0540818	iterative
side.texture.vis.lab.l.std	47	0.018316	iterative
side.texture.vis.rgb.b.std	47	0.0401592	iterative
side.texture.vis.rgb.r.std	47	0.0159565	iterative
top.geometry.fluo.hull.points	47	0.0231115	iterative
top.geometry.vis.leaf.curvature.avg	47	0.0666129	iterative
top.intensity.fluo.hsv.v.skewness	47	0.0173928	iterative
top.texture.fluo.lab.a.mean	47	0.0246575	iterative
top.texture.fluo.hsv.v.std	47	0.0871201	iterative
top.intensity.fluo.intensity.phenol.mean	47	0.149692	iterative
top.intensity.vis.hsv.normalized.v.histogram.bin.03.025_038	47	0.0353429	iterative
top.intensity.vis.hsv.h.histogram.s_avg.bin.07.076_089	47	0.00832895	iterative
top.intensity.vis.hsv.h.histogram.s_avg.bin.05.051_063	47	0.0239643	iterative
top.intensity.vis.hsv.h.histogram.s_avg.bin.04.038_051	47	0.0236024	iterative
top.intensity.vis.hsv.h.histogram.s_avg.bin.11.127_140	47	0.131705	iterative
top.intensity.vis.hsv.h.histogram.v_avg.bin.06.063_076	47	0.00929688	iterative
top.intensity.vis.hsv.h.histogram.v_avg.bin.04.038_051	47	0.00910484	iterative
top.intensity.vis.hsv.h.histogram.v_avg.bin.07.076_089	47	0.0187116	iterative
top.intensity.vis.hsv.h.red2green	47	0.00283997	iterative
top.intensity.vis.hsv.normalized.h.histogram.bin.13.153_165	47	0.114053	iterative
top.intensity.vis.hsv.s.histogram.v_avg.bin.06.063_076	47	0.0251691	iterative
top.intensity.vis.hsv.s.histogram.v_avg.bin.11.127_140	47	0.0197985	iterative
top.texture.vis.hsv.s.mean	47	0.0119155	iterative
top.intensity.vis.hsv.s.stddev	47	0.0160407	iterative
top.intensity.vis.hsv.v.histogram.s_avg.bin.07.076_089	47	0.00981433	iterative
top.intensity.vis.hsv.v.histogram.s_avg.bin.06.063_076	47	0.015117	iterative
top.texture.vis.lab.b.mean	47	0.0128896	iterative
top.intensity.vis.lab.a.skewness	47	0.017635	iterative
top.texture.fluo.hsv.s.mean	47	0.00243919	iterative
top.texture.fluo.lab.a.std	47	0.0631363	iterative
top.texture.vis.lab.l.std	47	0.00458417	iterative
top.texture.fluo.xyz.y.std	47	0.0973249	iterative
top.texture.fluo.xyz.x.mean	47	0.0826553	iterative
top.texture.fluo.rgb.g.std	47	0.113973	iterative
top.texture.vis.xyz.z.mean	47	0.00756656	iterative
top.texture.fluo.lab.l.std	47	0.0866898	iterative
top.texture.fluo.rgb.g.mean	47	0.152126	iterative
top.intensity.vis.hsv.normalized.v.histogram.bin.07.076_089	15	0	iterative
side.geometry.vis.hull.points	15	0	iterative
top.intensity.vis.hsv.h.skewness	15	0	iterative
side.geometry.vis.leaf.curvature.avg	15	0	iterative
side.texture.fluo.hsv.h.std	15	0	iterative
side.texture.fluo.lab.b.std	15	0	iterative
side.texture.fluo.lab.a.std	15	0	iterative
side.texture.fluo.lab.l.std	15	0	iterative
side.texture.vis.lab.b.mean	15	0	iterative
side.texture.vis.hsv.s.mean	15	0	iterative
side.texture.vis.hsv.h.mean	15	0	iterative
side.texture.vis.lab.a.std	15	0	iterative
side.texture.vis.lab.a.mean	15	0	iterative
top.intensity.vis.hsv.s.histogram.v_avg.bin.05.051_063	15	0	iterative
side.texture.vis.lab.l.std	15	0	iterative
side.texture.vis.rgb.b.std	15	0	iterative
side.texture.vis.rgb.r.std	15	0	iterative
top.geometry.fluo.hull.points	15	0	iterative
top.geometry.vis.leaf.curvature.avg	15	0	iterative
top.intensity.fluo.hsv.v.skewness	15	0	iterative
top.texture.fluo.lab.a.mean	15	0	iterative
top.texture.fluo.hsv.v.std	15	0	iterative
top.intensity.fluo.intensity.phenol.mean	15	0	iterative
top.intensity.vis.hsv.normalized.v.histogram.bin.03.025_038	15	0	iterative
top.intensity.vis.hsv.h.histogram.s_avg.bin.07.076_089	15	0	iterative
top.intensity.vis.hsv.h.histogram.s_avg.bin.05.051_063	15	0	iterative
top.intensity.vis.hsv.h.histogram.s_avg.bin.04.038_051	15	0	iterative
top.intensity.vis.hsv.h.histogram.s_avg.bin.11.127_140	15	0	iterative
top.intensity.vis.hsv.h.histogram.v_avg.bin.06.063_076	15	0	iterative
top.intensity.vis.hsv.h.histogram.v_avg.bin.04.038_051	15	0	iterative
top.intensity.vis.hsv.h.histogram.v_avg.bin.07.076_089	15	0	iterative
top.intensity.vis.hsv.h.red2green	15	0	iterative
top.intensity.vis.hsv.normalized.h.histogram.bin.13.153_165	15	0	iterative
top.intensity.vis.hsv.s.histogram.v_avg.bin.06.063_076	15	0	iterative
top.intensity.vis.hsv.s.histogram.v_avg.bin.11.127_140	15	0	iterative
top.texture.vis.hsv.s.mean	15	0	iterative
top.intensity.vis.hsv.s.stddev	15	0	iterative
top.intensity.vis.hsv.v.histogram.s_avg.bin.07.076_089	15	0	iterative
top.intensity.vis.hsv.v.histogram.s_avg.bin.06.063_076	15	0	iterative
top.texture.vis.lab.b.mean	15	0	iterative
top.intensity.vis.lab.a.skewness	15	0	iterative
top.texture.fluo.hsv.s.mean	15	0	iterative
top.texture.fluo.lab.a.std	15	0	iterative
top.texture.vis.lab.l.std	15	0	iterative
top.texture.fluo.xyz.y.std	15	0	iterative
top.texture.fluo.xyz.x.mean	15	0	iterative
top.texture.fluo.rgb.g.std	15	0	iterative
top.texture.vis.xyz.z.mean	15	0	iterative
top.texture.fluo.lab.l.std	15	0	iterative
top.texture.fluo.rgb.g.mean	15	0	iterative
top.intensity.vis.hsv.normalized.v.histogram.bin.07.076_089	16	0.000695681	iterative
side.geometry.vis.hull.points	16	0.0336948	iterative
top.intensity.vis.hsv.h.skewness	16	0.0353767	iterative
side.geometry.vis.leaf.curvature.avg	16	0.121287	iterative
side.texture.fluo.hsv.h.std	16	0.00340035	iterative
side.texture.fluo.lab.b.std	16	0.0899116	iterative
side.texture.fluo.lab.a.std	16	0.0922189	iterative
side.texture.fluo.lab.l.std	16	0.0811096	iterative
side.texture.vis.lab.b.mean	16	0.0122361	iterative
side.texture.vis.hsv.s.mean	16	0.0202824	iterative
side.texture.vis.hsv.h.mean	16	0.0317865	iterative
side.texture.vis.lab.a.std	16	0.134957	iterative
side.texture.vis.lab.a.mean	16	0.014825	iterative
top.intensity.vis.hsv.s.histogram.v_avg.bin.05.051_063	16	0.0570497	iterative
side.texture.vis.lab.l.std	16	0.0957402	iterative
side.texture.vis.rgb.b.std	16	0.111238	iterative
side.texture.vis.rgb.r.std	16	0.0514983	iterative
top.geometry.fluo.hull.points	16	0.0214027	iterative
top.geometry.vis.leaf.curvature.avg	16	0.0358425	iterative
top.intensity.fluo.hsv.v.skewness	16	0.100959	iterative
top.texture.fluo.lab.a.mean	16	0.016707	iterative
top.texture.fluo.hsv.v.std	16	0.0479019	iterative
top.intensity.fluo.intensity.phenol.mean	16	0.123407	iterative
top.intensity.vis.hsv.normalized.v.histogram.bin.03.025_038	16	0.00038671	iterative
top.intensity.vis.hsv.h.histogram.s_avg.bin.07.076_089	16	0.00631163	iterative
top.intensity.vis.hsv.h.histogram.s_avg.bin.05.051_063	16	0.018893	iterative
top.intensity.vis.hsv.h.histogram.s_avg.bin.04.038_051	16	0.0175394	iterative
top.intensity.vis.hsv.h.histogram.s_avg.bin.11.127_140	16	0.0382332	iterative
top.intensity.vis.hsv.h.histogram.v_avg.bin.06.063_076	16	0.0149656	iterative
top.intensity.vis.hsv.h.histogram.v_avg.bin.04.038_051	16	0.0939149	iterative
top.intensity.vis.hsv.h.histogram.v_avg.bin.07.076_089	16	0.012257	iterative
top.intensity.vis.hsv.h.red2green	16	0.102201	iterative
top.intensity.vis.hsv.normalized.h.histogram.bin.13.153_165	16	0.101155	iterative
top.intensity.vis.hsv.s.histogram.v_avg.bin.06.063_076	16	0.0363084	iterative
top.intensity.vis.hsv.s.histogram.v_avg.bin.11.127_140	16	0.0194414	iterative
top.texture.vis.hsv.s.mean	16	0.0114124	iterative
top.intensity.vis.hsv.s.stddev	16	0.00854733	iterative
top.intensity.vis.hsv.v.histogram.s_avg.bin.07.076_089	16	0.0549051	iterative
top.intensity.vis.hsv.v.histogram.s_avg.bin.06.063_076	16	0.0211581	iterative
top.texture.vis.lab.b.mean	16	0.0205059	iterative
top.intensity.vis.lab.a.skewness	16	0.00212505	iterative
top.texture.fluo.hsv.s.mean	16	0.0112195	iterative
top.texture.fluo.lab.a.std	16	0.0572431	iterative
top.texture.vis.lab.l.std	16	0.0289702	iterative
top.texture.fluo.xyz.y.std	16	0.0400745	iterative
top.texture.fluo.xyz.x.mean	16	0.0140643	iterative
top.texture.fluo.rgb.g.std	16	0.117551	iterative
top.texture.vis.xyz.z.mean	16	0.0242705	iterative
top.texture.fluo.lab.l.std	16	0.0532597	iterative
top.texture.fluo.rgb.g.mean	16	0.111569	iterative
top.intensity.vis.hsv.normalized.v.histogram.bin.07.076_089	17	0.00192942	iterative
side.geometry.vis.hull.points	17	0.0190608	iterative
top.intensity.vis.hsv.h.skewness	17	0.0395641	iterative
side.geometry.vis.leaf.curvature.avg	17	0.0737624	iterative
side.texture.fluo.hsv.h.std	17	0.0030972	iterative
side.texture.fluo.lab.b.std	17	0.0507945	iterative
side.texture.fluo.lab.a.std	17	0.0506232	iterative
side.texture.fluo.lab.l.std	17	0.0418047	iterative
side.texture.vis.lab.b.mean	17	0.00289141	iterative
side.texture.vis.hsv.s.mean	17	0.0110418	iterative
side.texture.vis.hsv.h.mean	17	0.0216965	iterative
side.texture.vis.lab.a.std	17	0.024517	iterative
side.texture.vis.lab.a.mean	17	0.0281816	iterative
top.intensity.vis.hsv.s.histogram.v_avg.bin.05.051_063	17	0.0169628	iterative
side.texture.vis.lab.l.std	17	0.0369531	iterative
side.texture.vis.rgb.b.std	17	0.103795	iterative
side.texture.vis.rgb.r.std	17	0.017152	iterative
top.geometry.fluo.hull.points	17	0.00896304	iterative
top.geometry.vis.leaf.curvature.avg	17	0.0397216	iterative
top.intensity.fluo.hsv.v.skewness	17	0.0672877	iterative
top.texture.fluo.lab.a.mean	17	0.00837521	iterative
top.texture.fluo.hsv.v.std	17	0.05439	iterative
top.intensity.fluo.intensity.phenol.mean	17	0.124427	iterative
top.intensity.vis.hsv.normalized.v.histogram.bin.03.025_038	17	0.000744082	iterative
top.intensity.vis.hsv.h.histogram.s_avg.bin.07.076_089	17	0.00713813	iterative
top.intensity.vis.hsv.h.histogram.s_avg.bin.05.051_063	17	0.00561523	iterative
top.intensity.vis.hsv.h.histogram.s_avg.bin.04.038_051	17	0.00561996	iterative
top.intensity.vis.hsv.h.histogram.s_avg.bin.11.127_140	17	0.0279507	iterative
top.intensity.vis.hsv.h.histogram.v_avg.bin.06.063_076	17	0.0201392	iterative
top.intensity.vis.hsv.h.histogram.v_avg.bin.04.038_051	17	0.0152061	iterative
top.intensity.vis.hsv.h.histogram.v_avg.bin.07.076_089	17	0.00454314	iterative
top.intensity.vis.hsv.h.red2green	17	0.110797	iterative
top.intensity.vis.hsv.normalized.h.histogram.bin.13.153_165	17	0.0639046	iterative
top.intensity.vis.hsv.s.histogram.v_avg.bin.06.063_076	17	0.00653954	iterative
top.intensity.vis.hsv.s.histogram.v_avg.bin.11.127_140	17	0.00781459	iterative
top.texture.vis.hsv.s.mean	17	0.00913457	iterative
top.intensity.vis.hsv.s.stddev	17	0.0104225	iterative
top.intensity.vis.hsv.v.histogram.s_avg.bin.07.076_089	17	0.0150719	iterative
top.intensity.vis.hsv.v.histogram.s_avg.bin.06.063_076	17	0.0141056	iterative
top.texture.vis.lab.b.mean	17	0.0177442	iterative
top.intensity.vis.lab.a.skewness	17	0.00302336	iterative
top.texture.fluo.hsv.s.mean	17	0.00465534	iterative
top.texture.fluo.lab.a.std	17	0.056315	iterative
top.texture.vis.lab.l.std	17	0.0162826	iterative
top.texture.fluo.xyz.y.std	17	0.0568786	iterative
top.texture.fluo.xyz.x.mean	17	0.0160317	iterative
top.texture.fluo.rgb.g.std	17	0.094191	iterative
top.texture.vis.xyz.z.mean	17	0.0147145	iterative
top.texture.fluo.lab.l.std	17	0.0592225	iterative
top.texture.fluo.rgb.g.mean	17	0.120545	iterative
top.intensity.vis.hsv.normalized.v.histogram.bin.07.076_089	18	0.00307386	iterative
side.geometry.vis.hull.points	18	0.0129424	iterative
top.intensity.vis.hsv.h.skewness	18	0.0284605	iterative
side.geometry.vis.leaf.curvature.avg	18	0.0350786	iterative
side.texture.fluo.hsv.h.std	18	0.00218623	iterative
side.texture.fluo.lab.b.std	18	0.0454279	iterative
side.texture.fluo.lab.a.std	18	0.0430598	iterative
side.texture.fluo.lab.l.std	18	0.0365846	iterative
side.texture.vis.lab.b.mean	18	0.00687305	iterative
side.texture.vis.hsv.s.mean	18	0.00799391	iterative
side.texture.vis.hsv.h.mean	18	0.0179826	iterative
side.texture.vis.lab.a.std	18	0.00185515	iterative
side.texture.vis.lab.a.mean	18	0.0356813	iterative
top.intensity.vis.hsv.s.histogram.v_avg.bin.05.051_063	18	0.00278034	iterative
side.texture.vis.lab.l.std	18	0.0108256	iterative
side.texture.vis.rgb.b.std	18	0.0762317	iterative
side.texture.vis.rgb.r.std	18	0.00510433	iterative
top.geometry.fluo.hull.points	18	0.00881738	iterative
top.geometry.vis.leaf.curvature.avg	18	0.0295647	iterative
top.intensity.fluo.hsv.v.skewness	18	0.0311982	iterative
top.texture.fluo.lab.a.mean	18	0.00769035	iterative
top.texture.fluo.hsv.v.std	18	0.0224286	iterative
top.intensity.fluo.intensity.phenol.mean	18	0.0764597	iterative
top.intensity.vis.hsv.normalized.v.histogram.bin.03.025_038	18	0.000879866	iterative
top.intensity.vis.hsv.h.histogram.s_avg.bin.07.076_089	18	0.0086702	iterative
top.intensity.vis.hsv.h.histogram.s_avg.bin.05.051_063	18	0.00607127	iterative
top.intensity.vis.hsv.h.histogram.s_avg.bin.04.038_051	18	0.00545387	iterative
top.intensity.vis.hsv.h.histogram.s_avg.bin.11.127_140	18	0.0176883	iterative
top.intensity.vis.hsv.h.histogram.v_avg.bin.06.063_076	18	0.025863	iterative
top.intensity.vis.hsv.h.histogram.v_avg.bin.04.038_051	18	0.00648865	iterative
top.intensity.vis.hsv.h.histogram.v_avg.bin.07.076_089	18	0.016587	iterative
top.intensity.vis.hsv.h.red2green	18	0.0980716	iterative
top.intensity.vis.hsv.normalized.h.histogram.bin.13.153_165	18	0.0375677	iterative
top.intensity.vis.hsv.s.histogram.v_avg.bin.06.063_076	18	0.00613588	iterative
top.intensity.vis.hsv.s.histogram.v_avg.bin.11.127_140	18	0.0131464	iterative
top.texture.vis.hsv.s.mean	18	0.00925043	iterative
top.intensity.vis.hsv.s.stddev	18	0.0166273	iterative
top.intensity.vis.hsv.v.histogram.s_avg.bin.07.076_089	18	0.00472869	iterative
top.intensity.vis.hsv.v.histogram.s_avg.bin.06.063_076	18	0.0134197	iterative
top.texture.vis.lab.b.mean	18	0.0164413	iterative
top.intensity.vis.lab.a.skewness	18	0.00468534	iterative
top.texture.fluo.hsv.s.mean	18	0.00329617	iterative
top.texture.fluo.lab.a.std	18	0.021515	iterative
top.texture.vis.lab.l.std	18	0.00602516	iterative
top.texture.fluo.xyz.y.std	18	0.0297144	iterative
top.texture.fluo.xyz.x.mean	18	0.0124828	iterative
top.texture.fluo.rgb.g.std	18	0.0488302	iterative
top.texture.vis.xyz.z.mean	18	0.0197787	iterative
top.texture.fluo.lab.l.std	18	0.0246232	iterative
top.texture.fluo.rgb.g.mean	18	0.0800117	iterative
top.intensity.vis.hsv.normalized.v.histogram.bin.07.076_089	19	0.00519954	iterative
side.geometry.vis.hull.points	19	0.0107314	iterative
top.intensity.vis.hsv.h.skewness	19	0.0154503	iterative
side.geometry.vis.leaf.curvature.avg	19	0.0234832	iterative
side.texture.fluo.hsv.h.std	19	0.00342701	iterative
side.texture.fluo.lab.b.std	19	0.0456451	iterative
side.texture.fluo.lab.a.std	19	0.0393251	iterative
side.texture.fluo.lab.l.std	19	0.0354857	iterative
side.texture.vis.lab.b.mean	19	0.00652917	iterative
side.texture.vis.hsv.s.mean	19	0.00610627	iterative
side.texture.vis.hsv.h.mean	19	0.02194	iterative
side.texture.vis.lab.a.std	19	0.00600604	iterative
side.texture.vis.lab.a.mean	19	0.0221214	iterative
top.intensity.vis.hsv.s.histogram.v_avg.bin.05.051_063	19	0.00690646	iterative
side.texture.vis.lab.l.std	19	0.00238895	iterative
side.texture.vis.rgb.b.std	19	0.026196	iterative
side.texture.vis.rgb.r.std	19	0.00316991	iterative
top.geometry.fluo.hull.points	19	0.00366951	iterative
top.geometry.vis.leaf.curvature.avg	19	0.0120099	iterative
top.intensity.fluo.hsv.v.skewness	19	0.0209554	iterative
top.texture.fluo.lab.a.mean	19	0.00821945	iterative
top.texture.fluo.hsv.v.std	19	0.0113818	iterative
top.intensity.fluo.intensity.phenol.mean	19	0.0180873	iterative
top.intensity.vis.hsv.normalized.v.histogram.bin.03.025_038	19	0.00107685	iterative
top.intensity.vis.hsv.h.histogram.s_avg.bin.07.076_089	19	0.00541572	iterative
top.intensity.vis.hsv.h.histogram.s_avg.bin.05.051_063	19	0.00817596	iterative
top.intensity.vis.hsv.h.histogram.s_avg.bin.04.038_051	19	0.00435398	iterative
top.intensity.vis.hsv.h.histogram.s_avg.bin.11.127_140	19	0.0156594	iterative
top.intensity.vis.hsv.h.histogram.v_avg.bin.06.063_076	19	0.021322	iterative
top.intensity.vis.hsv.h.histogram.v_avg.bin.04.038_051	19	0.0281799	iterative
top.intensity.vis.hsv.h.histogram.v_avg.bin.07.076_089	19	0.0280105	iterative
top.intensity.vis.hsv.h.red2green	19	0.101014	iterative
top.intensity.vis.hsv.normalized.h.histogram.bin.13.153_165	19	0.0187063	iterative
top.intensity.vis.hsv.s.histogram.v_avg.bin.06.063_076	19	0.0137175	iterative
top.intensity.vis.hsv.s.histogram.v_avg.bin.11.127_140	19	0.0131	iterative
top.texture.vis.hsv.s.mean	19	0.0127795	iterative
top.intensity.vis.hsv.s.stddev	19	0.00919909	iterative
top.intensity.vis.hsv.v.histogram.s_avg.bin.07.076_089	19	0.00689178	iterative
top.intensity.vis.hsv.v.histogram.s_avg.bin.06.063_076	19	0.0169748	iterative
top.texture.vis.lab.b.mean	19	0.017899	iterative
top.intensity.vis.lab.a.skewness	19	0.0023768	iterative
top.texture.fluo.hsv.s.mean	19	0.00793282	iterative
top.texture.fluo.lab.a.std	19	0.0101667	iterative
top.texture.vis.lab.l.std	19	0.0211406	iterative
top.texture.fluo.xyz.y.std	19	0.0176169	iterative
top.texture.fluo.xyz.x.mean	19	0.0136128	iterative
top.texture.fluo.rgb.g.std	19	0.0215189	iterative
top.texture.vis.xyz.z.mean	19	0.0330944	iterative
top.texture.fluo.lab.l.std	19	0.0120346	iterative
top.texture.fluo.rgb.g.mean	19	0.0213861	iterative
top.intensity.vis.hsv.normalized.v.histogram.bin.07.076_089	22	0.00716437	iterative
side.geometry.vis.hull.points	22	0.0100801	iterative
top.intensity.vis.hsv.h.skewness	22	0.00816325	iterative
side.geometry.vis.leaf.curvature.avg	22	0.00893864	iterative
side.texture.fluo.hsv.h.std	22	0.0074756	iterative
side.texture.fluo.lab.b.std	22	0.0146418	iterative
side.texture.fluo.lab.a.std	22	0.00883308	iterative
side.texture.fluo.lab.l.std	22	0.0101341	iterative
side.texture.vis.lab.b.mean	22	0.00391813	iterative
side.texture.vis.hsv.s.mean	22	0.00836078	iterative
side.texture.vis.hsv.h.mean	22	0.027129	iterative
side.texture.vis.lab.a.std	22	0.012405	iterative
side.texture.vis.lab.a.mean	22	0.00703282	iterative
top.intensity.vis.hsv.s.histogram.v_avg.bin.05.051_063	22	0.0303148	iterative
side.texture.vis.lab.l.std	22	0.0121672	iterative
side.texture.vis.rgb.b.std	22	0.0136478	iterative
side.texture.vis.rgb.r.std	22	0.0158771	iterative
top.geometry.fluo.hull.points	22	0.0118463	iterative
top.geometry.vis.leaf.curvature.avg	22	0.00197265	iterative
top.intensity.fluo.hsv.v.skewness	22	0.0114863	iterative
top.texture.fluo.lab.a.mean	22	0.00869312	iterative
top.texture.fluo.hsv.v.std	22	0.0092451	iterative
top.intensity.fluo.intensity.phenol.mean	22	0.0143893	iterative
top.intensity.vis.hsv.normalized.v.histogram.bin.03.025_038	22	0.00116652	iterative
top.intensity.vis.hsv.h.histogram.s_avg.bin.07.076_089	22	0.00666219	iterative
top.intensity.vis.hsv.h.histogram.s_avg.bin.05.051_063	22	0.0114319	iterative
top.intensity.vis.hsv.h.histogram.s_avg.bin.04.038_051	22	0.00777237	iterative
top.intensity.vis.hsv.h.histogram.s_avg.bin.11.127_140	22	0.00474636	iterative
top.intensity.vis.hsv.h.histogram.v_avg.bin.06.063_076	22	0.0071978	iterative
top.intensity.vis.hsv.h.histogram.v_avg.bin.04.038_051	22	0.03479	iterative
top.intensity.vis.hsv.h.histogram.v_avg.bin.07.076_089	22	0.0188059	iterative
top.intensity.vis.hsv.h.red2green	22	0.0768581	iterative
top.intensity.vis.hsv.normalized.h.histogram.bin.13.153_165	22	0.0111646	iterative
top.intensity.vis.hsv.s.histogram.v_avg.bin.06.063_076	22	0.0101342	iterative
top.intensity.vis.hsv.s.histogram.v_avg.bin.11.127_140	22	0.0083735	iterative
top.texture.vis.hsv.s.mean	22	0.0132352	iterative
top.intensity.vis.hsv.s.stddev	22	0.00953455	iterative
top.intensity.vis.hsv.v.histogram.s_avg.bin.07.076_089	22	0.00820898	iterative
top.intensity.vis.hsv.v.histogram.s_avg.bin.06.063_076	22	0.013164	iterative
top.texture.vis.lab.b.mean	22	0.0106006	iterative
top.intensity.vis.lab.a.skewness	22	0.00258797	iterative
top.texture.fluo.hsv.s.mean	22	0.00319572	iterative
top.texture.fluo.lab.a.std	22	0.00835367	iterative
top.texture.vis.lab.l.std	22	0.0394619	iterative
top.texture.fluo.xyz.y.std	22	0.013649	iterative
top.texture.fluo.xyz.x.mean	22	0.0132636	iterative
top.texture.fluo.rgb.g.std	22	0.00271309	iterative
top.texture.vis.xyz.z.mean	22	0.0116167	iterative
top.texture.fluo.lab.l.std	22	0.00880099	iterative
top.texture.fluo.rgb.g.mean	22	0.0100438	iterative
top.intensity.vis.hsv.normalized.v.histogram.bin.07.076_089	23	0.00251934	iterative
side.geometry.vis.hull.points	23	0.0119077	iterative
top.intensity.vis.hsv.h.skewness	23	0.00961747	iterative
side.geometry.vis.leaf.curvature.avg	23	0.0177137	iterative
side.texture.fluo.hsv.h.std	23	0.00356227	iterative
side.texture.fluo.lab.b.std	23	0.008217	iterative
side.texture.fluo.lab.a.std	23	0.00620563	iterative
side.texture.fluo.lab.l.std	23	0.007205	iterative
side.texture.vis.lab.b.mean	23	0.00305967	iterative
side.texture.vis.hsv.s.mean	23	0.00951885	iterative
side.texture.vis.hsv.h.mean	23	0.032461	iterative
side.texture.vis.lab.a.std	23	0.0154805	iterative
side.texture.vis.lab.a.mean	23	0.00543979	iterative
top.intensity.vis.hsv.s.histogram.v_avg.bin.05.051_063	23	0.027717	iterative
side.texture.vis.lab.l.std	23	0.0213329	iterative
side.texture.vis.rgb.b.std	23	0.0245265	iterative
side.texture.vis.rgb.r.std	23	0.0263371	iterative
top.geometry.fluo.hull.points	23	0.0118893	iterative
top.geometry.vis.leaf.curvature.avg	23	0.00237851	iterative
top.intensity.fluo.hsv.v.skewness	23	0.00762269	iterative
top.texture.fluo.lab.a.mean	23	0.00829191	iterative
top.texture.fluo.hsv.v.std	23	0.0134701	iterative
top.intensity.fluo.intensity.phenol.mean	23	0.00291474	iterative
top.intensity.vis.hsv.normalized.v.histogram.bin.03.025_038	23	0.000375364	iterative
top.intensity.vis.hsv.h.histogram.s_avg.bin.07.076_089	23	0.00966572	iterative
top.intensity.vis.hsv.h.histogram.s_avg.bin.05.051_063	23	0.0127835	iterative
top.intensity.vis.hsv.h.histogram.s_avg.bin.04.038_051	23	0.012291	iterative
top.intensity.vis.hsv.h.histogram.s_avg.bin.11.127_140	23	0.00567094	iterative
top.intensity.vis.hsv.h.histogram.v_avg.bin.06.063_076	23	0.0081081	iterative
top.intensity.vis.hsv.h.histogram.v_avg.bin.04.038_051	23	0.0234501	iterative
top.intensity.vis.hsv.h.histogram.v_avg.bin.07.076_089	23	0.0120216	iterative
top.intensity.vis.hsv.h.red2green	23	0.0579069	iterative
top.intensity.vis.hsv.normalized.h.histogram.bin.13.153_165	23	0.0232317	iterative
top.intensity.vis.hsv.s.histogram.v_avg.bin.06.063_076	23	0.0095499	iterative
top.intensity.vis.hsv.s.histogram.v_avg.bin.11.127_140	23	0.00648906	iterative
top.texture.vis.hsv.s.mean	23	0.0121458	iterative
top.intensity.vis.hsv.s.stddev	23	0.00911494	iterative
top.intensity.vis.hsv.v.histogram.s_avg.bin.07.076_089	23	0.018556	iterative
top.intensity.vis.hsv.v.histogram.s_avg.bin.06.063_076	23	0.0218896	iterative
top.texture.vis.lab.b.mean	23	0.0114648	iterative
top.intensity.vis.lab.a.skewness	23	0.00530258	iterative
top.texture.fluo.hsv.s.mean	23	0.00632755	iterative
top.texture.fluo.lab.a.std	23	0.0151014	iterative
top.texture.vis.lab.l.std	23	0.0252681	iterative
top.texture.fluo.xyz.y.std	23	0.0122258	iterative
top.texture.fluo.xyz.x.mean	23	0.0152532	iterative
top.texture.fluo.rgb.g.std	23	0.00161652	iterative
top.texture.vis.xyz.z.mean	23	0.00826076	iterative
top.texture.fluo.lab.l.std	23	0.0123459	iterative
top.texture.fluo.rgb.g.mean	23	0.00414077	iterative
top.intensity.vis.hsv.normalized.v.histogram.bin.07.076_089	24	0.00200724	iterative
side.geometry.vis.hull.points	24	0.0128889	iterative
top.intensity.vis.hsv.h.skewness	24	0.00916701	iterative
side.geometry.vis.leaf.curvature.avg	24	0.0275828	iterative
side.texture.fluo.hsv.h.std	24	0.0034695	iterative
side.texture.fluo.lab.b.std	24	0.00753979	iterative
side.texture.fluo.lab.a.std	24	0.00582838	iterative
side.texture.fluo.lab.l.std	24	0.00681065	iterative
side.texture.vis.lab.b.mean	24	0.00635747	iterative
side.texture.vis.hsv.s.mean	24	0.00599374	iterative
side.texture.vis.hsv.h.mean	24	0.0374263	iterative
side.texture.vis.lab.a.std	24	0.00938482	iterative
side.texture.vis.lab.a.mean	24	0.0164321	iterative
top.intensity.vis.hsv.s.histogram.v_avg.bin.05.051_063	24	0.0349784	iterative
side.texture.vis.lab.l.std	24	0.0235199	iterative
side.texture.vis.rgb.b.std	24	0.0451739	iterative
side.texture.vis.rgb.r.std	24	0.0244491	iterative
top.geometry.fluo.hull.points	24	0.0122732	iterative
top.geometry.vis.leaf.curvature.avg	24	0.00671409	iterative
top.intensity.fluo.hsv.v.skewness	24	0.0128128	iterative
top.texture.fluo.lab.a.mean	24	0.00485313	iterative
top.texture.fluo.hsv.v.std	24	0.0231312	iterative
top.intensity.fluo.intensity.phenol.mean	24	0.00632244	iterative
top.intensity.vis.hsv.normalized.v.histogram.bin.03.025_038	24	0.000169644	iterative
top.intensity.vis.hsv.h.histogram.s_avg.bin.07.076_089	24	0.0102638	iterative
top.intensity.vis.hsv.h.histogram.s_avg.bin.05.051_063	24	0.0195598	iterative
top.intensity.vis.hsv.h.histogram.s_avg.bin.04.038_051	24	0.0215273	iterative
top.intensity.vis.hsv.h.histogram.s_avg.bin.11.127_140	24	0.0131014	iterative
top.intensity.vis.hsv.h.histogram.v_avg.bin.06.063_076	24	0.00716899	iterative
top.intensity.vis.hsv.h.histogram.v_avg.bin.04.038_051	24	0.0200204	iterative
top.intensity.vis.hsv.h.histogram.v_avg.bin.07.076_089	24	0.0140628	iterative
top.intensity.vis.hsv.h.red2green	24	0.0557942	iterative
top.intensity.vis.hsv.normalized.h.histogram.bin.13.153_165	24	0.0322959	iterative
top.intensity.vis.hsv.s.histogram.v_avg.bin.06.063_076	24	0.0107524	iterative
top.intensity.vis.hsv.s.histogram.v_avg.bin.11.127_140	24	0.00567107	iterative
top.texture.vis.hsv.s.mean	24	0.0131737	iterative
top.intensity.vis.hsv.s.stddev	24	0.0115108	iterative
top.intensity.vis.hsv.v.histogram.s_avg.bin.07.076_089	24	0.0307538	iterative
top.intensity.vis.hsv.v.histogram.s_avg.bin.06.063_076	24	0.0238613	iterative
top.texture.vis.lab.b.mean	24	0.0187424	iterative
top.intensity.vis.lab.a.skewness	24	0.00466068	iterative
top.texture.fluo.hsv.s.mean	24	0.00396878	iterative
top.texture.fluo.lab.a.std	24	0.0264612	iterative
top.texture.vis.lab.l.std	24	0.0207551	iterative
top.texture.fluo.xyz.y.std	24	0.0131338	iterative
top.texture.fluo.xyz.x.mean	24	0.0145721	iterative
top.texture.fluo.rgb.g.std	24	0.00348574	iterative
top.texture.vis.xyz.z.mean	24	0.00769441	iterative
top.texture.fluo.lab.l.std	24	0.0214809	iterative
top.texture.fluo.rgb.g.mean	24	0.00412548	iterative
top.intensity.vis.hsv.normalized.v.histogram.bin.07.076_089	25	0.00144834	iterative
side.geometry.vis.hull.points	25	0.0138387	iterative
top.intensity.vis.hsv.h.skewness	25	0.00937317	iterative
side.geometry.vis.leaf.curvature.avg	25	0.0276321	iterative
side.texture.fluo.hsv.h.std	25	0.00696343	iterative
side.texture.fluo.lab.b.std	25	0.00572424	iterative
side.texture.fluo.lab.a.std	25	0.00551344	iterative
side.texture.fluo.lab.l.std	25	0.00578422	iterative
side.texture.vis.lab.b.mean	25	0.0253679	iterative
side.texture.vis.hsv.s.mean	25	0.0132339	iterative
side.texture.vis.hsv.h.mean	25	0.0327673	iterative
side.texture.vis.lab.a.std	25	0.00907295	iterative
side.texture.vis.lab.a.mean	25	0.075971	iterative
top.intensity.vis.hsv.s.histogram.v_avg.bin.05.051_063	25	0.0273988	iterative
side.texture.vis.lab.l.std	25	0.0217371	iterative
side.texture.vis.rgb.b.std	25	0.0895576	iterative
side.texture.vis.rgb.r.std	25	0.0151515	iterative
top.geometry.fluo.hull.points	25	0.0167834	iterative
top.geometry.vis.leaf.curvature.avg	25	0.017501	iterative
top.intensity.fluo.hsv.v.skewness	25	0.0173448	iterative
top.texture.fluo.lab.a.mean	25	0.00591318	iterative
top.texture.fluo.hsv.v.std	25	0.0220503	iterative
top.intensity.fluo.intensity.phenol.mean	25	0.00699555	iterative
top.intensity.vis.hsv.normalized.v.histogram.bin.03.025_038	25	9.61216e-05	iterative
top.intensity.vis.hsv.h.histogram.s_avg.bin.07.076_089	25	0.00742524	iterative
top.intensity.vis.hsv.h.histogram.s_avg.bin.05.051_063	25	0.0206428	iterative
top.intensity.vis.hsv.h.histogram.s_avg.bin.04.038_051	25	0.032427	iterative
top.intensity.vis.hsv.h.histogram.s_avg.bin.11.127_140	25	0.0141061	iterative
top.intensity.vis.hsv.h.histogram.v_avg.bin.06.063_076	25	0.0144334	iterative
top.intensity.vis.hsv.h.histogram.v_avg.bin.04.038_051	25	0.0087811	iterative
top.intensity.vis.hsv.h.histogram.v_avg.bin.07.076_089	25	0.00999669	iterative
top.intensity.vis.hsv.h.red2green	25	0.056988	iterative
top.intensity.vis.hsv.normalized.h.histogram.bin.13.153_165	25	0.0398565	iterative
top.intensity.vis.hsv.s.histogram.v_avg.bin.06.063_076	25	0.011741	iterative
top.intensity.vis.hsv.s.histogram.v_avg.bin.11.127_140	25	0.00893041	iterative
top.texture.vis.hsv.s.mean	25	0.0135098	iterative
top.intensity.vis.hsv.s.stddev	25	0.0134551	iterative
top.intensity.vis.hsv.v.histogram.s_avg.bin.07.076_089	25	0.0244292	iterative
top.intensity.vis.hsv.v.histogram.s_avg.bin.06.063_076	25	0.0283199	iterative
top.texture.vis.lab.b.mean	25	0.0170302	iterative
top.intensity.vis.lab.a.skewness	25	0.00448176	iterative
top.texture.fluo.hsv.s.mean	25	0.00350391	iterative
top.texture.fluo.lab.a.std	25	0.0278402	iterative
top.texture.vis.lab.l.std	25	0.0155036	iterative
top.texture.fluo.xyz.y.std	25	0.0122522	iterative
top.texture.fluo.xyz.x.mean	25	0.0143854	iterative
top.texture.fluo.rgb.g.std	25	0.00517125	iterative
top.texture.vis.xyz.z.mean	25	0.00861475	iterative
top.texture.fluo.lab.l.std	25	0.0203391	iterative
top.texture.fluo.rgb.g.mean	25	0.00568904	iterative
top.intensity.vis.hsv.normalized.v.histogram.bin.07.076_089	26	0.00174117	iterative
side.geometry.vis.hull.points	26	0.0137032	iterative
top.intensity.vis.hsv.h.skewness	26	0.00933403	iterative
side.geometry.vis.leaf.curvature.avg	26	0.0277324	iterative
side.texture.fluo.hsv.h.std	26	0.0381539	iterative
side.texture.fluo.lab.b.std	26	0.0113661	iterative
side.texture.fluo.lab.a.std	26	0.00710601	iterative
side.texture.fluo.lab.l.std	26	0.0122721	iterative
side.texture.vis.lab.b.mean	26	0.00782248	iterative
side.texture.vis.hsv.s.mean	26	0.0089069	iterative
side.texture.vis.hsv.h.mean	26	0.0345544	iterative
side.texture.vis.lab.a.std	26	0.00818987	iterative
side.texture.vis.lab.a.mean	26	0.0469717	iterative
top.intensity.vis.hsv.s.histogram.v_avg.bin.05.051_063	26	0.0398413	iterative
side.texture.vis.lab.l.std	26	0.0229621	iterative
side.texture.vis.rgb.b.std	26	0.0544318	iterative
side.texture.vis.rgb.r.std	26	0.0203425	iterative
top.geometry.fluo.hull.points	26	0.0312935	iterative
top.geometry.vis.leaf.curvature.avg	26	0.0149835	iterative
top.intensity.fluo.hsv.v.skewness	26	0.0190185	iterative
top.texture.fluo.lab.a.mean	26	0.00696589	iterative
top.texture.fluo.hsv.v.std	26	0.0261705	iterative
top.intensity.fluo.intensity.phenol.mean	26	0.0749283	iterative
top.intensity.vis.hsv.normalized.v.histogram.bin.03.025_038	26	0.000206886	iterative
top.intensity.vis.hsv.h.histogram.s_avg.bin.07.076_089	26	0.00998116	iterative
top.intensity.vis.hsv.h.histogram.s_avg.bin.05.051_063	26	0.0211113	iterative
top.intensity.vis.hsv.h.histogram.s_avg.bin.04.038_051	26	0.0228719	iterative
top.intensity.vis.hsv.h.histogram.s_avg.bin.11.127_140	26	0.0118641	iterative
top.intensity.vis.hsv.h.histogram.v_avg.bin.06.063_076	26	0.00671586	iterative
top.intensity.vis.hsv.h.histogram.v_avg.bin.04.038_051	26	0.0116809	iterative
top.intensity.vis.hsv.h.histogram.v_avg.bin.07.076_089	26	0.0142843	iterative
top.intensity.vis.hsv.h.red2green	26	0.0627818	iterative
top.intensity.vis.hsv.normalized.h.histogram.bin.13.153_165	26	0.0232135	iterative
top.intensity.vis.hsv.s.histogram.v_avg.bin.06.063_076	26	0.0127368	iterative
top.intensity.vis.hsv.s.histogram.v_avg.bin.11.127_140	26	0.00860742	iterative
top.texture.vis.hsv.s.mean	26	0.0129539	iterative
top.intensity.vis.hsv.s.stddev	26	0.0143345	iterative
top.intensity.vis.hsv.v.histogram.s_avg.bin.07.076_089	26	0.0153527	iterative
top.intensity.vis.hsv.v.histogram.s_avg.bin.06.063_076	26	0.0187529	iterative
top.texture.vis.lab.b.mean	26	0.0209482	iterative
top.intensity.vis.lab.a.skewness	26	0.00454312	iterative
top.texture.fluo.hsv.s.mean	26	0.00340057	iterative
top.texture.fluo.lab.a.std	26	0.026079	iterative
top.texture.vis.lab.l.std	26	0.0131257	iterative
top.texture.fluo.xyz.y.std	26	0.0173899	iterative
top.texture.fluo.xyz.x.mean	26	0.0218511	iterative
top.texture.fluo.rgb.g.std	26	0.0144556	iterative
top.texture.vis.xyz.z.mean	26	0.0107442	iterative
top.texture.fluo.lab.l.std	26	0.0248471	iterative
top.texture.fluo.rgb.g.mean	26	0.0658662	iterative
top.intensity.vis.hsv.normalized.v.histogram.bin.07.076_089	29	0.00216852	iterative
side.geometry.vis.hull.points	29	0.0209715	iterative
top.intensity.vis.hsv.h.skewness	29	0.0127407	iterative
side.geometry.vis.leaf.curvature.avg	29	0.013836	iterative
side.texture.fluo.hsv.h.std	29	0.00731425	iterative
side.texture.fluo.lab.b.std	29	0.0199008	iterative
side.texture.fluo.lab.a.std	29	0.00908248	iterative
side.texture.fluo.lab.l.std	29	0.0188754	iterative
side.texture.vis.lab.b.mean	29	0.01203	iterative
side.texture.vis.hsv.s.mean	29	0.0204234	iterative
side.texture.vis.hsv.h.mean	29	0.0290407	iterative
side.texture.vis.lab.a.std	29	0.0506503	iterative
side.texture.vis.lab.a.mean	29	0.0070245	iterative
top.intensity.vis.hsv.s.histogram.v_avg.bin.05.051_063	29	0.0302402	iterative
side.texture.vis.lab.l.std	29	0.0181812	iterative
side.texture.vis.rgb.b.std	29	0.0195657	iterative
side.texture.vis.rgb.r.std	29	0.0192613	iterative
top.geometry.fluo.hull.points	29	0.0695425	iterative
top.geometry.vis.leaf.curvature.avg	29	0.00530018	iterative
top.intensity.fluo.hsv.v.skewness	29	0.00913042	iterative
top.texture.fluo.lab.a.mean	29	0.00990696	iterative
top.texture.fluo.hsv.v.std	29	0.0283946	iterative
top.intensity.fluo.intensity.phenol.mean	29	0.131269	iterative
top.intensity.vis.hsv.normalized.v.histogram.bin.03.025_038	29	0.000206664	iterative
top.intensity.vis.hsv.h.histogram.s_avg.bin.07.076_089	29	0.0157745	iterative
top.intensity.vis.hsv.h.histogram.s_avg.bin.05.051_063	29	0.00456652	iterative
top.intensity.vis.hsv.h.histogram.s_avg.bin.04.038_051	29	0.0368106	iterative
top.intensity.vis.hsv.h.histogram.s_avg.bin.11.127_140	29	0.0201399	iterative
top.intensity.vis.hsv.h.histogram.v_avg.bin.06.063_076	29	0.0163104	iterative
top.intensity.vis.hsv.h.histogram.v_avg.bin.04.038_051	29	0.00421321	iterative
top.intensity.vis.hsv.h.histogram.v_avg.bin.07.076_089	29	0.0172122	iterative
top.intensity.vis.hsv.h.red2green	29	0.0483623	iterative
top.intensity.vis.hsv.normalized.h.histogram.bin.13.153_165	29	0.101072	iterative
top.intensity.vis.hsv.s.histogram.v_avg.bin.06.063_076	29	0.0105003	iterative
top.intensity.vis.hsv.s.histogram.v_avg.bin.11.127_140	29	0.0421817	iterative
top.texture.vis.hsv.s.mean	29	0.0154362	iterative
top.intensity.vis.hsv.s.stddev	29	0.0177348	iterative
top.intensity.vis.hsv.v.histogram.s_avg.bin.07.076_089	29	0.0439297	iterative
top.intensity.vis.hsv.v.histogram.s_avg.bin.06.063_076	29	0.0107396	iterative
top.texture.vis.lab.b.mean	29	0.0139807	iterative
top.intensity.vis.lab.a.skewness	29	0.00640178	iterative
top.texture.fluo.hsv.s.mean	29	0.00376806	iterative
top.texture.fluo.lab.a.std	29	0.028865	iterative
top.texture.vis.lab.l.std	29	0.0130479	iterative
top.texture.fluo.xyz.y.std	29	0.0205159	iterative
top.texture.fluo.xyz.x.mean	29	0.0287606	iterative
top.texture.fluo.rgb.g.std	29	0.0147254	iterative
top.texture.vis.xyz.z.mean	29	0.00611072	iterative
top.texture.fluo.lab.l.std	29	0.0260543	iterative
top.texture.fluo.rgb.g.mean	29	0.119883	iterative
top.intensity.vis.hsv.normalized.v.histogram.bin.07.076_089	30	0.00526457	iterative
side.geometry.vis.hull.points	30	0.0171845	iterative
top.intensity.vis.hsv.h.skewness	30	0.0110274	iterative
side.geometry.vis.leaf.curvature.avg	30	0.021372	iterative
side.texture.fluo.hsv.h.std	30	0.00657196	iterative
side.texture.fluo.lab.b.std	30	0.00985046	iterative
side.texture.fluo.lab.a.std	30	0.00551821	iterative
side.texture.fluo.lab.l.std	30	0.0106861	iterative
side.texture.vis.lab.b.mean	30	0.0030619	iterative
side.texture.vis.hsv.s.mean	30	0.00539051	iterative
side.texture.vis.hsv.h.mean	30	0.0250177	iterative
side.texture.vis.lab.a.std	30	0.0269095	iterative
side.texture.vis.lab.a.mean	30	0.00691432	iterative
top.intensity.vis.hsv.s.histogram.v_avg.bin.05.051_063	30	0.0307909	iterative
side.texture.vis.lab.l.std	30	0.0130399	iterative
side.texture.vis.rgb.b.std	30	0.00766743	iterative
side.texture.vis.rgb.r.std	30	0.0179636	iterative
top.geometry.fluo.hull.points	30	0.063766	iterative
top.geometry.vis.leaf.curvature.avg	30	0.0116994	iterative
top.intensity.fluo.hsv.v.skewness	30	0.0112221	iterative
top.texture.fluo.lab.a.mean	30	0.00800753	iterative
top.texture.fluo.hsv.v.std	30	0.0221664	iterative
top.intensity.fluo.intensity.phenol.mean	30	0.0541255	iterative
top.intensity.vis.hsv.normalized.v.histogram.bin.03.025_038	30	0.0011568	iterative
top.intensity.vis.hsv.h.histogram.s_avg.bin.07.076_089	30	0.00749581	iterative
top.intensity.vis.hsv.h.histogram.s_avg.bin.05.051_063	30	0.0132381	iterative
top.intensity.vis.hsv.h.histogram.s_avg.bin.04.038_051	30	0.0413839	iterative
top.intensity.vis.hsv.h.histogram.s_avg.bin.11.127_140	30	0.0180452	iterative
top.intensity.vis.hsv.h.histogram.v_avg.bin.06.063_076	30	0.00437078	iterative
top.intensity.vis.hsv.h.histogram.v_avg.bin.04.038_051	30	0.00238792	iterative
top.intensity.vis.hsv.h.histogram.v_avg.bin.07.076_089	30	0.0168311	iterative
top.intensity.vis.hsv.h.red2green	30	0.0242534	iterative
top.intensity.vis.hsv.normalized.h.histogram.bin.13.153_165	30	0.0958963	iterative
top.intensity.vis.hsv.s.histogram.v_avg.bin.06.063_076	30	0.0119906	iterative
top.intensity.vis.hsv.s.histogram.v_avg.bin.11.127_140	30	0.0186531	iterative
top.texture.vis.hsv.s.mean	30	0.0130397	iterative
top.intensity.vis.hsv.s.stddev	30	0.012251	iterative
top.intensity.vis.hsv.v.histogram.s_avg.bin.07.076_089	30	0.0196883	iterative
top.intensity.vis.hsv.v.histogram.s_avg.bin.06.063_076	30	0.0123279	iterative
top.texture.vis.lab.b.mean	30	0.0147305	iterative
top.intensity.vis.lab.a.skewness	30	0.029208	iterative
top.texture.fluo.hsv.s.mean	30	0.00366508	iterative
top.texture.fluo.lab.a.std	30	0.0187369	iterative
top.texture.vis.lab.l.std	30	0.00582407	iterative
top.texture.fluo.xyz.y.std	30	0.0199881	iterative
top.texture.fluo.xyz.x.mean	30	0.0234767	iterative
top.texture.fluo.rgb.g.std	30	0.0124995	iterative
top.texture.vis.xyz.z.mean	30	0.00364535	iterative
top.texture.fluo.lab.l.std	30	0.0211302	iterative
top.texture.fluo.rgb.g.mean	30	0.049488	iterative
top.intensity.vis.hsv.normalized.v.histogram.bin.07.076_089	31	0.00619246	iterative
side.geometry.vis.hull.points	31	0.0167103	iterative
top.intensity.vis.hsv.h.skewness	31	0.0114666	iterative
side.geometry.vis.leaf.curvature.avg	31	0.0236465	iterative
side.texture.fluo.hsv.h.std	31	0.0150461	iterative
side.texture.fluo.lab.b.std	31	0.00621832	iterative
side.texture.fluo.lab.a.std	31	0.00490516	iterative
side.texture.fluo.lab.l.std	31	0.00596019	iterative
side.texture.vis.lab.b.mean	31	0.00253729	iterative
side.texture.vis.hsv.s.mean	31	0.00451716	iterative
side.texture.vis.hsv.h.mean	31	0.0266039	iterative
side.texture.vis.lab.a.std	31	0.01543	iterative
side.texture.vis.lab.a.mean	31	0.00800637	iterative
top.intensity.vis.hsv.s.histogram.v_avg.bin.05.051_063	31	0.028083	iterative
side.texture.vis.lab.l.std	31	0.00942118	iterative
side.texture.vis.rgb.b.std	31	0.00603071	iterative
side.texture.vis.rgb.r.std	31	0.0135944	iterative
top.geometry.fluo.hull.points	31	0.0468036	iterative
top.geometry.vis.leaf.curvature.avg	31	0.00902434	iterative
top.intensity.fluo.hsv.v.skewness	31	0.0133159	iterative
top.texture.fluo.lab.a.mean	31	0.00660689	iterative
top.texture.fluo.hsv.v.std	31	0.0123905	iterative
top.intensity.fluo.intensity.phenol.mean	31	0.0359786	iterative
top.intensity.vis.hsv.normalized.v.histogram.bin.03.025_038	31	0.0017568	iterative
top.intensity.vis.hsv.h.histogram.s_avg.bin.07.076_089	31	0.00840965	iterative
top.intensity.vis.hsv.h.histogram.s_avg.bin.05.051_063	31	0.0172209	iterative
top.intensity.vis.hsv.h.histogram.s_avg.bin.04.038_051	31	0.0475799	iterative
top.intensity.vis.hsv.h.histogram.s_avg.bin.11.127_140	31	0.0246029	iterative
top.intensity.vis.hsv.h.histogram.v_avg.bin.06.063_076	31	0.00339999	iterative
top.intensity.vis.hsv.h.histogram.v_avg.bin.04.038_051	31	0.0024499	iterative
top.intensity.vis.hsv.h.histogram.v_avg.bin.07.076_089	31	0.0186855	iterative
top.intensity.vis.hsv.h.red2green	31	0.0240316	iterative
top.intensity.vis.hsv.normalized.h.histogram.bin.13.153_165	31	0.0695425	iterative
top.intensity.vis.hsv.s.histogram.v_avg.bin.06.063_076	31	0.01166	iterative
top.intensity.vis.hsv.s.histogram.v_avg.bin.11.127_140	31	0.0115463	iterative
top.texture.vis.hsv.s.mean	31	0.0128898	iterative
top.intensity.vis.hsv.s.stddev	31	0.0127564	iterative
top.intensity.vis.hsv.v.histogram.s_avg.bin.07.076_089	31	0.0123648	iterative
top.intensity.vis.hsv.v.histogram.s_avg.bin.06.063_076	31	0.0123527	iterative
top.texture.vis.lab.b.mean	31	0.0150828	iterative
top.intensity.vis.lab.a.skewness	31	0.0196806	iterative
top.texture.fluo.hsv.s.mean	31	0.00940532	iterative
top.texture.fluo.lab.a.std	31	0.0102047	iterative
top.texture.vis.lab.l.std	31	0.00469951	iterative
top.texture.fluo.xyz.y.std	31	0.0125277	iterative
top.texture.fluo.xyz.x.mean	31	0.0173396	iterative
top.texture.fluo.rgb.g.std	31	0.00913464	iterative
top.texture.vis.xyz.z.mean	31	0.00423004	iterative
top.texture.fluo.lab.l.std	31	0.0117047	iterative
top.texture.fluo.rgb.g.mean	31	0.0335543	iterative
top.intensity.vis.hsv.normalized.v.histogram.bin.07.076_089	32	0.00720128	iterative
side.geometry.vis.hull.points	32	0.0148708	iterative
top.intensity.vis.hsv.h.skewness	32	0.0100529	iterative
side.geometry.vis.leaf.curvature.avg	32	0.0194255	iterative
side.texture.fluo.hsv.h.std	32	0.0119514	iterative
side.texture.fluo.lab.b.std	32	0.00963416	iterative
side.texture.fluo.lab.a.std	32	0.00577571	iterative
side.texture.fluo.lab.l.std	32	0.00903854	iterative
side.texture.vis.lab.b.mean	32	0.00287034	iterative
side.texture.vis.hsv.s.mean	32	0.0064605	iterative
side.texture.vis.hsv.h.mean	32	0.0337868	iterative
side.texture.vis.lab.a.std	32	0.0199048	iterative
side.texture.vis.lab.a.mean	32	0.00700104	iterative
top.intensity.vis.hsv.s.histogram.v_avg.bin.05.051_063	32	0.0224963	iterative
side.texture.vis.lab.l.std	32	0.00946123	iterative
side.texture.vis.rgb.b.std	32	0.00550966	iterative
side.texture.vis.rgb.r.std	32	0.0158783	iterative
top.geometry.fluo.hull.points	32	0.0486146	iterative
top.geometry.vis.leaf.curvature.avg	32	0.0185917	iterative
top.intensity.fluo.hsv.v.skewness	32	0.0126637	iterative
top.texture.fluo.lab.a.mean	32	0.00876127	iterative
top.texture.fluo.hsv.v.std	32	0.0153325	iterative
top.intensity.fluo.intensity.phenol.mean	32	0.0395583	iterative
top.intensity.vis.hsv.normalized.v.histogram.bin.03.025_038	32	0.00243991	iterative
top.intensity.vis.hsv.h.histogram.s_avg.bin.07.076_089	32	0.00753519	iterative
top.intensity.vis.hsv.h.histogram.s_avg.bin.05.051_063	32	0.0140607	iterative
top.intensity.vis.hsv.h.histogram.s_avg.bin.04.038_051	32	0.0473696	iterative
top.intensity.vis.hsv.h.histogram.s_avg.bin.11.127_140	32	0.0269949	iterative
top.intensity.vis.hsv.h.histogram.v_avg.bin.06.063_076	32	0.00299063	iterative
top.intensity.vis.hsv.h.histogram.v_avg.bin.04.038_051	32	0.00289637	iterative
top.intensity.vis.hsv.h.histogram.v_avg.bin.07.076_089	32	0.0165045	iterative
top.intensity.vis.hsv.h.red2green	32	0.0260321	iterative
top.intensity.vis.hsv.normalized.h.histogram.bin.13.153_165	32	0.0471905	iterative
top.intensity.vis.hsv.s.histogram.v_avg.bin.06.063_076	32	0.0100164	iterative
top.intensity.vis.hsv.s.histogram.v_avg.bin.11.127_140	32	0.00803628	iterative
top.texture.vis.hsv.s.mean	32	0.0127695	iterative
top.intensity.vis.hsv.s.stddev	32	0.00985676	iterative
top.intensity.vis.hsv.v.histogram.s_avg.bin.07.076_089	32	0.00947943	iterative
top.intensity.vis.hsv.v.histogram.s_avg.bin.06.063_076	32	0.00993008	iterative
top.texture.vis.lab.b.mean	32	0.0155387	iterative
top.intensity.vis.lab.a.skewness	32	0.0113047	iterative
top.texture.fluo.hsv.s.mean	32	0.00289557	iterative
top.texture.fluo.lab.a.std	32	0.0120538	iterative
top.texture.vis.lab.l.std	32	0.00354415	iterative
top.texture.fluo.xyz.y.std	32	0.0156056	iterative
top.texture.fluo.xyz.x.mean	32	0.0233136	iterative
top.texture.fluo.rgb.g.std	32	0.00992279	iterative
top.texture.vis.xyz.z.mean	32	0.00382357	iterative
top.texture.fluo.lab.l.std	32	0.0142481	iterative
top.texture.fluo.rgb.g.mean	32	0.0372282	iterative
top.intensity.vis.hsv.normalized.v.histogram.bin.07.076_089	33	0.00850089	iterative
side.geometry.vis.hull.points	33	0.0142613	iterative
top.intensity.vis.hsv.h.skewness	33	0.0111934	iterative
side.geometry.vis.leaf.curvature.avg	33	0.0173819	iterative
side.texture.fluo.hsv.h.std	33	0.0114097	iterative
side.texture.fluo.lab.b.std	33	0.0127599	iterative
side.texture.fluo.lab.a.std	33	0.00913529	iterative
side.texture.fluo.lab.l.std	33	0.0130393	iterative
side.texture.vis.lab.b.mean	33	0.00725083	iterative
side.texture.vis.hsv.s.mean	33	0.00518875	iterative
side.texture.vis.hsv.h.mean	33	0.0318624	iterative
side.texture.vis.lab.a.std	33	0.00762916	iterative
side.texture.vis.lab.a.mean	33	0.0203703	iterative
top.intensity.vis.hsv.s.histogram.v_avg.bin.05.051_063	33	0.0196829	iterative
side.texture.vis.lab.l.std	33	0.00563816	iterative
side.texture.vis.rgb.b.std	33	0.00512113	iterative
side.texture.vis.rgb.r.std	33	0.00615437	iterative
top.geometry.fluo.hull.points	33	0.0421378	iterative
top.geometry.vis.leaf.curvature.avg	33	0.0112056	iterative
top.intensity.fluo.hsv.v.skewness	33	0.00782725	iterative
top.texture.fluo.lab.a.mean	33	0.0177631	iterative
top.texture.fluo.hsv.v.std	33	0.0288688	iterative
top.intensity.fluo.intensity.phenol.mean	33	0.0192728	iterative
top.intensity.vis.hsv.normalized.v.histogram.bin.03.025_038	33	0.00246512	iterative
top.intensity.vis.hsv.h.histogram.s_avg.bin.07.076_089	33	0.00681325	iterative
top.intensity.vis.hsv.h.histogram.s_avg.bin.05.051_063	33	0.0159089	iterative
top.intensity.vis.hsv.h.histogram.s_avg.bin.04.038_051	33	0.0425813	iterative
top.intensity.vis.hsv.h.histogram.s_avg.bin.11.127_140	33	0.013488	iterative
top.intensity.vis.hsv.h.histogram.v_avg.bin.06.063_076	33	0.0043323	iterative
top.intensity.vis.hsv.h.histogram.v_avg.bin.04.038_051	33	0.00335206	iterative
top.intensity.vis.hsv.h.histogram.v_avg.bin.07.076_089	33	0.0175563	iterative
top.intensity.vis.hsv.h.red2green	33	0.0344498	iterative
top.intensity.vis.hsv.normalized.h.histogram.bin.13.153_165	33	0.0124408	iterative
top.intensity.vis.hsv.s.histogram.v_avg.bin.06.063_076	33	0.00937618	iterative
top.intensity.vis.hsv.s.histogram.v_avg.bin.11.127_140	33	0.00834385	iterative
top.texture.vis.hsv.s.mean	33	0.0138312	iterative
top.intensity.vis.hsv.s.stddev	33	0.011938	iterative
top.intensity.vis.hsv.v.histogram.s_avg.bin.07.076_089	33	0.010246	iterative
top.intensity.vis.hsv.v.histogram.s_avg.bin.06.063_076	33	0.0191097	iterative
top.texture.vis.lab.b.mean	33	0.0150998	iterative
top.intensity.vis.lab.a.skewness	33	0.00505133	iterative
top.texture.fluo.hsv.s.mean	33	0.00289897	iterative
top.texture.fluo.lab.a.std	33	0.0229438	iterative
top.texture.vis.lab.l.std	33	0.00407552	iterative
top.texture.fluo.xyz.y.std	33	0.0274565	iterative
top.texture.fluo.xyz.x.mean	33	0.0353413	iterative
top.texture.fluo.rgb.g.std	33	0.0069804	iterative
top.texture.vis.xyz.z.mean	33	0.00396286	iterative
top.texture.fluo.lab.l.std	33	0.026785	iterative
[truncated: 35,501 more rows]
