# Supplementary material for: Predicting plant trait dynamics from genetic markers
Source: Nat Plants. 2025 Apr 17;11(5):1018–27. doi: 10.1038/s41477-025-01986-y (PMC12095066; doi:10.1038/s41477-025-01986-y)
Supplement: Supplementary file 12 — Accuracies of all traits at all timepoints after applying algorithm 2 to the Arabidopsis dataset. [file 41477_2025_1986_MOESM12_ESM.xlsx]

## Sheet: Sheet1
Trait	Time	Accuracy	Method
border.length..zoom.corrected.geometry.trait.based.on.fluorescence.top.view...mm.	t2	0.350214	iterative
compactness.01..geometry.trait.based.on.visible.light.top.view.	t2	0.83909	iterative
compactness.16..geometry.trait.based.on.fluorescence.top.view.	t2	0.671836	iterative
hull.centroid.x..geometry.trait.based.on.fluorescence.top.view...px.	t2	0.937766	iterative
cog.x..geometry.trait.based.on.fluorescence.top.view...px.	t2	0.935454	iterative
cog.y..geometry.trait.based.on.fluorescence.top.view...px.	t2	0.999044	iterative
leaf.count..geometry.trait.based.on.fluorescence.top.view.	t2	0.322639	iterative
hull.points..geometry.trait.based.on.fluorescence.top.view.	t2	0.672177	iterative
leaf.width.mean..zoom.corrected.geometry.trait.based.on.fluorescence.top.view...mm.	t2	0.649235	iterative
percentage.of.daily.change.of.leaf.length.sum..geometry.trait.based.on.fluorescence.top.view...percent.change.day.	t2	0.224943	iterative
cog.x..geometry.trait.based.on.visible.light.top.view...px.	t2	0.93549	iterative
hull.compactness.16..geometry.trait.based.on.fluorescence.top.view.	t2	0.725608	iterative
hull.compactness.01..geometry.trait.based.on.fluorescence.top.view.	t2	0.743184	iterative
hull.circularity..geometry.trait.based.on.fluorescence.top.view.	t2	0.806975	iterative
hull.centroid.x..geometry.trait.based.on.visible.light.top.view...px.	t2	0.938982	iterative
hull.fillgrade..geometry.trait.based.on.visible.light.top.view.....	t2	0.740148	iterative
hsv.s.skewness..color.related.trait.based.on.fluorescence.top.view.	t2	0.526552	iterative
hsv.s.mean..color.related.trait.based.on.fluorescence.top.view.	t2	0.726837	iterative
hsv.h.mean..color.related.trait.based.on.fluorescence.top.view.	t2	0.911433	iterative
intensity.chlorophyl.mean..color.related.trait.based.on.fluorescence.top.view.	t2	0.876369	iterative
lab.a.stddev..color.related.trait.based.on.fluorescence.top.view.	t2	0.763269	iterative
hsv.v.skewness..color.related.trait.based.on.fluorescence.top.view.	t2	0.73607	iterative
lab.b.stddev..color.related.trait.based.on.fluorescence.top.view.	t2	0.769703	iterative
lab.b.skewness..color.related.trait.based.on.fluorescence.top.view.	t2	0.726296	iterative
hsv.dgci.mean..color.related.trait.based.on.visible.light.top.view.	t2	0.866367	iterative
intensity.phenol.mean..color.related.trait.based.on.fluorescence.top.view.	t2	0.904429	iterative
intensity.phenol.chlorophyl.ratio..color.related.trait.based.on.fluorescence.top.view.	t2	0.85833	iterative
lab.a.mean..color.related.trait.based.on.visible.light.top.view.	t2	0.834142	iterative
hsv.v.stddev..color.related.trait.based.on.visible.light.top.view.	t2	0.771152	iterative
hsv.v.skewness..color.related.trait.based.on.visible.light.top.view.	t2	0.686195	iterative
hsv.v.mean..color.related.trait.based.on.visible.light.top.view.	t2	0.894458	iterative
hsv.s.stddev..color.related.trait.based.on.visible.light.top.view.	t2	0.768637	iterative
hsv.s.skewness..color.related.trait.based.on.visible.light.top.view.	t2	0.539758	iterative
hsv.s.mean..color.related.trait.based.on.visible.light.top.view.	t2	0.864722	iterative
lab.b.stddev..color.related.trait.based.on.visible.light.top.view.	t2	0.819089	iterative
lab.b.mean..color.related.trait.based.on.visible.light.top.view.	t2	0.857235	iterative
lab.a.stddev..color.related.trait.based.on.visible.light.top.view.	t2	0.788182	iterative
hsv.h.yellow2green..color.related.trait.based.on.visible.light.top.view.	t2	0.773925	iterative
rgb.red.mean..color.related.trait.based.on.visible.light.top.view.	t2	0.910013	iterative
rgb.blue.mean..color.related.trait.based.on.visible.light.top.view.	t2	0.899275	iterative
hsv.h.stddev..color.related.trait.based.on.visible.light.top.view.	t2	0.884644	iterative
hsv.h.skewness..color.related.trait.based.on.visible.light.top.view.	t2	0.842471	iterative
hsv.h.mean..color.related.trait.based.on.visible.light.top.view.	t2	0.816597	iterative
percentage.of.daily.change.of.area..geometry.trait.based.on.fluorescence.top.view...percent.change.day.	t2	0.284861	iterative
daily.log.change.rate.of.area..geometry.trait.based.on.fluorescence.top.view...relative.day.	t2	0.330448	iterative
border.length..zoom.corrected.geometry.trait.based.on.fluorescence.top.view...mm.	t3	0.295469	iterative
compactness.01..geometry.trait.based.on.visible.light.top.view.	t3	0.915847	iterative
compactness.16..geometry.trait.based.on.fluorescence.top.view.	t3	0.768104	iterative
hull.centroid.x..geometry.trait.based.on.fluorescence.top.view...px.	t3	0.950368	iterative
cog.x..geometry.trait.based.on.fluorescence.top.view...px.	t3	0.949601	iterative
cog.y..geometry.trait.based.on.fluorescence.top.view...px.	t3	0.999272	iterative
leaf.count..geometry.trait.based.on.fluorescence.top.view.	t3	0.37883	iterative
hull.points..geometry.trait.based.on.fluorescence.top.view.	t3	0.620749	iterative
leaf.width.mean..zoom.corrected.geometry.trait.based.on.fluorescence.top.view...mm.	t3	0.800118	iterative
percentage.of.daily.change.of.leaf.length.sum..geometry.trait.based.on.fluorescence.top.view...percent.change.day.	t3	0.527346	iterative
cog.x..geometry.trait.based.on.visible.light.top.view...px.	t3	0.948746	iterative
hull.compactness.16..geometry.trait.based.on.fluorescence.top.view.	t3	0.844659	iterative
hull.compactness.01..geometry.trait.based.on.fluorescence.top.view.	t3	0.831224	iterative
hull.circularity..geometry.trait.based.on.fluorescence.top.view.	t3	0.849353	iterative
hull.centroid.x..geometry.trait.based.on.visible.light.top.view...px.	t3	0.951308	iterative
hull.fillgrade..geometry.trait.based.on.visible.light.top.view.....	t3	0.904934	iterative
hsv.s.skewness..color.related.trait.based.on.fluorescence.top.view.	t3	0.653755	iterative
hsv.s.mean..color.related.trait.based.on.fluorescence.top.view.	t3	0.750006	iterative
hsv.h.mean..color.related.trait.based.on.fluorescence.top.view.	t3	0.941419	iterative
intensity.chlorophyl.mean..color.related.trait.based.on.fluorescence.top.view.	t3	0.923496	iterative
lab.a.stddev..color.related.trait.based.on.fluorescence.top.view.	t3	0.825777	iterative
hsv.v.skewness..color.related.trait.based.on.fluorescence.top.view.	t3	0.749629	iterative
lab.b.stddev..color.related.trait.based.on.fluorescence.top.view.	t3	0.84819	iterative
lab.b.skewness..color.related.trait.based.on.fluorescence.top.view.	t3	0.729587	iterative
hsv.dgci.mean..color.related.trait.based.on.visible.light.top.view.	t3	0.932347	iterative
intensity.phenol.mean..color.related.trait.based.on.fluorescence.top.view.	t3	0.951864	iterative
intensity.phenol.chlorophyl.ratio..color.related.trait.based.on.fluorescence.top.view.	t3	0.909332	iterative
lab.a.mean..color.related.trait.based.on.visible.light.top.view.	t3	0.895967	iterative
hsv.v.stddev..color.related.trait.based.on.visible.light.top.view.	t3	0.870115	iterative
hsv.v.skewness..color.related.trait.based.on.visible.light.top.view.	t3	0.788411	iterative
hsv.v.mean..color.related.trait.based.on.visible.light.top.view.	t3	0.945295	iterative
hsv.s.stddev..color.related.trait.based.on.visible.light.top.view.	t3	0.789105	iterative
hsv.s.skewness..color.related.trait.based.on.visible.light.top.view.	t3	0.765243	iterative
hsv.s.mean..color.related.trait.based.on.visible.light.top.view.	t3	0.92472	iterative
lab.b.stddev..color.related.trait.based.on.visible.light.top.view.	t3	0.860099	iterative
lab.b.mean..color.related.trait.based.on.visible.light.top.view.	t3	0.929505	iterative
lab.a.stddev..color.related.trait.based.on.visible.light.top.view.	t3	0.824087	iterative
hsv.h.yellow2green..color.related.trait.based.on.visible.light.top.view.	t3	0.830079	iterative
rgb.red.mean..color.related.trait.based.on.visible.light.top.view.	t3	0.952375	iterative
rgb.blue.mean..color.related.trait.based.on.visible.light.top.view.	t3	0.951581	iterative
hsv.h.stddev..color.related.trait.based.on.visible.light.top.view.	t3	0.886049	iterative
hsv.h.skewness..color.related.trait.based.on.visible.light.top.view.	t3	0.877391	iterative
hsv.h.mean..color.related.trait.based.on.visible.light.top.view.	t3	0.887765	iterative
percentage.of.daily.change.of.area..geometry.trait.based.on.fluorescence.top.view...percent.change.day.	t3	0.334889	iterative
daily.log.change.rate.of.area..geometry.trait.based.on.fluorescence.top.view...relative.day.	t3	0.258038	iterative
border.length..zoom.corrected.geometry.trait.based.on.fluorescence.top.view...mm.	t4	0.489349	iterative
compactness.01..geometry.trait.based.on.visible.light.top.view.	t4	0.906923	iterative
compactness.16..geometry.trait.based.on.fluorescence.top.view.	t4	0.83124	iterative
hull.centroid.x..geometry.trait.based.on.fluorescence.top.view...px.	t4	0.958546	iterative
cog.x..geometry.trait.based.on.fluorescence.top.view...px.	t4	0.959834	iterative
cog.y..geometry.trait.based.on.fluorescence.top.view...px.	t4	0.999445	iterative
leaf.count..geometry.trait.based.on.fluorescence.top.view.	t4	0.751081	iterative
hull.points..geometry.trait.based.on.fluorescence.top.view.	t4	0.634907	iterative
leaf.width.mean..zoom.corrected.geometry.trait.based.on.fluorescence.top.view...mm.	t4	0.769826	iterative
percentage.of.daily.change.of.leaf.length.sum..geometry.trait.based.on.fluorescence.top.view...percent.change.day.	t4	0.359236	iterative
cog.x..geometry.trait.based.on.visible.light.top.view...px.	t4	0.95986	iterative
hull.compactness.16..geometry.trait.based.on.fluorescence.top.view.	t4	0.822378	iterative
hull.compactness.01..geometry.trait.based.on.fluorescence.top.view.	t4	0.817123	iterative
hull.circularity..geometry.trait.based.on.fluorescence.top.view.	t4	0.796833	iterative
hull.centroid.x..geometry.trait.based.on.visible.light.top.view...px.	t4	0.961785	iterative
hull.fillgrade..geometry.trait.based.on.visible.light.top.view.....	t4	0.932691	iterative
hsv.s.skewness..color.related.trait.based.on.fluorescence.top.view.	t4	0.728305	iterative
hsv.s.mean..color.related.trait.based.on.fluorescence.top.view.	t4	0.745605	iterative
hsv.h.mean..color.related.trait.based.on.fluorescence.top.view.	t4	0.932786	iterative
intensity.chlorophyl.mean..color.related.trait.based.on.fluorescence.top.view.	t4	0.904562	iterative
lab.a.stddev..color.related.trait.based.on.fluorescence.top.view.	t4	0.759628	iterative
hsv.v.skewness..color.related.trait.based.on.fluorescence.top.view.	t4	0.750746	iterative
lab.b.stddev..color.related.trait.based.on.fluorescence.top.view.	t4	0.755581	iterative
lab.b.skewness..color.related.trait.based.on.fluorescence.top.view.	t4	0.769584	iterative
hsv.dgci.mean..color.related.trait.based.on.visible.light.top.view.	t4	0.954939	iterative
intensity.phenol.mean..color.related.trait.based.on.fluorescence.top.view.	t4	0.931554	iterative
intensity.phenol.chlorophyl.ratio..color.related.trait.based.on.fluorescence.top.view.	t4	0.895675	iterative
lab.a.mean..color.related.trait.based.on.visible.light.top.view.	t4	0.9196	iterative
hsv.v.stddev..color.related.trait.based.on.visible.light.top.view.	t4	0.908129	iterative
hsv.v.skewness..color.related.trait.based.on.visible.light.top.view.	t4	0.855478	iterative
hsv.v.mean..color.related.trait.based.on.visible.light.top.view.	t4	0.961155	iterative
hsv.s.stddev..color.related.trait.based.on.visible.light.top.view.	t4	0.811897	iterative
hsv.s.skewness..color.related.trait.based.on.visible.light.top.view.	t4	0.812564	iterative
hsv.s.mean..color.related.trait.based.on.visible.light.top.view.	t4	0.933823	iterative
lab.b.stddev..color.related.trait.based.on.visible.light.top.view.	t4	0.875338	iterative
lab.b.mean..color.related.trait.based.on.visible.light.top.view.	t4	0.954493	iterative
lab.a.stddev..color.related.trait.based.on.visible.light.top.view.	t4	0.886389	iterative
hsv.h.yellow2green..color.related.trait.based.on.visible.light.top.view.	t4	0.87217	iterative
rgb.red.mean..color.related.trait.based.on.visible.light.top.view.	t4	0.96825	iterative
rgb.blue.mean..color.related.trait.based.on.visible.light.top.view.	t4	0.963389	iterative
hsv.h.stddev..color.related.trait.based.on.visible.light.top.view.	t4	0.89083	iterative
hsv.h.skewness..color.related.trait.based.on.visible.light.top.view.	t4	0.920558	iterative
hsv.h.mean..color.related.trait.based.on.visible.light.top.view.	t4	0.926923	iterative
percentage.of.daily.change.of.area..geometry.trait.based.on.fluorescence.top.view...percent.change.day.	t4	0.490285	iterative
daily.log.change.rate.of.area..geometry.trait.based.on.fluorescence.top.view...relative.day.	t4	0.435848	iterative
border.length..zoom.corrected.geometry.trait.based.on.fluorescence.top.view...mm.	t5	0.709851	iterative
compactness.01..geometry.trait.based.on.visible.light.top.view.	t5	0.883269	iterative
compactness.16..geometry.trait.based.on.fluorescence.top.view.	t5	0.863469	iterative
hull.centroid.x..geometry.trait.based.on.fluorescence.top.view...px.	t5	0.947327	iterative
cog.x..geometry.trait.based.on.fluorescence.top.view...px.	t5	0.957658	iterative
cog.y..geometry.trait.based.on.fluorescence.top.view...px.	t5	0.999353	iterative
leaf.count..geometry.trait.based.on.fluorescence.top.view.	t5	0.70558	iterative
hull.points..geometry.trait.based.on.fluorescence.top.view.	t5	0.714158	iterative
leaf.width.mean..zoom.corrected.geometry.trait.based.on.fluorescence.top.view...mm.	t5	0.777831	iterative
percentage.of.daily.change.of.leaf.length.sum..geometry.trait.based.on.fluorescence.top.view...percent.change.day.	t5	0.208466	iterative
cog.x..geometry.trait.based.on.visible.light.top.view...px.	t5	0.957398	iterative
hull.compactness.16..geometry.trait.based.on.fluorescence.top.view.	t5	0.834853	iterative
hull.compactness.01..geometry.trait.based.on.fluorescence.top.view.	t5	0.808277	iterative
hull.circularity..geometry.trait.based.on.fluorescence.top.view.	t5	0.665342	iterative
hull.centroid.x..geometry.trait.based.on.visible.light.top.view...px.	t5	0.955019	iterative
hull.fillgrade..geometry.trait.based.on.visible.light.top.view.....	t5	0.930918	iterative
hsv.s.skewness..color.related.trait.based.on.fluorescence.top.view.	t5	0.688838	iterative
hsv.s.mean..color.related.trait.based.on.fluorescence.top.view.	t5	0.705377	iterative
hsv.h.mean..color.related.trait.based.on.fluorescence.top.view.	t5	0.937816	iterative
intensity.chlorophyl.mean..color.related.trait.based.on.fluorescence.top.view.	t5	0.947786	iterative
lab.a.stddev..color.related.trait.based.on.fluorescence.top.view.	t5	0.840392	iterative
hsv.v.skewness..color.related.trait.based.on.fluorescence.top.view.	t5	0.869757	iterative
lab.b.stddev..color.related.trait.based.on.fluorescence.top.view.	t5	0.823498	iterative
lab.b.skewness..color.related.trait.based.on.fluorescence.top.view.	t5	0.857622	iterative
hsv.dgci.mean..color.related.trait.based.on.visible.light.top.view.	t5	0.943518	iterative
intensity.phenol.mean..color.related.trait.based.on.fluorescence.top.view.	t5	0.961844	iterative
intensity.phenol.chlorophyl.ratio..color.related.trait.based.on.fluorescence.top.view.	t5	0.922843	iterative
lab.a.mean..color.related.trait.based.on.visible.light.top.view.	t5	0.935681	iterative
hsv.v.stddev..color.related.trait.based.on.visible.light.top.view.	t5	0.918605	iterative
hsv.v.skewness..color.related.trait.based.on.visible.light.top.view.	t5	0.894119	iterative
hsv.v.mean..color.related.trait.based.on.visible.light.top.view.	t5	0.954001	iterative
hsv.s.stddev..color.related.trait.based.on.visible.light.top.view.	t5	0.708809	iterative
hsv.s.skewness..color.related.trait.based.on.visible.light.top.view.	t5	0.816268	iterative
hsv.s.mean..color.related.trait.based.on.visible.light.top.view.	t5	0.918608	iterative
lab.b.stddev..color.related.trait.based.on.visible.light.top.view.	t5	0.882589	iterative
lab.b.mean..color.related.trait.based.on.visible.light.top.view.	t5	0.959096	iterative
lab.a.stddev..color.related.trait.based.on.visible.light.top.view.	t5	0.896183	iterative
hsv.h.yellow2green..color.related.trait.based.on.visible.light.top.view.	t5	0.808701	iterative
rgb.red.mean..color.related.trait.based.on.visible.light.top.view.	t5	0.964297	iterative
rgb.blue.mean..color.related.trait.based.on.visible.light.top.view.	t5	0.934339	iterative
hsv.h.stddev..color.related.trait.based.on.visible.light.top.view.	t5	0.835063	iterative
hsv.h.skewness..color.related.trait.based.on.visible.light.top.view.	t5	0.885704	iterative
hsv.h.mean..color.related.trait.based.on.visible.light.top.view.	t5	0.891794	iterative
percentage.of.daily.change.of.area..geometry.trait.based.on.fluorescence.top.view...percent.change.day.	t5	0.365242	iterative
daily.log.change.rate.of.area..geometry.trait.based.on.fluorescence.top.view...relative.day.	t5	0.351574	iterative
border.length..zoom.corrected.geometry.trait.based.on.fluorescence.top.view...mm.	t6	0.803044	iterative
compactness.01..geometry.trait.based.on.visible.light.top.view.	t6	0.797003	iterative
compactness.16..geometry.trait.based.on.fluorescence.top.view.	t6	0.834045	iterative
hull.centroid.x..geometry.trait.based.on.fluorescence.top.view...px.	t6	0.915709	iterative
cog.x..geometry.trait.based.on.fluorescence.top.view...px.	t6	0.92655	iterative
cog.y..geometry.trait.based.on.fluorescence.top.view...px.	t6	0.999366	iterative
leaf.count..geometry.trait.based.on.fluorescence.top.view.	t6	0.379054	iterative
hull.points..geometry.trait.based.on.fluorescence.top.view.	t6	0.691514	iterative
leaf.width.mean..zoom.corrected.geometry.trait.based.on.fluorescence.top.view...mm.	t6	0.685698	iterative
percentage.of.daily.change.of.leaf.length.sum..geometry.trait.based.on.fluorescence.top.view...percent.change.day.	t6	0.271211	iterative
cog.x..geometry.trait.based.on.visible.light.top.view...px.	t6	0.926745	iterative
hull.compactness.16..geometry.trait.based.on.fluorescence.top.view.	t6	0.791199	iterative
hull.compactness.01..geometry.trait.based.on.fluorescence.top.view.	t6	0.740997	iterative
hull.circularity..geometry.trait.based.on.fluorescence.top.view.	t6	0.576635	iterative
hull.centroid.x..geometry.trait.based.on.visible.light.top.view...px.	t6	0.922197	iterative
hull.fillgrade..geometry.trait.based.on.visible.light.top.view.....	t6	0.921632	iterative
hsv.s.skewness..color.related.trait.based.on.fluorescence.top.view.	t6	0.712084	iterative
hsv.s.mean..color.related.trait.based.on.fluorescence.top.view.	t6	0.698356	iterative
hsv.h.mean..color.related.trait.based.on.fluorescence.top.view.	t6	0.923682	iterative
intensity.chlorophyl.mean..color.related.trait.based.on.fluorescence.top.view.	t6	0.94693	iterative
lab.a.stddev..color.related.trait.based.on.fluorescence.top.view.	t6	0.800875	iterative
hsv.v.skewness..color.related.trait.based.on.fluorescence.top.view.	t6	0.808593	iterative
lab.b.stddev..color.related.trait.based.on.fluorescence.top.view.	t6	0.770797	iterative
lab.b.skewness..color.related.trait.based.on.fluorescence.top.view.	t6	0.808397	iterative
hsv.dgci.mean..color.related.trait.based.on.visible.light.top.view.	t6	0.940082	iterative
intensity.phenol.mean..color.related.trait.based.on.fluorescence.top.view.	t6	0.955741	iterative
intensity.phenol.chlorophyl.ratio..color.related.trait.based.on.fluorescence.top.view.	t6	0.899144	iterative
lab.a.mean..color.related.trait.based.on.visible.light.top.view.	t6	0.908122	iterative
hsv.v.stddev..color.related.trait.based.on.visible.light.top.view.	t6	0.897681	iterative
hsv.v.skewness..color.related.trait.based.on.visible.light.top.view.	t6	0.884083	iterative
hsv.v.mean..color.related.trait.based.on.visible.light.top.view.	t6	0.95424	iterative
hsv.s.stddev..color.related.trait.based.on.visible.light.top.view.	t6	0.758317	iterative
hsv.s.skewness..color.related.trait.based.on.visible.light.top.view.	t6	0.803934	iterative
hsv.s.mean..color.related.trait.based.on.visible.light.top.view.	t6	0.92642	iterative
lab.b.stddev..color.related.trait.based.on.visible.light.top.view.	t6	0.885624	iterative
lab.b.mean..color.related.trait.based.on.visible.light.top.view.	t6	0.958561	iterative
lab.a.stddev..color.related.trait.based.on.visible.light.top.view.	t6	0.869559	iterative
hsv.h.yellow2green..color.related.trait.based.on.visible.light.top.view.	t6	0.756698	iterative
rgb.red.mean..color.related.trait.based.on.visible.light.top.view.	t6	0.960654	iterative
rgb.blue.mean..color.related.trait.based.on.visible.light.top.view.	t6	0.927126	iterative
hsv.h.stddev..color.related.trait.based.on.visible.light.top.view.	t6	0.758887	iterative
hsv.h.skewness..color.related.trait.based.on.visible.light.top.view.	t6	0.880293	iterative
hsv.h.mean..color.related.trait.based.on.visible.light.top.view.	t6	0.899783	iterative
percentage.of.daily.change.of.area..geometry.trait.based.on.fluorescence.top.view...percent.change.day.	t6	0.396531	iterative
daily.log.change.rate.of.area..geometry.trait.based.on.fluorescence.top.view...relative.day.	t6	0.390464	iterative
border.length..zoom.corrected.geometry.trait.based.on.fluorescence.top.view...mm.	t7	0.766326	iterative
compactness.01..geometry.trait.based.on.visible.light.top.view.	t7	0.755202	iterative
compactness.16..geometry.trait.based.on.fluorescence.top.view.	t7	0.794654	iterative
hull.centroid.x..geometry.trait.based.on.fluorescence.top.view...px.	t7	0.885213	iterative
cog.x..geometry.trait.based.on.fluorescence.top.view...px.	t7	0.918652	iterative
cog.y..geometry.trait.based.on.fluorescence.top.view...px.	t7	0.999082	iterative
leaf.count..geometry.trait.based.on.fluorescence.top.view.	t7	0.189874	iterative
hull.points..geometry.trait.based.on.fluorescence.top.view.	t7	0.608234	iterative
leaf.width.mean..zoom.corrected.geometry.trait.based.on.fluorescence.top.view...mm.	t7	0.695626	iterative
percentage.of.daily.change.of.leaf.length.sum..geometry.trait.based.on.fluorescence.top.view...percent.change.day.	t7	0.268228	iterative
cog.x..geometry.trait.based.on.visible.light.top.view...px.	t7	0.919355	iterative
hull.compactness.16..geometry.trait.based.on.fluorescence.top.view.	t7	0.720464	iterative
hull.compactness.01..geometry.trait.based.on.fluorescence.top.view.	t7	0.645816	iterative
hull.circularity..geometry.trait.based.on.fluorescence.top.view.	t7	0.544694	iterative
hull.centroid.x..geometry.trait.based.on.visible.light.top.view...px.	t7	0.910048	iterative
hull.fillgrade..geometry.trait.based.on.visible.light.top.view.....	t7	0.863092	iterative
hsv.s.skewness..color.related.trait.based.on.fluorescence.top.view.	t7	0.711477	iterative
hsv.s.mean..color.related.trait.based.on.fluorescence.top.view.	t7	0.712951	iterative
hsv.h.mean..color.related.trait.based.on.fluorescence.top.view.	t7	0.933487	iterative
intensity.chlorophyl.mean..color.related.trait.based.on.fluorescence.top.view.	t7	0.95722	iterative
lab.a.stddev..color.related.trait.based.on.fluorescence.top.view.	t7	0.862048	iterative
hsv.v.skewness..color.related.trait.based.on.fluorescence.top.view.	t7	0.791897	iterative
lab.b.stddev..color.related.trait.based.on.fluorescence.top.view.	t7	0.831906	iterative
lab.b.skewness..color.related.trait.based.on.fluorescence.top.view.	t7	0.804364	iterative
hsv.dgci.mean..color.related.trait.based.on.visible.light.top.view.	t7	0.948607	iterative
intensity.phenol.mean..color.related.trait.based.on.fluorescence.top.view.	t7	0.96195	iterative
intensity.phenol.chlorophyl.ratio..color.related.trait.based.on.fluorescence.top.view.	t7	0.923067	iterative
lab.a.mean..color.related.trait.based.on.visible.light.top.view.	t7	0.897141	iterative
hsv.v.stddev..color.related.trait.based.on.visible.light.top.view.	t7	0.863624	iterative
hsv.v.skewness..color.related.trait.based.on.visible.light.top.view.	t7	0.898278	iterative
hsv.v.mean..color.related.trait.based.on.visible.light.top.view.	t7	0.948608	iterative
hsv.s.stddev..color.related.trait.based.on.visible.light.top.view.	t7	0.833376	iterative
hsv.s.skewness..color.related.trait.based.on.visible.light.top.view.	t7	0.852999	iterative
hsv.s.mean..color.related.trait.based.on.visible.light.top.view.	t7	0.908154	iterative
lab.b.stddev..color.related.trait.based.on.visible.light.top.view.	t7	0.90216	iterative
lab.b.mean..color.related.trait.based.on.visible.light.top.view.	t7	0.96006	iterative
lab.a.stddev..color.related.trait.based.on.visible.light.top.view.	t7	0.840575	iterative
hsv.h.yellow2green..color.related.trait.based.on.visible.light.top.view.	t7	0.724874	iterative
rgb.red.mean..color.related.trait.based.on.visible.light.top.view.	t7	0.953686	iterative
rgb.blue.mean..color.related.trait.based.on.visible.light.top.view.	t7	0.909878	iterative
hsv.h.stddev..color.related.trait.based.on.visible.light.top.view.	t7	0.732387	iterative
hsv.h.skewness..color.related.trait.based.on.visible.light.top.view.	t7	0.869849	iterative
hsv.h.mean..color.related.trait.based.on.visible.light.top.view.	t7	0.913621	iterative
percentage.of.daily.change.of.area..geometry.trait.based.on.fluorescence.top.view...percent.change.day.	t7	0.481641	iterative
daily.log.change.rate.of.area..geometry.trait.based.on.fluorescence.top.view...relative.day.	t7	0.462078	iterative
border.length..zoom.corrected.geometry.trait.based.on.fluorescence.top.view...mm.	t8	0.790999	iterative
compactness.01..geometry.trait.based.on.visible.light.top.view.	t8	0.79432	iterative
compactness.16..geometry.trait.based.on.fluorescence.top.view.	t8	0.829726	iterative
hull.centroid.x..geometry.trait.based.on.fluorescence.top.view...px.	t8	0.859381	iterative
cog.x..geometry.trait.based.on.fluorescence.top.view...px.	t8	0.897317	iterative
cog.y..geometry.trait.based.on.fluorescence.top.view...px.	t8	0.999056	iterative
leaf.count..geometry.trait.based.on.fluorescence.top.view.	t8	0.373051	iterative
hull.points..geometry.trait.based.on.fluorescence.top.view.	t8	0.589322	iterative
leaf.width.mean..zoom.corrected.geometry.trait.based.on.fluorescence.top.view...mm.	t8	0.713283	iterative
percentage.of.daily.change.of.leaf.length.sum..geometry.trait.based.on.fluorescence.top.view...percent.change.day.	t8	0.0653883	iterative
cog.x..geometry.trait.based.on.visible.light.top.view...px.	t8	0.896641	iterative
hull.compactness.16..geometry.trait.based.on.fluorescence.top.view.	t8	0.667568	iterative
hull.compactness.01..geometry.trait.based.on.fluorescence.top.view.	t8	0.63272	iterative
hull.circularity..geometry.trait.based.on.fluorescence.top.view.	t8	0.546573	iterative
hull.centroid.x..geometry.trait.based.on.visible.light.top.view...px.	t8	0.863642	iterative
hull.fillgrade..geometry.trait.based.on.visible.light.top.view.....	t8	0.877728	iterative
hsv.s.skewness..color.related.trait.based.on.fluorescence.top.view.	t8	0.72732	iterative
hsv.s.mean..color.related.trait.based.on.fluorescence.top.view.	t8	0.703573	iterative
hsv.h.mean..color.related.trait.based.on.fluorescence.top.view.	t8	0.900515	iterative
intensity.chlorophyl.mean..color.related.trait.based.on.fluorescence.top.view.	t8	0.929801	iterative
lab.a.stddev..color.related.trait.based.on.fluorescence.top.view.	t8	0.8519	iterative
hsv.v.skewness..color.related.trait.based.on.fluorescence.top.view.	t8	0.801824	iterative
lab.b.stddev..color.related.trait.based.on.fluorescence.top.view.	t8	0.838015	iterative
lab.b.skewness..color.related.trait.based.on.fluorescence.top.view.	t8	0.833176	iterative
hsv.dgci.mean..color.related.trait.based.on.visible.light.top.view.	t8	0.955506	iterative
intensity.phenol.mean..color.related.trait.based.on.fluorescence.top.view.	t8	0.948007	iterative
intensity.phenol.chlorophyl.ratio..color.related.trait.based.on.fluorescence.top.view.	t8	0.881739	iterative
lab.a.mean..color.related.trait.based.on.visible.light.top.view.	t8	0.905152	iterative
hsv.v.stddev..color.related.trait.based.on.visible.light.top.view.	t8	0.851527	iterative
hsv.v.skewness..color.related.trait.based.on.visible.light.top.view.	t8	0.883469	iterative
hsv.v.mean..color.related.trait.based.on.visible.light.top.view.	t8	0.932966	iterative
hsv.s.stddev..color.related.trait.based.on.visible.light.top.view.	t8	0.886681	iterative
hsv.s.skewness..color.related.trait.based.on.visible.light.top.view.	t8	0.879792	iterative
hsv.s.mean..color.related.trait.based.on.visible.light.top.view.	t8	0.909464	iterative
lab.b.stddev..color.related.trait.based.on.visible.light.top.view.	t8	0.900679	iterative
lab.b.mean..color.related.trait.based.on.visible.light.top.view.	t8	0.960225	iterative
lab.a.stddev..color.related.trait.based.on.visible.light.top.view.	t8	0.842764	iterative
hsv.h.yellow2green..color.related.trait.based.on.visible.light.top.view.	t8	0.736252	iterative
rgb.red.mean..color.related.trait.based.on.visible.light.top.view.	t8	0.945257	iterative
rgb.blue.mean..color.related.trait.based.on.visible.light.top.view.	t8	0.884335	iterative
hsv.h.stddev..color.related.trait.based.on.visible.light.top.view.	t8	0.751321	iterative
hsv.h.skewness..color.related.trait.based.on.visible.light.top.view.	t8	0.871279	iterative
hsv.h.mean..color.related.trait.based.on.visible.light.top.view.	t8	0.931294	iterative
percentage.of.daily.change.of.area..geometry.trait.based.on.fluorescence.top.view...percent.change.day.	t8	0.461995	iterative
daily.log.change.rate.of.area..geometry.trait.based.on.fluorescence.top.view...relative.day.	t8	0.415063	iterative
border.length..zoom.corrected.geometry.trait.based.on.fluorescence.top.view...mm.	t9	0.86249	iterative
compactness.01..geometry.trait.based.on.visible.light.top.view.	t9	0.791509	iterative
compactness.16..geometry.trait.based.on.fluorescence.top.view.	t9	0.87403	iterative
hull.centroid.x..geometry.trait.based.on.fluorescence.top.view...px.	t9	0.858333	iterative
cog.x..geometry.trait.based.on.fluorescence.top.view...px.	t9	0.910809	iterative
cog.y..geometry.trait.based.on.fluorescence.top.view...px.	t9	0.999349	iterative
leaf.count..geometry.trait.based.on.fluorescence.top.view.	t9	0.451692	iterative
hull.points..geometry.trait.based.on.fluorescence.top.view.	t9	0.582073	iterative
leaf.width.mean..zoom.corrected.geometry.trait.based.on.fluorescence.top.view...mm.	t9	0.747533	iterative
percentage.of.daily.change.of.leaf.length.sum..geometry.trait.based.on.fluorescence.top.view...percent.change.day.	t9	0.141985	iterative
cog.x..geometry.trait.based.on.visible.light.top.view...px.	t9	0.911561	iterative
hull.compactness.16..geometry.trait.based.on.fluorescence.top.view.	t9	0.628627	iterative
hull.compactness.01..geometry.trait.based.on.fluorescence.top.view.	t9	0.678163	iterative
hull.circularity..geometry.trait.based.on.fluorescence.top.view.	t9	0.615779	iterative
hull.centroid.x..geometry.trait.based.on.visible.light.top.view...px.	t9	0.873267	iterative
hull.fillgrade..geometry.trait.based.on.visible.light.top.view.....	t9	0.855778	iterative
hsv.s.skewness..color.related.trait.based.on.fluorescence.top.view.	t9	0.77656	iterative
hsv.s.mean..color.related.trait.based.on.fluorescence.top.view.	t9	0.771661	iterative
hsv.h.mean..color.related.trait.based.on.fluorescence.top.view.	t9	0.923604	iterative
intensity.chlorophyl.mean..color.related.trait.based.on.fluorescence.top.view.	t9	0.969387	iterative
lab.a.stddev..color.related.trait.based.on.fluorescence.top.view.	t9	0.903054	iterative
hsv.v.skewness..color.related.trait.based.on.fluorescence.top.view.	t9	0.858832	iterative
lab.b.stddev..color.related.trait.based.on.fluorescence.top.view.	t9	0.885143	iterative
lab.b.skewness..color.related.trait.based.on.fluorescence.top.view.	t9	0.86287	iterative
hsv.dgci.mean..color.related.trait.based.on.visible.light.top.view.	t9	0.959486	iterative
intensity.phenol.mean..color.related.trait.based.on.fluorescence.top.view.	t9	0.971448	iterative
intensity.phenol.chlorophyl.ratio..color.related.trait.based.on.fluorescence.top.view.	t9	0.923098	iterative
lab.a.mean..color.related.trait.based.on.visible.light.top.view.	t9	0.932751	iterative
hsv.v.stddev..color.related.trait.based.on.visible.light.top.view.	t9	0.881207	iterative
hsv.v.skewness..color.related.trait.based.on.visible.light.top.view.	t9	0.866026	iterative
hsv.v.mean..color.related.trait.based.on.visible.light.top.view.	t9	0.94242	iterative
hsv.s.stddev..color.related.trait.based.on.visible.light.top.view.	t9	0.907247	iterative
hsv.s.skewness..color.related.trait.based.on.visible.light.top.view.	t9	0.886489	iterative
hsv.s.mean..color.related.trait.based.on.visible.light.top.view.	t9	0.926114	iterative
lab.b.stddev..color.related.trait.based.on.visible.light.top.view.	t9	0.918316	iterative
lab.b.mean..color.related.trait.based.on.visible.light.top.view.	t9	0.964988	iterative
lab.a.stddev..color.related.trait.based.on.visible.light.top.view.	t9	0.884249	iterative
hsv.h.yellow2green..color.related.trait.based.on.visible.light.top.view.	t9	0.833994	iterative
rgb.red.mean..color.related.trait.based.on.visible.light.top.view.	t9	0.951932	iterative
rgb.blue.mean..color.related.trait.based.on.visible.light.top.view.	t9	0.906688	iterative
hsv.h.stddev..color.related.trait.based.on.visible.light.top.view.	t9	0.858337	iterative
hsv.h.skewness..color.related.trait.based.on.visible.light.top.view.	t9	0.871021	iterative
hsv.h.mean..color.related.trait.based.on.visible.light.top.view.	t9	0.935889	iterative
percentage.of.daily.change.of.area..geometry.trait.based.on.fluorescence.top.view...percent.change.day.	t9	0.464483	iterative
daily.log.change.rate.of.area..geometry.trait.based.on.fluorescence.top.view...relative.day.	t9	0.431406	iterative
border.length..zoom.corrected.geometry.trait.based.on.fluorescence.top.view...mm.	t10	0.909767	iterative
compactness.01..geometry.trait.based.on.visible.light.top.view.	t10	0.821319	iterative
compactness.16..geometry.trait.based.on.fluorescence.top.view.	t10	0.908547	iterative
hull.centroid.x..geometry.trait.based.on.fluorescence.top.view...px.	t10	0.857076	iterative
cog.x..geometry.trait.based.on.fluorescence.top.view...px.	t10	0.913191	iterative
cog.y..geometry.trait.based.on.fluorescence.top.view...px.	t10	0.999366	iterative
leaf.count..geometry.trait.based.on.fluorescence.top.view.	t10	0.52226	iterative
hull.points..geometry.trait.based.on.fluorescence.top.view.	t10	0.608661	iterative
leaf.width.mean..zoom.corrected.geometry.trait.based.on.fluorescence.top.view...mm.	t10	0.763098	iterative
percentage.of.daily.change.of.leaf.length.sum..geometry.trait.based.on.fluorescence.top.view...percent.change.day.	t10	0.172419	iterative
cog.x..geometry.trait.based.on.visible.light.top.view...px.	t10	0.911013	iterative
hull.compactness.16..geometry.trait.based.on.fluorescence.top.view.	t10	0.717806	iterative
hull.compactness.01..geometry.trait.based.on.fluorescence.top.view.	t10	0.721986	iterative
hull.circularity..geometry.trait.based.on.fluorescence.top.view.	t10	0.572982	iterative
hull.centroid.x..geometry.trait.based.on.visible.light.top.view...px.	t10	0.855392	iterative
hull.fillgrade..geometry.trait.based.on.visible.light.top.view.....	t10	0.815123	iterative
hsv.s.skewness..color.related.trait.based.on.fluorescence.top.view.	t10	0.793941	iterative
hsv.s.mean..color.related.trait.based.on.fluorescence.top.view.	t10	0.807483	iterative
hsv.h.mean..color.related.trait.based.on.fluorescence.top.view.	t10	0.907964	iterative
intensity.chlorophyl.mean..color.related.trait.based.on.fluorescence.top.view.	t10	0.938327	iterative
lab.a.stddev..color.related.trait.based.on.fluorescence.top.view.	t10	0.8833	iterative
hsv.v.skewness..color.related.trait.based.on.fluorescence.top.view.	t10	0.885894	iterative
lab.b.stddev..color.related.trait.based.on.fluorescence.top.view.	t10	0.865775	iterative
lab.b.skewness..color.related.trait.based.on.fluorescence.top.view.	t10	0.894058	iterative
hsv.dgci.mean..color.related.trait.based.on.visible.light.top.view.	t10	0.963763	iterative
intensity.phenol.mean..color.related.trait.based.on.fluorescence.top.view.	t10	0.952069	iterative
intensity.phenol.chlorophyl.ratio..color.related.trait.based.on.fluorescence.top.view.	t10	0.896706	iterative
lab.a.mean..color.related.trait.based.on.visible.light.top.view.	t10	0.942263	iterative
hsv.v.stddev..color.related.trait.based.on.visible.light.top.view.	t10	0.909155	iterative
hsv.v.skewness..color.related.trait.based.on.visible.light.top.view.	t10	0.887204	iterative
hsv.v.mean..color.related.trait.based.on.visible.light.top.view.	t10	0.949257	iterative
hsv.s.stddev..color.related.trait.based.on.visible.light.top.view.	t10	0.929669	iterative
hsv.s.skewness..color.related.trait.based.on.visible.light.top.view.	t10	0.923879	iterative
hsv.s.mean..color.related.trait.based.on.visible.light.top.view.	t10	0.942792	iterative
lab.b.stddev..color.related.trait.based.on.visible.light.top.view.	t10	0.948167	iterative
lab.b.mean..color.related.trait.based.on.visible.light.top.view.	t10	0.966142	iterative
lab.a.stddev..color.related.trait.based.on.visible.light.top.view.	t10	0.922078	iterative
hsv.h.yellow2green..color.related.trait.based.on.visible.light.top.view.	t10	0.845548	iterative
rgb.red.mean..color.related.trait.based.on.visible.light.top.view.	t10	0.957697	iterative
rgb.blue.mean..color.related.trait.based.on.visible.light.top.view.	t10	0.931354	iterative
hsv.h.stddev..color.related.trait.based.on.visible.light.top.view.	t10	0.906953	iterative
hsv.h.skewness..color.related.trait.based.on.visible.light.top.view.	t10	0.895783	iterative
hsv.h.mean..color.related.trait.based.on.visible.light.top.view.	t10	0.938108	iterative
percentage.of.daily.change.of.area..geometry.trait.based.on.fluorescence.top.view...percent.change.day.	t10	0.531836	iterative
daily.log.change.rate.of.area..geometry.trait.based.on.fluorescence.top.view...relative.day.	t10	0.481184	iterative
border.length..zoom.corrected.geometry.trait.based.on.fluorescence.top.view...mm.	t11	0.936396	iterative
compactness.01..geometry.trait.based.on.visible.light.top.view.	t11	0.828889	iterative
compactness.16..geometry.trait.based.on.fluorescence.top.view.	t11	0.931299	iterative
hull.centroid.x..geometry.trait.based.on.fluorescence.top.view...px.	t11	0.852404	iterative
cog.x..geometry.trait.based.on.fluorescence.top.view...px.	t11	0.924571	iterative
cog.y..geometry.trait.based.on.fluorescence.top.view...px.	t11	0.999404	iterative
leaf.count..geometry.trait.based.on.fluorescence.top.view.	t11	0.557411	iterative
hull.points..geometry.trait.based.on.fluorescence.top.view.	t11	0.718921	iterative
leaf.width.mean..zoom.corrected.geometry.trait.based.on.fluorescence.top.view...mm.	t11	0.804075	iterative
percentage.of.daily.change.of.leaf.length.sum..geometry.trait.based.on.fluorescence.top.view...percent.change.day.	t11	0.335749	iterative
cog.x..geometry.trait.based.on.visible.light.top.view...px.	t11	0.923687	iterative
hull.compactness.16..geometry.trait.based.on.fluorescence.top.view.	t11	0.796859	iterative
hull.compactness.01..geometry.trait.based.on.fluorescence.top.view.	t11	0.765642	iterative
hull.circularity..geometry.trait.based.on.fluorescence.top.view.	t11	0.555948	iterative
hull.centroid.x..geometry.trait.based.on.visible.light.top.view...px.	t11	0.840252	iterative
hull.fillgrade..geometry.trait.based.on.visible.light.top.view.....	t11	0.883733	iterative
hsv.s.skewness..color.related.trait.based.on.fluorescence.top.view.	t11	0.787577	iterative
hsv.s.mean..color.related.trait.based.on.fluorescence.top.view.	t11	0.803721	iterative
hsv.h.mean..color.related.trait.based.on.fluorescence.top.view.	t11	0.934939	iterative
intensity.chlorophyl.mean..color.related.trait.based.on.fluorescence.top.view.	t11	0.964251	iterative
lab.a.stddev..color.related.trait.based.on.fluorescence.top.view.	t11	0.923271	iterative
hsv.v.skewness..color.related.trait.based.on.fluorescence.top.view.	t11	0.849776	iterative
lab.b.stddev..color.related.trait.based.on.fluorescence.top.view.	t11	0.902691	iterative
lab.b.skewness..color.related.trait.based.on.fluorescence.top.view.	t11	0.860849	iterative
hsv.dgci.mean..color.related.trait.based.on.visible.light.top.view.	t11	0.975123	iterative
intensity.phenol.mean..color.related.trait.based.on.fluorescence.top.view.	t11	0.969678	iterative
intensity.phenol.chlorophyl.ratio..color.related.trait.based.on.fluorescence.top.view.	t11	0.937318	iterative
lab.a.mean..color.related.trait.based.on.visible.light.top.view.	t11	0.953362	iterative
hsv.v.stddev..color.related.trait.based.on.visible.light.top.view.	t11	0.922057	iterative
hsv.v.skewness..color.related.trait.based.on.visible.light.top.view.	t11	0.860023	iterative
hsv.v.mean..color.related.trait.based.on.visible.light.top.view.	t11	0.96702	iterative
hsv.s.stddev..color.related.trait.based.on.visible.light.top.view.	t11	0.95437	iterative
hsv.s.skewness..color.related.trait.based.on.visible.light.top.view.	t11	0.947168	iterative
hsv.s.mean..color.related.trait.based.on.visible.light.top.view.	t11	0.939376	iterative
lab.b.stddev..color.related.trait.based.on.visible.light.top.view.	t11	0.955286	iterative
lab.b.mean..color.related.trait.based.on.visible.light.top.view.	t11	0.976828	iterative
lab.a.stddev..color.related.trait.based.on.visible.light.top.view.	t11	0.937489	iterative
hsv.h.yellow2green..color.related.trait.based.on.visible.light.top.view.	t11	0.899785	iterative
rgb.red.mean..color.related.trait.based.on.visible.light.top.view.	t11	0.972073	iterative
rgb.blue.mean..color.related.trait.based.on.visible.light.top.view.	t11	0.93996	iterative
hsv.h.stddev..color.related.trait.based.on.visible.light.top.view.	t11	0.923728	iterative
hsv.h.skewness..color.related.trait.based.on.visible.light.top.view.	t11	0.931204	iterative
hsv.h.mean..color.related.trait.based.on.visible.light.top.view.	t11	0.957655	iterative
percentage.of.daily.change.of.area..geometry.trait.based.on.fluorescence.top.view...percent.change.day.	t11	0.546368	iterative
daily.log.change.rate.of.area..geometry.trait.based.on.fluorescence.top.view...relative.day.	t11	0.486884	iterative
border.length..zoom.corrected.geometry.trait.based.on.fluorescence.top.view...mm.	t12	0.954343	iterative
compactness.01..geometry.trait.based.on.visible.light.top.view.	t12	0.832058	iterative
compactness.16..geometry.trait.based.on.fluorescence.top.view.	t12	0.946429	iterative
hull.centroid.x..geometry.trait.based.on.fluorescence.top.view...px.	t12	0.843546	iterative
cog.x..geometry.trait.based.on.fluorescence.top.view...px.	t12	0.911493	iterative
cog.y..geometry.trait.based.on.fluorescence.top.view...px.	t12	0.999588	iterative
leaf.count..geometry.trait.based.on.fluorescence.top.view.	t12	0.682748	iterative
hull.points..geometry.trait.based.on.fluorescence.top.view.	t12	0.80335	iterative
leaf.width.mean..zoom.corrected.geometry.trait.based.on.fluorescence.top.view...mm.	t12	0.819402	iterative
percentage.of.daily.change.of.leaf.length.sum..geometry.trait.based.on.fluorescence.top.view...percent.change.day.	t12	0.30716	iterative
cog.x..geometry.trait.based.on.visible.light.top.view...px.	t12	0.909421	iterative
hull.compactness.16..geometry.trait.based.on.fluorescence.top.view.	t12	0.841664	iterative
hull.compactness.01..geometry.trait.based.on.fluorescence.top.view.	t12	0.807558	iterative
hull.circularity..geometry.trait.based.on.fluorescence.top.view.	t12	0.682827	iterative
hull.centroid.x..geometry.trait.based.on.visible.light.top.view...px.	t12	0.84132	iterative
hull.fillgrade..geometry.trait.based.on.visible.light.top.view.....	t12	0.893816	iterative
hsv.s.skewness..color.related.trait.based.on.fluorescence.top.view.	t12	0.798124	iterative
hsv.s.mean..color.related.trait.based.on.fluorescence.top.view.	t12	0.873717	iterative
hsv.h.mean..color.related.trait.based.on.fluorescence.top.view.	t12	0.933293	iterative
intensity.chlorophyl.mean..color.related.trait.based.on.fluorescence.top.view.	t12	0.949242	iterative
lab.a.stddev..color.related.trait.based.on.fluorescence.top.view.	t12	0.911788	iterative
hsv.v.skewness..color.related.trait.based.on.fluorescence.top.view.	t12	0.901545	iterative
lab.b.stddev..color.related.trait.based.on.fluorescence.top.view.	t12	0.898728	iterative
lab.b.skewness..color.related.trait.based.on.fluorescence.top.view.	t12	0.912423	iterative
hsv.dgci.mean..color.related.trait.based.on.visible.light.top.view.	t12	0.975419	iterative
intensity.phenol.mean..color.related.trait.based.on.fluorescence.top.view.	t12	0.961332	iterative
intensity.phenol.chlorophyl.ratio..color.related.trait.based.on.fluorescence.top.view.	t12	0.919242	iterative
lab.a.mean..color.related.trait.based.on.visible.light.top.view.	t12	0.960033	iterative
hsv.v.stddev..color.related.trait.based.on.visible.light.top.view.	t12	0.924656	iterative
hsv.v.skewness..color.related.trait.based.on.visible.light.top.view.	t12	0.933427	iterative
hsv.v.mean..color.related.trait.based.on.visible.light.top.view.	t12	0.974094	iterative
hsv.s.stddev..color.related.trait.based.on.visible.light.top.view.	t12	0.960097	iterative
hsv.s.skewness..color.related.trait.based.on.visible.light.top.view.	t12	0.965751	iterative
hsv.s.mean..color.related.trait.based.on.visible.light.top.view.	t12	0.967264	iterative
lab.b.stddev..color.related.trait.based.on.visible.light.top.view.	t12	0.966909	iterative
lab.b.mean..color.related.trait.based.on.visible.light.top.view.	t12	0.981921	iterative
lab.a.stddev..color.related.trait.based.on.visible.light.top.view.	t12	0.94464	iterative
hsv.h.yellow2green..color.related.trait.based.on.visible.light.top.view.	t12	0.91656	iterative
rgb.red.mean..color.related.trait.based.on.visible.light.top.view.	t12	0.975843	iterative
rgb.blue.mean..color.related.trait.based.on.visible.light.top.view.	t12	0.955868	iterative
hsv.h.stddev..color.related.trait.based.on.visible.light.top.view.	t12	0.935247	iterative
hsv.h.skewness..color.related.trait.based.on.visible.light.top.view.	t12	0.947918	iterative
hsv.h.mean..color.related.trait.based.on.visible.light.top.view.	t12	0.954565	iterative
percentage.of.daily.change.of.area..geometry.trait.based.on.fluorescence.top.view...percent.change.day.	t12	0.600632	iterative
daily.log.change.rate.of.area..geometry.trait.based.on.fluorescence.top.view...relative.day.	t12	0.577019	iterative
border.length..zoom.corrected.geometry.trait.based.on.fluorescence.top.view...mm.	t13	0.943295	iterative
compactness.01..geometry.trait.based.on.visible.light.top.view.	t13	0.779588	iterative
compactness.16..geometry.trait.based.on.fluorescence.top.view.	t13	0.949272	iterative
hull.centroid.x..geometry.trait.based.on.fluorescence.top.view...px.	t13	0.807445	iterative
cog.x..geometry.trait.based.on.fluorescence.top.view...px.	t13	0.85702	iterative
cog.y..geometry.trait.based.on.fluorescence.top.view...px.	t13	0.999367	iterative
leaf.count..geometry.trait.based.on.fluorescence.top.view.	t13	0.675885	iterative
hull.points..geometry.trait.based.on.fluorescence.top.view.	t13	0.754865	iterative
leaf.width.mean..zoom.corrected.geometry.trait.based.on.fluorescence.top.view...mm.	t13	0.816869	iterative
percentage.of.daily.change.of.leaf.length.sum..geometry.trait.based.on.fluorescence.top.view...percent.change.day.	t13	0.512652	iterative
cog.x..geometry.trait.based.on.visible.light.top.view...px.	t13	0.854721	iterative
hull.compactness.16..geometry.trait.based.on.fluorescence.top.view.	t13	0.839899	iterative
hull.compactness.01..geometry.trait.based.on.fluorescence.top.view.	t13	0.784265	iterative
hull.circularity..geometry.trait.based.on.fluorescence.top.view.	t13	0.572639	iterative
hull.centroid.x..geometry.trait.based.on.visible.light.top.view...px.	t13	0.81256	iterative
hull.fillgrade..geometry.trait.based.on.visible.light.top.view.....	t13	0.905368	iterative
hsv.s.skewness..color.related.trait.based.on.fluorescence.top.view.	t13	0.814276	iterative
hsv.s.mean..color.related.trait.based.on.fluorescence.top.view.	t13	0.790978	iterative
hsv.h.mean..color.related.trait.based.on.fluorescence.top.view.	t13	0.936078	iterative
intensity.chlorophyl.mean..color.related.trait.based.on.fluorescence.top.view.	t13	0.956372	iterative
lab.a.stddev..color.related.trait.based.on.fluorescence.top.view.	t13	0.919078	iterative
hsv.v.skewness..color.related.trait.based.on.fluorescence.top.view.	t13	0.886258	iterative
lab.b.stddev..color.related.trait.based.on.fluorescence.top.view.	t13	0.90295	iterative
lab.b.skewness..color.related.trait.based.on.fluorescence.top.view.	t13	0.908571	iterative
hsv.dgci.mean..color.related.trait.based.on.visible.light.top.view.	t13	0.97068	iterative
intensity.phenol.mean..color.related.trait.based.on.fluorescence.top.view.	t13	0.955581	iterative
intensity.phenol.chlorophyl.ratio..color.related.trait.based.on.fluorescence.top.view.	t13	0.92437	iterative
lab.a.mean..color.related.trait.based.on.visible.light.top.view.	t13	0.93364	iterative
hsv.v.stddev..color.related.trait.based.on.visible.light.top.view.	t13	0.919725	iterative
hsv.v.skewness..color.related.trait.based.on.visible.light.top.view.	t13	0.880172	iterative
hsv.v.mean..color.related.trait.based.on.visible.light.top.view.	t13	0.947453	iterative
hsv.s.stddev..color.related.trait.based.on.visible.light.top.view.	t13	0.959668	iterative
hsv.s.skewness..color.related.trait.based.on.visible.light.top.view.	t13	0.963099	iterative
hsv.s.mean..color.related.trait.based.on.visible.light.top.view.	t13	0.949722	iterative
lab.b.stddev..color.related.trait.based.on.visible.light.top.view.	t13	0.960848	iterative
lab.b.mean..color.related.trait.based.on.visible.light.top.view.	t13	0.973296	iterative
lab.a.stddev..color.related.trait.based.on.visible.light.top.view.	t13	0.930336	iterative
hsv.h.yellow2green..color.related.trait.based.on.visible.light.top.view.	t13	0.914921	iterative
rgb.red.mean..color.related.trait.based.on.visible.light.top.view.	t13	0.960487	iterative
rgb.blue.mean..color.related.trait.based.on.visible.light.top.view.	t13	0.922813	iterative
hsv.h.stddev..color.related.trait.based.on.visible.light.top.view.	t13	0.889913	iterative
hsv.h.skewness..color.related.trait.based.on.visible.light.top.view.	t13	0.94293	iterative
hsv.h.mean..color.related.trait.based.on.visible.light.top.view.	t13	0.952297	iterative
percentage.of.daily.change.of.area..geometry.trait.based.on.fluorescence.top.view...percent.change.day.	t13	0.652447	iterative
daily.log.change.rate.of.area..geometry.trait.based.on.fluorescence.top.view...relative.day.	t13	0.651286	iterative
border.length..zoom.corrected.geometry.trait.based.on.fluorescence.top.view...mm.	t14	0.909336	iterative
compactness.01..geometry.trait.based.on.visible.light.top.view.	t14	0.728498	iterative
compactness.16..geometry.trait.based.on.fluorescence.top.view.	t14	0.915059	iterative
hull.centroid.x..geometry.trait.based.on.fluorescence.top.view...px.	t14	0.767996	iterative
cog.x..geometry.trait.based.on.fluorescence.top.view...px.	t14	0.763517	iterative
cog.y..geometry.trait.based.on.fluorescence.top.view...px.	t14	0.998759	iterative
leaf.count..geometry.trait.based.on.fluorescence.top.view.	t14	0.571781	iterative
hull.points..geometry.trait.based.on.fluorescence.top.view.	t14	0.693133	iterative
leaf.width.mean..zoom.corrected.geometry.trait.based.on.fluorescence.top.view...mm.	t14	0.777123	iterative
percentage.of.daily.change.of.leaf.length.sum..geometry.trait.based.on.fluorescence.top.view...percent.change.day.	t14	0.31395	iterative
cog.x..geometry.trait.based.on.visible.light.top.view...px.	t14	0.760532	iterative
hull.compactness.16..geometry.trait.based.on.fluorescence.top.view.	t14	0.793123	iterative
hull.compactness.01..geometry.trait.based.on.fluorescence.top.view.	t14	0.755227	iterative
hull.circularity..geometry.trait.based.on.fluorescence.top.view.	t14	0.538254	iterative
hull.centroid.x..geometry.trait.based.on.visible.light.top.view...px.	t14	0.752432	iterative
hull.fillgrade..geometry.trait.based.on.visible.light.top.view.....	t14	0.840512	iterative
hsv.s.skewness..color.related.trait.based.on.fluorescence.top.view.	t14	0.72757	iterative
hsv.s.mean..color.related.trait.based.on.fluorescence.top.view.	t14	0.634308	iterative
hsv.h.mean..color.related.trait.based.on.fluorescence.top.view.	t14	0.869011	iterative
intensity.chlorophyl.mean..color.related.trait.based.on.fluorescence.top.view.	t14	0.943811	iterative
lab.a.stddev..color.related.trait.based.on.fluorescence.top.view.	t14	0.867013	iterative
hsv.v.skewness..color.related.trait.based.on.fluorescence.top.view.	t14	0.800462	iterative
lab.b.stddev..color.related.trait.based.on.fluorescence.top.view.	t14	0.822003	iterative
lab.b.skewness..color.related.trait.based.on.fluorescence.top.view.	t14	0.819476	iterative
hsv.dgci.mean..color.related.trait.based.on.visible.light.top.view.	t14	0.951989	iterative
intensity.phenol.mean..color.related.trait.based.on.fluorescence.top.view.	t14	0.921932	iterative
intensity.phenol.chlorophyl.ratio..color.related.trait.based.on.fluorescence.top.view.	t14	0.837319	iterative
lab.a.mean..color.related.trait.based.on.visible.light.top.view.	t14	0.895337	iterative
hsv.v.stddev..color.related.trait.based.on.visible.light.top.view.	t14	0.897452	iterative
hsv.v.skewness..color.related.trait.based.on.visible.light.top.view.	t14	0.729163	iterative
hsv.v.mean..color.related.trait.based.on.visible.light.top.view.	t14	0.921493	iterative
hsv.s.stddev..color.related.trait.based.on.visible.light.top.view.	t14	0.91304	iterative
hsv.s.skewness..color.related.trait.based.on.visible.light.top.view.	t14	0.930698	iterative
hsv.s.mean..color.related.trait.based.on.visible.light.top.view.	t14	0.8998	iterative
lab.b.stddev..color.related.trait.based.on.visible.light.top.view.	t14	0.934203	iterative
lab.b.mean..color.related.trait.based.on.visible.light.top.view.	t14	0.957138	iterative
lab.a.stddev..color.related.trait.based.on.visible.light.top.view.	t14	0.897265	iterative
hsv.h.yellow2green..color.related.trait.based.on.visible.light.top.view.	t14	0.891463	iterative
rgb.red.mean..color.related.trait.based.on.visible.light.top.view.	t14	0.941165	iterative
rgb.blue.mean..color.related.trait.based.on.visible.light.top.view.	t14	0.876944	iterative
hsv.h.stddev..color.related.trait.based.on.visible.light.top.view.	t14	0.870853	iterative
hsv.h.skewness..color.related.trait.based.on.visible.light.top.view.	t14	0.910921	iterative
hsv.h.mean..color.related.trait.based.on.visible.light.top.view.	t14	0.928653	iterative
percentage.of.daily.change.of.area..geometry.trait.based.on.fluorescence.top.view...percent.change.day.	t14	0.558697	iterative
daily.log.change.rate.of.area..geometry.trait.based.on.fluorescence.top.view...relative.day.	t14	0.568028	iterative
border.length..zoom.corrected.geometry.trait.based.on.fluorescence.top.view...mm.	t2	0.350214	recursive
compactness.01..geometry.trait.based.on.visible.light.top.view.	t2	0.83909	recursive
compactness.16..geometry.trait.based.on.fluorescence.top.view.	t2	0.671836	recursive
hull.centroid.x..geometry.trait.based.on.fluorescence.top.view...px.	t2	0.937766	recursive
cog.x..geometry.trait.based.on.fluorescence.top.view...px.	t2	0.935454	recursive
cog.y..geometry.trait.based.on.fluorescence.top.view...px.	t2	0.999044	recursive
leaf.count..geometry.trait.based.on.fluorescence.top.view.	t2	0.322639	recursive
hull.points..geometry.trait.based.on.fluorescence.top.view.	t2	0.672177	recursive
leaf.width.mean..zoom.corrected.geometry.trait.based.on.fluorescence.top.view...mm.	t2	0.649235	recursive
percentage.of.daily.change.of.leaf.length.sum..geometry.trait.based.on.fluorescence.top.view...percent.change.day.	t2	0.224943	recursive
cog.x..geometry.trait.based.on.visible.light.top.view...px.	t2	0.93549	recursive
hull.compactness.16..geometry.trait.based.on.fluorescence.top.view.	t2	0.725608	recursive
hull.compactness.01..geometry.trait.based.on.fluorescence.top.view.	t2	0.743184	recursive
hull.circularity..geometry.trait.based.on.fluorescence.top.view.	t2	0.806975	recursive
hull.centroid.x..geometry.trait.based.on.visible.light.top.view...px.	t2	0.938982	recursive
hull.fillgrade..geometry.trait.based.on.visible.light.top.view.....	t2	0.740148	recursive
hsv.s.skewness..color.related.trait.based.on.fluorescence.top.view.	t2	0.526552	recursive
hsv.s.mean..color.related.trait.based.on.fluorescence.top.view.	t2	0.726837	recursive
hsv.h.mean..color.related.trait.based.on.fluorescence.top.view.	t2	0.911433	recursive
intensity.chlorophyl.mean..color.related.trait.based.on.fluorescence.top.view.	t2	0.876369	recursive
lab.a.stddev..color.related.trait.based.on.fluorescence.top.view.	t2	0.763269	recursive
hsv.v.skewness..color.related.trait.based.on.fluorescence.top.view.	t2	0.73607	recursive
lab.b.stddev..color.related.trait.based.on.fluorescence.top.view.	t2	0.769703	recursive
lab.b.skewness..color.related.trait.based.on.fluorescence.top.view.	t2	0.726296	recursive
hsv.dgci.mean..color.related.trait.based.on.visible.light.top.view.	t2	0.866367	recursive
intensity.phenol.mean..color.related.trait.based.on.fluorescence.top.view.	t2	0.904429	recursive
intensity.phenol.chlorophyl.ratio..color.related.trait.based.on.fluorescence.top.view.	t2	0.85833	recursive
lab.a.mean..color.related.trait.based.on.visible.light.top.view.	t2	0.834142	recursive
hsv.v.stddev..color.related.trait.based.on.visible.light.top.view.	t2	0.771152	recursive
hsv.v.skewness..color.related.trait.based.on.visible.light.top.view.	t2	0.686195	recursive
hsv.v.mean..color.related.trait.based.on.visible.light.top.view.	t2	0.894458	recursive
hsv.s.stddev..color.related.trait.based.on.visible.light.top.view.	t2	0.768637	recursive
hsv.s.skewness..color.related.trait.based.on.visible.light.top.view.	t2	0.539758	recursive
hsv.s.mean..color.related.trait.based.on.visible.light.top.view.	t2	0.864722	recursive
lab.b.stddev..color.related.trait.based.on.visible.light.top.view.	t2	0.819089	recursive
lab.b.mean..color.related.trait.based.on.visible.light.top.view.	t2	0.857235	recursive
lab.a.stddev..color.related.trait.based.on.visible.light.top.view.	t2	0.788182	recursive
hsv.h.yellow2green..color.related.trait.based.on.visible.light.top.view.	t2	0.773925	recursive
rgb.red.mean..color.related.trait.based.on.visible.light.top.view.	t2	0.910013	recursive
rgb.blue.mean..color.related.trait.based.on.visible.light.top.view.	t2	0.899275	recursive
hsv.h.stddev..color.related.trait.based.on.visible.light.top.view.	t2	0.884644	recursive
hsv.h.skewness..color.related.trait.based.on.visible.light.top.view.	t2	0.842471	recursive
hsv.h.mean..color.related.trait.based.on.visible.light.top.view.	t2	0.816597	recursive
percentage.of.daily.change.of.area..geometry.trait.based.on.fluorescence.top.view...percent.change.day.	t2	0.284861	recursive
daily.log.change.rate.of.area..geometry.trait.based.on.fluorescence.top.view...relative.day.	t2	0.330448	recursive
border.length..zoom.corrected.geometry.trait.based.on.fluorescence.top.view...mm.	t3	0.678557	recursive
compactness.01..geometry.trait.based.on.visible.light.top.view.	t3	0.914816	recursive
compactness.16..geometry.trait.based.on.fluorescence.top.view.	t3	0.836805	recursive
hull.centroid.x..geometry.trait.based.on.fluorescence.top.view...px.	t3	0.946635	recursive
cog.x..geometry.trait.based.on.fluorescence.top.view...px.	t3	0.945617	recursive
cog.y..geometry.trait.based.on.fluorescence.top.view...px.	t3	0.999478	recursive
leaf.count..geometry.trait.based.on.fluorescence.top.view.	t3	0.427501	recursive
hull.points..geometry.trait.based.on.fluorescence.top.view.	t3	0.662419	recursive
leaf.width.mean..zoom.corrected.geometry.trait.based.on.fluorescence.top.view...mm.	t3	0.797236	recursive
percentage.of.daily.change.of.leaf.length.sum..geometry.trait.based.on.fluorescence.top.view...percent.change.day.	t3	0.520022	recursive
cog.x..geometry.trait.based.on.visible.light.top.view...px.	t3	0.94474	recursive
hull.compactness.16..geometry.trait.based.on.fluorescence.top.view.	t3	0.837502	recursive
hull.compactness.01..geometry.trait.based.on.fluorescence.top.view.	t3	0.814194	recursive
hull.circularity..geometry.trait.based.on.fluorescence.top.view.	t3	0.846338	recursive
hull.centroid.x..geometry.trait.based.on.visible.light.top.view...px.	t3	0.947343	recursive
hull.fillgrade..geometry.trait.based.on.visible.light.top.view.....	t3	0.892937	recursive
hsv.s.skewness..color.related.trait.based.on.fluorescence.top.view.	t3	0.64042	recursive
hsv.s.mean..color.related.trait.based.on.fluorescence.top.view.	t3	0.751941	recursive
hsv.h.mean..color.related.trait.based.on.fluorescence.top.view.	t3	0.933021	recursive
intensity.chlorophyl.mean..color.related.trait.based.on.fluorescence.top.view.	t3	0.922035	recursive
lab.a.stddev..color.related.trait.based.on.fluorescence.top.view.	t3	0.796946	recursive
hsv.v.skewness..color.related.trait.based.on.fluorescence.top.view.	t3	0.707551	recursive
lab.b.stddev..color.related.trait.based.on.fluorescence.top.view.	t3	0.828042	recursive
lab.b.skewness..color.related.trait.based.on.fluorescence.top.view.	t3	0.686429	recursive
hsv.dgci.mean..color.related.trait.based.on.visible.light.top.view.	t3	0.926808	recursive
intensity.phenol.mean..color.related.trait.based.on.fluorescence.top.view.	t3	0.950622	recursive
intensity.phenol.chlorophyl.ratio..color.related.trait.based.on.fluorescence.top.view.	t3	0.889809	recursive
lab.a.mean..color.related.trait.based.on.visible.light.top.view.	t3	0.880472	recursive
hsv.v.stddev..color.related.trait.based.on.visible.light.top.view.	t3	0.865802	recursive
hsv.v.skewness..color.related.trait.based.on.visible.light.top.view.	t3	0.748988	recursive
hsv.v.mean..color.related.trait.based.on.visible.light.top.view.	t3	0.937615	recursive
hsv.s.stddev..color.related.trait.based.on.visible.light.top.view.	t3	0.793869	recursive
hsv.s.skewness..color.related.trait.based.on.visible.light.top.view.	t3	0.747645	recursive
hsv.s.mean..color.related.trait.based.on.visible.light.top.view.	t3	0.92248	recursive
lab.b.stddev..color.related.trait.based.on.visible.light.top.view.	t3	0.862922	recursive
lab.b.mean..color.related.trait.based.on.visible.light.top.view.	t3	0.914938	recursive
lab.a.stddev..color.related.trait.based.on.visible.light.top.view.	t3	0.832285	recursive
hsv.h.yellow2green..color.related.trait.based.on.visible.light.top.view.	t3	0.833581	recursive
rgb.red.mean..color.related.trait.based.on.visible.light.top.view.	t3	0.948909	recursive
rgb.blue.mean..color.related.trait.based.on.visible.light.top.view.	t3	0.944636	recursive
hsv.h.stddev..color.related.trait.based.on.visible.light.top.view.	t3	0.882513	recursive
hsv.h.skewness..color.related.trait.based.on.visible.light.top.view.	t3	0.880033	recursive
hsv.h.mean..color.related.trait.based.on.visible.light.top.view.	t3	0.879302	recursive
percentage.of.daily.change.of.area..geometry.trait.based.on.fluorescence.top.view...percent.change.day.	t3	0.385708	recursive
daily.log.change.rate.of.area..geometry.trait.based.on.fluorescence.top.view...relative.day.	t3	0.312118	recursive
border.length..zoom.corrected.geometry.trait.based.on.fluorescence.top.view...mm.	t4	0.78329	recursive
compactness.01..geometry.trait.based.on.visible.light.top.view.	t4	0.913038	recursive
compactness.16..geometry.trait.based.on.fluorescence.top.view.	t4	0.877259	recursive
hull.centroid.x..geometry.trait.based.on.fluorescence.top.view...px.	t4	0.942038	recursive
cog.x..geometry.trait.based.on.fluorescence.top.view...px.	t4	0.947167	recursive
cog.y..geometry.trait.based.on.fluorescence.top.view...px.	t4	0.999688	recursive
leaf.count..geometry.trait.based.on.fluorescence.top.view.	t4	0.715432	recursive
hull.points..geometry.trait.based.on.fluorescence.top.view.	t4	0.692167	recursive
leaf.width.mean..zoom.corrected.geometry.trait.based.on.fluorescence.top.view...mm.	t4	0.757558	recursive
percentage.of.daily.change.of.leaf.length.sum..geometry.trait.based.on.fluorescence.top.view...percent.change.day.	t4	0.339573	recursive
cog.x..geometry.trait.based.on.visible.light.top.view...px.	t4	0.947127	recursive
hull.compactness.16..geometry.trait.based.on.fluorescence.top.view.	t4	0.806281	recursive
hull.compactness.01..geometry.trait.based.on.fluorescence.top.view.	t4	0.81455	recursive
hull.circularity..geometry.trait.based.on.fluorescence.top.view.	t4	0.77992	recursive
hull.centroid.x..geometry.trait.based.on.visible.light.top.view...px.	t4	0.947768	recursive
hull.fillgrade..geometry.trait.based.on.visible.light.top.view.....	t4	0.912472	recursive
hsv.s.skewness..color.related.trait.based.on.fluorescence.top.view.	t4	0.684135	recursive
hsv.s.mean..color.related.trait.based.on.fluorescence.top.view.	t4	0.742727	recursive
hsv.h.mean..color.related.trait.based.on.fluorescence.top.view.	t4	0.919983	recursive
intensity.chlorophyl.mean..color.related.trait.based.on.fluorescence.top.view.	t4	0.896702	recursive
lab.a.stddev..color.related.trait.based.on.fluorescence.top.view.	t4	0.750095	recursive
hsv.v.skewness..color.related.trait.based.on.fluorescence.top.view.	t4	0.72925	recursive
lab.b.stddev..color.related.trait.based.on.fluorescence.top.view.	t4	0.746254	recursive
lab.b.skewness..color.related.trait.based.on.fluorescence.top.view.	t4	0.744729	recursive
hsv.dgci.mean..color.related.trait.based.on.visible.light.top.view.	t4	0.949128	recursive
intensity.phenol.mean..color.related.trait.based.on.fluorescence.top.view.	t4	0.92615	recursive
intensity.phenol.chlorophyl.ratio..color.related.trait.based.on.fluorescence.top.view.	t4	0.882198	recursive
lab.a.mean..color.related.trait.based.on.visible.light.top.view.	t4	0.90746	recursive
hsv.v.stddev..color.related.trait.based.on.visible.light.top.view.	t4	0.889662	recursive
hsv.v.skewness..color.related.trait.based.on.visible.light.top.view.	t4	0.805937	recursive
hsv.v.mean..color.related.trait.based.on.visible.light.top.view.	t4	0.949178	recursive
hsv.s.stddev..color.related.trait.based.on.visible.light.top.view.	t4	0.768362	recursive
hsv.s.skewness..color.related.trait.based.on.visible.light.top.view.	t4	0.76469	recursive
hsv.s.mean..color.related.trait.based.on.visible.light.top.view.	t4	0.918637	recursive
lab.b.stddev..color.related.trait.based.on.visible.light.top.view.	t4	0.848138	recursive
lab.b.mean..color.related.trait.based.on.visible.light.top.view.	t4	0.940496	recursive
lab.a.stddev..color.related.trait.based.on.visible.light.top.view.	t4	0.850157	recursive
hsv.h.yellow2green..color.related.trait.based.on.visible.light.top.view.	t4	0.837105	recursive
rgb.red.mean..color.related.trait.based.on.visible.light.top.view.	t4	0.957694	recursive
rgb.blue.mean..color.related.trait.based.on.visible.light.top.view.	t4	0.944129	recursive
hsv.h.stddev..color.related.trait.based.on.visible.light.top.view.	t4	0.876385	recursive
hsv.h.skewness..color.related.trait.based.on.visible.light.top.view.	t4	0.902445	recursive
hsv.h.mean..color.related.trait.based.on.visible.light.top.view.	t4	0.90371	recursive
percentage.of.daily.change.of.area..geometry.trait.based.on.fluorescence.top.view...percent.change.day.	t4	0.537865	recursive
daily.log.change.rate.of.area..geometry.trait.based.on.fluorescence.top.view...relative.day.	t4	0.494227	recursive
border.length..zoom.corrected.geometry.trait.based.on.fluorescence.top.view...mm.	t5	0.798591	recursive
compactness.01..geometry.trait.based.on.visible.light.top.view.	t5	0.883859	recursive
compactness.16..geometry.trait.based.on.fluorescence.top.view.	t5	0.841167	recursive
hull.centroid.x..geometry.trait.based.on.fluorescence.top.view...px.	t5	0.920278	recursive
cog.x..geometry.trait.based.on.fluorescence.top.view...px.	t5	0.934098	recursive
cog.y..geometry.trait.based.on.fluorescence.top.view...px.	t5	0.999777	recursive
leaf.count..geometry.trait.based.on.fluorescence.top.view.	t5	0.687919	recursive
hull.points..geometry.trait.based.on.fluorescence.top.view.	t5	0.674955	recursive
leaf.width.mean..zoom.corrected.geometry.trait.based.on.fluorescence.top.view...mm.	t5	0.746571	recursive
percentage.of.daily.change.of.leaf.length.sum..geometry.trait.based.on.fluorescence.top.view...percent.change.day.	t5	0.202669	recursive
cog.x..geometry.trait.based.on.visible.light.top.view...px.	t5	0.934031	recursive
hull.compactness.16..geometry.trait.based.on.fluorescence.top.view.	t5	0.800291	recursive
hull.compactness.01..geometry.trait.based.on.fluorescence.top.view.	t5	0.78926	recursive
hull.circularity..geometry.trait.based.on.fluorescence.top.view.	t5	0.636869	recursive
hull.centroid.x..geometry.trait.based.on.visible.light.top.view...px.	t5	0.930228	recursive
hull.fillgrade..geometry.trait.based.on.visible.light.top.view.....	t5	0.888749	recursive
hsv.s.skewness..color.related.trait.based.on.fluorescence.top.view.	t5	0.676547	recursive
hsv.s.mean..color.related.trait.based.on.fluorescence.top.view.	t5	0.715463	recursive
hsv.h.mean..color.related.trait.based.on.fluorescence.top.view.	t5	0.905653	recursive
intensity.chlorophyl.mean..color.related.trait.based.on.fluorescence.top.view.	t5	0.944607	recursive
lab.a.stddev..color.related.trait.based.on.fluorescence.top.view.	t5	0.80403	recursive
hsv.v.skewness..color.related.trait.based.on.fluorescence.top.view.	t5	0.859497	recursive
lab.b.stddev..color.related.trait.based.on.fluorescence.top.view.	t5	0.793214	recursive
lab.b.skewness..color.related.trait.based.on.fluorescence.top.view.	t5	0.845361	recursive
hsv.dgci.mean..color.related.trait.based.on.visible.light.top.view.	t5	0.940041	recursive
intensity.phenol.mean..color.related.trait.based.on.fluorescence.top.view.	t5	0.959897	recursive
intensity.phenol.chlorophyl.ratio..color.related.trait.based.on.fluorescence.top.view.	t5	0.886094	recursive
lab.a.mean..color.related.trait.based.on.visible.light.top.view.	t5	0.928092	recursive
hsv.v.stddev..color.related.trait.based.on.visible.light.top.view.	t5	0.884292	recursive
hsv.v.skewness..color.related.trait.based.on.visible.light.top.view.	t5	0.838758	recursive
hsv.v.mean..color.related.trait.based.on.visible.light.top.view.	t5	0.943191	recursive
hsv.s.stddev..color.related.trait.based.on.visible.light.top.view.	t5	0.654018	recursive
hsv.s.skewness..color.related.trait.based.on.visible.light.top.view.	t5	0.779603	recursive
hsv.s.mean..color.related.trait.based.on.visible.light.top.view.	t5	0.904513	recursive
lab.b.stddev..color.related.trait.based.on.visible.light.top.view.	t5	0.840884	recursive
lab.b.mean..color.related.trait.based.on.visible.light.top.view.	t5	0.946945	recursive
lab.a.stddev..color.related.trait.based.on.visible.light.top.view.	t5	0.83757	recursive
hsv.h.yellow2green..color.related.trait.based.on.visible.light.top.view.	t5	0.7789	recursive
rgb.red.mean..color.related.trait.based.on.visible.light.top.view.	t5	0.954268	recursive
rgb.blue.mean..color.related.trait.based.on.visible.light.top.view.	t5	0.921069	recursive
hsv.h.stddev..color.related.trait.based.on.visible.light.top.view.	t5	0.828496	recursive
hsv.h.skewness..color.related.trait.based.on.visible.light.top.view.	t5	0.864203	recursive
hsv.h.mean..color.related.trait.based.on.visible.light.top.view.	t5	0.879243	recursive
percentage.of.daily.change.of.area..geometry.trait.based.on.fluorescence.top.view...percent.change.day.	t5	0.42688	recursive
daily.log.change.rate.of.area..geometry.trait.based.on.fluorescence.top.view...relative.day.	t5	0.431815	recursive
border.length..zoom.corrected.geometry.trait.based.on.fluorescence.top.view...mm.	t6	0.805776	recursive
compactness.01..geometry.trait.based.on.visible.light.top.view.	t6	0.829561	recursive
compactness.16..geometry.trait.based.on.fluorescence.top.view.	t6	0.803459	recursive
hull.centroid.x..geometry.trait.based.on.fluorescence.top.view...px.	t6	0.887076	recursive
cog.x..geometry.trait.based.on.fluorescence.top.view...px.	t6	0.903696	recursive
cog.y..geometry.trait.based.on.fluorescence.top.view...px.	t6	0.999788	recursive
leaf.count..geometry.trait.based.on.fluorescence.top.view.	t6	0.321198	recursive
hull.points..geometry.trait.based.on.fluorescence.top.view.	t6	0.579499	recursive
leaf.width.mean..zoom.corrected.geometry.trait.based.on.fluorescence.top.view...mm.	t6	0.651799	recursive
percentage.of.daily.change.of.leaf.length.sum..geometry.trait.based.on.fluorescence.top.view...percent.change.day.	t6	0.283256	recursive
cog.x..geometry.trait.based.on.visible.light.top.view...px.	t6	0.904088	recursive
hull.compactness.16..geometry.trait.based.on.fluorescence.top.view.	t6	0.771209	recursive
hull.compactness.01..geometry.trait.based.on.fluorescence.top.view.	t6	0.715073	recursive
hull.circularity..geometry.trait.based.on.fluorescence.top.view.	t6	0.523362	recursive
hull.centroid.x..geometry.trait.based.on.visible.light.top.view...px.	t6	0.896672	recursive
hull.fillgrade..geometry.trait.based.on.visible.light.top.view.....	t6	0.892797	recursive
hsv.s.skewness..color.related.trait.based.on.fluorescence.top.view.	t6	0.725595	recursive
hsv.s.mean..color.related.trait.based.on.fluorescence.top.view.	t6	0.713753	recursive
hsv.h.mean..color.related.trait.based.on.fluorescence.top.view.	t6	0.900711	recursive
intensity.chlorophyl.mean..color.related.trait.based.on.fluorescence.top.view.	t6	0.940493	recursive
lab.a.stddev..color.related.trait.based.on.fluorescence.top.view.	t6	0.790968	recursive
hsv.v.skewness..color.related.trait.based.on.fluorescence.top.view.	t6	0.787617	recursive
lab.b.stddev..color.related.trait.based.on.fluorescence.top.view.	t6	0.7669	recursive
lab.b.skewness..color.related.trait.based.on.fluorescence.top.view.	t6	0.783941	recursive
hsv.dgci.mean..color.related.trait.based.on.visible.light.top.view.	t6	0.940341	recursive
intensity.phenol.mean..color.related.trait.based.on.fluorescence.top.view.	t6	0.95412	recursive
intensity.phenol.chlorophyl.ratio..color.related.trait.based.on.fluorescence.top.view.	t6	0.87908	recursive
lab.a.mean..color.related.trait.based.on.visible.light.top.view.	t6	0.917214	recursive
hsv.v.stddev..color.related.trait.based.on.visible.light.top.view.	t6	0.864215	recursive
hsv.v.skewness..color.related.trait.based.on.visible.light.top.view.	t6	0.854541	recursive
hsv.v.mean..color.related.trait.based.on.visible.light.top.view.	t6	0.944097	recursive
hsv.s.stddev..color.related.trait.based.on.visible.light.top.view.	t6	0.692121	recursive
hsv.s.skewness..color.related.trait.based.on.visible.light.top.view.	t6	0.786876	recursive
hsv.s.mean..color.related.trait.based.on.visible.light.top.view.	t6	0.905896	recursive
lab.b.stddev..color.related.trait.based.on.visible.light.top.view.	t6	0.848738	recursive
lab.b.mean..color.related.trait.based.on.visible.light.top.view.	t6	0.940283	recursive
lab.a.stddev..color.related.trait.based.on.visible.light.top.view.	t6	0.821125	recursive
hsv.h.yellow2green..color.related.trait.based.on.visible.light.top.view.	t6	0.700634	recursive
rgb.red.mean..color.related.trait.based.on.visible.light.top.view.	t6	0.951819	recursive
rgb.blue.mean..color.related.trait.based.on.visible.light.top.view.	t6	0.917376	recursive
hsv.h.stddev..color.related.trait.based.on.visible.light.top.view.	t6	0.760478	recursive
hsv.h.skewness..color.related.trait.based.on.visible.light.top.view.	t6	0.84459	recursive
hsv.h.mean..color.related.trait.based.on.visible.light.top.view.	t6	0.894508	recursive
percentage.of.daily.change.of.area..geometry.trait.based.on.fluorescence.top.view...percent.change.day.	t6	0.384522	recursive
daily.log.change.rate.of.area..geometry.trait.based.on.fluorescence.top.view...relative.day.	t6	0.385765	recursive
border.length..zoom.corrected.geometry.trait.based.on.fluorescence.top.view...mm.	t7	0.817895	recursive
compactness.01..geometry.trait.based.on.visible.light.top.view.	t7	0.814695	recursive
compactness.16..geometry.trait.based.on.fluorescence.top.view.	t7	0.790045	recursive
hull.centroid.x..geometry.trait.based.on.fluorescence.top.view...px.	t7	0.865717	recursive
cog.x..geometry.trait.based.on.fluorescence.top.view...px.	t7	0.902465	recursive
cog.y..geometry.trait.based.on.fluorescence.top.view...px.	t7	0.999773	recursive
leaf.count..geometry.trait.based.on.fluorescence.top.view.	t7	0.249876	recursive
hull.points..geometry.trait.based.on.fluorescence.top.view.	t7	0.544351	recursive
leaf.width.mean..zoom.corrected.geometry.trait.based.on.fluorescence.top.view...mm.	t7	0.710509	recursive
percentage.of.daily.change.of.leaf.length.sum..geometry.trait.based.on.fluorescence.top.view...percent.change.day.	t7	0.355315	recursive
cog.x..geometry.trait.based.on.visible.light.top.view...px.	t7	0.903194	recursive
hull.compactness.16..geometry.trait.based.on.fluorescence.top.view.	t7	0.687296	recursive
hull.compactness.01..geometry.trait.based.on.fluorescence.top.view.	t7	0.622833	recursive
hull.circularity..geometry.trait.based.on.fluorescence.top.view.	t7	0.536717	recursive
hull.centroid.x..geometry.trait.based.on.visible.light.top.view...px.	t7	0.890277	recursive
hull.fillgrade..geometry.trait.based.on.visible.light.top.view.....	t7	0.87906	recursive
hsv.s.skewness..color.related.trait.based.on.fluorescence.top.view.	t7	0.775893	recursive
hsv.s.mean..color.related.trait.based.on.fluorescence.top.view.	t7	0.772174	recursive
hsv.h.mean..color.related.trait.based.on.fluorescence.top.view.	t7	0.909236	recursive
intensity.chlorophyl.mean..color.related.trait.based.on.fluorescence.top.view.	t7	0.954282	recursive
lab.a.stddev..color.related.trait.based.on.fluorescence.top.view.	t7	0.83895	recursive
hsv.v.skewness..color.related.trait.based.on.fluorescence.top.view.	t7	0.764094	recursive
lab.b.stddev..color.related.trait.based.on.fluorescence.top.view.	t7	0.817629	recursive
lab.b.skewness..color.related.trait.based.on.fluorescence.top.view.	t7	0.771475	recursive
hsv.dgci.mean..color.related.trait.based.on.visible.light.top.view.	t7	0.946664	recursive
intensity.phenol.mean..color.related.trait.based.on.fluorescence.top.view.	t7	0.96078	recursive
intensity.phenol.chlorophyl.ratio..color.related.trait.based.on.fluorescence.top.view.	t7	0.89764	recursive
lab.a.mean..color.related.trait.based.on.visible.light.top.view.	t7	0.916229	recursive
hsv.v.stddev..color.related.trait.based.on.visible.light.top.view.	t7	0.858409	recursive
hsv.v.skewness..color.related.trait.based.on.visible.light.top.view.	t7	0.868443	recursive
hsv.v.mean..color.related.trait.based.on.visible.light.top.view.	t7	0.94247	recursive
hsv.s.stddev..color.related.trait.based.on.visible.light.top.view.	t7	0.801933	recursive
hsv.s.skewness..color.related.trait.based.on.visible.light.top.view.	t7	0.820205	recursive
hsv.s.mean..color.related.trait.based.on.visible.light.top.view.	t7	0.926146	recursive
lab.b.stddev..color.related.trait.based.on.visible.light.top.view.	t7	0.891484	recursive
lab.b.mean..color.related.trait.based.on.visible.light.top.view.	t7	0.94843	recursive
lab.a.stddev..color.related.trait.based.on.visible.light.top.view.	t7	0.852395	recursive
hsv.h.yellow2green..color.related.trait.based.on.visible.light.top.view.	t7	0.707677	recursive
rgb.red.mean..color.related.trait.based.on.visible.light.top.view.	t7	0.94951	recursive
rgb.blue.mean..color.related.trait.based.on.visible.light.top.view.	t7	0.911194	recursive
hsv.h.stddev..color.related.trait.based.on.visible.light.top.view.	t7	0.760712	recursive
hsv.h.skewness..color.related.trait.based.on.visible.light.top.view.	t7	0.840527	recursive
hsv.h.mean..color.related.trait.based.on.visible.light.top.view.	t7	0.914312	recursive
percentage.of.daily.change.of.area..geometry.trait.based.on.fluorescence.top.view...percent.change.day.	t7	0.478751	recursive
daily.log.change.rate.of.area..geometry.trait.based.on.fluorescence.top.view...relative.day.	t7	0.460653	recursive
border.length..zoom.corrected.geometry.trait.based.on.fluorescence.top.view...mm.	t8	0.854411	recursive
compactness.01..geometry.trait.based.on.visible.light.top.view.	t8	0.87404	recursive
compactness.16..geometry.trait.based.on.fluorescence.top.view.	t8	0.84249	recursive
hull.centroid.x..geometry.trait.based.on.fluorescence.top.view...px.	t8	0.851527	recursive
cog.x..geometry.trait.based.on.fluorescence.top.view...px.	t8	0.885457	recursive
cog.y..geometry.trait.based.on.fluorescence.top.view...px.	t8	0.999739	recursive
leaf.count..geometry.trait.based.on.fluorescence.top.view.	t8	0.425587	recursive
hull.points..geometry.trait.based.on.fluorescence.top.view.	t8	0.528172	recursive
leaf.width.mean..zoom.corrected.geometry.trait.based.on.fluorescence.top.view...mm.	t8	0.75707	recursive
percentage.of.daily.change.of.leaf.length.sum..geometry.trait.based.on.fluorescence.top.view...percent.change.day.	t8	0.11558	recursive
cog.x..geometry.trait.based.on.visible.light.top.view...px.	t8	0.885308	recursive
hull.compactness.16..geometry.trait.based.on.fluorescence.top.view.	t8	0.631694	recursive
hull.compactness.01..geometry.trait.based.on.fluorescence.top.view.	t8	0.617398	recursive
hull.circularity..geometry.trait.based.on.fluorescence.top.view.	t8	0.56557	recursive
hull.centroid.x..geometry.trait.based.on.visible.light.top.view...px.	t8	0.857357	recursive
hull.fillgrade..geometry.trait.based.on.visible.light.top.view.....	t8	0.881092	recursive
hsv.s.skewness..color.related.trait.based.on.fluorescence.top.view.	t8	0.788001	recursive
hsv.s.mean..color.related.trait.based.on.fluorescence.top.view.	t8	0.793514	recursive
hsv.h.mean..color.related.trait.based.on.fluorescence.top.view.	t8	0.910668	recursive
intensity.chlorophyl.mean..color.related.trait.based.on.fluorescence.top.view.	t8	0.936241	recursive
lab.a.stddev..color.related.trait.based.on.fluorescence.top.view.	t8	0.852024	recursive
hsv.v.skewness..color.related.trait.based.on.fluorescence.top.view.	t8	0.791583	recursive
lab.b.stddev..color.related.trait.based.on.fluorescence.top.view.	t8	0.844874	recursive
lab.b.skewness..color.related.trait.based.on.fluorescence.top.view.	t8	0.814257	recursive
hsv.dgci.mean..color.related.trait.based.on.visible.light.top.view.	t8	0.955417	recursive
intensity.phenol.mean..color.related.trait.based.on.fluorescence.top.view.	t8	0.953638	recursive
intensity.phenol.chlorophyl.ratio..color.related.trait.based.on.fluorescence.top.view.	t8	0.894109	recursive
lab.a.mean..color.related.trait.based.on.visible.light.top.view.	t8	0.912953	recursive
hsv.v.stddev..color.related.trait.based.on.visible.light.top.view.	t8	0.867218	recursive
hsv.v.skewness..color.related.trait.based.on.visible.light.top.view.	t8	0.851908	recursive
hsv.v.mean..color.related.trait.based.on.visible.light.top.view.	t8	0.939207	recursive
hsv.s.stddev..color.related.trait.based.on.visible.light.top.view.	t8	0.866041	recursive
hsv.s.skewness..color.related.trait.based.on.visible.light.top.view.	t8	0.866228	recursive
hsv.s.mean..color.related.trait.based.on.visible.light.top.view.	t8	0.941193	recursive
lab.b.stddev..color.related.trait.based.on.visible.light.top.view.	t8	0.906509	recursive
lab.b.mean..color.related.trait.based.on.visible.light.top.view.	t8	0.957821	recursive
lab.a.stddev..color.related.trait.based.on.visible.light.top.view.	t8	0.88437	recursive
hsv.h.yellow2green..color.related.trait.based.on.visible.light.top.view.	t8	0.749104	recursive
rgb.red.mean..color.related.trait.based.on.visible.light.top.view.	t8	0.951387	recursive
rgb.blue.mean..color.related.trait.based.on.visible.light.top.view.	t8	0.915451	recursive
hsv.h.stddev..color.related.trait.based.on.visible.light.top.view.	t8	0.79973	recursive
hsv.h.skewness..color.related.trait.based.on.visible.light.top.view.	t8	0.863027	recursive
hsv.h.mean..color.related.trait.based.on.visible.light.top.view.	t8	0.937638	recursive
percentage.of.daily.change.of.area..geometry.trait.based.on.fluorescence.top.view...percent.change.day.	t8	0.526878	recursive
daily.log.change.rate.of.area..geometry.trait.based.on.fluorescence.top.view...relative.day.	t8	0.499393	recursive
border.length..zoom.corrected.geometry.trait.based.on.fluorescence.top.view...mm.	t9	0.880337	recursive
compactness.01..geometry.trait.based.on.visible.light.top.view.	t9	0.878192	recursive
compactness.16..geometry.trait.based.on.fluorescence.top.view.	t9	0.878528	recursive
hull.centroid.x..geometry.trait.based.on.fluorescence.top.view...px.	t9	0.84627	recursive
cog.x..geometry.trait.based.on.fluorescence.top.view...px.	t9	0.891853	recursive
cog.y..geometry.trait.based.on.fluorescence.top.view...px.	t9	0.999689	recursive
leaf.count..geometry.trait.based.on.fluorescence.top.view.	t9	0.475994	recursive
hull.points..geometry.trait.based.on.fluorescence.top.view.	t9	0.575177	recursive
leaf.width.mean..zoom.corrected.geometry.trait.based.on.fluorescence.top.view...mm.	t9	0.763501	recursive
percentage.of.daily.change.of.leaf.length.sum..geometry.trait.based.on.fluorescence.top.view...percent.change.day.	t9	0.128153	recursive
cog.x..geometry.trait.based.on.visible.light.top.view...px.	t9	0.892916	recursive
hull.compactness.16..geometry.trait.based.on.fluorescence.top.view.	t9	0.633835	recursive
hull.compactness.01..geometry.trait.based.on.fluorescence.top.view.	t9	0.653471	recursive
hull.circularity..geometry.trait.based.on.fluorescence.top.view.	t9	0.591133	recursive
hull.centroid.x..geometry.trait.based.on.visible.light.top.view...px.	t9	0.858973	recursive
hull.fillgrade..geometry.trait.based.on.visible.light.top.view.....	t9	0.847759	recursive
hsv.s.skewness..color.related.trait.based.on.fluorescence.top.view.	t9	0.779906	recursive
hsv.s.mean..color.related.trait.based.on.fluorescence.top.view.	t9	0.830351	recursive
hsv.h.mean..color.related.trait.based.on.fluorescence.top.view.	t9	0.922857	recursive
intensity.chlorophyl.mean..color.related.trait.based.on.fluorescence.top.view.	t9	0.972658	recursive
lab.a.stddev..color.related.trait.based.on.fluorescence.top.view.	t9	0.892971	recursive
hsv.v.skewness..color.related.trait.based.on.fluorescence.top.view.	t9	0.858185	recursive
lab.b.stddev..color.related.trait.based.on.fluorescence.top.view.	t9	0.874547	recursive
lab.b.skewness..color.related.trait.based.on.fluorescence.top.view.	t9	0.857103	recursive
hsv.dgci.mean..color.related.trait.based.on.visible.light.top.view.	t9	0.961757	recursive
intensity.phenol.mean..color.related.trait.based.on.fluorescence.top.view.	t9	0.974367	recursive
intensity.phenol.chlorophyl.ratio..color.related.trait.based.on.fluorescence.top.view.	t9	0.921246	recursive
lab.a.mean..color.related.trait.based.on.visible.light.top.view.	t9	0.920692	recursive
hsv.v.stddev..color.related.trait.based.on.visible.light.top.view.	t9	0.879669	recursive
hsv.v.skewness..color.related.trait.based.on.visible.light.top.view.	t9	0.847357	recursive
hsv.v.mean..color.related.trait.based.on.visible.light.top.view.	t9	0.951824	recursive
hsv.s.stddev..color.related.trait.based.on.visible.light.top.view.	t9	0.896151	recursive
hsv.s.skewness..color.related.trait.based.on.visible.light.top.view.	t9	0.886493	recursive
hsv.s.mean..color.related.trait.based.on.visible.light.top.view.	t9	0.948912	recursive
lab.b.stddev..color.related.trait.based.on.visible.light.top.view.	t9	0.918129	recursive
lab.b.mean..color.related.trait.based.on.visible.light.top.view.	t9	0.962094	recursive
lab.a.stddev..color.related.trait.based.on.visible.light.top.view.	t9	0.896961	recursive
hsv.h.yellow2green..color.related.trait.based.on.visible.light.top.view.	t9	0.818761	recursive
rgb.red.mean..color.related.trait.based.on.visible.light.top.view.	t9	0.958581	recursive
rgb.blue.mean..color.related.trait.based.on.visible.light.top.view.	t9	0.935593	recursive
hsv.h.stddev..color.related.trait.based.on.visible.light.top.view.	t9	0.834153	recursive
hsv.h.skewness..color.related.trait.based.on.visible.light.top.view.	t9	0.884258	recursive
hsv.h.mean..color.related.trait.based.on.visible.light.top.view.	t9	0.943665	recursive
percentage.of.daily.change.of.area..geometry.trait.based.on.fluorescence.top.view...percent.change.day.	t9	0.448828	recursive
daily.log.change.rate.of.area..geometry.trait.based.on.fluorescence.top.view...relative.day.	t9	0.421965	recursive
border.length..zoom.corrected.geometry.trait.based.on.fluorescence.top.view...mm.	t10	0.898806	recursive
compactness.01..geometry.trait.based.on.visible.light.top.view.	t10	0.871269	recursive
compactness.16..geometry.trait.based.on.fluorescence.top.view.	t10	0.896693	recursive
hull.centroid.x..geometry.trait.based.on.fluorescence.top.view...px.	t10	0.843615	recursive
cog.x..geometry.trait.based.on.fluorescence.top.view...px.	t10	0.894444	recursive
cog.y..geometry.trait.based.on.fluorescence.top.view...px.	t10	0.999586	recursive
leaf.count..geometry.trait.based.on.fluorescence.top.view.	t10	0.546985	recursive
hull.points..geometry.trait.based.on.fluorescence.top.view.	t10	0.596478	recursive
leaf.width.mean..zoom.corrected.geometry.trait.based.on.fluorescence.top.view...mm.	t10	0.76774	recursive
percentage.of.daily.change.of.leaf.length.sum..geometry.trait.based.on.fluorescence.top.view...percent.change.day.	t10	0.211297	recursive
cog.x..geometry.trait.based.on.visible.light.top.view...px.	t10	0.893422	recursive
hull.compactness.16..geometry.trait.based.on.fluorescence.top.view.	t10	0.697517	recursive
hull.compactness.01..geometry.trait.based.on.fluorescence.top.view.	t10	0.694148	recursive
hull.circularity..geometry.trait.based.on.fluorescence.top.view.	t10	0.546552	recursive
hull.centroid.x..geometry.trait.based.on.visible.light.top.view...px.	t10	0.841538	recursive
hull.fillgrade..geometry.trait.based.on.visible.light.top.view.....	t10	0.790966	recursive
hsv.s.skewness..color.related.trait.based.on.fluorescence.top.view.	t10	0.804122	recursive
hsv.s.mean..color.related.trait.based.on.fluorescence.top.view.	t10	0.842222	recursive
hsv.h.mean..color.related.trait.based.on.fluorescence.top.view.	t10	0.90312	recursive
intensity.chlorophyl.mean..color.related.trait.based.on.fluorescence.top.view.	t10	0.939886	recursive
lab.a.stddev..color.related.trait.based.on.fluorescence.top.view.	t10	0.873951	recursive
hsv.v.skewness..color.related.trait.based.on.fluorescence.top.view.	t10	0.883083	recursive
lab.b.stddev..color.related.trait.based.on.fluorescence.top.view.	t10	0.856671	recursive
lab.b.skewness..color.related.trait.based.on.fluorescence.top.view.	t10	0.887764	recursive
hsv.dgci.mean..color.related.trait.based.on.visible.light.top.view.	t10	0.964576	recursive
intensity.phenol.mean..color.related.trait.based.on.fluorescence.top.view.	t10	0.951843	recursive
intensity.phenol.chlorophyl.ratio..color.related.trait.based.on.fluorescence.top.view.	t10	0.89361	recursive
lab.a.mean..color.related.trait.based.on.visible.light.top.view.	t10	0.933201	recursive
hsv.v.stddev..color.related.trait.based.on.visible.light.top.view.	t10	0.863171	recursive
hsv.v.skewness..color.related.trait.based.on.visible.light.top.view.	t10	0.87344	recursive
hsv.v.mean..color.related.trait.based.on.visible.light.top.view.	t10	0.956309	recursive
hsv.s.stddev..color.related.trait.based.on.visible.light.top.view.	t10	0.917428	recursive
hsv.s.skewness..color.related.trait.based.on.visible.light.top.view.	t10	0.914703	recursive
hsv.s.mean..color.related.trait.based.on.visible.light.top.view.	t10	0.949783	recursive
lab.b.stddev..color.related.trait.based.on.visible.light.top.view.	t10	0.937301	recursive
lab.b.mean..color.related.trait.based.on.visible.light.top.view.	t10	0.965664	recursive
lab.a.stddev..color.related.trait.based.on.visible.light.top.view.	t10	0.888712	recursive
hsv.h.yellow2green..color.related.trait.based.on.visible.light.top.view.	t10	0.827819	recursive
rgb.red.mean..color.related.trait.based.on.visible.light.top.view.	t10	0.95995	recursive
rgb.blue.mean..color.related.trait.based.on.visible.light.top.view.	t10	0.942914	recursive
hsv.h.stddev..color.related.trait.based.on.visible.light.top.view.	t10	0.893063	recursive
hsv.h.skewness..color.related.trait.based.on.visible.light.top.view.	t10	0.899946	recursive
hsv.h.mean..color.related.trait.based.on.visible.light.top.view.	t10	0.945346	recursive
percentage.of.daily.change.of.area..geometry.trait.based.on.fluorescence.top.view...percent.change.day.	t10	0.54998	recursive
daily.log.change.rate.of.area..geometry.trait.based.on.fluorescence.top.view...relative.day.	t10	0.508721	recursive
border.length..zoom.corrected.geometry.trait.based.on.fluorescence.top.view...mm.	t11	0.926606	recursive
compactness.01..geometry.trait.based.on.visible.light.top.view.	t11	0.860997	recursive
compactness.16..geometry.trait.based.on.fluorescence.top.view.	t11	0.924419	recursive
hull.centroid.x..geometry.trait.based.on.fluorescence.top.view...px.	t11	0.832816	recursive
cog.x..geometry.trait.based.on.fluorescence.top.view...px.	t11	0.904574	recursive
cog.y..geometry.trait.based.on.fluorescence.top.view...px.	t11	0.999384	recursive
leaf.count..geometry.trait.based.on.fluorescence.top.view.	t11	0.571956	recursive
hull.points..geometry.trait.based.on.fluorescence.top.view.	t11	0.72597	recursive
leaf.width.mean..zoom.corrected.geometry.trait.based.on.fluorescence.top.view...mm.	t11	0.808882	recursive
percentage.of.daily.change.of.leaf.length.sum..geometry.trait.based.on.fluorescence.top.view...percent.change.day.	t11	0.360154	recursive
cog.x..geometry.trait.based.on.visible.light.top.view...px.	t11	0.903231	recursive
hull.compactness.16..geometry.trait.based.on.fluorescence.top.view.	t11	0.798658	recursive
hull.compactness.01..geometry.trait.based.on.fluorescence.top.view.	t11	0.770594	recursive
hull.circularity..geometry.trait.based.on.fluorescence.top.view.	t11	0.53805	recursive
hull.centroid.x..geometry.trait.based.on.visible.light.top.view...px.	t11	0.816886	recursive
hull.fillgrade..geometry.trait.based.on.visible.light.top.view.....	t11	0.860793	recursive
hsv.s.skewness..color.related.trait.based.on.fluorescence.top.view.	t11	0.796285	recursive
hsv.s.mean..color.related.trait.based.on.fluorescence.top.view.	t11	0.815637	recursive
hsv.h.mean..color.related.trait.based.on.fluorescence.top.view.	t11	0.925418	recursive
intensity.chlorophyl.mean..color.related.trait.based.on.fluorescence.top.view.	t11	0.958981	recursive
lab.a.stddev..color.related.trait.based.on.fluorescence.top.view.	t11	0.90685	recursive
hsv.v.skewness..color.related.trait.based.on.fluorescence.top.view.	t11	0.845328	recursive
lab.b.stddev..color.related.trait.based.on.fluorescence.top.view.	t11	0.885291	recursive
lab.b.skewness..color.related.trait.based.on.fluorescence.top.view.	t11	0.855123	recursive
hsv.dgci.mean..color.related.trait.based.on.visible.light.top.view.	t11	0.978104	recursive
intensity.phenol.mean..color.related.trait.based.on.fluorescence.top.view.	t11	0.963051	recursive
intensity.phenol.chlorophyl.ratio..color.related.trait.based.on.fluorescence.top.view.	t11	0.926328	recursive
lab.a.mean..color.related.trait.based.on.visible.light.top.view.	t11	0.951802	recursive
hsv.v.stddev..color.related.trait.based.on.visible.light.top.view.	t11	0.890988	recursive
hsv.v.skewness..color.related.trait.based.on.visible.light.top.view.	t11	0.850202	recursive
hsv.v.mean..color.related.trait.based.on.visible.light.top.view.	t11	0.965228	recursive
hsv.s.stddev..color.related.trait.based.on.visible.light.top.view.	t11	0.948305	recursive
hsv.s.skewness..color.related.trait.based.on.visible.light.top.view.	t11	0.945608	recursive
hsv.s.mean..color.related.trait.based.on.visible.light.top.view.	t11	0.951508	recursive
lab.b.stddev..color.related.trait.based.on.visible.light.top.view.	t11	0.945233	recursive
lab.b.mean..color.related.trait.based.on.visible.light.top.view.	t11	0.975792	recursive
lab.a.stddev..color.related.trait.based.on.visible.light.top.view.	t11	0.907681	recursive
hsv.h.yellow2green..color.related.trait.based.on.visible.light.top.view.	t11	0.879233	recursive
rgb.red.mean..color.related.trait.based.on.visible.light.top.view.	t11	0.969476	recursive
rgb.blue.mean..color.related.trait.based.on.visible.light.top.view.	t11	0.944827	recursive
hsv.h.stddev..color.related.trait.based.on.visible.light.top.view.	t11	0.899218	recursive
hsv.h.skewness..color.related.trait.based.on.visible.light.top.view.	t11	0.933245	recursive
hsv.h.mean..color.related.trait.based.on.visible.light.top.view.	t11	0.962597	recursive
percentage.of.daily.change.of.area..geometry.trait.based.on.fluorescence.top.view...percent.change.day.	t11	0.610598	recursive
daily.log.change.rate.of.area..geometry.trait.based.on.fluorescence.top.view...relative.day.	t11	0.579288	recursive
border.length..zoom.corrected.geometry.trait.based.on.fluorescence.top.view...mm.	t12	0.911035	recursive
compactness.01..geometry.trait.based.on.visible.light.top.view.	t12	0.817991	recursive
compactness.16..geometry.trait.based.on.fluorescence.top.view.	t12	0.925383	recursive
hull.centroid.x..geometry.trait.based.on.fluorescence.top.view...px.	t12	0.824613	recursive
cog.x..geometry.trait.based.on.fluorescence.top.view...px.	t12	0.894441	recursive
cog.y..geometry.trait.based.on.fluorescence.top.view...px.	t12	0.998991	recursive
leaf.count..geometry.trait.based.on.fluorescence.top.view.	t12	0.612068	recursive
hull.points..geometry.trait.based.on.fluorescence.top.view.	t12	0.777499	recursive
leaf.width.mean..zoom.corrected.geometry.trait.based.on.fluorescence.top.view...mm.	t12	0.810939	recursive
percentage.of.daily.change.of.leaf.length.sum..geometry.trait.based.on.fluorescence.top.view...percent.change.day.	t12	0.287147	recursive
cog.x..geometry.trait.based.on.visible.light.top.view...px.	t12	0.891992	recursive
hull.compactness.16..geometry.trait.based.on.fluorescence.top.view.	t12	0.849256	recursive
hull.compactness.01..geometry.trait.based.on.fluorescence.top.view.	t12	0.80434	recursive
hull.circularity..geometry.trait.based.on.fluorescence.top.view.	t12	0.619229	recursive
hull.centroid.x..geometry.trait.based.on.visible.light.top.view...px.	t12	0.825389	recursive
hull.fillgrade..geometry.trait.based.on.visible.light.top.view.....	t12	0.881747	recursive
hsv.s.skewness..color.related.trait.based.on.fluorescence.top.view.	t12	0.793015	recursive
hsv.s.mean..color.related.trait.based.on.fluorescence.top.view.	t12	0.796755	recursive
hsv.h.mean..color.related.trait.based.on.fluorescence.top.view.	t12	0.924031	recursive
intensity.chlorophyl.mean..color.related.trait.based.on.fluorescence.top.view.	t12	0.947819	recursive
lab.a.stddev..color.related.trait.based.on.fluorescence.top.view.	t12	0.910616	recursive
hsv.v.skewness..color.related.trait.based.on.fluorescence.top.view.	t12	0.901341	recursive
lab.b.stddev..color.related.trait.based.on.fluorescence.top.view.	t12	0.897271	recursive
lab.b.skewness..color.related.trait.based.on.fluorescence.top.view.	t12	0.913965	recursive
hsv.dgci.mean..color.related.trait.based.on.visible.light.top.view.	t12	0.97472	recursive
intensity.phenol.mean..color.related.trait.based.on.fluorescence.top.view.	t12	0.956158	recursive
intensity.phenol.chlorophyl.ratio..color.related.trait.based.on.fluorescence.top.view.	t12	0.912726	recursive
lab.a.mean..color.related.trait.based.on.visible.light.top.view.	t12	0.961538	recursive
hsv.v.stddev..color.related.trait.based.on.visible.light.top.view.	t12	0.877882	recursive
hsv.v.skewness..color.related.trait.based.on.visible.light.top.view.	t12	0.923915	recursive
hsv.v.mean..color.related.trait.based.on.visible.light.top.view.	t12	0.965966	recursive
hsv.s.stddev..color.related.trait.based.on.visible.light.top.view.	t12	0.952338	recursive
hsv.s.skewness..color.related.trait.based.on.visible.light.top.view.	t12	0.957765	recursive
hsv.s.mean..color.related.trait.based.on.visible.light.top.view.	t12	0.944759	recursive
lab.b.stddev..color.related.trait.based.on.visible.light.top.view.	t12	0.944557	recursive
lab.b.mean..color.related.trait.based.on.visible.light.top.view.	t12	0.979741	recursive
lab.a.stddev..color.related.trait.based.on.visible.light.top.view.	t12	0.895364	recursive
hsv.h.yellow2green..color.related.trait.based.on.visible.light.top.view.	t12	0.901553	recursive
rgb.red.mean..color.related.trait.based.on.visible.light.top.view.	t12	0.968178	recursive
rgb.blue.mean..color.related.trait.based.on.visible.light.top.view.	t12	0.929674	recursive
hsv.h.stddev..color.related.trait.based.on.visible.light.top.view.	t12	0.886949	recursive
hsv.h.skewness..color.related.trait.based.on.visible.light.top.view.	t12	0.939616	recursive
hsv.h.mean..color.related.trait.based.on.visible.light.top.view.	t12	0.953369	recursive
percentage.of.daily.change.of.area..geometry.trait.based.on.fluorescence.top.view...percent.change.day.	t12	0.557966	recursive
daily.log.change.rate.of.area..geometry.trait.based.on.fluorescence.top.view...relative.day.	t12	0.510333	recursive
border.length..zoom.corrected.geometry.trait.based.on.fluorescence.top.view...mm.	t13	0.912257	recursive
compactness.01..geometry.trait.based.on.visible.light.top.view.	t13	0.779358	recursive
compactness.16..geometry.trait.based.on.fluorescence.top.view.	t13	0.93298	recursive
hull.centroid.x..geometry.trait.based.on.fluorescence.top.view...px.	t13	0.81922	recursive
cog.x..geometry.trait.based.on.fluorescence.top.view...px.	t13	0.861911	recursive
cog.y..geometry.trait.based.on.fluorescence.top.view...px.	t13	0.998331	recursive
leaf.count..geometry.trait.based.on.fluorescence.top.view.	t13	0.600491	recursive
hull.points..geometry.trait.based.on.fluorescence.top.view.	t13	0.755707	recursive
leaf.width.mean..zoom.corrected.geometry.trait.based.on.fluorescence.top.view...mm.	t13	0.810822	recursive
percentage.of.daily.change.of.leaf.length.sum..geometry.trait.based.on.fluorescence.top.view...percent.change.day.	t13	0.379852	recursive
cog.x..geometry.trait.based.on.visible.light.top.view...px.	t13	0.860751	recursive
hull.compactness.16..geometry.trait.based.on.fluorescence.top.view.	t13	0.822673	recursive
hull.compactness.01..geometry.trait.based.on.fluorescence.top.view.	t13	0.790928	recursive
hull.circularity..geometry.trait.based.on.fluorescence.top.view.	t13	0.605245	recursive
hull.centroid.x..geometry.trait.based.on.visible.light.top.view...px.	t13	0.824179	recursive
hull.fillgrade..geometry.trait.based.on.visible.light.top.view.....	t13	0.887303	recursive
hsv.s.skewness..color.related.trait.based.on.fluorescence.top.view.	t13	0.775216	recursive
hsv.s.mean..color.related.trait.based.on.fluorescence.top.view.	t13	0.695099	recursive
hsv.h.mean..color.related.trait.based.on.fluorescence.top.view.	t13	0.936169	recursive
intensity.chlorophyl.mean..color.related.trait.based.on.fluorescence.top.view.	t13	0.947422	recursive
lab.a.stddev..color.related.trait.based.on.fluorescence.top.view.	t13	0.90509	recursive
hsv.v.skewness..color.related.trait.based.on.fluorescence.top.view.	t13	0.88362	recursive
lab.b.stddev..color.related.trait.based.on.fluorescence.top.view.	t13	0.891537	recursive
lab.b.skewness..color.related.trait.based.on.fluorescence.top.view.	t13	0.906836	recursive
hsv.dgci.mean..color.related.trait.based.on.visible.light.top.view.	t13	0.968539	recursive
intensity.phenol.mean..color.related.trait.based.on.fluorescence.top.view.	t13	0.948276	recursive
intensity.phenol.chlorophyl.ratio..color.related.trait.based.on.fluorescence.top.view.	t13	0.922832	recursive
lab.a.mean..color.related.trait.based.on.visible.light.top.view.	t13	0.938444	recursive
hsv.v.stddev..color.related.trait.based.on.visible.light.top.view.	t13	0.89793	recursive
hsv.v.skewness..color.related.trait.based.on.visible.light.top.view.	t13	0.87697	recursive
hsv.v.mean..color.related.trait.based.on.visible.light.top.view.	t13	0.932798	recursive
hsv.s.stddev..color.related.trait.based.on.visible.light.top.view.	t13	0.957753	recursive
hsv.s.skewness..color.related.trait.based.on.visible.light.top.view.	t13	0.959868	recursive
hsv.s.mean..color.related.trait.based.on.visible.light.top.view.	t13	0.921138	recursive
lab.b.stddev..color.related.trait.based.on.visible.light.top.view.	t13	0.942988	recursive
lab.b.mean..color.related.trait.based.on.visible.light.top.view.	t13	0.968602	recursive
lab.a.stddev..color.related.trait.based.on.visible.light.top.view.	t13	0.893019	recursive
hsv.h.yellow2green..color.related.trait.based.on.visible.light.top.view.	t13	0.915478	recursive
rgb.red.mean..color.related.trait.based.on.visible.light.top.view.	t13	0.946059	recursive
rgb.blue.mean..color.related.trait.based.on.visible.light.top.view.	t13	0.888535	recursive
hsv.h.stddev..color.related.trait.based.on.visible.light.top.view.	t13	0.861847	recursive
hsv.h.skewness..color.related.trait.based.on.visible.light.top.view.	t13	0.933635	recursive
hsv.h.mean..color.related.trait.based.on.visible.light.top.view.	t13	0.948636	recursive
percentage.of.daily.change.of.area..geometry.trait.based.on.fluorescence.top.view...percent.change.day.	t13	0.616858	recursive
daily.log.change.rate.of.area..geometry.trait.based.on.fluorescence.top.view...relative.day.	t13	0.599699	recursive
border.length..zoom.corrected.geometry.trait.based.on.fluorescence.top.view...mm.	t14	0.878922	recursive
compactness.01..geometry.trait.based.on.visible.light.top.view.	t14	0.731111	recursive
compactness.16..geometry.trait.based.on.fluorescence.top.view.	t14	0.91072	recursive
hull.centroid.x..geometry.trait.based.on.fluorescence.top.view...px.	t14	0.775395	recursive
cog.x..geometry.trait.based.on.fluorescence.top.view...px.	t14	0.772091	recursive
cog.y..geometry.trait.based.on.fluorescence.top.view...px.	t14	0.99741	recursive
leaf.count..geometry.trait.based.on.fluorescence.top.view.	t14	0.597611	recursive
hull.points..geometry.trait.based.on.fluorescence.top.view.	t14	0.712189	recursive
leaf.width.mean..zoom.corrected.geometry.trait.based.on.fluorescence.top.view...mm.	t14	0.784381	recursive
percentage.of.daily.change.of.leaf.length.sum..geometry.trait.based.on.fluorescence.top.view...percent.change.day.	t14	0.305296	recursive
cog.x..geometry.trait.based.on.visible.light.top.view...px.	t14	0.768971	recursive
hull.compactness.16..geometry.trait.based.on.fluorescence.top.view.	t14	0.797566	recursive
hull.compactness.01..geometry.trait.based.on.fluorescence.top.view.	t14	0.764009	recursive
hull.circularity..geometry.trait.based.on.fluorescence.top.view.	t14	0.564031	recursive
hull.centroid.x..geometry.trait.based.on.visible.light.top.view...px.	t14	0.759797	recursive
hull.fillgrade..geometry.trait.based.on.visible.light.top.view.....	t14	0.847453	recursive
hsv.s.skewness..color.related.trait.based.on.fluorescence.top.view.	t14	0.712357	recursive
hsv.s.mean..color.related.trait.based.on.fluorescence.top.view.	t14	0.490722	recursive
hsv.h.mean..color.related.trait.based.on.fluorescence.top.view.	t14	0.881267	recursive
intensity.chlorophyl.mean..color.related.trait.based.on.fluorescence.top.view.	t14	0.939902	recursive
lab.a.stddev..color.related.trait.based.on.fluorescence.top.view.	t14	0.86868	recursive
hsv.v.skewness..color.related.trait.based.on.fluorescence.top.view.	t14	0.809582	recursive
lab.b.stddev..color.related.trait.based.on.fluorescence.top.view.	t14	0.82528	recursive
lab.b.skewness..color.related.trait.based.on.fluorescence.top.view.	t14	0.827327	recursive
hsv.dgci.mean..color.related.trait.based.on.visible.light.top.view.	t14	0.950869	recursive
intensity.phenol.mean..color.related.trait.based.on.fluorescence.top.view.	t14	0.923808	recursive
intensity.phenol.chlorophyl.ratio..color.related.trait.based.on.fluorescence.top.view.	t14	0.853261	recursive
lab.a.mean..color.related.trait.based.on.visible.light.top.view.	t14	0.900941	recursive
hsv.v.stddev..color.related.trait.based.on.visible.light.top.view.	t14	0.889694	recursive
hsv.v.skewness..color.related.trait.based.on.visible.light.top.view.	t14	0.73316	recursive
hsv.v.mean..color.related.trait.based.on.visible.light.top.view.	t14	0.904546	recursive
hsv.s.stddev..color.related.trait.based.on.visible.light.top.view.	t14	0.918674	recursive
hsv.s.skewness..color.related.trait.based.on.visible.light.top.view.	t14	0.933295	recursive
hsv.s.mean..color.related.trait.based.on.visible.light.top.view.	t14	0.847389	recursive
lab.b.stddev..color.related.trait.based.on.visible.light.top.view.	t14	0.930778	recursive
lab.b.mean..color.related.trait.based.on.visible.light.top.view.	t14	0.947222	recursive
lab.a.stddev..color.related.trait.based.on.visible.light.top.view.	t14	0.872583	recursive
hsv.h.yellow2green..color.related.trait.based.on.visible.light.top.view.	t14	0.891512	recursive
rgb.red.mean..color.related.trait.based.on.visible.light.top.view.	t14	0.926679	recursive
rgb.blue.mean..color.related.trait.based.on.visible.light.top.view.	t14	0.837484	recursive
hsv.h.stddev..color.related.trait.based.on.visible.light.top.view.	t14	0.829465	recursive
hsv.h.skewness..color.related.trait.based.on.visible.light.top.view.	t14	0.894674	recursive
hsv.h.mean..color.related.trait.based.on.visible.light.top.view.	t14	0.927165	recursive
percentage.of.daily.change.of.area..geometry.trait.based.on.fluorescence.top.view...percent.change.day.	t14	0.55705	recursive
daily.log.change.rate.of.area..geometry.trait.based.on.fluorescence.top.view...relative.day.	t14	0.558125	recursive
