# Supplementary material for: Predicting plant trait dynamics from genetic markers
Source: Nat Plants. 2025 Apr 17;11(5):1018–27. doi: 10.1038/s41477-025-01986-y (PMC12095066; doi:10.1038/s41477-025-01986-y)
Supplement: Supplementary file 13 — RR-BLUP prediction accuracies of matrix entries of R and ϕ for maize and Arabidopsis. [file 41477_2025_1986_MOESM13_ESM.xlsx]

## Sheet: Figure E7a
X	Component	Element	Fold	Testing_Accuracy	Method
1	R	SV1_-_-_SV1	1	0.218592	cross-validation
2	R	SV1_-_-_SV1	2	0.0881819	cross-validation
3	R	SV1_-_-_SV1	3	0.214567	cross-validation
4	R	SV1_-_-_SV1	4	-0.0162124	cross-validation
5	R	SV1_-_-_SV1	5	0.172399	cross-validation
6	R	SV1_-_-_SV2	1	0.406395	cross-validation
7	R	SV1_-_-_SV2	2	0.351342	cross-validation
8	R	SV1_-_-_SV2	3	0.367958	cross-validation
9	R	SV1_-_-_SV2	4	0.366595	cross-validation
10	R	SV1_-_-_SV2	5	0.27917	cross-validation
11	R	SV2_-_-_SV1	1	0.215576	cross-validation
12	R	SV2_-_-_SV1	2	0.177011	cross-validation
13	R	SV2_-_-_SV1	3	0.0381336	cross-validation
14	R	SV2_-_-_SV1	4	0.231626	cross-validation
15	R	SV2_-_-_SV1	5	0.240946	cross-validation
16	R	SV2_-_-_SV2	1	0.367335	cross-validation
17	R	SV2_-_-_SV2	2	-0.00841543	cross-validation
18	R	SV2_-_-_SV2	3	0.221352	cross-validation
19	R	SV2_-_-_SV2	4	0.390304	cross-validation
20	R	SV2_-_-_SV2	5	0.361988	cross-validation
1	ϕ	top.intensity.vis.hsv.normalized.v.histogram.bin.07.076_089_-_-_SV1	1	0.218816	cross-validation
2	ϕ	top.intensity.vis.hsv.normalized.v.histogram.bin.07.076_089_-_-_SV1	2	0.318248	cross-validation
3	ϕ	top.intensity.vis.hsv.normalized.v.histogram.bin.07.076_089_-_-_SV1	3	0.134944	cross-validation
4	ϕ	top.intensity.vis.hsv.normalized.v.histogram.bin.07.076_089_-_-_SV1	4	-0.182244	cross-validation
5	ϕ	top.intensity.vis.hsv.normalized.v.histogram.bin.07.076_089_-_-_SV1	5	0.533236	cross-validation
6	ϕ	top.intensity.vis.hsv.normalized.v.histogram.bin.07.076_089_-_-_SV2	1	0.0919951	cross-validation
7	ϕ	top.intensity.vis.hsv.normalized.v.histogram.bin.07.076_089_-_-_SV2	2	0.233586	cross-validation
8	ϕ	top.intensity.vis.hsv.normalized.v.histogram.bin.07.076_089_-_-_SV2	3	0.0209812	cross-validation
9	ϕ	top.intensity.vis.hsv.normalized.v.histogram.bin.07.076_089_-_-_SV2	4	0.210581	cross-validation
10	ϕ	top.intensity.vis.hsv.normalized.v.histogram.bin.07.076_089_-_-_SV2	5	0.0186992	cross-validation
11	ϕ	side.geometry.vis.hull.points_-_-_SV1	1	0.201569	cross-validation
12	ϕ	side.geometry.vis.hull.points_-_-_SV1	2	0.354731	cross-validation
13	ϕ	side.geometry.vis.hull.points_-_-_SV1	3	0.329338	cross-validation
14	ϕ	side.geometry.vis.hull.points_-_-_SV1	4	0.146026	cross-validation
15	ϕ	side.geometry.vis.hull.points_-_-_SV1	5	0.339244	cross-validation
16	ϕ	side.geometry.vis.hull.points_-_-_SV2	1	0.216894	cross-validation
17	ϕ	side.geometry.vis.hull.points_-_-_SV2	2	0.35502	cross-validation
18	ϕ	side.geometry.vis.hull.points_-_-_SV2	3	0.293883	cross-validation
19	ϕ	side.geometry.vis.hull.points_-_-_SV2	4	-0.0349347	cross-validation
20	ϕ	side.geometry.vis.hull.points_-_-_SV2	5	0.0286339	cross-validation
21	ϕ	top.intensity.vis.hsv.h.skewness_-_-_SV1	1	-0.010171	cross-validation
22	ϕ	top.intensity.vis.hsv.h.skewness_-_-_SV1	2	0.267294	cross-validation
23	ϕ	top.intensity.vis.hsv.h.skewness_-_-_SV1	3	0.102853	cross-validation
24	ϕ	top.intensity.vis.hsv.h.skewness_-_-_SV1	4	-0.136242	cross-validation
25	ϕ	top.intensity.vis.hsv.h.skewness_-_-_SV1	5	0.0937564	cross-validation
26	ϕ	top.intensity.vis.hsv.h.skewness_-_-_SV2	1	0.17705	cross-validation
27	ϕ	top.intensity.vis.hsv.h.skewness_-_-_SV2	2	-0.0621544	cross-validation
28	ϕ	top.intensity.vis.hsv.h.skewness_-_-_SV2	3	0.0964089	cross-validation
29	ϕ	top.intensity.vis.hsv.h.skewness_-_-_SV2	4	0.148427	cross-validation
30	ϕ	top.intensity.vis.hsv.h.skewness_-_-_SV2	5	0.265016	cross-validation
31	ϕ	side.geometry.vis.leaf.curvature.avg_-_-_SV1	1	0.224252	cross-validation
32	ϕ	side.geometry.vis.leaf.curvature.avg_-_-_SV1	2	0.142318	cross-validation
33	ϕ	side.geometry.vis.leaf.curvature.avg_-_-_SV1	3	-0.00907018	cross-validation
34	ϕ	side.geometry.vis.leaf.curvature.avg_-_-_SV1	4	-0.126526	cross-validation
35	ϕ	side.geometry.vis.leaf.curvature.avg_-_-_SV1	5	0.0152588	cross-validation
36	ϕ	side.geometry.vis.leaf.curvature.avg_-_-_SV2	1	-0.157967	cross-validation
37	ϕ	side.geometry.vis.leaf.curvature.avg_-_-_SV2	2	0.153465	cross-validation
38	ϕ	side.geometry.vis.leaf.curvature.avg_-_-_SV2	3	-0.0404168	cross-validation
39	ϕ	side.geometry.vis.leaf.curvature.avg_-_-_SV2	4	0.022855	cross-validation
40	ϕ	side.geometry.vis.leaf.curvature.avg_-_-_SV2	5	0.0107632	cross-validation
41	ϕ	side.texture.fluo.hsv.h.std_-_-_SV1	1	-0.0198028	cross-validation
42	ϕ	side.texture.fluo.hsv.h.std_-_-_SV1	2	0.188039	cross-validation
43	ϕ	side.texture.fluo.hsv.h.std_-_-_SV1	3	0.0206325	cross-validation
44	ϕ	side.texture.fluo.hsv.h.std_-_-_SV1	4	-0.0775552	cross-validation
45	ϕ	side.texture.fluo.hsv.h.std_-_-_SV1	5	0.273621	cross-validation
46	ϕ	side.texture.fluo.hsv.h.std_-_-_SV2	1	0.233123	cross-validation
47	ϕ	side.texture.fluo.hsv.h.std_-_-_SV2	2	0.342619	cross-validation
48	ϕ	side.texture.fluo.hsv.h.std_-_-_SV2	3	0.0969944	cross-validation
49	ϕ	side.texture.fluo.hsv.h.std_-_-_SV2	4	0.00111606	cross-validation
50	ϕ	side.texture.fluo.hsv.h.std_-_-_SV2	5	0.274212	cross-validation
51	ϕ	side.texture.fluo.lab.b.std_-_-_SV1	1	-0.0539828	cross-validation
52	ϕ	side.texture.fluo.lab.b.std_-_-_SV1	2	0.0704888	cross-validation
53	ϕ	side.texture.fluo.lab.b.std_-_-_SV1	3	0.205139	cross-validation
54	ϕ	side.texture.fluo.lab.b.std_-_-_SV1	4	0.0651049	cross-validation
55	ϕ	side.texture.fluo.lab.b.std_-_-_SV1	5	0.193559	cross-validation
56	ϕ	side.texture.fluo.lab.b.std_-_-_SV2	1	0.136823	cross-validation
57	ϕ	side.texture.fluo.lab.b.std_-_-_SV2	2	0.202411	cross-validation
58	ϕ	side.texture.fluo.lab.b.std_-_-_SV2	3	0.270238	cross-validation
59	ϕ	side.texture.fluo.lab.b.std_-_-_SV2	4	-0.0947182	cross-validation
60	ϕ	side.texture.fluo.lab.b.std_-_-_SV2	5	0.251369	cross-validation
61	ϕ	side.texture.fluo.lab.a.std_-_-_SV1	1	0.0619635	cross-validation
62	ϕ	side.texture.fluo.lab.a.std_-_-_SV1	2	0.0135603	cross-validation
63	ϕ	side.texture.fluo.lab.a.std_-_-_SV1	3	0.190794	cross-validation
64	ϕ	side.texture.fluo.lab.a.std_-_-_SV1	4	0.057842	cross-validation
65	ϕ	side.texture.fluo.lab.a.std_-_-_SV1	5	0.213003	cross-validation
66	ϕ	side.texture.fluo.lab.a.std_-_-_SV2	1	0.069173	cross-validation
67	ϕ	side.texture.fluo.lab.a.std_-_-_SV2	2	0.242287	cross-validation
68	ϕ	side.texture.fluo.lab.a.std_-_-_SV2	3	0.273292	cross-validation
69	ϕ	side.texture.fluo.lab.a.std_-_-_SV2	4	-0.202925	cross-validation
70	ϕ	side.texture.fluo.lab.a.std_-_-_SV2	5	0.215629	cross-validation
71	ϕ	side.texture.fluo.lab.l.std_-_-_SV1	1	0.113483	cross-validation
72	ϕ	side.texture.fluo.lab.l.std_-_-_SV1	2	-0.0250059	cross-validation
73	ϕ	side.texture.fluo.lab.l.std_-_-_SV1	3	0.155659	cross-validation
74	ϕ	side.texture.fluo.lab.l.std_-_-_SV1	4	0.0133216	cross-validation
75	ϕ	side.texture.fluo.lab.l.std_-_-_SV1	5	0.233636	cross-validation
76	ϕ	side.texture.fluo.lab.l.std_-_-_SV2	1	0.103477	cross-validation
77	ϕ	side.texture.fluo.lab.l.std_-_-_SV2	2	0.249732	cross-validation
78	ϕ	side.texture.fluo.lab.l.std_-_-_SV2	3	0.311136	cross-validation
79	ϕ	side.texture.fluo.lab.l.std_-_-_SV2	4	-0.192242	cross-validation
80	ϕ	side.texture.fluo.lab.l.std_-_-_SV2	5	0.257689	cross-validation
81	ϕ	side.texture.vis.lab.b.mean_-_-_SV1	1	-0.12973	cross-validation
82	ϕ	side.texture.vis.lab.b.mean_-_-_SV1	2	0.303513	cross-validation
83	ϕ	side.texture.vis.lab.b.mean_-_-_SV1	3	0.289184	cross-validation
84	ϕ	side.texture.vis.lab.b.mean_-_-_SV1	4	0.0294176	cross-validation
85	ϕ	side.texture.vis.lab.b.mean_-_-_SV1	5	0.164228	cross-validation
86	ϕ	side.texture.vis.lab.b.mean_-_-_SV2	1	-0.00212256	cross-validation
87	ϕ	side.texture.vis.lab.b.mean_-_-_SV2	2	-0.112022	cross-validation
88	ϕ	side.texture.vis.lab.b.mean_-_-_SV2	3	-0.0716857	cross-validation
89	ϕ	side.texture.vis.lab.b.mean_-_-_SV2	4	0.173916	cross-validation
90	ϕ	side.texture.vis.lab.b.mean_-_-_SV2	5	0.0262853	cross-validation
91	ϕ	side.texture.vis.hsv.s.mean_-_-_SV1	1	-0.0841626	cross-validation
92	ϕ	side.texture.vis.hsv.s.mean_-_-_SV1	2	0.287786	cross-validation
93	ϕ	side.texture.vis.hsv.s.mean_-_-_SV1	3	0.164181	cross-validation
94	ϕ	side.texture.vis.hsv.s.mean_-_-_SV1	4	-0.0710492	cross-validation
95	ϕ	side.texture.vis.hsv.s.mean_-_-_SV1	5	0.164925	cross-validation
96	ϕ	side.texture.vis.hsv.s.mean_-_-_SV2	1	0.265547	cross-validation
97	ϕ	side.texture.vis.hsv.s.mean_-_-_SV2	2	0.0265176	cross-validation
98	ϕ	side.texture.vis.hsv.s.mean_-_-_SV2	3	0.129498	cross-validation
99	ϕ	side.texture.vis.hsv.s.mean_-_-_SV2	4	0.222635	cross-validation
100	ϕ	side.texture.vis.hsv.s.mean_-_-_SV2	5	0.260547	cross-validation
101	ϕ	side.texture.vis.hsv.h.mean_-_-_SV1	1	0.363775	cross-validation
102	ϕ	side.texture.vis.hsv.h.mean_-_-_SV1	2	0.360646	cross-validation
103	ϕ	side.texture.vis.hsv.h.mean_-_-_SV1	3	0.168497	cross-validation
104	ϕ	side.texture.vis.hsv.h.mean_-_-_SV1	4	0.204962	cross-validation
105	ϕ	side.texture.vis.hsv.h.mean_-_-_SV1	5	0.459455	cross-validation
106	ϕ	side.texture.vis.hsv.h.mean_-_-_SV2	1	0.30557	cross-validation
107	ϕ	side.texture.vis.hsv.h.mean_-_-_SV2	2	0.234651	cross-validation
108	ϕ	side.texture.vis.hsv.h.mean_-_-_SV2	3	0.213223	cross-validation
109	ϕ	side.texture.vis.hsv.h.mean_-_-_SV2	4	0.119145	cross-validation
110	ϕ	side.texture.vis.hsv.h.mean_-_-_SV2	5	0.617077	cross-validation
111	ϕ	side.texture.vis.lab.a.std_-_-_SV1	1	0.167592	cross-validation
112	ϕ	side.texture.vis.lab.a.std_-_-_SV1	2	0.408019	cross-validation
113	ϕ	side.texture.vis.lab.a.std_-_-_SV1	3	0.123857	cross-validation
114	ϕ	side.texture.vis.lab.a.std_-_-_SV1	4	-0.0857101	cross-validation
115	ϕ	side.texture.vis.lab.a.std_-_-_SV1	5	0.253641	cross-validation
116	ϕ	side.texture.vis.lab.a.std_-_-_SV2	1	0.233085	cross-validation
117	ϕ	side.texture.vis.lab.a.std_-_-_SV2	2	-0.062623	cross-validation
118	ϕ	side.texture.vis.lab.a.std_-_-_SV2	3	0.174032	cross-validation
119	ϕ	side.texture.vis.lab.a.std_-_-_SV2	4	0.162361	cross-validation
120	ϕ	side.texture.vis.lab.a.std_-_-_SV2	5	0.265084	cross-validation
121	ϕ	side.texture.vis.lab.a.mean_-_-_SV1	1	-0.182171	cross-validation
122	ϕ	side.texture.vis.lab.a.mean_-_-_SV1	2	0.176729	cross-validation
123	ϕ	side.texture.vis.lab.a.mean_-_-_SV1	3	-0.0945303	cross-validation
124	ϕ	side.texture.vis.lab.a.mean_-_-_SV1	4	0.0478861	cross-validation
125	ϕ	side.texture.vis.lab.a.mean_-_-_SV1	5	0.252276	cross-validation
126	ϕ	side.texture.vis.lab.a.mean_-_-_SV2	1	0.429106	cross-validation
127	ϕ	side.texture.vis.lab.a.mean_-_-_SV2	2	0.279639	cross-validation
128	ϕ	side.texture.vis.lab.a.mean_-_-_SV2	3	0.216141	cross-validation
129	ϕ	side.texture.vis.lab.a.mean_-_-_SV2	4	0.201891	cross-validation
130	ϕ	side.texture.vis.lab.a.mean_-_-_SV2	5	0.530648	cross-validation
131	ϕ	top.intensity.vis.hsv.s.histogram.v_avg.bin.05.051_063_-_-_SV1	1	0.394426	cross-validation
132	ϕ	top.intensity.vis.hsv.s.histogram.v_avg.bin.05.051_063_-_-_SV1	2	0.317221	cross-validation
133	ϕ	top.intensity.vis.hsv.s.histogram.v_avg.bin.05.051_063_-_-_SV1	3	0.420461	cross-validation
134	ϕ	top.intensity.vis.hsv.s.histogram.v_avg.bin.05.051_063_-_-_SV1	4	0.397921	cross-validation
135	ϕ	top.intensity.vis.hsv.s.histogram.v_avg.bin.05.051_063_-_-_SV1	5	0.56931	cross-validation
136	ϕ	top.intensity.vis.hsv.s.histogram.v_avg.bin.05.051_063_-_-_SV2	1	-0.0641077	cross-validation
137	ϕ	top.intensity.vis.hsv.s.histogram.v_avg.bin.05.051_063_-_-_SV2	2	0.382749	cross-validation
138	ϕ	top.intensity.vis.hsv.s.histogram.v_avg.bin.05.051_063_-_-_SV2	3	0.28028	cross-validation
139	ϕ	top.intensity.vis.hsv.s.histogram.v_avg.bin.05.051_063_-_-_SV2	4	0.155475	cross-validation
140	ϕ	top.intensity.vis.hsv.s.histogram.v_avg.bin.05.051_063_-_-_SV2	5	0.257698	cross-validation
141	ϕ	side.texture.vis.lab.l.std_-_-_SV1	1	0.0262819	cross-validation
142	ϕ	side.texture.vis.lab.l.std_-_-_SV1	2	0.0194756	cross-validation
143	ϕ	side.texture.vis.lab.l.std_-_-_SV1	3	-0.0469001	cross-validation
144	ϕ	side.texture.vis.lab.l.std_-_-_SV1	4	0.078302	cross-validation
145	ϕ	side.texture.vis.lab.l.std_-_-_SV1	5	0.025618	cross-validation
146	ϕ	side.texture.vis.lab.l.std_-_-_SV2	1	0.299562	cross-validation
147	ϕ	side.texture.vis.lab.l.std_-_-_SV2	2	0.115748	cross-validation
148	ϕ	side.texture.vis.lab.l.std_-_-_SV2	3	0.0940787	cross-validation
149	ϕ	side.texture.vis.lab.l.std_-_-_SV2	4	0.329458	cross-validation
150	ϕ	side.texture.vis.lab.l.std_-_-_SV2	5	0.372779	cross-validation
151	ϕ	side.texture.vis.rgb.b.std_-_-_SV1	1	0.297077	cross-validation
152	ϕ	side.texture.vis.rgb.b.std_-_-_SV1	2	0.312647	cross-validation
153	ϕ	side.texture.vis.rgb.b.std_-_-_SV1	3	0.0889556	cross-validation
154	ϕ	side.texture.vis.rgb.b.std_-_-_SV1	4	0.03616	cross-validation
155	ϕ	side.texture.vis.rgb.b.std_-_-_SV1	5	0.275593	cross-validation
156	ϕ	side.texture.vis.rgb.b.std_-_-_SV2	1	0.447653	cross-validation
157	ϕ	side.texture.vis.rgb.b.std_-_-_SV2	2	0.0259814	cross-validation
158	ϕ	side.texture.vis.rgb.b.std_-_-_SV2	3	0.256483	cross-validation
159	ϕ	side.texture.vis.rgb.b.std_-_-_SV2	4	0.337906	cross-validation
160	ϕ	side.texture.vis.rgb.b.std_-_-_SV2	5	0.452154	cross-validation
161	ϕ	side.texture.vis.rgb.r.std_-_-_SV1	1	-0.0489554	cross-validation
162	ϕ	side.texture.vis.rgb.r.std_-_-_SV1	2	-0.0818915	cross-validation
163	ϕ	side.texture.vis.rgb.r.std_-_-_SV1	3	-0.0346175	cross-validation
164	ϕ	side.texture.vis.rgb.r.std_-_-_SV1	4	-0.323134	cross-validation
165	ϕ	side.texture.vis.rgb.r.std_-_-_SV1	5	0.112766	cross-validation
166	ϕ	side.texture.vis.rgb.r.std_-_-_SV2	1	0.193581	cross-validation
167	ϕ	side.texture.vis.rgb.r.std_-_-_SV2	2	0.114957	cross-validation
168	ϕ	side.texture.vis.rgb.r.std_-_-_SV2	3	-0.0280539	cross-validation
169	ϕ	side.texture.vis.rgb.r.std_-_-_SV2	4	0.238879	cross-validation
170	ϕ	side.texture.vis.rgb.r.std_-_-_SV2	5	0.231216	cross-validation
171	ϕ	top.geometry.fluo.hull.points_-_-_SV1	1	0.142562	cross-validation
172	ϕ	top.geometry.fluo.hull.points_-_-_SV1	2	0.281444	cross-validation
173	ϕ	top.geometry.fluo.hull.points_-_-_SV1	3	0.218183	cross-validation
174	ϕ	top.geometry.fluo.hull.points_-_-_SV1	4	0.0451132	cross-validation
175	ϕ	top.geometry.fluo.hull.points_-_-_SV1	5	0.328427	cross-validation
176	ϕ	top.geometry.fluo.hull.points_-_-_SV2	1	0.0491605	cross-validation
177	ϕ	top.geometry.fluo.hull.points_-_-_SV2	2	0.295668	cross-validation
178	ϕ	top.geometry.fluo.hull.points_-_-_SV2	3	0.189133	cross-validation
179	ϕ	top.geometry.fluo.hull.points_-_-_SV2	4	-0.12178	cross-validation
180	ϕ	top.geometry.fluo.hull.points_-_-_SV2	5	-0.00371884	cross-validation
181	ϕ	top.geometry.vis.leaf.curvature.avg_-_-_SV1	1	0.481241	cross-validation
182	ϕ	top.geometry.vis.leaf.curvature.avg_-_-_SV1	2	0.414499	cross-validation
183	ϕ	top.geometry.vis.leaf.curvature.avg_-_-_SV1	3	0.270989	cross-validation
184	ϕ	top.geometry.vis.leaf.curvature.avg_-_-_SV1	4	0.202259	cross-validation
185	ϕ	top.geometry.vis.leaf.curvature.avg_-_-_SV1	5	0.301681	cross-validation
186	ϕ	top.geometry.vis.leaf.curvature.avg_-_-_SV2	1	0.345588	cross-validation
187	ϕ	top.geometry.vis.leaf.curvature.avg_-_-_SV2	2	0.291882	cross-validation
188	ϕ	top.geometry.vis.leaf.curvature.avg_-_-_SV2	3	0.248522	cross-validation
189	ϕ	top.geometry.vis.leaf.curvature.avg_-_-_SV2	4	0.139397	cross-validation
190	ϕ	top.geometry.vis.leaf.curvature.avg_-_-_SV2	5	0.271438	cross-validation
191	ϕ	top.intensity.fluo.hsv.v.skewness_-_-_SV1	1	0.0350939	cross-validation
192	ϕ	top.intensity.fluo.hsv.v.skewness_-_-_SV1	2	0.202008	cross-validation
193	ϕ	top.intensity.fluo.hsv.v.skewness_-_-_SV1	3	0.0639913	cross-validation
194	ϕ	top.intensity.fluo.hsv.v.skewness_-_-_SV1	4	-0.0674448	cross-validation
195	ϕ	top.intensity.fluo.hsv.v.skewness_-_-_SV1	5	0.198135	cross-validation
196	ϕ	top.intensity.fluo.hsv.v.skewness_-_-_SV2	1	0.333727	cross-validation
197	ϕ	top.intensity.fluo.hsv.v.skewness_-_-_SV2	2	0.229528	cross-validation
198	ϕ	top.intensity.fluo.hsv.v.skewness_-_-_SV2	3	-0.012361	cross-validation
199	ϕ	top.intensity.fluo.hsv.v.skewness_-_-_SV2	4	0.00776529	cross-validation
200	ϕ	top.intensity.fluo.hsv.v.skewness_-_-_SV2	5	0.341334	cross-validation
201	ϕ	top.texture.fluo.lab.a.mean_-_-_SV1	1	0.12882	cross-validation
202	ϕ	top.texture.fluo.lab.a.mean_-_-_SV1	2	0.0680754	cross-validation
203	ϕ	top.texture.fluo.lab.a.mean_-_-_SV1	3	0.0684713	cross-validation
204	ϕ	top.texture.fluo.lab.a.mean_-_-_SV1	4	0.0160902	cross-validation
205	ϕ	top.texture.fluo.lab.a.mean_-_-_SV1	5	0.308477	cross-validation
206	ϕ	top.texture.fluo.lab.a.mean_-_-_SV2	1	0.0990407	cross-validation
207	ϕ	top.texture.fluo.lab.a.mean_-_-_SV2	2	0.334678	cross-validation
208	ϕ	top.texture.fluo.lab.a.mean_-_-_SV2	3	0.183952	cross-validation
209	ϕ	top.texture.fluo.lab.a.mean_-_-_SV2	4	-0.0463579	cross-validation
210	ϕ	top.texture.fluo.lab.a.mean_-_-_SV2	5	0.295595	cross-validation
211	ϕ	top.texture.fluo.hsv.v.std_-_-_SV1	1	0.0570141	cross-validation
212	ϕ	top.texture.fluo.hsv.v.std_-_-_SV1	2	0.0976892	cross-validation
213	ϕ	top.texture.fluo.hsv.v.std_-_-_SV1	3	0.100937	cross-validation
214	ϕ	top.texture.fluo.hsv.v.std_-_-_SV1	4	0.223115	cross-validation
215	ϕ	top.texture.fluo.hsv.v.std_-_-_SV1	5	0.111008	cross-validation
216	ϕ	top.texture.fluo.hsv.v.std_-_-_SV2	1	0.392706	cross-validation
217	ϕ	top.texture.fluo.hsv.v.std_-_-_SV2	2	0.0757293	cross-validation
218	ϕ	top.texture.fluo.hsv.v.std_-_-_SV2	3	0.121833	cross-validation
219	ϕ	top.texture.fluo.hsv.v.std_-_-_SV2	4	0.16445	cross-validation
220	ϕ	top.texture.fluo.hsv.v.std_-_-_SV2	5	0.374541	cross-validation
221	ϕ	top.intensity.fluo.intensity.phenol.mean_-_-_SV1	1	0.130014	cross-validation
222	ϕ	top.intensity.fluo.intensity.phenol.mean_-_-_SV1	2	0.220832	cross-validation
223	ϕ	top.intensity.fluo.intensity.phenol.mean_-_-_SV1	3	0.00310455	cross-validation
224	ϕ	top.intensity.fluo.intensity.phenol.mean_-_-_SV1	4	0.0953719	cross-validation
225	ϕ	top.intensity.fluo.intensity.phenol.mean_-_-_SV1	5	0.0639283	cross-validation
226	ϕ	top.intensity.fluo.intensity.phenol.mean_-_-_SV2	1	0.248949	cross-validation
227	ϕ	top.intensity.fluo.intensity.phenol.mean_-_-_SV2	2	0.164042	cross-validation
228	ϕ	top.intensity.fluo.intensity.phenol.mean_-_-_SV2	3	0.256526	cross-validation
229	ϕ	top.intensity.fluo.intensity.phenol.mean_-_-_SV2	4	0.214754	cross-validation
230	ϕ	top.intensity.fluo.intensity.phenol.mean_-_-_SV2	5	0.407477	cross-validation
231	ϕ	top.intensity.vis.hsv.normalized.v.histogram.bin.03.025_038_-_-_SV1	1	0.160315	cross-validation
232	ϕ	top.intensity.vis.hsv.normalized.v.histogram.bin.03.025_038_-_-_SV1	2	0.181343	cross-validation
233	ϕ	top.intensity.vis.hsv.normalized.v.histogram.bin.03.025_038_-_-_SV1	3	-0.0614401	cross-validation
234	ϕ	top.intensity.vis.hsv.normalized.v.histogram.bin.03.025_038_-_-_SV1	4	-0.0964965	cross-validation
235	ϕ	top.intensity.vis.hsv.normalized.v.histogram.bin.03.025_038_-_-_SV1	5	0.264228	cross-validation
236	ϕ	top.intensity.vis.hsv.normalized.v.histogram.bin.03.025_038_-_-_SV2	1	0.250333	cross-validation
237	ϕ	top.intensity.vis.hsv.normalized.v.histogram.bin.03.025_038_-_-_SV2	2	0.291409	cross-validation
238	ϕ	top.intensity.vis.hsv.normalized.v.histogram.bin.03.025_038_-_-_SV2	3	0.219651	cross-validation
239	ϕ	top.intensity.vis.hsv.normalized.v.histogram.bin.03.025_038_-_-_SV2	4	-0.03162	cross-validation
240	ϕ	top.intensity.vis.hsv.normalized.v.histogram.bin.03.025_038_-_-_SV2	5	0.422395	cross-validation
241	ϕ	top.intensity.vis.hsv.h.histogram.s_avg.bin.07.076_089_-_-_SV1	1	0.0929585	cross-validation
242	ϕ	top.intensity.vis.hsv.h.histogram.s_avg.bin.07.076_089_-_-_SV1	2	0.238524	cross-validation
243	ϕ	top.intensity.vis.hsv.h.histogram.s_avg.bin.07.076_089_-_-_SV1	3	0.0755896	cross-validation
244	ϕ	top.intensity.vis.hsv.h.histogram.s_avg.bin.07.076_089_-_-_SV1	4	-0.239286	cross-validation
245	ϕ	top.intensity.vis.hsv.h.histogram.s_avg.bin.07.076_089_-_-_SV1	5	0.254098	cross-validation
246	ϕ	top.intensity.vis.hsv.h.histogram.s_avg.bin.07.076_089_-_-_SV2	1	0.02989	cross-validation
247	ϕ	top.intensity.vis.hsv.h.histogram.s_avg.bin.07.076_089_-_-_SV2	2	0.0472521	cross-validation
248	ϕ	top.intensity.vis.hsv.h.histogram.s_avg.bin.07.076_089_-_-_SV2	3	0.0421941	cross-validation
249	ϕ	top.intensity.vis.hsv.h.histogram.s_avg.bin.07.076_089_-_-_SV2	4	0.102261	cross-validation
250	ϕ	top.intensity.vis.hsv.h.histogram.s_avg.bin.07.076_089_-_-_SV2	5	0.159125	cross-validation
251	ϕ	top.intensity.vis.hsv.h.histogram.s_avg.bin.05.051_063_-_-_SV1	1	-0.0728883	cross-validation
252	ϕ	top.intensity.vis.hsv.h.histogram.s_avg.bin.05.051_063_-_-_SV1	2	0.258932	cross-validation
253	ϕ	top.intensity.vis.hsv.h.histogram.s_avg.bin.05.051_063_-_-_SV1	3	0.150349	cross-validation
254	ϕ	top.intensity.vis.hsv.h.histogram.s_avg.bin.05.051_063_-_-_SV1	4	-0.0346765	cross-validation
255	ϕ	top.intensity.vis.hsv.h.histogram.s_avg.bin.05.051_063_-_-_SV1	5	0.0493773	cross-validation
256	ϕ	top.intensity.vis.hsv.h.histogram.s_avg.bin.05.051_063_-_-_SV2	1	0.25695	cross-validation
257	ϕ	top.intensity.vis.hsv.h.histogram.s_avg.bin.05.051_063_-_-_SV2	2	0.090866	cross-validation
258	ϕ	top.intensity.vis.hsv.h.histogram.s_avg.bin.05.051_063_-_-_SV2	3	0.199729	cross-validation
259	ϕ	top.intensity.vis.hsv.h.histogram.s_avg.bin.05.051_063_-_-_SV2	4	0.229882	cross-validation
260	ϕ	top.intensity.vis.hsv.h.histogram.s_avg.bin.05.051_063_-_-_SV2	5	0.413362	cross-validation
261	ϕ	top.intensity.vis.hsv.h.histogram.s_avg.bin.04.038_051_-_-_SV1	1	0.437208	cross-validation
262	ϕ	top.intensity.vis.hsv.h.histogram.s_avg.bin.04.038_051_-_-_SV1	2	0.383779	cross-validation
263	ϕ	top.intensity.vis.hsv.h.histogram.s_avg.bin.04.038_051_-_-_SV1	3	0.433734	cross-validation
264	ϕ	top.intensity.vis.hsv.h.histogram.s_avg.bin.04.038_051_-_-_SV1	4	0.254325	cross-validation
265	ϕ	top.intensity.vis.hsv.h.histogram.s_avg.bin.04.038_051_-_-_SV1	5	0.489345	cross-validation
266	ϕ	top.intensity.vis.hsv.h.histogram.s_avg.bin.04.038_051_-_-_SV2	1	-0.242993	cross-validation
267	ϕ	top.intensity.vis.hsv.h.histogram.s_avg.bin.04.038_051_-_-_SV2	2	0.316549	cross-validation
268	ϕ	top.intensity.vis.hsv.h.histogram.s_avg.bin.04.038_051_-_-_SV2	3	0.286039	cross-validation
269	ϕ	top.intensity.vis.hsv.h.histogram.s_avg.bin.04.038_051_-_-_SV2	4	-0.087948	cross-validation
270	ϕ	top.intensity.vis.hsv.h.histogram.s_avg.bin.04.038_051_-_-_SV2	5	-0.167904	cross-validation
271	ϕ	top.intensity.vis.hsv.h.histogram.s_avg.bin.11.127_140_-_-_SV1	1	0.19882	cross-validation
272	ϕ	top.intensity.vis.hsv.h.histogram.s_avg.bin.11.127_140_-_-_SV1	2	0.161517	cross-validation
273	ϕ	top.intensity.vis.hsv.h.histogram.s_avg.bin.11.127_140_-_-_SV1	3	-0.0421084	cross-validation
274	ϕ	top.intensity.vis.hsv.h.histogram.s_avg.bin.11.127_140_-_-_SV1	4	0.0437184	cross-validation
275	ϕ	top.intensity.vis.hsv.h.histogram.s_avg.bin.11.127_140_-_-_SV1	5	0.0758733	cross-validation
276	ϕ	top.intensity.vis.hsv.h.histogram.s_avg.bin.11.127_140_-_-_SV2	1	0.223132	cross-validation
277	ϕ	top.intensity.vis.hsv.h.histogram.s_avg.bin.11.127_140_-_-_SV2	2	0.018722	cross-validation
278	ϕ	top.intensity.vis.hsv.h.histogram.s_avg.bin.11.127_140_-_-_SV2	3	-0.0340264	cross-validation
279	ϕ	top.intensity.vis.hsv.h.histogram.s_avg.bin.11.127_140_-_-_SV2	4	0.102708	cross-validation
280	ϕ	top.intensity.vis.hsv.h.histogram.s_avg.bin.11.127_140_-_-_SV2	5	0.452423	cross-validation
281	ϕ	top.intensity.vis.hsv.h.histogram.v_avg.bin.06.063_076_-_-_SV1	1	0.0298565	cross-validation
282	ϕ	top.intensity.vis.hsv.h.histogram.v_avg.bin.06.063_076_-_-_SV1	2	0.332946	cross-validation
283	ϕ	top.intensity.vis.hsv.h.histogram.v_avg.bin.06.063_076_-_-_SV1	3	0.123193	cross-validation
284	ϕ	top.intensity.vis.hsv.h.histogram.v_avg.bin.06.063_076_-_-_SV1	4	-0.0792514	cross-validation
285	ϕ	top.intensity.vis.hsv.h.histogram.v_avg.bin.06.063_076_-_-_SV1	5	0.160317	cross-validation
286	ϕ	top.intensity.vis.hsv.h.histogram.v_avg.bin.06.063_076_-_-_SV2	1	-0.0276297	cross-validation
287	ϕ	top.intensity.vis.hsv.h.histogram.v_avg.bin.06.063_076_-_-_SV2	2	0.090758	cross-validation
288	ϕ	top.intensity.vis.hsv.h.histogram.v_avg.bin.06.063_076_-_-_SV2	3	-0.0521308	cross-validation
289	ϕ	top.intensity.vis.hsv.h.histogram.v_avg.bin.06.063_076_-_-_SV2	4	0.0225104	cross-validation
290	ϕ	top.intensity.vis.hsv.h.histogram.v_avg.bin.06.063_076_-_-_SV2	5	0.196402	cross-validation
291	ϕ	top.intensity.vis.hsv.h.histogram.v_avg.bin.04.038_051_-_-_SV1	1	-0.283766	cross-validation
292	ϕ	top.intensity.vis.hsv.h.histogram.v_avg.bin.04.038_051_-_-_SV1	2	0.299135	cross-validation
293	ϕ	top.intensity.vis.hsv.h.histogram.v_avg.bin.04.038_051_-_-_SV1	3	-0.0452274	cross-validation
294	ϕ	top.intensity.vis.hsv.h.histogram.v_avg.bin.04.038_051_-_-_SV1	4	-0.109127	cross-validation
295	ϕ	top.intensity.vis.hsv.h.histogram.v_avg.bin.04.038_051_-_-_SV1	5	-0.145922	cross-validation
296	ϕ	top.intensity.vis.hsv.h.histogram.v_avg.bin.04.038_051_-_-_SV2	1	-0.0614644	cross-validation
297	ϕ	top.intensity.vis.hsv.h.histogram.v_avg.bin.04.038_051_-_-_SV2	2	0.165249	cross-validation
298	ϕ	top.intensity.vis.hsv.h.histogram.v_avg.bin.04.038_051_-_-_SV2	3	-0.00977302	cross-validation
299	ϕ	top.intensity.vis.hsv.h.histogram.v_avg.bin.04.038_051_-_-_SV2	4	0.0148176	cross-validation
300	ϕ	top.intensity.vis.hsv.h.histogram.v_avg.bin.04.038_051_-_-_SV2	5	0.282832	cross-validation
301	ϕ	top.intensity.vis.hsv.h.histogram.v_avg.bin.07.076_089_-_-_SV1	1	0.35175	cross-validation
302	ϕ	top.intensity.vis.hsv.h.histogram.v_avg.bin.07.076_089_-_-_SV1	2	0.325688	cross-validation
303	ϕ	top.intensity.vis.hsv.h.histogram.v_avg.bin.07.076_089_-_-_SV1	3	0.400593	cross-validation
304	ϕ	top.intensity.vis.hsv.h.histogram.v_avg.bin.07.076_089_-_-_SV1	4	0.388525	cross-validation
305	ϕ	top.intensity.vis.hsv.h.histogram.v_avg.bin.07.076_089_-_-_SV1	5	0.552322	cross-validation
306	ϕ	top.intensity.vis.hsv.h.histogram.v_avg.bin.07.076_089_-_-_SV2	1	0.0265803	cross-validation
307	ϕ	top.intensity.vis.hsv.h.histogram.v_avg.bin.07.076_089_-_-_SV2	2	0.462391	cross-validation
308	ϕ	top.intensity.vis.hsv.h.histogram.v_avg.bin.07.076_089_-_-_SV2	3	0.430926	cross-validation
309	ϕ	top.intensity.vis.hsv.h.histogram.v_avg.bin.07.076_089_-_-_SV2	4	0.283907	cross-validation
310	ϕ	top.intensity.vis.hsv.h.histogram.v_avg.bin.07.076_089_-_-_SV2	5	0.281693	cross-validation
311	ϕ	top.intensity.vis.hsv.h.red2green_-_-_SV1	1	0.254262	cross-validation
312	ϕ	top.intensity.vis.hsv.h.red2green_-_-_SV1	2	0.375215	cross-validation
313	ϕ	top.intensity.vis.hsv.h.red2green_-_-_SV1	3	0.188983	cross-validation
314	ϕ	top.intensity.vis.hsv.h.red2green_-_-_SV1	4	-0.0440304	cross-validation
315	ϕ	top.intensity.vis.hsv.h.red2green_-_-_SV1	5	0.368153	cross-validation
316	ϕ	top.intensity.vis.hsv.h.red2green_-_-_SV2	1	0.0115278	cross-validation
317	ϕ	top.intensity.vis.hsv.h.red2green_-_-_SV2	2	0.12625	cross-validation
318	ϕ	top.intensity.vis.hsv.h.red2green_-_-_SV2	3	0.0756783	cross-validation
319	ϕ	top.intensity.vis.hsv.h.red2green_-_-_SV2	4	0.19067	cross-validation
320	ϕ	top.intensity.vis.hsv.h.red2green_-_-_SV2	5	0.17105	cross-validation
321	ϕ	top.intensity.vis.hsv.normalized.h.histogram.bin.13.153_165_-_-_SV1	1	0.10324	cross-validation
322	ϕ	top.intensity.vis.hsv.normalized.h.histogram.bin.13.153_165_-_-_SV1	2	0.131405	cross-validation
323	ϕ	top.intensity.vis.hsv.normalized.h.histogram.bin.13.153_165_-_-_SV1	3	-0.103961	cross-validation
324	ϕ	top.intensity.vis.hsv.normalized.h.histogram.bin.13.153_165_-_-_SV1	4	-0.153192	cross-validation
325	ϕ	top.intensity.vis.hsv.normalized.h.histogram.bin.13.153_165_-_-_SV1	5	0.0657106	cross-validation
326	ϕ	top.intensity.vis.hsv.normalized.h.histogram.bin.13.153_165_-_-_SV2	1	0.19562	cross-validation
327	ϕ	top.intensity.vis.hsv.normalized.h.histogram.bin.13.153_165_-_-_SV2	2	0.223364	cross-validation
328	ϕ	top.intensity.vis.hsv.normalized.h.histogram.bin.13.153_165_-_-_SV2	3	0.171478	cross-validation
329	ϕ	top.intensity.vis.hsv.normalized.h.histogram.bin.13.153_165_-_-_SV2	4	-0.0934947	cross-validation
330	ϕ	top.intensity.vis.hsv.normalized.h.histogram.bin.13.153_165_-_-_SV2	5	0.185739	cross-validation
331	ϕ	top.intensity.vis.hsv.s.histogram.v_avg.bin.06.063_076_-_-_SV1	1	-0.0873898	cross-validation
332	ϕ	top.intensity.vis.hsv.s.histogram.v_avg.bin.06.063_076_-_-_SV1	2	0.342536	cross-validation
333	ϕ	top.intensity.vis.hsv.s.histogram.v_avg.bin.06.063_076_-_-_SV1	3	0.323041	cross-validation
334	ϕ	top.intensity.vis.hsv.s.histogram.v_avg.bin.06.063_076_-_-_SV1	4	0.257412	cross-validation
335	ϕ	top.intensity.vis.hsv.s.histogram.v_avg.bin.06.063_076_-_-_SV1	5	0.279223	cross-validation
336	ϕ	top.intensity.vis.hsv.s.histogram.v_avg.bin.06.063_076_-_-_SV2	1	-0.143138	cross-validation
337	ϕ	top.intensity.vis.hsv.s.histogram.v_avg.bin.06.063_076_-_-_SV2	2	0.271038	cross-validation
338	ϕ	top.intensity.vis.hsv.s.histogram.v_avg.bin.06.063_076_-_-_SV2	3	-0.00964582	cross-validation
339	ϕ	top.intensity.vis.hsv.s.histogram.v_avg.bin.06.063_076_-_-_SV2	4	0.0384297	cross-validation
340	ϕ	top.intensity.vis.hsv.s.histogram.v_avg.bin.06.063_076_-_-_SV2	5	0.274482	cross-validation
341	ϕ	top.intensity.vis.hsv.s.histogram.v_avg.bin.11.127_140_-_-_SV1	1	0.0336301	cross-validation
342	ϕ	top.intensity.vis.hsv.s.histogram.v_avg.bin.11.127_140_-_-_SV1	2	0.286693	cross-validation
343	ϕ	top.intensity.vis.hsv.s.histogram.v_avg.bin.11.127_140_-_-_SV1	3	0.11977	cross-validation
344	ϕ	top.intensity.vis.hsv.s.histogram.v_avg.bin.11.127_140_-_-_SV1	4	-0.0725926	cross-validation
345	ϕ	top.intensity.vis.hsv.s.histogram.v_avg.bin.11.127_140_-_-_SV1	5	0.183741	cross-validation
346	ϕ	top.intensity.vis.hsv.s.histogram.v_avg.bin.11.127_140_-_-_SV2	1	0.0581027	cross-validation
347	ϕ	top.intensity.vis.hsv.s.histogram.v_avg.bin.11.127_140_-_-_SV2	2	-0.0497863	cross-validation
348	ϕ	top.intensity.vis.hsv.s.histogram.v_avg.bin.11.127_140_-_-_SV2	3	-0.111707	cross-validation
349	ϕ	top.intensity.vis.hsv.s.histogram.v_avg.bin.11.127_140_-_-_SV2	4	-0.0159372	cross-validation
350	ϕ	top.intensity.vis.hsv.s.histogram.v_avg.bin.11.127_140_-_-_SV2	5	0.297121	cross-validation
351	ϕ	top.texture.vis.hsv.s.mean_-_-_SV1	1	0.17783	cross-validation
352	ϕ	top.texture.vis.hsv.s.mean_-_-_SV1	2	0.327739	cross-validation
353	ϕ	top.texture.vis.hsv.s.mean_-_-_SV1	3	0.431351	cross-validation
354	ϕ	top.texture.vis.hsv.s.mean_-_-_SV1	4	0.54427	cross-validation
355	ϕ	top.texture.vis.hsv.s.mean_-_-_SV1	5	0.369287	cross-validation
356	ϕ	top.texture.vis.hsv.s.mean_-_-_SV2	1	0.135971	cross-validation
357	ϕ	top.texture.vis.hsv.s.mean_-_-_SV2	2	0.147083	cross-validation
358	ϕ	top.texture.vis.hsv.s.mean_-_-_SV2	3	0.362175	cross-validation
359	ϕ	top.texture.vis.hsv.s.mean_-_-_SV2	4	0.248517	cross-validation
360	ϕ	top.texture.vis.hsv.s.mean_-_-_SV2	5	0.229754	cross-validation
361	ϕ	top.intensity.vis.hsv.s.stddev_-_-_SV1	1	0.0477963	cross-validation
362	ϕ	top.intensity.vis.hsv.s.stddev_-_-_SV1	2	0.142826	cross-validation
363	ϕ	top.intensity.vis.hsv.s.stddev_-_-_SV1	3	-0.0523394	cross-validation
364	ϕ	top.intensity.vis.hsv.s.stddev_-_-_SV1	4	-0.209634	cross-validation
365	ϕ	top.intensity.vis.hsv.s.stddev_-_-_SV1	5	0.251289	cross-validation
366	ϕ	top.intensity.vis.hsv.s.stddev_-_-_SV2	1	-0.0216595	cross-validation
367	ϕ	top.intensity.vis.hsv.s.stddev_-_-_SV2	2	0.258568	cross-validation
368	ϕ	top.intensity.vis.hsv.s.stddev_-_-_SV2	3	0.00781144	cross-validation
369	ϕ	top.intensity.vis.hsv.s.stddev_-_-_SV2	4	-0.137596	cross-validation
370	ϕ	top.intensity.vis.hsv.s.stddev_-_-_SV2	5	0.0411706	cross-validation
371	ϕ	top.intensity.vis.hsv.v.histogram.s_avg.bin.07.076_089_-_-_SV1	1	0.0672557	cross-validation
372	ϕ	top.intensity.vis.hsv.v.histogram.s_avg.bin.07.076_089_-_-_SV1	2	0.206538	cross-validation
373	ϕ	top.intensity.vis.hsv.v.histogram.s_avg.bin.07.076_089_-_-_SV1	3	0.126589	cross-validation
374	ϕ	top.intensity.vis.hsv.v.histogram.s_avg.bin.07.076_089_-_-_SV1	4	-0.0719587	cross-validation
375	ϕ	top.intensity.vis.hsv.v.histogram.s_avg.bin.07.076_089_-_-_SV1	5	0.0999025	cross-validation
376	ϕ	top.intensity.vis.hsv.v.histogram.s_avg.bin.07.076_089_-_-_SV2	1	0.363908	cross-validation
377	ϕ	top.intensity.vis.hsv.v.histogram.s_avg.bin.07.076_089_-_-_SV2	2	0.275898	cross-validation
378	ϕ	top.intensity.vis.hsv.v.histogram.s_avg.bin.07.076_089_-_-_SV2	3	0.114477	cross-validation
379	ϕ	top.intensity.vis.hsv.v.histogram.s_avg.bin.07.076_089_-_-_SV2	4	0.174602	cross-validation
380	ϕ	top.intensity.vis.hsv.v.histogram.s_avg.bin.07.076_089_-_-_SV2	5	0.36143	cross-validation
381	ϕ	top.intensity.vis.hsv.v.histogram.s_avg.bin.06.063_076_-_-_SV1	1	0.280843	cross-validation
382	ϕ	top.intensity.vis.hsv.v.histogram.s_avg.bin.06.063_076_-_-_SV1	2	0.145673	cross-validation
383	ϕ	top.intensity.vis.hsv.v.histogram.s_avg.bin.06.063_076_-_-_SV1	3	0.1601	cross-validation
384	ϕ	top.intensity.vis.hsv.v.histogram.s_avg.bin.06.063_076_-_-_SV1	4	0.33776	cross-validation
385	ϕ	top.intensity.vis.hsv.v.histogram.s_avg.bin.06.063_076_-_-_SV1	5	0.227151	cross-validation
386	ϕ	top.intensity.vis.hsv.v.histogram.s_avg.bin.06.063_076_-_-_SV2	1	0.252079	cross-validation
387	ϕ	top.intensity.vis.hsv.v.histogram.s_avg.bin.06.063_076_-_-_SV2	2	0.384799	cross-validation
388	ϕ	top.intensity.vis.hsv.v.histogram.s_avg.bin.06.063_076_-_-_SV2	3	0.414855	cross-validation
389	ϕ	top.intensity.vis.hsv.v.histogram.s_avg.bin.06.063_076_-_-_SV2	4	0.146941	cross-validation
390	ϕ	top.intensity.vis.hsv.v.histogram.s_avg.bin.06.063_076_-_-_SV2	5	0.33696	cross-validation
391	ϕ	top.texture.vis.lab.b.mean_-_-_SV1	1	0.072653	cross-validation
392	ϕ	top.texture.vis.lab.b.mean_-_-_SV1	2	0.267682	cross-validation
393	ϕ	top.texture.vis.lab.b.mean_-_-_SV1	3	0.40398	cross-validation
394	ϕ	top.texture.vis.lab.b.mean_-_-_SV1	4	0.399469	cross-validation
395	ϕ	top.texture.vis.lab.b.mean_-_-_SV1	5	0.336094	cross-validation
396	ϕ	top.texture.vis.lab.b.mean_-_-_SV2	1	0.135705	cross-validation
397	ϕ	top.texture.vis.lab.b.mean_-_-_SV2	2	0.263676	cross-validation
398	ϕ	top.texture.vis.lab.b.mean_-_-_SV2	3	0.279597	cross-validation
399	ϕ	top.texture.vis.lab.b.mean_-_-_SV2	4	0.148755	cross-validation
400	ϕ	top.texture.vis.lab.b.mean_-_-_SV2	5	0.24585	cross-validation
401	ϕ	top.intensity.vis.lab.a.skewness_-_-_SV1	1	0.109996	cross-validation
402	ϕ	top.intensity.vis.lab.a.skewness_-_-_SV1	2	0.288791	cross-validation
403	ϕ	top.intensity.vis.lab.a.skewness_-_-_SV1	3	0.141236	cross-validation
404	ϕ	top.intensity.vis.lab.a.skewness_-_-_SV1	4	-0.179086	cross-validation
405	ϕ	top.intensity.vis.lab.a.skewness_-_-_SV1	5	0.292121	cross-validation
406	ϕ	top.intensity.vis.lab.a.skewness_-_-_SV2	1	0.0157178	cross-validation
407	ϕ	top.intensity.vis.lab.a.skewness_-_-_SV2	2	-0.00152248	cross-validation
408	ϕ	top.intensity.vis.lab.a.skewness_-_-_SV2	3	0.0612601	cross-validation
409	ϕ	top.intensity.vis.lab.a.skewness_-_-_SV2	4	0.137284	cross-validation
410	ϕ	top.intensity.vis.lab.a.skewness_-_-_SV2	5	0.121528	cross-validation
411	ϕ	top.texture.fluo.hsv.s.mean_-_-_SV1	1	0.143978	cross-validation
412	ϕ	top.texture.fluo.hsv.s.mean_-_-_SV1	2	0.153324	cross-validation
413	ϕ	top.texture.fluo.hsv.s.mean_-_-_SV1	3	0.0957159	cross-validation
414	ϕ	top.texture.fluo.hsv.s.mean_-_-_SV1	4	-0.239612	cross-validation
415	ϕ	top.texture.fluo.hsv.s.mean_-_-_SV1	5	0.362876	cross-validation
416	ϕ	top.texture.fluo.hsv.s.mean_-_-_SV2	1	0.162247	cross-validation
417	ϕ	top.texture.fluo.hsv.s.mean_-_-_SV2	2	0.179123	cross-validation
418	ϕ	top.texture.fluo.hsv.s.mean_-_-_SV2	3	0.165567	cross-validation
419	ϕ	top.texture.fluo.hsv.s.mean_-_-_SV2	4	-0.0933113	cross-validation
420	ϕ	top.texture.fluo.hsv.s.mean_-_-_SV2	5	0.0555871	cross-validation
421	ϕ	top.texture.fluo.lab.a.std_-_-_SV1	1	0.0833017	cross-validation
422	ϕ	top.texture.fluo.lab.a.std_-_-_SV1	2	0.271225	cross-validation
423	ϕ	top.texture.fluo.lab.a.std_-_-_SV1	3	0.200301	cross-validation
424	ϕ	top.texture.fluo.lab.a.std_-_-_SV1	4	0.0547791	cross-validation
425	ϕ	top.texture.fluo.lab.a.std_-_-_SV1	5	0.20424	cross-validation
426	ϕ	top.texture.fluo.lab.a.std_-_-_SV2	1	0.406632	cross-validation
427	ϕ	top.texture.fluo.lab.a.std_-_-_SV2	2	-0.00184789	cross-validation
428	ϕ	top.texture.fluo.lab.a.std_-_-_SV2	3	0.254226	cross-validation
429	ϕ	top.texture.fluo.lab.a.std_-_-_SV2	4	0.208534	cross-validation
430	ϕ	top.texture.fluo.lab.a.std_-_-_SV2	5	0.402311	cross-validation
431	ϕ	top.texture.vis.lab.l.std_-_-_SV1	1	0.117645	cross-validation
432	ϕ	top.texture.vis.lab.l.std_-_-_SV1	2	0.246004	cross-validation
433	ϕ	top.texture.vis.lab.l.std_-_-_SV1	3	-0.0653641	cross-validation
434	ϕ	top.texture.vis.lab.l.std_-_-_SV1	4	-0.183434	cross-validation
435	ϕ	top.texture.vis.lab.l.std_-_-_SV1	5	0.356199	cross-validation
436	ϕ	top.texture.vis.lab.l.std_-_-_SV2	1	0.116971	cross-validation
437	ϕ	top.texture.vis.lab.l.std_-_-_SV2	2	0.359284	cross-validation
438	ϕ	top.texture.vis.lab.l.std_-_-_SV2	3	0.0422077	cross-validation
439	ϕ	top.texture.vis.lab.l.std_-_-_SV2	4	-0.0880164	cross-validation
440	ϕ	top.texture.vis.lab.l.std_-_-_SV2	5	0.101325	cross-validation
441	ϕ	top.texture.fluo.xyz.y.std_-_-_SV1	1	0.139958	cross-validation
442	ϕ	top.texture.fluo.xyz.y.std_-_-_SV1	2	0.0208179	cross-validation
443	ϕ	top.texture.fluo.xyz.y.std_-_-_SV1	3	-0.000417009	cross-validation
444	ϕ	top.texture.fluo.xyz.y.std_-_-_SV1	4	0.0442302	cross-validation
445	ϕ	top.texture.fluo.xyz.y.std_-_-_SV1	5	0.250065	cross-validation
446	ϕ	top.texture.fluo.xyz.y.std_-_-_SV2	1	0.259703	cross-validation
447	ϕ	top.texture.fluo.xyz.y.std_-_-_SV2	2	0.214768	cross-validation
448	ϕ	top.texture.fluo.xyz.y.std_-_-_SV2	3	0.0402869	cross-validation
449	ϕ	top.texture.fluo.xyz.y.std_-_-_SV2	4	0.114979	cross-validation
450	ϕ	top.texture.fluo.xyz.y.std_-_-_SV2	5	0.267043	cross-validation
451	ϕ	top.texture.fluo.xyz.x.mean_-_-_SV1	1	0.195139	cross-validation
452	ϕ	top.texture.fluo.xyz.x.mean_-_-_SV1	2	0.113084	cross-validation
453	ϕ	top.texture.fluo.xyz.x.mean_-_-_SV1	3	0.0945817	cross-validation
454	ϕ	top.texture.fluo.xyz.x.mean_-_-_SV1	4	0.169666	cross-validation
455	ϕ	top.texture.fluo.xyz.x.mean_-_-_SV1	5	0.308789	cross-validation
456	ϕ	top.texture.fluo.xyz.x.mean_-_-_SV2	1	0.148694	cross-validation
457	ϕ	top.texture.fluo.xyz.x.mean_-_-_SV2	2	0.248604	cross-validation
458	ϕ	top.texture.fluo.xyz.x.mean_-_-_SV2	3	0.158735	cross-validation
459	ϕ	top.texture.fluo.xyz.x.mean_-_-_SV2	4	0.103093	cross-validation
460	ϕ	top.texture.fluo.xyz.x.mean_-_-_SV2	5	0.317106	cross-validation
461	ϕ	top.texture.fluo.rgb.g.std_-_-_SV1	1	-0.103782	cross-validation
462	ϕ	top.texture.fluo.rgb.g.std_-_-_SV1	2	-0.0547121	cross-validation
463	ϕ	top.texture.fluo.rgb.g.std_-_-_SV1	3	-0.13985	cross-validation
464	ϕ	top.texture.fluo.rgb.g.std_-_-_SV1	4	-0.386928	cross-validation
465	ϕ	top.texture.fluo.rgb.g.std_-_-_SV1	5	0.254452	cross-validation
466	ϕ	top.texture.fluo.rgb.g.std_-_-_SV2	1	0.240899	cross-validation
467	ϕ	top.texture.fluo.rgb.g.std_-_-_SV2	2	0.194095	cross-validation
468	ϕ	top.texture.fluo.rgb.g.std_-_-_SV2	3	0.064975	cross-validation
469	ϕ	top.texture.fluo.rgb.g.std_-_-_SV2	4	0.18974	cross-validation
470	ϕ	top.texture.fluo.rgb.g.std_-_-_SV2	5	0.278721	cross-validation
471	ϕ	top.texture.vis.xyz.z.mean_-_-_SV1	1	0.0258591	cross-validation
472	ϕ	top.texture.vis.xyz.z.mean_-_-_SV1	2	0.330152	cross-validation
473	ϕ	top.texture.vis.xyz.z.mean_-_-_SV1	3	0.167049	cross-validation
474	ϕ	top.texture.vis.xyz.z.mean_-_-_SV1	4	-0.0206548	cross-validation
475	ϕ	top.texture.vis.xyz.z.mean_-_-_SV1	5	0.199512	cross-validation
476	ϕ	top.texture.vis.xyz.z.mean_-_-_SV2	1	-0.0613777	cross-validation
477	ϕ	top.texture.vis.xyz.z.mean_-_-_SV2	2	0.224669	cross-validation
478	ϕ	top.texture.vis.xyz.z.mean_-_-_SV2	3	0.0262908	cross-validation
479	ϕ	top.texture.vis.xyz.z.mean_-_-_SV2	4	0.0716418	cross-validation
480	ϕ	top.texture.vis.xyz.z.mean_-_-_SV2	5	0.190044	cross-validation
481	ϕ	top.texture.fluo.lab.l.std_-_-_SV1	1	0.0447838	cross-validation
482	ϕ	top.texture.fluo.lab.l.std_-_-_SV1	2	0.030057	cross-validation
483	ϕ	top.texture.fluo.lab.l.std_-_-_SV1	3	0.0658489	cross-validation
484	ϕ	top.texture.fluo.lab.l.std_-_-_SV1	4	0.202308	cross-validation
485	ϕ	top.texture.fluo.lab.l.std_-_-_SV1	5	0.110028	cross-validation
486	ϕ	top.texture.fluo.lab.l.std_-_-_SV2	1	0.393771	cross-validation
487	ϕ	top.texture.fluo.lab.l.std_-_-_SV2	2	0.0756831	cross-validation
488	ϕ	top.texture.fluo.lab.l.std_-_-_SV2	3	0.0852853	cross-validation
489	ϕ	top.texture.fluo.lab.l.std_-_-_SV2	4	0.142154	cross-validation
490	ϕ	top.texture.fluo.lab.l.std_-_-_SV2	5	0.367849	cross-validation
491	ϕ	top.texture.fluo.rgb.g.mean_-_-_SV1	1	0.0434809	cross-validation
492	ϕ	top.texture.fluo.rgb.g.mean_-_-_SV1	2	0.151352	cross-validation
493	ϕ	top.texture.fluo.rgb.g.mean_-_-_SV1	3	-0.0627954	cross-validation
494	ϕ	top.texture.fluo.rgb.g.mean_-_-_SV1	4	0.113328	cross-validation
495	ϕ	top.texture.fluo.rgb.g.mean_-_-_SV1	5	-0.0111231	cross-validation
496	ϕ	top.texture.fluo.rgb.g.mean_-_-_SV2	1	0.239381	cross-validation
497	ϕ	top.texture.fluo.rgb.g.mean_-_-_SV2	2	0.18541	cross-validation
498	ϕ	top.texture.fluo.rgb.g.mean_-_-_SV2	3	0.231691	cross-validation
499	ϕ	top.texture.fluo.rgb.g.mean_-_-_SV2	4	0.208823	cross-validation
500	ϕ	top.texture.fluo.rgb.g.mean_-_-_SV2	5	0.405141	cross-validation
1	R	SV1_-_-_SV1	1	0.256722	cross-validation
2	R	SV1_-_-_SV1	2	0.332046	cross-validation
3	R	SV1_-_-_SV1	3	0.0243917	cross-validation
4	R	SV1_-_-_SV1	4	0.01264	cross-validation
5	R	SV1_-_-_SV1	5	0.266722	cross-validation
6	R	SV1_-_-_SV2	1	0.22509	cross-validation
7	R	SV1_-_-_SV2	2	0.283698	cross-validation
8	R	SV1_-_-_SV2	3	0.146328	cross-validation
9	R	SV1_-_-_SV2	4	0.0591294	cross-validation
10	R	SV1_-_-_SV2	5	0.350209	cross-validation
11	R	SV2_-_-_SV1	1	0.145449	cross-validation
12	R	SV2_-_-_SV1	2	0.0667963	cross-validation
13	R	SV2_-_-_SV1	3	0.211852	cross-validation
14	R	SV2_-_-_SV1	4	0.199984	cross-validation
15	R	SV2_-_-_SV1	5	0.22327	cross-validation
16	R	SV2_-_-_SV2	1	0.285359	cross-validation
17	R	SV2_-_-_SV2	2	0.246176	cross-validation
18	R	SV2_-_-_SV2	3	0.138965	cross-validation
19	R	SV2_-_-_SV2	4	0.256285	cross-validation
20	R	SV2_-_-_SV2	5	0.428366	cross-validation
1	ϕ	top.intensity.vis.hsv.normalized.v.histogram.bin.07.076_089_-_-_SV1	1	-0.0191513	cross-validation
2	ϕ	top.intensity.vis.hsv.normalized.v.histogram.bin.07.076_089_-_-_SV1	2	0.458222	cross-validation
3	ϕ	top.intensity.vis.hsv.normalized.v.histogram.bin.07.076_089_-_-_SV1	3	0.0286296	cross-validation
4	ϕ	top.intensity.vis.hsv.normalized.v.histogram.bin.07.076_089_-_-_SV1	4	0.222067	cross-validation
5	ϕ	top.intensity.vis.hsv.normalized.v.histogram.bin.07.076_089_-_-_SV1	5	0.336561	cross-validation
6	ϕ	top.intensity.vis.hsv.normalized.v.histogram.bin.07.076_089_-_-_SV2	1	0.117508	cross-validation
7	ϕ	top.intensity.vis.hsv.normalized.v.histogram.bin.07.076_089_-_-_SV2	2	-0.0623485	cross-validation
8	ϕ	top.intensity.vis.hsv.normalized.v.histogram.bin.07.076_089_-_-_SV2	3	0.201814	cross-validation
9	ϕ	top.intensity.vis.hsv.normalized.v.histogram.bin.07.076_089_-_-_SV2	4	0.212441	cross-validation
10	ϕ	top.intensity.vis.hsv.normalized.v.histogram.bin.07.076_089_-_-_SV2	5	0.175469	cross-validation
11	ϕ	side.geometry.vis.hull.points_-_-_SV1	1	0.180344	cross-validation
12	ϕ	side.geometry.vis.hull.points_-_-_SV1	2	0.193039	cross-validation
13	ϕ	side.geometry.vis.hull.points_-_-_SV1	3	-0.0834154	cross-validation
14	ϕ	side.geometry.vis.hull.points_-_-_SV1	4	0.169928	cross-validation
15	ϕ	side.geometry.vis.hull.points_-_-_SV1	5	0.269991	cross-validation
16	ϕ	side.geometry.vis.hull.points_-_-_SV2	1	0.0682867	cross-validation
17	ϕ	side.geometry.vis.hull.points_-_-_SV2	2	0.113267	cross-validation
18	ϕ	side.geometry.vis.hull.points_-_-_SV2	3	0.148563	cross-validation
19	ϕ	side.geometry.vis.hull.points_-_-_SV2	4	0.214593	cross-validation
20	ϕ	side.geometry.vis.hull.points_-_-_SV2	5	0.132213	cross-validation
21	ϕ	top.intensity.vis.hsv.h.skewness_-_-_SV1	1	-0.0539365	cross-validation
22	ϕ	top.intensity.vis.hsv.h.skewness_-_-_SV1	2	0.0896635	cross-validation
23	ϕ	top.intensity.vis.hsv.h.skewness_-_-_SV1	3	-0.0292204	cross-validation
24	ϕ	top.intensity.vis.hsv.h.skewness_-_-_SV1	4	0.0345926	cross-validation
25	ϕ	top.intensity.vis.hsv.h.skewness_-_-_SV1	5	-0.00105675	cross-validation
26	ϕ	top.intensity.vis.hsv.h.skewness_-_-_SV2	1	0.20471	cross-validation
27	ϕ	top.intensity.vis.hsv.h.skewness_-_-_SV2	2	0.219336	cross-validation
28	ϕ	top.intensity.vis.hsv.h.skewness_-_-_SV2	3	0.0760385	cross-validation
29	ϕ	top.intensity.vis.hsv.h.skewness_-_-_SV2	4	0.150865	cross-validation
30	ϕ	top.intensity.vis.hsv.h.skewness_-_-_SV2	5	0.178529	cross-validation
31	ϕ	side.geometry.vis.leaf.curvature.avg_-_-_SV1	1	-0.0289178	cross-validation
32	ϕ	side.geometry.vis.leaf.curvature.avg_-_-_SV1	2	0.00869336	cross-validation
33	ϕ	side.geometry.vis.leaf.curvature.avg_-_-_SV1	3	0.163943	cross-validation
34	ϕ	side.geometry.vis.leaf.curvature.avg_-_-_SV1	4	0.357826	cross-validation
35	ϕ	side.geometry.vis.leaf.curvature.avg_-_-_SV1	5	0.186044	cross-validation
36	ϕ	side.geometry.vis.leaf.curvature.avg_-_-_SV2	1	-0.0607706	cross-validation
37	ϕ	side.geometry.vis.leaf.curvature.avg_-_-_SV2	2	0.0499225	cross-validation
38	ϕ	side.geometry.vis.leaf.curvature.avg_-_-_SV2	3	0.0473188	cross-validation
39	ϕ	side.geometry.vis.leaf.curvature.avg_-_-_SV2	4	0.137373	cross-validation
40	ϕ	side.geometry.vis.leaf.curvature.avg_-_-_SV2	5	0.134322	cross-validation
41	ϕ	side.texture.fluo.hsv.h.std_-_-_SV1	1	-0.0824958	cross-validation
42	ϕ	side.texture.fluo.hsv.h.std_-_-_SV1	2	0.0897626	cross-validation
43	ϕ	side.texture.fluo.hsv.h.std_-_-_SV1	3	-0.194495	cross-validation
44	ϕ	side.texture.fluo.hsv.h.std_-_-_SV1	4	-0.00936946	cross-validation
45	ϕ	side.texture.fluo.hsv.h.std_-_-_SV1	5	0.0849162	cross-validation
46	ϕ	side.texture.fluo.hsv.h.std_-_-_SV2	1	0.104481	cross-validation
47	ϕ	side.texture.fluo.hsv.h.std_-_-_SV2	2	0.272566	cross-validation
48	ϕ	side.texture.fluo.hsv.h.std_-_-_SV2	3	0.147759	cross-validation
49	ϕ	side.texture.fluo.hsv.h.std_-_-_SV2	4	0.213803	cross-validation
50	ϕ	side.texture.fluo.hsv.h.std_-_-_SV2	5	0.316737	cross-validation
51	ϕ	side.texture.fluo.lab.b.std_-_-_SV1	1	0.00692919	cross-validation
52	ϕ	side.texture.fluo.lab.b.std_-_-_SV1	2	0.0270169	cross-validation
53	ϕ	side.texture.fluo.lab.b.std_-_-_SV1	3	0.211091	cross-validation
54	ϕ	side.texture.fluo.lab.b.std_-_-_SV1	4	0.28186	cross-validation
55	ϕ	side.texture.fluo.lab.b.std_-_-_SV1	5	0.262346	cross-validation
56	ϕ	side.texture.fluo.lab.b.std_-_-_SV2	1	-0.0100426	cross-validation
57	ϕ	side.texture.fluo.lab.b.std_-_-_SV2	2	0.399532	cross-validation
58	ϕ	side.texture.fluo.lab.b.std_-_-_SV2	3	0.204612	cross-validation
59	ϕ	side.texture.fluo.lab.b.std_-_-_SV2	4	0.28174	cross-validation
60	ϕ	side.texture.fluo.lab.b.std_-_-_SV2	5	0.242166	cross-validation
61	ϕ	side.texture.fluo.lab.a.std_-_-_SV1	1	-0.120839	cross-validation
62	ϕ	side.texture.fluo.lab.a.std_-_-_SV1	2	0.0550473	cross-validation
63	ϕ	side.texture.fluo.lab.a.std_-_-_SV1	3	0.269205	cross-validation
64	ϕ	side.texture.fluo.lab.a.std_-_-_SV1	4	0.192403	cross-validation
65	ϕ	side.texture.fluo.lab.a.std_-_-_SV1	5	0.345713	cross-validation
66	ϕ	side.texture.fluo.lab.a.std_-_-_SV2	1	-0.00349119	cross-validation
67	ϕ	side.texture.fluo.lab.a.std_-_-_SV2	2	0.370404	cross-validation
68	ϕ	side.texture.fluo.lab.a.std_-_-_SV2	3	0.137826	cross-validation
69	ϕ	side.texture.fluo.lab.a.std_-_-_SV2	4	0.248622	cross-validation
70	ϕ	side.texture.fluo.lab.a.std_-_-_SV2	5	0.250385	cross-validation
71	ϕ	side.texture.fluo.lab.l.std_-_-_SV1	1	-0.18643	cross-validation
72	ϕ	side.texture.fluo.lab.l.std_-_-_SV1	2	0.0769334	cross-validation
73	ϕ	side.texture.fluo.lab.l.std_-_-_SV1	3	0.294711	cross-validation
74	ϕ	side.texture.fluo.lab.l.std_-_-_SV1	4	0.136989	cross-validation
75	ϕ	side.texture.fluo.lab.l.std_-_-_SV1	5	0.370096	cross-validation
76	ϕ	side.texture.fluo.lab.l.std_-_-_SV2	1	-0.00976653	cross-validation
77	ϕ	side.texture.fluo.lab.l.std_-_-_SV2	2	0.318932	cross-validation
78	ϕ	side.texture.fluo.lab.l.std_-_-_SV2	3	0.163141	cross-validation
79	ϕ	side.texture.fluo.lab.l.std_-_-_SV2	4	0.2592	cross-validation
80	ϕ	side.texture.fluo.lab.l.std_-_-_SV2	5	0.267542	cross-validation
81	ϕ	side.texture.vis.lab.b.mean_-_-_SV1	1	-0.0176104	cross-validation
82	ϕ	side.texture.vis.lab.b.mean_-_-_SV1	2	0.104851	cross-validation
83	ϕ	side.texture.vis.lab.b.mean_-_-_SV1	3	0.0355967	cross-validation
84	ϕ	side.texture.vis.lab.b.mean_-_-_SV1	4	0.121963	cross-validation
85	ϕ	side.texture.vis.lab.b.mean_-_-_SV1	5	0.017945	cross-validation
86	ϕ	side.texture.vis.lab.b.mean_-_-_SV2	1	-0.261209	cross-validation
87	ϕ	side.texture.vis.lab.b.mean_-_-_SV2	2	-0.0446929	cross-validation
88	ϕ	side.texture.vis.lab.b.mean_-_-_SV2	3	-0.0308484	cross-validation
89	ϕ	side.texture.vis.lab.b.mean_-_-_SV2	4	-0.0533796	cross-validation
90	ϕ	side.texture.vis.lab.b.mean_-_-_SV2	5	-0.0927345	cross-validation
91	ϕ	side.texture.vis.hsv.s.mean_-_-_SV1	1	-0.0702376	cross-validation
92	ϕ	side.texture.vis.hsv.s.mean_-_-_SV1	2	0.181833	cross-validation
93	ϕ	side.texture.vis.hsv.s.mean_-_-_SV1	3	-0.0376013	cross-validation
94	ϕ	side.texture.vis.hsv.s.mean_-_-_SV1	4	0.0703438	cross-validation
95	ϕ	side.texture.vis.hsv.s.mean_-_-_SV1	5	0.0531326	cross-validation
96	ϕ	side.texture.vis.hsv.s.mean_-_-_SV2	1	-0.132193	cross-validation
97	ϕ	side.texture.vis.hsv.s.mean_-_-_SV2	2	0.175993	cross-validation
98	ϕ	side.texture.vis.hsv.s.mean_-_-_SV2	3	0.144336	cross-validation
99	ϕ	side.texture.vis.hsv.s.mean_-_-_SV2	4	0.110682	cross-validation
100	ϕ	side.texture.vis.hsv.s.mean_-_-_SV2	5	0.221704	cross-validation
101	ϕ	side.texture.vis.hsv.h.mean_-_-_SV1	1	0.3462	cross-validation
102	ϕ	side.texture.vis.hsv.h.mean_-_-_SV1	2	0.313987	cross-validation
103	ϕ	side.texture.vis.hsv.h.mean_-_-_SV1	3	0.2653	cross-validation
104	ϕ	side.texture.vis.hsv.h.mean_-_-_SV1	4	0.55173	cross-validation
105	ϕ	side.texture.vis.hsv.h.mean_-_-_SV1	5	0.45431	cross-validation
106	ϕ	side.texture.vis.hsv.h.mean_-_-_SV2	1	-0.00488629	cross-validation
107	ϕ	side.texture.vis.hsv.h.mean_-_-_SV2	2	0.461432	cross-validation
108	ϕ	side.texture.vis.hsv.h.mean_-_-_SV2	3	0.273514	cross-validation
109	ϕ	side.texture.vis.hsv.h.mean_-_-_SV2	4	0.377953	cross-validation
110	ϕ	side.texture.vis.hsv.h.mean_-_-_SV2	5	0.405457	cross-validation
111	ϕ	side.texture.vis.lab.a.std_-_-_SV1	1	0.0824442	cross-validation
112	ϕ	side.texture.vis.lab.a.std_-_-_SV1	2	0.308725	cross-validation
113	ϕ	side.texture.vis.lab.a.std_-_-_SV1	3	0.0506958	cross-validation
114	ϕ	side.texture.vis.lab.a.std_-_-_SV1	4	0.272172	cross-validation
115	ϕ	side.texture.vis.lab.a.std_-_-_SV1	5	0.178516	cross-validation
116	ϕ	side.texture.vis.lab.a.std_-_-_SV2	1	0.0249401	cross-validation
117	ϕ	side.texture.vis.lab.a.std_-_-_SV2	2	0.190232	cross-validation
118	ϕ	side.texture.vis.lab.a.std_-_-_SV2	3	0.228489	cross-validation
119	ϕ	side.texture.vis.lab.a.std_-_-_SV2	4	0.143631	cross-validation
120	ϕ	side.texture.vis.lab.a.std_-_-_SV2	5	0.185732	cross-validation
121	ϕ	side.texture.vis.lab.a.mean_-_-_SV1	1	-0.152597	cross-validation
122	ϕ	side.texture.vis.lab.a.mean_-_-_SV1	2	-0.13285	cross-validation
123	ϕ	side.texture.vis.lab.a.mean_-_-_SV1	3	-0.14673	cross-validation
124	ϕ	side.texture.vis.lab.a.mean_-_-_SV1	4	-0.0988136	cross-validation
125	ϕ	side.texture.vis.lab.a.mean_-_-_SV1	5	0.134624	cross-validation
126	ϕ	side.texture.vis.lab.a.mean_-_-_SV2	1	0.150983	cross-validation
127	ϕ	side.texture.vis.lab.a.mean_-_-_SV2	2	0.30603	cross-validation
128	ϕ	side.texture.vis.lab.a.mean_-_-_SV2	3	0.23737	cross-validation
129	ϕ	side.texture.vis.lab.a.mean_-_-_SV2	4	0.277357	cross-validation
130	ϕ	side.texture.vis.lab.a.mean_-_-_SV2	5	0.506796	cross-validation
131	ϕ	top.intensity.vis.hsv.s.histogram.v_avg.bin.05.051_063_-_-_SV1	1	0.376728	cross-validation
132	ϕ	top.intensity.vis.hsv.s.histogram.v_avg.bin.05.051_063_-_-_SV1	2	0.330983	cross-validation
133	ϕ	top.intensity.vis.hsv.s.histogram.v_avg.bin.05.051_063_-_-_SV1	3	0.198865	cross-validation
134	ϕ	top.intensity.vis.hsv.s.histogram.v_avg.bin.05.051_063_-_-_SV1	4	0.43588	cross-validation
135	ϕ	top.intensity.vis.hsv.s.histogram.v_avg.bin.05.051_063_-_-_SV1	5	0.405899	cross-validation
136	ϕ	top.intensity.vis.hsv.s.histogram.v_avg.bin.05.051_063_-_-_SV2	1	0.0649955	cross-validation
137	ϕ	top.intensity.vis.hsv.s.histogram.v_avg.bin.05.051_063_-_-_SV2	2	0.197442	cross-validation
138	ϕ	top.intensity.vis.hsv.s.histogram.v_avg.bin.05.051_063_-_-_SV2	3	0.128257	cross-validation
139	ϕ	top.intensity.vis.hsv.s.histogram.v_avg.bin.05.051_063_-_-_SV2	4	-0.0477034	cross-validation
140	ϕ	top.intensity.vis.hsv.s.histogram.v_avg.bin.05.051_063_-_-_SV2	5	-0.044985	cross-validation
141	ϕ	side.texture.vis.lab.l.std_-_-_SV1	1	-0.18768	cross-validation
142	ϕ	side.texture.vis.lab.l.std_-_-_SV1	2	-0.0436036	cross-validation
143	ϕ	side.texture.vis.lab.l.std_-_-_SV1	3	0.072894	cross-validation
144	ϕ	side.texture.vis.lab.l.std_-_-_SV1	4	0.378153	cross-validation
145	ϕ	side.texture.vis.lab.l.std_-_-_SV1	5	-0.0533863	cross-validation
146	ϕ	side.texture.vis.lab.l.std_-_-_SV2	1	0.158858	cross-validation
147	ϕ	side.texture.vis.lab.l.std_-_-_SV2	2	0.331852	cross-validation
148	ϕ	side.texture.vis.lab.l.std_-_-_SV2	3	0.210628	cross-validation
149	ϕ	side.texture.vis.lab.l.std_-_-_SV2	4	0.202205	cross-validation
150	ϕ	side.texture.vis.lab.l.std_-_-_SV2	5	0.427698	cross-validation
151	ϕ	side.texture.vis.rgb.b.std_-_-_SV1	1	0.0604229	cross-validation
152	ϕ	side.texture.vis.rgb.b.std_-_-_SV1	2	0.347736	cross-validation
153	ϕ	side.texture.vis.rgb.b.std_-_-_SV1	3	0.11487	cross-validation
154	ϕ	side.texture.vis.rgb.b.std_-_-_SV1	4	0.291131	cross-validation
155	ϕ	side.texture.vis.rgb.b.std_-_-_SV1	5	0.182792	cross-validation
156	ϕ	side.texture.vis.rgb.b.std_-_-_SV2	1	0.164193	cross-validation
157	ϕ	side.texture.vis.rgb.b.std_-_-_SV2	2	0.445899	cross-validation
158	ϕ	side.texture.vis.rgb.b.std_-_-_SV2	3	0.0683334	cross-validation
159	ϕ	side.texture.vis.rgb.b.std_-_-_SV2	4	0.255392	cross-validation
160	ϕ	side.texture.vis.rgb.b.std_-_-_SV2	5	0.421104	cross-validation
161	ϕ	side.texture.vis.rgb.r.std_-_-_SV1	1	-0.250745	cross-validation
162	ϕ	side.texture.vis.rgb.r.std_-_-_SV1	2	-0.0246852	cross-validation
163	ϕ	side.texture.vis.rgb.r.std_-_-_SV1	3	0.0469676	cross-validation
164	ϕ	side.texture.vis.rgb.r.std_-_-_SV1	4	0.263884	cross-validation
165	ϕ	side.texture.vis.rgb.r.std_-_-_SV1	5	0.0943381	cross-validation
166	ϕ	side.texture.vis.rgb.r.std_-_-_SV2	1	0.131909	cross-validation
167	ϕ	side.texture.vis.rgb.r.std_-_-_SV2	2	0.237021	cross-validation
168	ϕ	side.texture.vis.rgb.r.std_-_-_SV2	3	0.195874	cross-validation
169	ϕ	side.texture.vis.rgb.r.std_-_-_SV2	4	0.150346	cross-validation
170	ϕ	side.texture.vis.rgb.r.std_-_-_SV2	5	0.369431	cross-validation
171	ϕ	top.geometry.fluo.hull.points_-_-_SV1	1	0.0566408	cross-validation
172	ϕ	top.geometry.fluo.hull.points_-_-_SV1	2	0.243821	cross-validation
173	ϕ	top.geometry.fluo.hull.points_-_-_SV1	3	-0.0657836	cross-validation
174	ϕ	top.geometry.fluo.hull.points_-_-_SV1	4	0.0767522	cross-validation
175	ϕ	top.geometry.fluo.hull.points_-_-_SV1	5	0.281782	cross-validation
176	ϕ	top.geometry.fluo.hull.points_-_-_SV2	1	-0.00444829	cross-validation
177	ϕ	top.geometry.fluo.hull.points_-_-_SV2	2	0.175697	cross-validation
178	ϕ	top.geometry.fluo.hull.points_-_-_SV2	3	-0.00959757	cross-validation
179	ϕ	top.geometry.fluo.hull.points_-_-_SV2	4	0.0878258	cross-validation
180	ϕ	top.geometry.fluo.hull.points_-_-_SV2	5	0.10766	cross-validation
181	ϕ	top.geometry.vis.leaf.curvature.avg_-_-_SV1	1	0.201507	cross-validation
182	ϕ	top.geometry.vis.leaf.curvature.avg_-_-_SV1	2	0.225209	cross-validation
183	ϕ	top.geometry.vis.leaf.curvature.avg_-_-_SV1	3	0.468709	cross-validation
184	ϕ	top.geometry.vis.leaf.curvature.avg_-_-_SV1	4	0.410014	cross-validation
185	ϕ	top.geometry.vis.leaf.curvature.avg_-_-_SV1	5	0.38504	cross-validation
186	ϕ	top.geometry.vis.leaf.curvature.avg_-_-_SV2	1	0.190429	cross-validation
187	ϕ	top.geometry.vis.leaf.curvature.avg_-_-_SV2	2	0.277261	cross-validation
188	ϕ	top.geometry.vis.leaf.curvature.avg_-_-_SV2	3	0.378916	cross-validation
189	ϕ	top.geometry.vis.leaf.curvature.avg_-_-_SV2	4	0.288465	cross-validation
190	ϕ	top.geometry.vis.leaf.curvature.avg_-_-_SV2	5	0.466363	cross-validation
191	ϕ	top.intensity.fluo.hsv.v.skewness_-_-_SV1	1	-0.10287	cross-validation
192	ϕ	top.intensity.fluo.hsv.v.skewness_-_-_SV1	2	0.110401	cross-validation
193	ϕ	top.intensity.fluo.hsv.v.skewness_-_-_SV1	3	-0.14568	cross-validation
194	ϕ	top.intensity.fluo.hsv.v.skewness_-_-_SV1	4	0.129224	cross-validation
195	ϕ	top.intensity.fluo.hsv.v.skewness_-_-_SV1	5	0.269819	cross-validation
196	ϕ	top.intensity.fluo.hsv.v.skewness_-_-_SV2	1	-0.0391733	cross-validation
197	ϕ	top.intensity.fluo.hsv.v.skewness_-_-_SV2	2	0.16727	cross-validation
198	ϕ	top.intensity.fluo.hsv.v.skewness_-_-_SV2	3	0.107405	cross-validation
199	ϕ	top.intensity.fluo.hsv.v.skewness_-_-_SV2	4	0.271292	cross-validation
200	ϕ	top.intensity.fluo.hsv.v.skewness_-_-_SV2	5	0.325906	cross-validation
201	ϕ	top.texture.fluo.lab.a.mean_-_-_SV1	1	-0.0621845	cross-validation
202	ϕ	top.texture.fluo.lab.a.mean_-_-_SV1	2	0.270988	cross-validation
203	ϕ	top.texture.fluo.lab.a.mean_-_-_SV1	3	0.139239	cross-validation
204	ϕ	top.texture.fluo.lab.a.mean_-_-_SV1	4	0.116176	cross-validation
205	ϕ	top.texture.fluo.lab.a.mean_-_-_SV1	5	0.326571	cross-validation
206	ϕ	top.texture.fluo.lab.a.mean_-_-_SV2	1	0.165874	cross-validation
207	ϕ	top.texture.fluo.lab.a.mean_-_-_SV2	2	0.200515	cross-validation
208	ϕ	top.texture.fluo.lab.a.mean_-_-_SV2	3	0.0911348	cross-validation
209	ϕ	top.texture.fluo.lab.a.mean_-_-_SV2	4	0.0764859	cross-validation
210	ϕ	top.texture.fluo.lab.a.mean_-_-_SV2	5	0.312644	cross-validation
211	ϕ	top.texture.fluo.hsv.v.std_-_-_SV1	1	0.167498	cross-validation
212	ϕ	top.texture.fluo.hsv.v.std_-_-_SV1	2	0.100406	cross-validation
213	ϕ	top.texture.fluo.hsv.v.std_-_-_SV1	3	0.254552	cross-validation
214	ϕ	top.texture.fluo.hsv.v.std_-_-_SV1	4	0.379075	cross-validation
215	ϕ	top.texture.fluo.hsv.v.std_-_-_SV1	5	0.22646	cross-validation
216	ϕ	top.texture.fluo.hsv.v.std_-_-_SV2	1	0.124478	cross-validation
217	ϕ	top.texture.fluo.hsv.v.std_-_-_SV2	2	0.321511	cross-validation
218	ϕ	top.texture.fluo.hsv.v.std_-_-_SV2	3	0.11398	cross-validation
219	ϕ	top.texture.fluo.hsv.v.std_-_-_SV2	4	0.298387	cross-validation
220	ϕ	top.texture.fluo.hsv.v.std_-_-_SV2	5	0.39129	cross-validation
221	ϕ	top.intensity.fluo.intensity.phenol.mean_-_-_SV1	1	0.186758	cross-validation
222	ϕ	top.intensity.fluo.intensity.phenol.mean_-_-_SV1	2	0.133399	cross-validation
223	ϕ	top.intensity.fluo.intensity.phenol.mean_-_-_SV1	3	-0.0107513	cross-validation
224	ϕ	top.intensity.fluo.intensity.phenol.mean_-_-_SV1	4	0.277142	cross-validation
225	ϕ	top.intensity.fluo.intensity.phenol.mean_-_-_SV1	5	0.0803114	cross-validation
226	ϕ	top.intensity.fluo.intensity.phenol.mean_-_-_SV2	1	0.168345	cross-validation
227	ϕ	top.intensity.fluo.intensity.phenol.mean_-_-_SV2	2	0.445014	cross-validation
228	ϕ	top.intensity.fluo.intensity.phenol.mean_-_-_SV2	3	0.110189	cross-validation
229	ϕ	top.intensity.fluo.intensity.phenol.mean_-_-_SV2	4	0.271438	cross-validation
230	ϕ	top.intensity.fluo.intensity.phenol.mean_-_-_SV2	5	0.35458	cross-validation
231	ϕ	top.intensity.vis.hsv.normalized.v.histogram.bin.03.025_038_-_-_SV1	1	-0.0231204	cross-validation
232	ϕ	top.intensity.vis.hsv.normalized.v.histogram.bin.03.025_038_-_-_SV1	2	0.228546	cross-validation
233	ϕ	top.intensity.vis.hsv.normalized.v.histogram.bin.03.025_038_-_-_SV1	3	-0.052082	cross-validation
234	ϕ	top.intensity.vis.hsv.normalized.v.histogram.bin.03.025_038_-_-_SV1	4	0.112586	cross-validation
235	ϕ	top.intensity.vis.hsv.normalized.v.histogram.bin.03.025_038_-_-_SV1	5	0.230378	cross-validation
236	ϕ	top.intensity.vis.hsv.normalized.v.histogram.bin.03.025_038_-_-_SV2	1	0.285132	cross-validation
237	ϕ	top.intensity.vis.hsv.normalized.v.histogram.bin.03.025_038_-_-_SV2	2	0.167707	cross-validation
238	ϕ	top.intensity.vis.hsv.normalized.v.histogram.bin.03.025_038_-_-_SV2	3	0.238963	cross-validation
239	ϕ	top.intensity.vis.hsv.normalized.v.histogram.bin.03.025_038_-_-_SV2	4	0.152488	cross-validation
240	ϕ	top.intensity.vis.hsv.normalized.v.histogram.bin.03.025_038_-_-_SV2	5	0.337348	cross-validation
241	ϕ	top.intensity.vis.hsv.h.histogram.s_avg.bin.07.076_089_-_-_SV1	1	-0.0570177	cross-validation
242	ϕ	top.intensity.vis.hsv.h.histogram.s_avg.bin.07.076_089_-_-_SV1	2	0.298243	cross-validation
243	ϕ	top.intensity.vis.hsv.h.histogram.s_avg.bin.07.076_089_-_-_SV1	3	0.0424173	cross-validation
244	ϕ	top.intensity.vis.hsv.h.histogram.s_avg.bin.07.076_089_-_-_SV1	4	0.229945	cross-validation
245	ϕ	top.intensity.vis.hsv.h.histogram.s_avg.bin.07.076_089_-_-_SV1	5	0.260801	cross-validation
246	ϕ	top.intensity.vis.hsv.h.histogram.s_avg.bin.07.076_089_-_-_SV2	1	-0.184252	cross-validation
247	ϕ	top.intensity.vis.hsv.h.histogram.s_avg.bin.07.076_089_-_-_SV2	2	0.0617187	cross-validation
248	ϕ	top.intensity.vis.hsv.h.histogram.s_avg.bin.07.076_089_-_-_SV2	3	0.22242	cross-validation
249	ϕ	top.intensity.vis.hsv.h.histogram.s_avg.bin.07.076_089_-_-_SV2	4	0.176979	cross-validation
250	ϕ	top.intensity.vis.hsv.h.histogram.s_avg.bin.07.076_089_-_-_SV2	5	0.125215	cross-validation
251	ϕ	top.intensity.vis.hsv.h.histogram.s_avg.bin.05.051_063_-_-_SV1	1	-0.0489566	cross-validation
252	ϕ	top.intensity.vis.hsv.h.histogram.s_avg.bin.05.051_063_-_-_SV1	2	0.149529	cross-validation
253	ϕ	top.intensity.vis.hsv.h.histogram.s_avg.bin.05.051_063_-_-_SV1	3	0.0397804	cross-validation
254	ϕ	top.intensity.vis.hsv.h.histogram.s_avg.bin.05.051_063_-_-_SV1	4	-0.0156357	cross-validation
255	ϕ	top.intensity.vis.hsv.h.histogram.s_avg.bin.05.051_063_-_-_SV1	5	0.049753	cross-validation
256	ϕ	top.intensity.vis.hsv.h.histogram.s_avg.bin.05.051_063_-_-_SV2	1	0.0319797	cross-validation
257	ϕ	top.intensity.vis.hsv.h.histogram.s_avg.bin.05.051_063_-_-_SV2	2	0.199726	cross-validation
258	ϕ	top.intensity.vis.hsv.h.histogram.s_avg.bin.05.051_063_-_-_SV2	3	0.124912	cross-validation
259	ϕ	top.intensity.vis.hsv.h.histogram.s_avg.bin.05.051_063_-_-_SV2	4	0.163891	cross-validation
260	ϕ	top.intensity.vis.hsv.h.histogram.s_avg.bin.05.051_063_-_-_SV2	5	0.231439	cross-validation
261	ϕ	top.intensity.vis.hsv.h.histogram.s_avg.bin.04.038_051_-_-_SV1	1	0.110467	cross-validation
262	ϕ	top.intensity.vis.hsv.h.histogram.s_avg.bin.04.038_051_-_-_SV1	2	0.476368	cross-validation
263	ϕ	top.intensity.vis.hsv.h.histogram.s_avg.bin.04.038_051_-_-_SV1	3	0.188865	cross-validation
264	ϕ	top.intensity.vis.hsv.h.histogram.s_avg.bin.04.038_051_-_-_SV1	4	0.382911	cross-validation
265	ϕ	top.intensity.vis.hsv.h.histogram.s_avg.bin.04.038_051_-_-_SV1	5	0.459646	cross-validation
266	ϕ	top.intensity.vis.hsv.h.histogram.s_avg.bin.04.038_051_-_-_SV2	1	0.153079	cross-validation
267	ϕ	top.intensity.vis.hsv.h.histogram.s_avg.bin.04.038_051_-_-_SV2	2	-0.0371805	cross-validation
268	ϕ	top.intensity.vis.hsv.h.histogram.s_avg.bin.04.038_051_-_-_SV2	3	0.0547256	cross-validation
269	ϕ	top.intensity.vis.hsv.h.histogram.s_avg.bin.04.038_051_-_-_SV2	4	0.0462781	cross-validation
270	ϕ	top.intensity.vis.hsv.h.histogram.s_avg.bin.04.038_051_-_-_SV2	5	0.126519	cross-validation
271	ϕ	top.intensity.vis.hsv.h.histogram.s_avg.bin.11.127_140_-_-_SV1	1	0.0232717	cross-validation
272	ϕ	top.intensity.vis.hsv.h.histogram.s_avg.bin.11.127_140_-_-_SV1	2	-0.0345807	cross-validation
273	ϕ	top.intensity.vis.hsv.h.histogram.s_avg.bin.11.127_140_-_-_SV1	3	0.0810973	cross-validation
274	ϕ	top.intensity.vis.hsv.h.histogram.s_avg.bin.11.127_140_-_-_SV1	4	0.18279	cross-validation
275	ϕ	top.intensity.vis.hsv.h.histogram.s_avg.bin.11.127_140_-_-_SV1	5	0.157395	cross-validation
276	ϕ	top.intensity.vis.hsv.h.histogram.s_avg.bin.11.127_140_-_-_SV2	1	-0.0746693	cross-validation
277	ϕ	top.intensity.vis.hsv.h.histogram.s_avg.bin.11.127_140_-_-_SV2	2	0.305663	cross-validation
278	ϕ	top.intensity.vis.hsv.h.histogram.s_avg.bin.11.127_140_-_-_SV2	3	0.387313	cross-validation
279	ϕ	top.intensity.vis.hsv.h.histogram.s_avg.bin.11.127_140_-_-_SV2	4	0.327868	cross-validation
280	ϕ	top.intensity.vis.hsv.h.histogram.s_avg.bin.11.127_140_-_-_SV2	5	0.297027	cross-validation
281	ϕ	top.intensity.vis.hsv.h.histogram.v_avg.bin.06.063_076_-_-_SV1	1	-0.0576086	cross-validation
282	ϕ	top.intensity.vis.hsv.h.histogram.v_avg.bin.06.063_076_-_-_SV1	2	0.126872	cross-validation
283	ϕ	top.intensity.vis.hsv.h.histogram.v_avg.bin.06.063_076_-_-_SV1	3	-0.0769401	cross-validation
284	ϕ	top.intensity.vis.hsv.h.histogram.v_avg.bin.06.063_076_-_-_SV1	4	0.129956	cross-validation
285	ϕ	top.intensity.vis.hsv.h.histogram.v_avg.bin.06.063_076_-_-_SV1	5	0.082459	cross-validation
286	ϕ	top.intensity.vis.hsv.h.histogram.v_avg.bin.06.063_076_-_-_SV2	1	-0.132591	cross-validation
287	ϕ	top.intensity.vis.hsv.h.histogram.v_avg.bin.06.063_076_-_-_SV2	2	0.212965	cross-validation
288	ϕ	top.intensity.vis.hsv.h.histogram.v_avg.bin.06.063_076_-_-_SV2	3	-0.073003	cross-validation
289	ϕ	top.intensity.vis.hsv.h.histogram.v_avg.bin.06.063_076_-_-_SV2	4	-0.0709006	cross-validation
290	ϕ	top.intensity.vis.hsv.h.histogram.v_avg.bin.06.063_076_-_-_SV2	5	-0.0738329	cross-validation
291	ϕ	top.intensity.vis.hsv.h.histogram.v_avg.bin.04.038_051_-_-_SV1	1	-0.0281214	cross-validation
292	ϕ	top.intensity.vis.hsv.h.histogram.v_avg.bin.04.038_051_-_-_SV1	2	0.0801871	cross-validation
293	ϕ	top.intensity.vis.hsv.h.histogram.v_avg.bin.04.038_051_-_-_SV1	3	-0.0807961	cross-validation
294	ϕ	top.intensity.vis.hsv.h.histogram.v_avg.bin.04.038_051_-_-_SV1	4	0.158308	cross-validation
295	ϕ	top.intensity.vis.hsv.h.histogram.v_avg.bin.04.038_051_-_-_SV1	5	-0.230878	cross-validation
296	ϕ	top.intensity.vis.hsv.h.histogram.v_avg.bin.04.038_051_-_-_SV2	1	-0.193637	cross-validation
297	ϕ	top.intensity.vis.hsv.h.histogram.v_avg.bin.04.038_051_-_-_SV2	2	0.300445	cross-validation
298	ϕ	top.intensity.vis.hsv.h.histogram.v_avg.bin.04.038_051_-_-_SV2	3	-0.100212	cross-validation
299	ϕ	top.intensity.vis.hsv.h.histogram.v_avg.bin.04.038_051_-_-_SV2	4	0.110953	cross-validation
300	ϕ	top.intensity.vis.hsv.h.histogram.v_avg.bin.04.038_051_-_-_SV2	5	0.0254088	cross-validation
301	ϕ	top.intensity.vis.hsv.h.histogram.v_avg.bin.07.076_089_-_-_SV1	1	0.366401	cross-validation
302	ϕ	top.intensity.vis.hsv.h.histogram.v_avg.bin.07.076_089_-_-_SV1	2	0.362311	cross-validation
303	ϕ	top.intensity.vis.hsv.h.histogram.v_avg.bin.07.076_089_-_-_SV1	3	0.209187	cross-validation
304	ϕ	top.intensity.vis.hsv.h.histogram.v_avg.bin.07.076_089_-_-_SV1	4	0.388057	cross-validation
305	ϕ	top.intensity.vis.hsv.h.histogram.v_avg.bin.07.076_089_-_-_SV1	5	0.420286	cross-validation
306	ϕ	top.intensity.vis.hsv.h.histogram.v_avg.bin.07.076_089_-_-_SV2	1	0.190336	cross-validation
307	ϕ	top.intensity.vis.hsv.h.histogram.v_avg.bin.07.076_089_-_-_SV2	2	0.190301	cross-validation
308	ϕ	top.intensity.vis.hsv.h.histogram.v_avg.bin.07.076_089_-_-_SV2	3	0.24038	cross-validation
309	ϕ	top.intensity.vis.hsv.h.histogram.v_avg.bin.07.076_089_-_-_SV2	4	0.103877	cross-validation
310	ϕ	top.intensity.vis.hsv.h.histogram.v_avg.bin.07.076_089_-_-_SV2	5	-0.015088	cross-validation
311	ϕ	top.intensity.vis.hsv.h.red2green_-_-_SV1	1	0.108579	cross-validation
312	ϕ	top.intensity.vis.hsv.h.red2green_-_-_SV1	2	0.356477	cross-validation
313	ϕ	top.intensity.vis.hsv.h.red2green_-_-_SV1	3	0.108204	cross-validation
314	ϕ	top.intensity.vis.hsv.h.red2green_-_-_SV1	4	0.400321	cross-validation
315	ϕ	top.intensity.vis.hsv.h.red2green_-_-_SV1	5	0.313856	cross-validation
316	ϕ	top.intensity.vis.hsv.h.red2green_-_-_SV2	1	-0.275789	cross-validation
317	ϕ	top.intensity.vis.hsv.h.red2green_-_-_SV2	2	0.110175	cross-validation
318	ϕ	top.intensity.vis.hsv.h.red2green_-_-_SV2	3	0.182047	cross-validation
319	ϕ	top.intensity.vis.hsv.h.red2green_-_-_SV2	4	0.152017	cross-validation
320	ϕ	top.intensity.vis.hsv.h.red2green_-_-_SV2	5	0.195035	cross-validation
321	ϕ	top.intensity.vis.hsv.normalized.h.histogram.bin.13.153_165_-_-_SV1	1	-0.121659	cross-validation
322	ϕ	top.intensity.vis.hsv.normalized.h.histogram.bin.13.153_165_-_-_SV1	2	0.0881233	cross-validation
323	ϕ	top.intensity.vis.hsv.normalized.h.histogram.bin.13.153_165_-_-_SV1	3	-0.00625961	cross-validation
324	ϕ	top.intensity.vis.hsv.normalized.h.histogram.bin.13.153_165_-_-_SV1	4	-0.212234	cross-validation
325	ϕ	top.intensity.vis.hsv.normalized.h.histogram.bin.13.153_165_-_-_SV1	5	0.0870462	cross-validation
326	ϕ	top.intensity.vis.hsv.normalized.h.histogram.bin.13.153_165_-_-_SV2	1	-0.117908	cross-validation
327	ϕ	top.intensity.vis.hsv.normalized.h.histogram.bin.13.153_165_-_-_SV2	2	0.220646	cross-validation
328	ϕ	top.intensity.vis.hsv.normalized.h.histogram.bin.13.153_165_-_-_SV2	3	-0.0374596	cross-validation
329	ϕ	top.intensity.vis.hsv.normalized.h.histogram.bin.13.153_165_-_-_SV2	4	0.140538	cross-validation
330	ϕ	top.intensity.vis.hsv.normalized.h.histogram.bin.13.153_165_-_-_SV2	5	0.166191	cross-validation
331	ϕ	top.intensity.vis.hsv.s.histogram.v_avg.bin.06.063_076_-_-_SV1	1	0.0899079	cross-validation
332	ϕ	top.intensity.vis.hsv.s.histogram.v_avg.bin.06.063_076_-_-_SV1	2	-0.0176646	cross-validation
333	ϕ	top.intensity.vis.hsv.s.histogram.v_avg.bin.06.063_076_-_-_SV1	3	0.0509947	cross-validation
334	ϕ	top.intensity.vis.hsv.s.histogram.v_avg.bin.06.063_076_-_-_SV1	4	0.125608	cross-validation
335	ϕ	top.intensity.vis.hsv.s.histogram.v_avg.bin.06.063_076_-_-_SV1	5	0.0490811	cross-validation
336	ϕ	top.intensity.vis.hsv.s.histogram.v_avg.bin.06.063_076_-_-_SV2	1	-0.0278329	cross-validation
337	ϕ	top.intensity.vis.hsv.s.histogram.v_avg.bin.06.063_076_-_-_SV2	2	0.174145	cross-validation
338	ϕ	top.intensity.vis.hsv.s.histogram.v_avg.bin.06.063_076_-_-_SV2	3	0.0607293	cross-validation
339	ϕ	top.intensity.vis.hsv.s.histogram.v_avg.bin.06.063_076_-_-_SV2	4	-0.141832	cross-validation
340	ϕ	top.intensity.vis.hsv.s.histogram.v_avg.bin.06.063_076_-_-_SV2	5	-0.125732	cross-validation
341	ϕ	top.intensity.vis.hsv.s.histogram.v_avg.bin.11.127_140_-_-_SV1	1	0.171258	cross-validation
342	ϕ	top.intensity.vis.hsv.s.histogram.v_avg.bin.11.127_140_-_-_SV1	2	0.212163	cross-validation
343	ϕ	top.intensity.vis.hsv.s.histogram.v_avg.bin.11.127_140_-_-_SV1	3	0.087735	cross-validation
344	ϕ	top.intensity.vis.hsv.s.histogram.v_avg.bin.11.127_140_-_-_SV1	4	0.28626	cross-validation
345	ϕ	top.intensity.vis.hsv.s.histogram.v_avg.bin.11.127_140_-_-_SV1	5	0.199212	cross-validation
346	ϕ	top.intensity.vis.hsv.s.histogram.v_avg.bin.11.127_140_-_-_SV2	1	0.0939616	cross-validation
347	ϕ	top.intensity.vis.hsv.s.histogram.v_avg.bin.11.127_140_-_-_SV2	2	0.167438	cross-validation
348	ϕ	top.intensity.vis.hsv.s.histogram.v_avg.bin.11.127_140_-_-_SV2	3	0.0646933	cross-validation
349	ϕ	top.intensity.vis.hsv.s.histogram.v_avg.bin.11.127_140_-_-_SV2	4	0.130159	cross-validation
350	ϕ	top.intensity.vis.hsv.s.histogram.v_avg.bin.11.127_140_-_-_SV2	5	0.171144	cross-validation
351	ϕ	top.texture.vis.hsv.s.mean_-_-_SV1	1	0.323841	cross-validation
352	ϕ	top.texture.vis.hsv.s.mean_-_-_SV1	2	0.337307	cross-validation
353	ϕ	top.texture.vis.hsv.s.mean_-_-_SV1	3	0.331551	cross-validation
354	ϕ	top.texture.vis.hsv.s.mean_-_-_SV1	4	0.187986	cross-validation
355	ϕ	top.texture.vis.hsv.s.mean_-_-_SV1	5	0.350567	cross-validation
356	ϕ	top.texture.vis.hsv.s.mean_-_-_SV2	1	0.120038	cross-validation
357	ϕ	top.texture.vis.hsv.s.mean_-_-_SV2	2	0.178578	cross-validation
358	ϕ	top.texture.vis.hsv.s.mean_-_-_SV2	3	-0.0437404	cross-validation
359	ϕ	top.texture.vis.hsv.s.mean_-_-_SV2	4	0.158507	cross-validation
360	ϕ	top.texture.vis.hsv.s.mean_-_-_SV2	5	0.212488	cross-validation
361	ϕ	top.intensity.vis.hsv.s.stddev_-_-_SV1	1	-0.187981	cross-validation
362	ϕ	top.intensity.vis.hsv.s.stddev_-_-_SV1	2	0.116872	cross-validation
363	ϕ	top.intensity.vis.hsv.s.stddev_-_-_SV1	3	-0.1425	cross-validation
364	ϕ	top.intensity.vis.hsv.s.stddev_-_-_SV1	4	0.0314621	cross-validation
365	ϕ	top.intensity.vis.hsv.s.stddev_-_-_SV1	5	0.200622	cross-validation
366	ϕ	top.intensity.vis.hsv.s.stddev_-_-_SV2	1	0.0933647	cross-validation
367	ϕ	top.intensity.vis.hsv.s.stddev_-_-_SV2	2	0.16148	cross-validation
368	ϕ	top.intensity.vis.hsv.s.stddev_-_-_SV2	3	0.135054	cross-validation
369	ϕ	top.intensity.vis.hsv.s.stddev_-_-_SV2	4	0.0584186	cross-validation
370	ϕ	top.intensity.vis.hsv.s.stddev_-_-_SV2	5	0.249734	cross-validation
371	ϕ	top.intensity.vis.hsv.v.histogram.s_avg.bin.07.076_089_-_-_SV1	1	0.143263	cross-validation
372	ϕ	top.intensity.vis.hsv.v.histogram.s_avg.bin.07.076_089_-_-_SV1	2	0.178825	cross-validation
373	ϕ	top.intensity.vis.hsv.v.histogram.s_avg.bin.07.076_089_-_-_SV1	3	0.00360635	cross-validation
374	ϕ	top.intensity.vis.hsv.v.histogram.s_avg.bin.07.076_089_-_-_SV1	4	0.108921	cross-validation
375	ϕ	top.intensity.vis.hsv.v.histogram.s_avg.bin.07.076_089_-_-_SV1	5	0.0598525	cross-validation
376	ϕ	top.intensity.vis.hsv.v.histogram.s_avg.bin.07.076_089_-_-_SV2	1	0.0505351	cross-validation
377	ϕ	top.intensity.vis.hsv.v.histogram.s_avg.bin.07.076_089_-_-_SV2	2	0.239072	cross-validation
378	ϕ	top.intensity.vis.hsv.v.histogram.s_avg.bin.07.076_089_-_-_SV2	3	0.109584	cross-validation
379	ϕ	top.intensity.vis.hsv.v.histogram.s_avg.bin.07.076_089_-_-_SV2	4	0.214153	cross-validation
380	ϕ	top.intensity.vis.hsv.v.histogram.s_avg.bin.07.076_089_-_-_SV2	5	0.353273	cross-validation
381	ϕ	top.intensity.vis.hsv.v.histogram.s_avg.bin.06.063_076_-_-_SV1	1	0.127893	cross-validation
382	ϕ	top.intensity.vis.hsv.v.histogram.s_avg.bin.06.063_076_-_-_SV1	2	0.343667	cross-validation
383	ϕ	top.intensity.vis.hsv.v.histogram.s_avg.bin.06.063_076_-_-_SV1	3	0.19237	cross-validation
384	ϕ	top.intensity.vis.hsv.v.histogram.s_avg.bin.06.063_076_-_-_SV1	4	0.144193	cross-validation
385	ϕ	top.intensity.vis.hsv.v.histogram.s_avg.bin.06.063_076_-_-_SV1	5	0.176672	cross-validation
386	ϕ	top.intensity.vis.hsv.v.histogram.s_avg.bin.06.063_076_-_-_SV2	1	0.165591	cross-validation
387	ϕ	top.intensity.vis.hsv.v.histogram.s_avg.bin.06.063_076_-_-_SV2	2	0.177784	cross-validation
388	ϕ	top.intensity.vis.hsv.v.histogram.s_avg.bin.06.063_076_-_-_SV2	3	0.0956076	cross-validation
389	ϕ	top.intensity.vis.hsv.v.histogram.s_avg.bin.06.063_076_-_-_SV2	4	0.294226	cross-validation
390	ϕ	top.intensity.vis.hsv.v.histogram.s_avg.bin.06.063_076_-_-_SV2	5	0.338139	cross-validation
391	ϕ	top.texture.vis.lab.b.mean_-_-_SV1	1	0.25088	cross-validation
392	ϕ	top.texture.vis.lab.b.mean_-_-_SV1	2	0.175604	cross-validation
393	ϕ	top.texture.vis.lab.b.mean_-_-_SV1	3	0.194662	cross-validation
394	ϕ	top.texture.vis.lab.b.mean_-_-_SV1	4	0.0964557	cross-validation
395	ϕ	top.texture.vis.lab.b.mean_-_-_SV1	5	0.151151	cross-validation
396	ϕ	top.texture.vis.lab.b.mean_-_-_SV2	1	0.179907	cross-validation
397	ϕ	top.texture.vis.lab.b.mean_-_-_SV2	2	0.26539	cross-validation
398	ϕ	top.texture.vis.lab.b.mean_-_-_SV2	3	-0.0372406	cross-validation
399	ϕ	top.texture.vis.lab.b.mean_-_-_SV2	4	0.0284398	cross-validation
400	ϕ	top.texture.vis.lab.b.mean_-_-_SV2	5	0.121273	cross-validation
401	ϕ	top.intensity.vis.lab.a.skewness_-_-_SV1	1	-0.0377095	cross-validation
402	ϕ	top.intensity.vis.lab.a.skewness_-_-_SV1	2	0.293948	cross-validation
403	ϕ	top.intensity.vis.lab.a.skewness_-_-_SV1	3	0.00690974	cross-validation
404	ϕ	top.intensity.vis.lab.a.skewness_-_-_SV1	4	0.275877	cross-validation
405	ϕ	top.intensity.vis.lab.a.skewness_-_-_SV1	5	0.222334	cross-validation
406	ϕ	top.intensity.vis.lab.a.skewness_-_-_SV2	1	-0.191253	cross-validation
407	ϕ	top.intensity.vis.lab.a.skewness_-_-_SV2	2	0.104952	cross-validation
408	ϕ	top.intensity.vis.lab.a.skewness_-_-_SV2	3	0.151324	cross-validation
409	ϕ	top.intensity.vis.lab.a.skewness_-_-_SV2	4	0.123849	cross-validation
410	ϕ	top.intensity.vis.lab.a.skewness_-_-_SV2	5	0.120766	cross-validation
411	ϕ	top.texture.fluo.hsv.s.mean_-_-_SV1	1	-0.132121	cross-validation
412	ϕ	top.texture.fluo.hsv.s.mean_-_-_SV1	2	0.316605	cross-validation
413	ϕ	top.texture.fluo.hsv.s.mean_-_-_SV1	3	-0.0646878	cross-validation
414	ϕ	top.texture.fluo.hsv.s.mean_-_-_SV1	4	0.120968	cross-validation
415	ϕ	top.texture.fluo.hsv.s.mean_-_-_SV1	5	0.301518	cross-validation
416	ϕ	top.texture.fluo.hsv.s.mean_-_-_SV2	1	0.138776	cross-validation
417	ϕ	top.texture.fluo.hsv.s.mean_-_-_SV2	2	-0.0371728	cross-validation
418	ϕ	top.texture.fluo.hsv.s.mean_-_-_SV2	3	0.0263572	cross-validation
419	ϕ	top.texture.fluo.hsv.s.mean_-_-_SV2	4	0.0526495	cross-validation
420	ϕ	top.texture.fluo.hsv.s.mean_-_-_SV2	5	0.203056	cross-validation
421	ϕ	top.texture.fluo.lab.a.std_-_-_SV1	1	0.179428	cross-validation
422	ϕ	top.texture.fluo.lab.a.std_-_-_SV1	2	0.181881	cross-validation
423	ϕ	top.texture.fluo.lab.a.std_-_-_SV1	3	0.0740988	cross-validation
424	ϕ	top.texture.fluo.lab.a.std_-_-_SV1	4	0.301486	cross-validation
425	ϕ	top.texture.fluo.lab.a.std_-_-_SV1	5	0.231397	cross-validation
426	ϕ	top.texture.fluo.lab.a.std_-_-_SV2	1	0.109448	cross-validation
427	ϕ	top.texture.fluo.lab.a.std_-_-_SV2	2	0.365657	cross-validation
428	ϕ	top.texture.fluo.lab.a.std_-_-_SV2	3	0.0782185	cross-validation
429	ϕ	top.texture.fluo.lab.a.std_-_-_SV2	4	0.252461	cross-validation
430	ϕ	top.texture.fluo.lab.a.std_-_-_SV2	5	0.35989	cross-validation
431	ϕ	top.texture.vis.lab.l.std_-_-_SV1	1	-0.11623	cross-validation
432	ϕ	top.texture.vis.lab.l.std_-_-_SV1	2	0.165522	cross-validation
433	ϕ	top.texture.vis.lab.l.std_-_-_SV1	3	-0.059357	cross-validation
434	ϕ	top.texture.vis.lab.l.std_-_-_SV1	4	0.0178932	cross-validation
435	ϕ	top.texture.vis.lab.l.std_-_-_SV1	5	0.140967	cross-validation
436	ϕ	top.texture.vis.lab.l.std_-_-_SV2	1	0.0762284	cross-validation
437	ϕ	top.texture.vis.lab.l.std_-_-_SV2	2	0.187435	cross-validation
438	ϕ	top.texture.vis.lab.l.std_-_-_SV2	3	0.0524643	cross-validation
439	ϕ	top.texture.vis.lab.l.std_-_-_SV2	4	0.211011	cross-validation
440	ϕ	top.texture.vis.lab.l.std_-_-_SV2	5	0.252828	cross-validation
441	ϕ	top.texture.fluo.xyz.y.std_-_-_SV1	1	-0.0535601	cross-validation
442	ϕ	top.texture.fluo.xyz.y.std_-_-_SV1	2	0.288117	cross-validation
443	ϕ	top.texture.fluo.xyz.y.std_-_-_SV1	3	0.308515	cross-validation
444	ϕ	top.texture.fluo.xyz.y.std_-_-_SV1	4	0.268561	cross-validation
445	ϕ	top.texture.fluo.xyz.y.std_-_-_SV1	5	0.280568	cross-validation
446	ϕ	top.texture.fluo.xyz.y.std_-_-_SV2	1	0.175629	cross-validation
447	ϕ	top.texture.fluo.xyz.y.std_-_-_SV2	2	0.189416	cross-validation
448	ϕ	top.texture.fluo.xyz.y.std_-_-_SV2	3	0.159937	cross-validation
449	ϕ	top.texture.fluo.xyz.y.std_-_-_SV2	4	0.217686	cross-validation
450	ϕ	top.texture.fluo.xyz.y.std_-_-_SV2	5	0.382997	cross-validation
451	ϕ	top.texture.fluo.xyz.x.mean_-_-_SV1	1	0.0917177	cross-validation
452	ϕ	top.texture.fluo.xyz.x.mean_-_-_SV1	2	0.342804	cross-validation
453	ϕ	top.texture.fluo.xyz.x.mean_-_-_SV1	3	0.269233	cross-validation
454	ϕ	top.texture.fluo.xyz.x.mean_-_-_SV1	4	0.238139	cross-validation
455	ϕ	top.texture.fluo.xyz.x.mean_-_-_SV1	5	0.303244	cross-validation
456	ϕ	top.texture.fluo.xyz.x.mean_-_-_SV2	1	0.238396	cross-validation
457	ϕ	top.texture.fluo.xyz.x.mean_-_-_SV2	2	0.176465	cross-validation
458	ϕ	top.texture.fluo.xyz.x.mean_-_-_SV2	3	0.139869	cross-validation
459	ϕ	top.texture.fluo.xyz.x.mean_-_-_SV2	4	0.0481828	cross-validation
460	ϕ	top.texture.fluo.xyz.x.mean_-_-_SV2	5	0.332125	cross-validation
461	ϕ	top.texture.fluo.rgb.g.std_-_-_SV1	1	-0.241639	cross-validation
462	ϕ	top.texture.fluo.rgb.g.std_-_-_SV1	2	0.186627	cross-validation
463	ϕ	top.texture.fluo.rgb.g.std_-_-_SV1	3	-0.00448251	cross-validation
464	ϕ	top.texture.fluo.rgb.g.std_-_-_SV1	4	0.178337	cross-validation
465	ϕ	top.texture.fluo.rgb.g.std_-_-_SV1	5	0.200513	cross-validation
466	ϕ	top.texture.fluo.rgb.g.std_-_-_SV2	1	0.218244	cross-validation
467	ϕ	top.texture.fluo.rgb.g.std_-_-_SV2	2	0.196311	cross-validation
468	ϕ	top.texture.fluo.rgb.g.std_-_-_SV2	3	0.144435	cross-validation
469	ϕ	top.texture.fluo.rgb.g.std_-_-_SV2	4	0.25011	cross-validation
470	ϕ	top.texture.fluo.rgb.g.std_-_-_SV2	5	0.421731	cross-validation
471	ϕ	top.texture.vis.xyz.z.mean_-_-_SV1	1	0.0217989	cross-validation
472	ϕ	top.texture.vis.xyz.z.mean_-_-_SV1	2	0.181918	cross-validation
473	ϕ	top.texture.vis.xyz.z.mean_-_-_SV1	3	-0.0150862	cross-validation
474	ϕ	top.texture.vis.xyz.z.mean_-_-_SV1	4	0.23295	cross-validation
475	ϕ	top.texture.vis.xyz.z.mean_-_-_SV1	5	0.161767	cross-validation
476	ϕ	top.texture.vis.xyz.z.mean_-_-_SV2	1	0.136043	cross-validation
477	ϕ	top.texture.vis.xyz.z.mean_-_-_SV2	2	0.201291	cross-validation
478	ϕ	top.texture.vis.xyz.z.mean_-_-_SV2	3	-0.13437	cross-validation
479	ϕ	top.texture.vis.xyz.z.mean_-_-_SV2	4	0.0375887	cross-validation
480	ϕ	top.texture.vis.xyz.z.mean_-_-_SV2	5	0.00150562	cross-validation
481	ϕ	top.texture.fluo.lab.l.std_-_-_SV1	1	0.106365	cross-validation
482	ϕ	top.texture.fluo.lab.l.std_-_-_SV1	2	0.0991421	cross-validation
483	ϕ	top.texture.fluo.lab.l.std_-_-_SV1	3	0.298509	cross-validation
484	ϕ	top.texture.fluo.lab.l.std_-_-_SV1	4	0.371204	cross-validation
485	ϕ	top.texture.fluo.lab.l.std_-_-_SV1	5	0.242735	cross-validation
486	ϕ	top.texture.fluo.lab.l.std_-_-_SV2	1	0.122496	cross-validation
487	ϕ	top.texture.fluo.lab.l.std_-_-_SV2	2	0.314055	cross-validation
488	ϕ	top.texture.fluo.lab.l.std_-_-_SV2	3	0.126218	cross-validation
489	ϕ	top.texture.fluo.lab.l.std_-_-_SV2	4	0.307472	cross-validation
490	ϕ	top.texture.fluo.lab.l.std_-_-_SV2	5	0.401277	cross-validation
491	ϕ	top.texture.fluo.rgb.g.mean_-_-_SV1	1	0.22571	cross-validation
492	ϕ	top.texture.fluo.rgb.g.mean_-_-_SV1	2	0.0702047	cross-validation
493	ϕ	top.texture.fluo.rgb.g.mean_-_-_SV1	3	-0.0342541	cross-validation
494	ϕ	top.texture.fluo.rgb.g.mean_-_-_SV1	4	0.25302	cross-validation
495	ϕ	top.texture.fluo.rgb.g.mean_-_-_SV1	5	0.018744	cross-validation
496	ϕ	top.texture.fluo.rgb.g.mean_-_-_SV2	1	0.168524	cross-validation
497	ϕ	top.texture.fluo.rgb.g.mean_-_-_SV2	2	0.425799	cross-validation
498	ϕ	top.texture.fluo.rgb.g.mean_-_-_SV2	3	0.113983	cross-validation
499	ϕ	top.texture.fluo.rgb.g.mean_-_-_SV2	4	0.2738	cross-validation
500	ϕ	top.texture.fluo.rgb.g.mean_-_-_SV2	5	0.358643	cross-validation
1	R	SV1_-_-_SV1	1	0.244403	cross-validation
2	R	SV1_-_-_SV1	2	0.106957	cross-validation
3	R	SV1_-_-_SV1	3	0.310635	cross-validation
4	R	SV1_-_-_SV1	4	0.315494	cross-validation
5	R	SV1_-_-_SV1	5	0.257637	cross-validation
6	R	SV1_-_-_SV2	1	0.0631965	cross-validation
7	R	SV1_-_-_SV2	2	0.21014	cross-validation
8	R	SV1_-_-_SV2	3	0.260614	cross-validation
9	R	SV1_-_-_SV2	4	0.268884	cross-validation
10	R	SV1_-_-_SV2	5	0.235327	cross-validation
11	R	SV2_-_-_SV1	1	0.307335	cross-validation
12	R	SV2_-_-_SV1	2	0.137303	cross-validation
13	R	SV2_-_-_SV1	3	0.132098	cross-validation
14	R	SV2_-_-_SV1	4	0.126032	cross-validation
15	R	SV2_-_-_SV1	5	0.220891	cross-validation
16	R	SV2_-_-_SV2	1	0.400168	cross-validation
17	R	SV2_-_-_SV2	2	0.293404	cross-validation
18	R	SV2_-_-_SV2	3	0.179471	cross-validation
19	R	SV2_-_-_SV2	4	0.291858	cross-validation
20	R	SV2_-_-_SV2	5	0.272721	cross-validation
1	ϕ	top.intensity.vis.hsv.normalized.v.histogram.bin.07.076_089_-_-_SV1	1	0.203925	cross-validation
2	ϕ	top.intensity.vis.hsv.normalized.v.histogram.bin.07.076_089_-_-_SV1	2	0.0717034	cross-validation
3	ϕ	top.intensity.vis.hsv.normalized.v.histogram.bin.07.076_089_-_-_SV1	3	0.188321	cross-validation
4	ϕ	top.intensity.vis.hsv.normalized.v.histogram.bin.07.076_089_-_-_SV1	4	0.231901	cross-validation
5	ϕ	top.intensity.vis.hsv.normalized.v.histogram.bin.07.076_089_-_-_SV1	5	0.200485	cross-validation
6	ϕ	top.intensity.vis.hsv.normalized.v.histogram.bin.07.076_089_-_-_SV2	1	0.0374204	cross-validation
7	ϕ	top.intensity.vis.hsv.normalized.v.histogram.bin.07.076_089_-_-_SV2	2	0.313557	cross-validation
8	ϕ	top.intensity.vis.hsv.normalized.v.histogram.bin.07.076_089_-_-_SV2	3	0.00102065	cross-validation
9	ϕ	top.intensity.vis.hsv.normalized.v.histogram.bin.07.076_089_-_-_SV2	4	-0.0590907	cross-validation
10	ϕ	top.intensity.vis.hsv.normalized.v.histogram.bin.07.076_089_-_-_SV2	5	0.303355	cross-validation
11	ϕ	side.geometry.vis.hull.points_-_-_SV1	1	0.210294	cross-validation
12	ϕ	side.geometry.vis.hull.points_-_-_SV1	2	0.201466	cross-validation
13	ϕ	side.geometry.vis.hull.points_-_-_SV1	3	0.334238	cross-validation
14	ϕ	side.geometry.vis.hull.points_-_-_SV1	4	0.229704	cross-validation
15	ϕ	side.geometry.vis.hull.points_-_-_SV1	5	0.153402	cross-validation
16	ϕ	side.geometry.vis.hull.points_-_-_SV2	1	0.25934	cross-validation
17	ϕ	side.geometry.vis.hull.points_-_-_SV2	2	0.291946	cross-validation
18	ϕ	side.geometry.vis.hull.points_-_-_SV2	3	0.152674	cross-validation
19	ϕ	side.geometry.vis.hull.points_-_-_SV2	4	0.162136	cross-validation
20	ϕ	side.geometry.vis.hull.points_-_-_SV2	5	0.207523	cross-validation
21	ϕ	top.intensity.vis.hsv.h.skewness_-_-_SV1	1	0.144782	cross-validation
22	ϕ	top.intensity.vis.hsv.h.skewness_-_-_SV1	2	0.131333	cross-validation
23	ϕ	top.intensity.vis.hsv.h.skewness_-_-_SV1	3	-0.0630742	cross-validation
24	ϕ	top.intensity.vis.hsv.h.skewness_-_-_SV1	4	-0.0378817	cross-validation
25	ϕ	top.intensity.vis.hsv.h.skewness_-_-_SV1	5	0.141987	cross-validation
26	ϕ	top.intensity.vis.hsv.h.skewness_-_-_SV2	1	0.0326884	cross-validation
27	ϕ	top.intensity.vis.hsv.h.skewness_-_-_SV2	2	0.0404576	cross-validation
28	ϕ	top.intensity.vis.hsv.h.skewness_-_-_SV2	3	0.16026	cross-validation
29	ϕ	top.intensity.vis.hsv.h.skewness_-_-_SV2	4	0.149028	cross-validation
30	ϕ	top.intensity.vis.hsv.h.skewness_-_-_SV2	5	0.259205	cross-validation
31	ϕ	side.geometry.vis.leaf.curvature.avg_-_-_SV1	1	0.501116	cross-validation
32	ϕ	side.geometry.vis.leaf.curvature.avg_-_-_SV1	2	0.352854	cross-validation
33	ϕ	side.geometry.vis.leaf.curvature.avg_-_-_SV1	3	0.0234601	cross-validation
34	ϕ	side.geometry.vis.leaf.curvature.avg_-_-_SV1	4	0.147291	cross-validation
35	ϕ	side.geometry.vis.leaf.curvature.avg_-_-_SV1	5	0.264485	cross-validation
36	ϕ	side.geometry.vis.leaf.curvature.avg_-_-_SV2	1	0.240122	cross-validation
37	ϕ	side.geometry.vis.leaf.curvature.avg_-_-_SV2	2	0.292482	cross-validation
38	ϕ	side.geometry.vis.leaf.curvature.avg_-_-_SV2	3	0.0813557	cross-validation
39	ϕ	side.geometry.vis.leaf.curvature.avg_-_-_SV2	4	0.0782721	cross-validation
40	ϕ	side.geometry.vis.leaf.curvature.avg_-_-_SV2	5	0.206134	cross-validation
41	ϕ	side.texture.fluo.hsv.h.std_-_-_SV1	1	0.257248	cross-validation
42	ϕ	side.texture.fluo.hsv.h.std_-_-_SV1	2	0.136544	cross-validation
43	ϕ	side.texture.fluo.hsv.h.std_-_-_SV1	3	0.0377833	cross-validation
44	ϕ	side.texture.fluo.hsv.h.std_-_-_SV1	4	0.256223	cross-validation
45	ϕ	side.texture.fluo.hsv.h.std_-_-_SV1	5	0.189623	cross-validation
46	ϕ	side.texture.fluo.hsv.h.std_-_-_SV2	1	0.270429	cross-validation
47	ϕ	side.texture.fluo.hsv.h.std_-_-_SV2	2	0.282646	cross-validation
48	ϕ	side.texture.fluo.hsv.h.std_-_-_SV2	3	0.0646238	cross-validation
49	ϕ	side.texture.fluo.hsv.h.std_-_-_SV2	4	0.11697	cross-validation
50	ϕ	side.texture.fluo.hsv.h.std_-_-_SV2	5	0.194092	cross-validation
51	ϕ	side.texture.fluo.lab.b.std_-_-_SV1	1	0.252799	cross-validation
52	ϕ	side.texture.fluo.lab.b.std_-_-_SV1	2	0.20761	cross-validation
53	ϕ	side.texture.fluo.lab.b.std_-_-_SV1	3	-0.017833	cross-validation
54	ϕ	side.texture.fluo.lab.b.std_-_-_SV1	4	0.142846	cross-validation
55	ϕ	side.texture.fluo.lab.b.std_-_-_SV1	5	0.292492	cross-validation
56	ϕ	side.texture.fluo.lab.b.std_-_-_SV2	1	0.181313	cross-validation
57	ϕ	side.texture.fluo.lab.b.std_-_-_SV2	2	0.183639	cross-validation
58	ϕ	side.texture.fluo.lab.b.std_-_-_SV2	3	0.382969	cross-validation
59	ϕ	side.texture.fluo.lab.b.std_-_-_SV2	4	0.261913	cross-validation
60	ϕ	side.texture.fluo.lab.b.std_-_-_SV2	5	0.135623	cross-validation
61	ϕ	side.texture.fluo.lab.a.std_-_-_SV1	1	0.260092	cross-validation
62	ϕ	side.texture.fluo.lab.a.std_-_-_SV1	2	0.243063	cross-validation
63	ϕ	side.texture.fluo.lab.a.std_-_-_SV1	3	0.0610974	cross-validation
64	ϕ	side.texture.fluo.lab.a.std_-_-_SV1	4	0.201015	cross-validation
65	ϕ	side.texture.fluo.lab.a.std_-_-_SV1	5	0.397711	cross-validation
66	ϕ	side.texture.fluo.lab.a.std_-_-_SV2	1	0.174252	cross-validation
67	ϕ	side.texture.fluo.lab.a.std_-_-_SV2	2	0.224291	cross-validation
68	ϕ	side.texture.fluo.lab.a.std_-_-_SV2	3	0.296484	cross-validation
69	ϕ	side.texture.fluo.lab.a.std_-_-_SV2	4	0.193731	cross-validation
70	ϕ	side.texture.fluo.lab.a.std_-_-_SV2	5	0.108079	cross-validation
71	ϕ	side.texture.fluo.lab.l.std_-_-_SV1	1	0.201279	cross-validation
72	ϕ	side.texture.fluo.lab.l.std_-_-_SV1	2	0.174792	cross-validation
73	ϕ	side.texture.fluo.lab.l.std_-_-_SV1	3	0.155608	cross-validation
74	ϕ	side.texture.fluo.lab.l.std_-_-_SV1	4	0.295361	cross-validation
75	ϕ	side.texture.fluo.lab.l.std_-_-_SV1	5	0.356356	cross-validation
76	ϕ	side.texture.fluo.lab.l.std_-_-_SV2	1	0.195502	cross-validation
77	ϕ	side.texture.fluo.lab.l.std_-_-_SV2	2	0.21495	cross-validation
78	ϕ	side.texture.fluo.lab.l.std_-_-_SV2	3	0.251633	cross-validation
79	ϕ	side.texture.fluo.lab.l.std_-_-_SV2	4	0.144415	cross-validation
80	ϕ	side.texture.fluo.lab.l.std_-_-_SV2	5	0.114826	cross-validation
81	ϕ	side.texture.vis.lab.b.mean_-_-_SV1	1	0.218066	cross-validation
82	ϕ	side.texture.vis.lab.b.mean_-_-_SV1	2	0.249104	cross-validation
83	ϕ	side.texture.vis.lab.b.mean_-_-_SV1	3	-0.0725554	cross-validation
84	ϕ	side.texture.vis.lab.b.mean_-_-_SV1	4	-0.0245035	cross-validation
85	ϕ	side.texture.vis.lab.b.mean_-_-_SV1	5	0.311337	cross-validation
86	ϕ	side.texture.vis.lab.b.mean_-_-_SV2	1	-0.1376	cross-validation
87	ϕ	side.texture.vis.lab.b.mean_-_-_SV2	2	0.0769993	cross-validation
88	ϕ	side.texture.vis.lab.b.mean_-_-_SV2	3	0.0230303	cross-validation
89	ϕ	side.texture.vis.lab.b.mean_-_-_SV2	4	0.0993396	cross-validation
90	ϕ	side.texture.vis.lab.b.mean_-_-_SV2	5	0.0755407	cross-validation
91	ϕ	side.texture.vis.hsv.s.mean_-_-_SV1	1	0.142181	cross-validation
92	ϕ	side.texture.vis.hsv.s.mean_-_-_SV1	2	0.13315	cross-validation
93	ϕ	side.texture.vis.hsv.s.mean_-_-_SV1	3	-0.069915	cross-validation
94	ϕ	side.texture.vis.hsv.s.mean_-_-_SV1	4	-0.0617538	cross-validation
95	ϕ	side.texture.vis.hsv.s.mean_-_-_SV1	5	0.263579	cross-validation
96	ϕ	side.texture.vis.hsv.s.mean_-_-_SV2	1	-0.216643	cross-validation
97	ϕ	side.texture.vis.hsv.s.mean_-_-_SV2	2	0.225891	cross-validation
98	ϕ	side.texture.vis.hsv.s.mean_-_-_SV2	3	0.198222	cross-validation
99	ϕ	side.texture.vis.hsv.s.mean_-_-_SV2	4	0.124214	cross-validation
100	ϕ	side.texture.vis.hsv.s.mean_-_-_SV2	5	0.274689	cross-validation
101	ϕ	side.texture.vis.hsv.h.mean_-_-_SV1	1	0.552459	cross-validation
102	ϕ	side.texture.vis.hsv.h.mean_-_-_SV1	2	0.37432	cross-validation
103	ϕ	side.texture.vis.hsv.h.mean_-_-_SV1	3	0.397457	cross-validation
104	ϕ	side.texture.vis.hsv.h.mean_-_-_SV1	4	0.393994	cross-validation
105	ϕ	side.texture.vis.hsv.h.mean_-_-_SV1	5	0.401168	cross-validation
106	ϕ	side.texture.vis.hsv.h.mean_-_-_SV2	1	0.156571	cross-validation
107	ϕ	side.texture.vis.hsv.h.mean_-_-_SV2	2	0.223162	cross-validation
108	ϕ	side.texture.vis.hsv.h.mean_-_-_SV2	3	0.297844	cross-validation
109	ϕ	side.texture.vis.hsv.h.mean_-_-_SV2	4	0.123046	cross-validation
110	ϕ	side.texture.vis.hsv.h.mean_-_-_SV2	5	0.0629312	cross-validation
111	ϕ	side.texture.vis.lab.a.std_-_-_SV1	1	0.251704	cross-validation
112	ϕ	side.texture.vis.lab.a.std_-_-_SV1	2	0.208123	cross-validation
113	ϕ	side.texture.vis.lab.a.std_-_-_SV1	3	0.229202	cross-validation
114	ϕ	side.texture.vis.lab.a.std_-_-_SV1	4	0.109328	cross-validation
115	ϕ	side.texture.vis.lab.a.std_-_-_SV1	5	0.339706	cross-validation
116	ϕ	side.texture.vis.lab.a.std_-_-_SV2	1	0.149658	cross-validation
117	ϕ	side.texture.vis.lab.a.std_-_-_SV2	2	-0.0612239	cross-validation
118	ϕ	side.texture.vis.lab.a.std_-_-_SV2	3	0.285827	cross-validation
119	ϕ	side.texture.vis.lab.a.std_-_-_SV2	4	0.193426	cross-validation
120	ϕ	side.texture.vis.lab.a.std_-_-_SV2	5	0.319343	cross-validation
121	ϕ	side.texture.vis.lab.a.mean_-_-_SV1	1	0.319459	cross-validation
122	ϕ	side.texture.vis.lab.a.mean_-_-_SV1	2	0.215188	cross-validation
123	ϕ	side.texture.vis.lab.a.mean_-_-_SV1	3	0.234031	cross-validation
124	ϕ	side.texture.vis.lab.a.mean_-_-_SV1	4	0.391412	cross-validation
125	ϕ	side.texture.vis.lab.a.mean_-_-_SV1	5	0.274618	cross-validation
126	ϕ	side.texture.vis.lab.a.mean_-_-_SV2	1	0.327741	cross-validation
127	ϕ	side.texture.vis.lab.a.mean_-_-_SV2	2	0.3029	cross-validation
128	ϕ	side.texture.vis.lab.a.mean_-_-_SV2	3	0.0894462	cross-validation
129	ϕ	side.texture.vis.lab.a.mean_-_-_SV2	4	0.266031	cross-validation
130	ϕ	side.texture.vis.lab.a.mean_-_-_SV2	5	0.273246	cross-validation
131	ϕ	top.intensity.vis.hsv.s.histogram.v_avg.bin.05.051_063_-_-_SV1	1	0.541192	cross-validation
132	ϕ	top.intensity.vis.hsv.s.histogram.v_avg.bin.05.051_063_-_-_SV1	2	0.316894	cross-validation
133	ϕ	top.intensity.vis.hsv.s.histogram.v_avg.bin.05.051_063_-_-_SV1	3	0.348048	cross-validation
134	ϕ	top.intensity.vis.hsv.s.histogram.v_avg.bin.05.051_063_-_-_SV1	4	0.310586	cross-validation
135	ϕ	top.intensity.vis.hsv.s.histogram.v_avg.bin.05.051_063_-_-_SV1	5	0.375271	cross-validation
136	ϕ	top.intensity.vis.hsv.s.histogram.v_avg.bin.05.051_063_-_-_SV2	1	0.329202	cross-validation
137	ϕ	top.intensity.vis.hsv.s.histogram.v_avg.bin.05.051_063_-_-_SV2	2	0.350883	cross-validation
138	ϕ	top.intensity.vis.hsv.s.histogram.v_avg.bin.05.051_063_-_-_SV2	3	0.225319	cross-validation
139	ϕ	top.intensity.vis.hsv.s.histogram.v_avg.bin.05.051_063_-_-_SV2	4	0.28884	cross-validation
140	ϕ	top.intensity.vis.hsv.s.histogram.v_avg.bin.05.051_063_-_-_SV2	5	0.224949	cross-validation
141	ϕ	side.texture.vis.lab.l.std_-_-_SV1	1	0.259393	cross-validation
142	ϕ	side.texture.vis.lab.l.std_-_-_SV1	2	0.104004	cross-validation
143	ϕ	side.texture.vis.lab.l.std_-_-_SV1	3	0.239297	cross-validation
144	ϕ	side.texture.vis.lab.l.std_-_-_SV1	4	0.31511	cross-validation
145	ϕ	side.texture.vis.lab.l.std_-_-_SV1	5	0.126838	cross-validation
146	ϕ	side.texture.vis.lab.l.std_-_-_SV2	1	0.346699	cross-validation
147	ϕ	side.texture.vis.lab.l.std_-_-_SV2	2	0.134097	cross-validation
148	ϕ	side.texture.vis.lab.l.std_-_-_SV2	3	0.288819	cross-validation
149	ϕ	side.texture.vis.lab.l.std_-_-_SV2	4	0.231176	cross-validation
150	ϕ	side.texture.vis.lab.l.std_-_-_SV2	5	0.404423	cross-validation
151	ϕ	side.texture.vis.rgb.b.std_-_-_SV1	1	0.234601	cross-validation
152	ϕ	side.texture.vis.rgb.b.std_-_-_SV1	2	0.227844	cross-validation
153	ϕ	side.texture.vis.rgb.b.std_-_-_SV1	3	0.210529	cross-validation
154	ϕ	side.texture.vis.rgb.b.std_-_-_SV1	4	0.255448	cross-validation
155	ϕ	side.texture.vis.rgb.b.std_-_-_SV1	5	0.175622	cross-validation
156	ϕ	side.texture.vis.rgb.b.std_-_-_SV2	1	0.313741	cross-validation
157	ϕ	side.texture.vis.rgb.b.std_-_-_SV2	2	0.11175	cross-validation
158	ϕ	side.texture.vis.rgb.b.std_-_-_SV2	3	0.314631	cross-validation
159	ϕ	side.texture.vis.rgb.b.std_-_-_SV2	4	0.160201	cross-validation
160	ϕ	side.texture.vis.rgb.b.std_-_-_SV2	5	0.291511	cross-validation
161	ϕ	side.texture.vis.rgb.r.std_-_-_SV1	1	0.0863641	cross-validation
162	ϕ	side.texture.vis.rgb.r.std_-_-_SV1	2	0.0711071	cross-validation
163	ϕ	side.texture.vis.rgb.r.std_-_-_SV1	3	0.0361336	cross-validation
164	ϕ	side.texture.vis.rgb.r.std_-_-_SV1	4	0.261724	cross-validation
165	ϕ	side.texture.vis.rgb.r.std_-_-_SV1	5	-0.109065	cross-validation
166	ϕ	side.texture.vis.rgb.r.std_-_-_SV2	1	0.255274	cross-validation
167	ϕ	side.texture.vis.rgb.r.std_-_-_SV2	2	0.0986515	cross-validation
168	ϕ	side.texture.vis.rgb.r.std_-_-_SV2	3	0.0817913	cross-validation
169	ϕ	side.texture.vis.rgb.r.std_-_-_SV2	4	0.0372821	cross-validation
170	ϕ	side.texture.vis.rgb.r.std_-_-_SV2	5	0.309229	cross-validation
171	ϕ	top.geometry.fluo.hull.points_-_-_SV1	1	0.260975	cross-validation
172	ϕ	top.geometry.fluo.hull.points_-_-_SV1	2	0.130745	cross-validation
173	ϕ	top.geometry.fluo.hull.points_-_-_SV1	3	0.270654	cross-validation
174	ϕ	top.geometry.fluo.hull.points_-_-_SV1	4	0.281607	cross-validation
175	ϕ	top.geometry.fluo.hull.points_-_-_SV1	5	0.213293	cross-validation
176	ϕ	top.geometry.fluo.hull.points_-_-_SV2	1	0.186096	cross-validation
177	ϕ	top.geometry.fluo.hull.points_-_-_SV2	2	0.0329852	cross-validation
178	ϕ	top.geometry.fluo.hull.points_-_-_SV2	3	-0.0310573	cross-validation
179	ϕ	top.geometry.fluo.hull.points_-_-_SV2	4	0.0276408	cross-validation
180	ϕ	top.geometry.fluo.hull.points_-_-_SV2	5	-0.0887046	cross-validation
181	ϕ	top.geometry.vis.leaf.curvature.avg_-_-_SV1	1	0.64699	cross-validation
182	ϕ	top.geometry.vis.leaf.curvature.avg_-_-_SV1	2	0.28434	cross-validation
183	ϕ	top.geometry.vis.leaf.curvature.avg_-_-_SV1	3	0.351761	cross-validation
184	ϕ	top.geometry.vis.leaf.curvature.avg_-_-_SV1	4	0.47545	cross-validation
185	ϕ	top.geometry.vis.leaf.curvature.avg_-_-_SV1	5	0.224509	cross-validation
186	ϕ	top.geometry.vis.leaf.curvature.avg_-_-_SV2	1	0.446558	cross-validation
187	ϕ	top.geometry.vis.leaf.curvature.avg_-_-_SV2	2	0.22242	cross-validation
188	ϕ	top.geometry.vis.leaf.curvature.avg_-_-_SV2	3	-0.0165621	cross-validation
189	ϕ	top.geometry.vis.leaf.curvature.avg_-_-_SV2	4	0.236543	cross-validation
190	ϕ	top.geometry.vis.leaf.curvature.avg_-_-_SV2	5	0.422463	cross-validation
191	ϕ	top.intensity.fluo.hsv.v.skewness_-_-_SV1	1	0.181828	cross-validation
192	ϕ	top.intensity.fluo.hsv.v.skewness_-_-_SV1	2	0.155112	cross-validation
193	ϕ	top.intensity.fluo.hsv.v.skewness_-_-_SV1	3	0.297158	cross-validation
194	ϕ	top.intensity.fluo.hsv.v.skewness_-_-_SV1	4	0.32195	cross-validation
195	ϕ	top.intensity.fluo.hsv.v.skewness_-_-_SV1	5	0.12412	cross-validation
196	ϕ	top.intensity.fluo.hsv.v.skewness_-_-_SV2	1	0.159677	cross-validation
197	ϕ	top.intensity.fluo.hsv.v.skewness_-_-_SV2	2	0.245869	cross-validation
198	ϕ	top.intensity.fluo.hsv.v.skewness_-_-_SV2	3	-0.126605	cross-validation
199	ϕ	top.intensity.fluo.hsv.v.skewness_-_-_SV2	4	0.135529	cross-validation
200	ϕ	top.intensity.fluo.hsv.v.skewness_-_-_SV2	5	0.206547	cross-validation
201	ϕ	top.texture.fluo.lab.a.mean_-_-_SV1	1	0.0307464	cross-validation
202	ϕ	top.texture.fluo.lab.a.mean_-_-_SV1	2	0.00935742	cross-validation
203	ϕ	top.texture.fluo.lab.a.mean_-_-_SV1	3	0.381333	cross-validation
204	ϕ	top.texture.fluo.lab.a.mean_-_-_SV1	4	0.352384	cross-validation
205	ϕ	top.texture.fluo.lab.a.mean_-_-_SV1	5	0.272302	cross-validation
206	ϕ	top.texture.fluo.lab.a.mean_-_-_SV2	1	0.318122	cross-validation
207	ϕ	top.texture.fluo.lab.a.mean_-_-_SV2	2	0.162888	cross-validation
208	ϕ	top.texture.fluo.lab.a.mean_-_-_SV2	3	0.13502	cross-validation
209	ϕ	top.texture.fluo.lab.a.mean_-_-_SV2	4	0.0120441	cross-validation
210	ϕ	top.texture.fluo.lab.a.mean_-_-_SV2	5	0.201572	cross-validation
211	ϕ	top.texture.fluo.hsv.v.std_-_-_SV1	1	0.266693	cross-validation
212	ϕ	top.texture.fluo.hsv.v.std_-_-_SV1	2	0.181046	cross-validation
213	ϕ	top.texture.fluo.hsv.v.std_-_-_SV1	3	0.277066	cross-validation
214	ϕ	top.texture.fluo.hsv.v.std_-_-_SV1	4	0.30626	cross-validation
215	ϕ	top.texture.fluo.hsv.v.std_-_-_SV1	5	0.143868	cross-validation
216	ϕ	top.texture.fluo.hsv.v.std_-_-_SV2	1	0.39925	cross-validation
217	ϕ	top.texture.fluo.hsv.v.std_-_-_SV2	2	0.245439	cross-validation
218	ϕ	top.texture.fluo.hsv.v.std_-_-_SV2	3	0.287383	cross-validation
219	ϕ	top.texture.fluo.hsv.v.std_-_-_SV2	4	0.197316	cross-validation
220	ϕ	top.texture.fluo.hsv.v.std_-_-_SV2	5	0.314355	cross-validation
221	ϕ	top.intensity.fluo.intensity.phenol.mean_-_-_SV1	1	0.210513	cross-validation
222	ϕ	top.intensity.fluo.intensity.phenol.mean_-_-_SV1	2	0.0938752	cross-validation
223	ϕ	top.intensity.fluo.intensity.phenol.mean_-_-_SV1	3	0.118894	cross-validation
224	ϕ	top.intensity.fluo.intensity.phenol.mean_-_-_SV1	4	0.182656	cross-validation
225	ϕ	top.intensity.fluo.intensity.phenol.mean_-_-_SV1	5	0.176852	cross-validation
226	ϕ	top.intensity.fluo.intensity.phenol.mean_-_-_SV2	1	0.300894	cross-validation
227	ϕ	top.intensity.fluo.intensity.phenol.mean_-_-_SV2	2	0.133611	cross-validation
228	ϕ	top.intensity.fluo.intensity.phenol.mean_-_-_SV2	3	0.244889	cross-validation
229	ϕ	top.intensity.fluo.intensity.phenol.mean_-_-_SV2	4	0.157597	cross-validation
230	ϕ	top.intensity.fluo.intensity.phenol.mean_-_-_SV2	5	0.391105	cross-validation
231	ϕ	top.intensity.vis.hsv.normalized.v.histogram.bin.03.025_038_-_-_SV1	1	0.25744	cross-validation
232	ϕ	top.intensity.vis.hsv.normalized.v.histogram.bin.03.025_038_-_-_SV1	2	0.26063	cross-validation
233	ϕ	top.intensity.vis.hsv.normalized.v.histogram.bin.03.025_038_-_-_SV1	3	0.285729	cross-validation
234	ϕ	top.intensity.vis.hsv.normalized.v.histogram.bin.03.025_038_-_-_SV1	4	0.223612	cross-validation
235	ϕ	top.intensity.vis.hsv.normalized.v.histogram.bin.03.025_038_-_-_SV1	5	0.164575	cross-validation
236	ϕ	top.intensity.vis.hsv.normalized.v.histogram.bin.03.025_038_-_-_SV2	1	0.480139	cross-validation
237	ϕ	top.intensity.vis.hsv.normalized.v.histogram.bin.03.025_038_-_-_SV2	2	0.35014	cross-validation
238	ϕ	top.intensity.vis.hsv.normalized.v.histogram.bin.03.025_038_-_-_SV2	3	0.132452	cross-validation
239	ϕ	top.intensity.vis.hsv.normalized.v.histogram.bin.03.025_038_-_-_SV2	4	0.2788	cross-validation
240	ϕ	top.intensity.vis.hsv.normalized.v.histogram.bin.03.025_038_-_-_SV2	5	0.254715	cross-validation
241	ϕ	top.intensity.vis.hsv.h.histogram.s_avg.bin.07.076_089_-_-_SV1	1	0.156906	cross-validation
242	ϕ	top.intensity.vis.hsv.h.histogram.s_avg.bin.07.076_089_-_-_SV1	2	0.077193	cross-validation
243	ϕ	top.intensity.vis.hsv.h.histogram.s_avg.bin.07.076_089_-_-_SV1	3	0.0211853	cross-validation
244	ϕ	top.intensity.vis.hsv.h.histogram.s_avg.bin.07.076_089_-_-_SV1	4	-0.011202	cross-validation
245	ϕ	top.intensity.vis.hsv.h.histogram.s_avg.bin.07.076_089_-_-_SV1	5	0.143595	cross-validation
246	ϕ	top.intensity.vis.hsv.h.histogram.s_avg.bin.07.076_089_-_-_SV2	1	-0.330233	cross-validation
247	ϕ	top.intensity.vis.hsv.h.histogram.s_avg.bin.07.076_089_-_-_SV2	2	0.149132	cross-validation
248	ϕ	top.intensity.vis.hsv.h.histogram.s_avg.bin.07.076_089_-_-_SV2	3	0.132007	cross-validation
249	ϕ	top.intensity.vis.hsv.h.histogram.s_avg.bin.07.076_089_-_-_SV2	4	0.00864577	cross-validation
250	ϕ	top.intensity.vis.hsv.h.histogram.s_avg.bin.07.076_089_-_-_SV2	5	0.151716	cross-validation
251	ϕ	top.intensity.vis.hsv.h.histogram.s_avg.bin.05.051_063_-_-_SV1	1	0.0619448	cross-validation
252	ϕ	top.intensity.vis.hsv.h.histogram.s_avg.bin.05.051_063_-_-_SV1	2	0.126833	cross-validation
253	ϕ	top.intensity.vis.hsv.h.histogram.s_avg.bin.05.051_063_-_-_SV1	3	-0.0176008	cross-validation
254	ϕ	top.intensity.vis.hsv.h.histogram.s_avg.bin.05.051_063_-_-_SV1	4	-0.109026	cross-validation
255	ϕ	top.intensity.vis.hsv.h.histogram.s_avg.bin.05.051_063_-_-_SV1	5	0.154678	cross-validation
256	ϕ	top.intensity.vis.hsv.h.histogram.s_avg.bin.05.051_063_-_-_SV2	1	0.178317	cross-validation
257	ϕ	top.intensity.vis.hsv.h.histogram.s_avg.bin.05.051_063_-_-_SV2	2	0.20576	cross-validation
258	ϕ	top.intensity.vis.hsv.h.histogram.s_avg.bin.05.051_063_-_-_SV2	3	0.339382	cross-validation
259	ϕ	top.intensity.vis.hsv.h.histogram.s_avg.bin.05.051_063_-_-_SV2	4	0.337888	cross-validation
260	ϕ	top.intensity.vis.hsv.h.histogram.s_avg.bin.05.051_063_-_-_SV2	5	0.253845	cross-validation
261	ϕ	top.intensity.vis.hsv.h.histogram.s_avg.bin.04.038_051_-_-_SV1	1	0.301085	cross-validation
262	ϕ	top.intensity.vis.hsv.h.histogram.s_avg.bin.04.038_051_-_-_SV1	2	0.232866	cross-validation
263	ϕ	top.intensity.vis.hsv.h.histogram.s_avg.bin.04.038_051_-_-_SV1	3	0.516688	cross-validation
264	ϕ	top.intensity.vis.hsv.h.histogram.s_avg.bin.04.038_051_-_-_SV1	4	0.536529	cross-validation
265	ϕ	top.intensity.vis.hsv.h.histogram.s_avg.bin.04.038_051_-_-_SV1	5	0.248648	cross-validation
266	ϕ	top.intensity.vis.hsv.h.histogram.s_avg.bin.04.038_051_-_-_SV2	1	0.141437	cross-validation
267	ϕ	top.intensity.vis.hsv.h.histogram.s_avg.bin.04.038_051_-_-_SV2	2	0.126682	cross-validation
268	ϕ	top.intensity.vis.hsv.h.histogram.s_avg.bin.04.038_051_-_-_SV2	3	-0.128893	cross-validation
269	ϕ	top.intensity.vis.hsv.h.histogram.s_avg.bin.04.038_051_-_-_SV2	4	0.0727801	cross-validation
270	ϕ	top.intensity.vis.hsv.h.histogram.s_avg.bin.04.038_051_-_-_SV2	5	0.0898759	cross-validation
271	ϕ	top.intensity.vis.hsv.h.histogram.s_avg.bin.11.127_140_-_-_SV1	1	0.295337	cross-validation
272	ϕ	top.intensity.vis.hsv.h.histogram.s_avg.bin.11.127_140_-_-_SV1	2	0.273412	cross-validation
273	ϕ	top.intensity.vis.hsv.h.histogram.s_avg.bin.11.127_140_-_-_SV1	3	0.115084	cross-validation
274	ϕ	top.intensity.vis.hsv.h.histogram.s_avg.bin.11.127_140_-_-_SV1	4	0.16852	cross-validation
275	ϕ	top.intensity.vis.hsv.h.histogram.s_avg.bin.11.127_140_-_-_SV1	5	0.127898	cross-validation
276	ϕ	top.intensity.vis.hsv.h.histogram.s_avg.bin.11.127_140_-_-_SV2	1	0.0157764	cross-validation
277	ϕ	top.intensity.vis.hsv.h.histogram.s_avg.bin.11.127_140_-_-_SV2	2	0.14075	cross-validation
278	ϕ	top.intensity.vis.hsv.h.histogram.s_avg.bin.11.127_140_-_-_SV2	3	0.175837	cross-validation
279	ϕ	top.intensity.vis.hsv.h.histogram.s_avg.bin.11.127_140_-_-_SV2	4	0.0695836	cross-validation
280	ϕ	top.intensity.vis.hsv.h.histogram.s_avg.bin.11.127_140_-_-_SV2	5	0.0670066	cross-validation
281	ϕ	top.intensity.vis.hsv.h.histogram.v_avg.bin.06.063_076_-_-_SV1	1	0.170173	cross-validation
282	ϕ	top.intensity.vis.hsv.h.histogram.v_avg.bin.06.063_076_-_-_SV1	2	0.253772	cross-validation
283	ϕ	top.intensity.vis.hsv.h.histogram.v_avg.bin.06.063_076_-_-_SV1	3	0.0672394	cross-validation
284	ϕ	top.intensity.vis.hsv.h.histogram.v_avg.bin.06.063_076_-_-_SV1	4	0.0955955	cross-validation
285	ϕ	top.intensity.vis.hsv.h.histogram.v_avg.bin.06.063_076_-_-_SV1	5	0.248156	cross-validation
286	ϕ	top.intensity.vis.hsv.h.histogram.v_avg.bin.06.063_076_-_-_SV2	1	-0.178743	cross-validation
287	ϕ	top.intensity.vis.hsv.h.histogram.v_avg.bin.06.063_076_-_-_SV2	2	-0.0636077	cross-validation
288	ϕ	top.intensity.vis.hsv.h.histogram.v_avg.bin.06.063_076_-_-_SV2	3	0.0629563	cross-validation
289	ϕ	top.intensity.vis.hsv.h.histogram.v_avg.bin.06.063_076_-_-_SV2	4	0.00898331	cross-validation
290	ϕ	top.intensity.vis.hsv.h.histogram.v_avg.bin.06.063_076_-_-_SV2	5	0.149338	cross-validation
291	ϕ	top.intensity.vis.hsv.h.histogram.v_avg.bin.04.038_051_-_-_SV1	1	0.0575697	cross-validation
292	ϕ	top.intensity.vis.hsv.h.histogram.v_avg.bin.04.038_051_-_-_SV1	2	0.0107003	cross-validation
293	ϕ	top.intensity.vis.hsv.h.histogram.v_avg.bin.04.038_051_-_-_SV1	3	0.117489	cross-validation
294	ϕ	top.intensity.vis.hsv.h.histogram.v_avg.bin.04.038_051_-_-_SV1	4	-0.165633	cross-validation
295	ϕ	top.intensity.vis.hsv.h.histogram.v_avg.bin.04.038_051_-_-_SV1	5	-0.172454	cross-validation
296	ϕ	top.intensity.vis.hsv.h.histogram.v_avg.bin.04.038_051_-_-_SV2	1	0.11386	cross-validation
297	ϕ	top.intensity.vis.hsv.h.histogram.v_avg.bin.04.038_051_-_-_SV2	2	0.0602288	cross-validation
298	ϕ	top.intensity.vis.hsv.h.histogram.v_avg.bin.04.038_051_-_-_SV2	3	0.175859	cross-validation
299	ϕ	top.intensity.vis.hsv.h.histogram.v_avg.bin.04.038_051_-_-_SV2	4	0.0916401	cross-validation
300	ϕ	top.intensity.vis.hsv.h.histogram.v_avg.bin.04.038_051_-_-_SV2	5	0.114594	cross-validation
301	ϕ	top.intensity.vis.hsv.h.histogram.v_avg.bin.07.076_089_-_-_SV1	1	0.588216	cross-validation
302	ϕ	top.intensity.vis.hsv.h.histogram.v_avg.bin.07.076_089_-_-_SV1	2	0.347333	cross-validation
303	ϕ	top.intensity.vis.hsv.h.histogram.v_avg.bin.07.076_089_-_-_SV1	3	0.436227	cross-validation
304	ϕ	top.intensity.vis.hsv.h.histogram.v_avg.bin.07.076_089_-_-_SV1	4	0.402659	cross-validation
305	ϕ	top.intensity.vis.hsv.h.histogram.v_avg.bin.07.076_089_-_-_SV1	5	0.380758	cross-validation
306	ϕ	top.intensity.vis.hsv.h.histogram.v_avg.bin.07.076_089_-_-_SV2	1	0.325599	cross-validation
307	ϕ	top.intensity.vis.hsv.h.histogram.v_avg.bin.07.076_089_-_-_SV2	2	0.328301	cross-validation
308	ϕ	top.intensity.vis.hsv.h.histogram.v_avg.bin.07.076_089_-_-_SV2	3	0.241991	cross-validation
309	ϕ	top.intensity.vis.hsv.h.histogram.v_avg.bin.07.076_089_-_-_SV2	4	0.283557	cross-validation
310	ϕ	top.intensity.vis.hsv.h.histogram.v_avg.bin.07.076_089_-_-_SV2	5	0.381664	cross-validation
311	ϕ	top.intensity.vis.hsv.h.red2green_-_-_SV1	1	0.197496	cross-validation
312	ϕ	top.intensity.vis.hsv.h.red2green_-_-_SV1	2	0.200871	cross-validation
313	ϕ	top.intensity.vis.hsv.h.red2green_-_-_SV1	3	0.0297717	cross-validation
314	ϕ	top.intensity.vis.hsv.h.red2green_-_-_SV1	4	0.0980303	cross-validation
315	ϕ	top.intensity.vis.hsv.h.red2green_-_-_SV1	5	0.383015	cross-validation
316	ϕ	top.intensity.vis.hsv.h.red2green_-_-_SV2	1	-0.144956	cross-validation
317	ϕ	top.intensity.vis.hsv.h.red2green_-_-_SV2	2	0.109989	cross-validation
318	ϕ	top.intensity.vis.hsv.h.red2green_-_-_SV2	3	0.0876248	cross-validation
319	ϕ	top.intensity.vis.hsv.h.red2green_-_-_SV2	4	0.057476	cross-validation
320	ϕ	top.intensity.vis.hsv.h.red2green_-_-_SV2	5	0.120848	cross-validation
321	ϕ	top.intensity.vis.hsv.normalized.h.histogram.bin.13.153_165_-_-_SV1	1	0.239645	cross-validation
322	ϕ	top.intensity.vis.hsv.normalized.h.histogram.bin.13.153_165_-_-_SV1	2	0.179904	cross-validation
323	ϕ	top.intensity.vis.hsv.normalized.h.histogram.bin.13.153_165_-_-_SV1	3	0.293804	cross-validation
324	ϕ	top.intensity.vis.hsv.normalized.h.histogram.bin.13.153_165_-_-_SV1	4	0.296442	cross-validation
325	ϕ	top.intensity.vis.hsv.normalized.h.histogram.bin.13.153_165_-_-_SV1	5	0.0824412	cross-validation
326	ϕ	top.intensity.vis.hsv.normalized.h.histogram.bin.13.153_165_-_-_SV2	1	0.441249	cross-validation
327	ϕ	top.intensity.vis.hsv.normalized.h.histogram.bin.13.153_165_-_-_SV2	2	0.203555	cross-validation
328	ϕ	top.intensity.vis.hsv.normalized.h.histogram.bin.13.153_165_-_-_SV2	3	0.107581	cross-validation
329	ϕ	top.intensity.vis.hsv.normalized.h.histogram.bin.13.153_165_-_-_SV2	4	0.211523	cross-validation
330	ϕ	top.intensity.vis.hsv.normalized.h.histogram.bin.13.153_165_-_-_SV2	5	0.046184	cross-validation
331	ϕ	top.intensity.vis.hsv.s.histogram.v_avg.bin.06.063_076_-_-_SV1	1	0.277168	cross-validation
332	ϕ	top.intensity.vis.hsv.s.histogram.v_avg.bin.06.063_076_-_-_SV1	2	0.362155	cross-validation
333	ϕ	top.intensity.vis.hsv.s.histogram.v_avg.bin.06.063_076_-_-_SV1	3	0.140812	cross-validation
334	ϕ	top.intensity.vis.hsv.s.histogram.v_avg.bin.06.063_076_-_-_SV1	4	0.226759	cross-validation
335	ϕ	top.intensity.vis.hsv.s.histogram.v_avg.bin.06.063_076_-_-_SV1	5	0.29593	cross-validation
336	ϕ	top.intensity.vis.hsv.s.histogram.v_avg.bin.06.063_076_-_-_SV2	1	0.153033	cross-validation
337	ϕ	top.intensity.vis.hsv.s.histogram.v_avg.bin.06.063_076_-_-_SV2	2	0.000944319	cross-validation
338	ϕ	top.intensity.vis.hsv.s.histogram.v_avg.bin.06.063_076_-_-_SV2	3	0.162396	cross-validation
339	ϕ	top.intensity.vis.hsv.s.histogram.v_avg.bin.06.063_076_-_-_SV2	4	0.142687	cross-validation
340	ϕ	top.intensity.vis.hsv.s.histogram.v_avg.bin.06.063_076_-_-_SV2	5	0.190419	cross-validation
341	ϕ	top.intensity.vis.hsv.s.histogram.v_avg.bin.11.127_140_-_-_SV1	1	0.226129	cross-validation
342	ϕ	top.intensity.vis.hsv.s.histogram.v_avg.bin.11.127_140_-_-_SV1	2	0.25766	cross-validation
343	ϕ	top.intensity.vis.hsv.s.histogram.v_avg.bin.11.127_140_-_-_SV1	3	0.17584	cross-validation
344	ϕ	top.intensity.vis.hsv.s.histogram.v_avg.bin.11.127_140_-_-_SV1	4	0.0681769	cross-validation
345	ϕ	top.intensity.vis.hsv.s.histogram.v_avg.bin.11.127_140_-_-_SV1	5	0.265966	cross-validation
346	ϕ	top.intensity.vis.hsv.s.histogram.v_avg.bin.11.127_140_-_-_SV2	1	0.0564399	cross-validation
347	ϕ	top.intensity.vis.hsv.s.histogram.v_avg.bin.11.127_140_-_-_SV2	2	0.0952449	cross-validation
348	ϕ	top.intensity.vis.hsv.s.histogram.v_avg.bin.11.127_140_-_-_SV2	3	0.265292	cross-validation
349	ϕ	top.intensity.vis.hsv.s.histogram.v_avg.bin.11.127_140_-_-_SV2	4	0.169034	cross-validation
350	ϕ	top.intensity.vis.hsv.s.histogram.v_avg.bin.11.127_140_-_-_SV2	5	0.297424	cross-validation
351	ϕ	top.texture.vis.hsv.s.mean_-_-_SV1	1	0.323635	cross-validation
352	ϕ	top.texture.vis.hsv.s.mean_-_-_SV1	2	0.329349	cross-validation
353	ϕ	top.texture.vis.hsv.s.mean_-_-_SV1	3	0.171484	cross-validation
354	ϕ	top.texture.vis.hsv.s.mean_-_-_SV1	4	0.269874	cross-validation
355	ϕ	top.texture.vis.hsv.s.mean_-_-_SV1	5	0.403836	cross-validation
356	ϕ	top.texture.vis.hsv.s.mean_-_-_SV2	1	0.251367	cross-validation
357	ϕ	top.texture.vis.hsv.s.mean_-_-_SV2	2	0.280593	cross-validation
358	ϕ	top.texture.vis.hsv.s.mean_-_-_SV2	3	0.31101	cross-validation
359	ϕ	top.texture.vis.hsv.s.mean_-_-_SV2	4	0.408664	cross-validation
360	ϕ	top.texture.vis.hsv.s.mean_-_-_SV2	5	0.312524	cross-validation
361	ϕ	top.intensity.vis.hsv.s.stddev_-_-_SV1	1	0.186562	cross-validation
362	ϕ	top.intensity.vis.hsv.s.stddev_-_-_SV1	2	0.135764	cross-validation
363	ϕ	top.intensity.vis.hsv.s.stddev_-_-_SV1	3	0.173737	cross-validation
364	ϕ	top.intensity.vis.hsv.s.stddev_-_-_SV1	4	0.305784	cross-validation
365	ϕ	top.intensity.vis.hsv.s.stddev_-_-_SV1	5	0.127964	cross-validation
366	ϕ	top.intensity.vis.hsv.s.stddev_-_-_SV2	1	0.068913	cross-validation
367	ϕ	top.intensity.vis.hsv.s.stddev_-_-_SV2	2	-0.00876492	cross-validation
368	ϕ	top.intensity.vis.hsv.s.stddev_-_-_SV2	3	-0.155521	cross-validation
369	ϕ	top.intensity.vis.hsv.s.stddev_-_-_SV2	4	-0.144878	cross-validation
370	ϕ	top.intensity.vis.hsv.s.stddev_-_-_SV2	5	0.120449	cross-validation
371	ϕ	top.intensity.vis.hsv.v.histogram.s_avg.bin.07.076_089_-_-_SV1	1	0.18116	cross-validation
372	ϕ	top.intensity.vis.hsv.v.histogram.s_avg.bin.07.076_089_-_-_SV1	2	0.208421	cross-validation
373	ϕ	top.intensity.vis.hsv.v.histogram.s_avg.bin.07.076_089_-_-_SV1	3	0.134567	cross-validation
374	ϕ	top.intensity.vis.hsv.v.histogram.s_avg.bin.07.076_089_-_-_SV1	4	-0.0783618	cross-validation
375	ϕ	top.intensity.vis.hsv.v.histogram.s_avg.bin.07.076_089_-_-_SV1	5	0.15981	cross-validation
376	ϕ	top.intensity.vis.hsv.v.histogram.s_avg.bin.07.076_089_-_-_SV2	1	0.141055	cross-validation
377	ϕ	top.intensity.vis.hsv.v.histogram.s_avg.bin.07.076_089_-_-_SV2	2	0.237052	cross-validation
378	ϕ	top.intensity.vis.hsv.v.histogram.s_avg.bin.07.076_089_-_-_SV2	3	0.363338	cross-validation
379	ϕ	top.intensity.vis.hsv.v.histogram.s_avg.bin.07.076_089_-_-_SV2	4	0.31953	cross-validation
380	ϕ	top.intensity.vis.hsv.v.histogram.s_avg.bin.07.076_089_-_-_SV2	5	0.379462	cross-validation
381	ϕ	top.intensity.vis.hsv.v.histogram.s_avg.bin.06.063_076_-_-_SV1	1	0.222899	cross-validation
382	ϕ	top.intensity.vis.hsv.v.histogram.s_avg.bin.06.063_076_-_-_SV1	2	0.117197	cross-validation
383	ϕ	top.intensity.vis.hsv.v.histogram.s_avg.bin.06.063_076_-_-_SV1	3	0.248792	cross-validation
384	ϕ	top.intensity.vis.hsv.v.histogram.s_avg.bin.06.063_076_-_-_SV1	4	0.324258	cross-validation
385	ϕ	top.intensity.vis.hsv.v.histogram.s_avg.bin.06.063_076_-_-_SV1	5	0.0655565	cross-validation
386	ϕ	top.intensity.vis.hsv.v.histogram.s_avg.bin.06.063_076_-_-_SV2	1	0.314624	cross-validation
387	ϕ	top.intensity.vis.hsv.v.histogram.s_avg.bin.06.063_076_-_-_SV2	2	0.397917	cross-validation
388	ϕ	top.intensity.vis.hsv.v.histogram.s_avg.bin.06.063_076_-_-_SV2	3	0.369909	cross-validation
389	ϕ	top.intensity.vis.hsv.v.histogram.s_avg.bin.06.063_076_-_-_SV2	4	0.315132	cross-validation
390	ϕ	top.intensity.vis.hsv.v.histogram.s_avg.bin.06.063_076_-_-_SV2	5	0.390064	cross-validation
391	ϕ	top.texture.vis.lab.b.mean_-_-_SV1	1	0.416538	cross-validation
392	ϕ	top.texture.vis.lab.b.mean_-_-_SV1	2	0.464002	cross-validation
393	ϕ	top.texture.vis.lab.b.mean_-_-_SV1	3	0.191	cross-validation
394	ϕ	top.texture.vis.lab.b.mean_-_-_SV1	4	0.207725	cross-validation
395	ϕ	top.texture.vis.lab.b.mean_-_-_SV1	5	0.431694	cross-validation
396	ϕ	top.texture.vis.lab.b.mean_-_-_SV2	1	0.286985	cross-validation
397	ϕ	top.texture.vis.lab.b.mean_-_-_SV2	2	0.152518	cross-validation
398	ϕ	top.texture.vis.lab.b.mean_-_-_SV2	3	0.129325	cross-validation
399	ϕ	top.texture.vis.lab.b.mean_-_-_SV2	4	0.450012	cross-validation
400	ϕ	top.texture.vis.lab.b.mean_-_-_SV2	5	0.287909	cross-validation
401	ϕ	top.intensity.vis.lab.a.skewness_-_-_SV1	1	0.15901	cross-validation
402	ϕ	top.intensity.vis.lab.a.skewness_-_-_SV1	2	0.114284	cross-validation
403	ϕ	top.intensity.vis.lab.a.skewness_-_-_SV1	3	-0.00779206	cross-validation
404	ϕ	top.intensity.vis.lab.a.skewness_-_-_SV1	4	-0.00581165	cross-validation
405	ϕ	top.intensity.vis.lab.a.skewness_-_-_SV1	5	0.199125	cross-validation
406	ϕ	top.intensity.vis.lab.a.skewness_-_-_SV2	1	-0.299184	cross-validation
407	ϕ	top.intensity.vis.lab.a.skewness_-_-_SV2	2	0.111346	cross-validation
408	ϕ	top.intensity.vis.lab.a.skewness_-_-_SV2	3	0.122237	cross-validation
409	ϕ	top.intensity.vis.lab.a.skewness_-_-_SV2	4	0.00998607	cross-validation
410	ϕ	top.intensity.vis.lab.a.skewness_-_-_SV2	5	0.114172	cross-validation
411	ϕ	top.texture.fluo.hsv.s.mean_-_-_SV1	1	0.148694	cross-validation
412	ϕ	top.texture.fluo.hsv.s.mean_-_-_SV1	2	0.0970406	cross-validation
413	ϕ	top.texture.fluo.hsv.s.mean_-_-_SV1	3	0.298988	cross-validation
414	ϕ	top.texture.fluo.hsv.s.mean_-_-_SV1	4	0.306256	cross-validation
415	ϕ	top.texture.fluo.hsv.s.mean_-_-_SV1	5	0.180325	cross-validation
416	ϕ	top.texture.fluo.hsv.s.mean_-_-_SV2	1	0.165344	cross-validation
417	ϕ	top.texture.fluo.hsv.s.mean_-_-_SV2	2	0.21951	cross-validation
418	ϕ	top.texture.fluo.hsv.s.mean_-_-_SV2	3	-0.0576129	cross-validation
419	ϕ	top.texture.fluo.hsv.s.mean_-_-_SV2	4	-0.0813209	cross-validation
420	ϕ	top.texture.fluo.hsv.s.mean_-_-_SV2	5	0.20843	cross-validation
421	ϕ	top.texture.fluo.lab.a.std_-_-_SV1	1	0.353556	cross-validation
422	ϕ	top.texture.fluo.lab.a.std_-_-_SV1	2	0.198646	cross-validation
423	ϕ	top.texture.fluo.lab.a.std_-_-_SV1	3	0.138705	cross-validation
424	ϕ	top.texture.fluo.lab.a.std_-_-_SV1	4	0.237953	cross-validation
425	ϕ	top.texture.fluo.lab.a.std_-_-_SV1	5	0.151379	cross-validation
426	ϕ	top.texture.fluo.lab.a.std_-_-_SV2	1	0.405594	cross-validation
427	ϕ	top.texture.fluo.lab.a.std_-_-_SV2	2	0.232812	cross-validation
428	ϕ	top.texture.fluo.lab.a.std_-_-_SV2	3	0.329966	cross-validation
429	ϕ	top.texture.fluo.lab.a.std_-_-_SV2	4	0.24419	cross-validation
430	ϕ	top.texture.fluo.lab.a.std_-_-_SV2	5	0.336554	cross-validation
431	ϕ	top.texture.vis.lab.l.std_-_-_SV1	1	0.219581	cross-validation
432	ϕ	top.texture.vis.lab.l.std_-_-_SV1	2	0.121795	cross-validation
433	ϕ	top.texture.vis.lab.l.std_-_-_SV1	3	0.225808	cross-validation
434	ϕ	top.texture.vis.lab.l.std_-_-_SV1	4	0.331188	cross-validation
435	ϕ	top.texture.vis.lab.l.std_-_-_SV1	5	0.0980548	cross-validation
436	ϕ	top.texture.vis.lab.l.std_-_-_SV2	1	0.181217	cross-validation
437	ϕ	top.texture.vis.lab.l.std_-_-_SV2	2	0.00897111	cross-validation
438	ϕ	top.texture.vis.lab.l.std_-_-_SV2	3	-0.049608	cross-validation
439	ϕ	top.texture.vis.lab.l.std_-_-_SV2	4	0.0247753	cross-validation
440	ϕ	top.texture.vis.lab.l.std_-_-_SV2	5	0.184797	cross-validation
441	ϕ	top.texture.fluo.xyz.y.std_-_-_SV1	1	-0.0859045	cross-validation
442	ϕ	top.texture.fluo.xyz.y.std_-_-_SV1	2	0.0733144	cross-validation
443	ϕ	top.texture.fluo.xyz.y.std_-_-_SV1	3	0.287355	cross-validation
444	ϕ	top.texture.fluo.xyz.y.std_-_-_SV1	4	0.295728	cross-validation
445	ϕ	top.texture.fluo.xyz.y.std_-_-_SV1	5	0.182329	cross-validation
446	ϕ	top.texture.fluo.xyz.y.std_-_-_SV2	1	0.350006	cross-validation
447	ϕ	top.texture.fluo.xyz.y.std_-_-_SV2	2	0.221957	cross-validation
448	ϕ	top.texture.fluo.xyz.y.std_-_-_SV2	3	0.148779	cross-validation
449	ϕ	top.texture.fluo.xyz.y.std_-_-_SV2	4	0.0304471	cross-validation
450	ϕ	top.texture.fluo.xyz.y.std_-_-_SV2	5	0.236307	cross-validation
451	ϕ	top.texture.fluo.xyz.x.mean_-_-_SV1	1	0.0156262	cross-validation
452	ϕ	top.texture.fluo.xyz.x.mean_-_-_SV1	2	0.137299	cross-validation
453	ϕ	top.texture.fluo.xyz.x.mean_-_-_SV1	3	0.280376	cross-validation
454	ϕ	top.texture.fluo.xyz.x.mean_-_-_SV1	4	0.336037	cross-validation
455	ϕ	top.texture.fluo.xyz.x.mean_-_-_SV1	5	0.21523	cross-validation
456	ϕ	top.texture.fluo.xyz.x.mean_-_-_SV2	1	0.371954	cross-validation
457	ϕ	top.texture.fluo.xyz.x.mean_-_-_SV2	2	0.172785	cross-validation
458	ϕ	top.texture.fluo.xyz.x.mean_-_-_SV2	3	0.155846	cross-validation
459	ϕ	top.texture.fluo.xyz.x.mean_-_-_SV2	4	-0.0303543	cross-validation
460	ϕ	top.texture.fluo.xyz.x.mean_-_-_SV2	5	0.217452	cross-validation
461	ϕ	top.texture.fluo.rgb.g.std_-_-_SV1	1	-0.0359265	cross-validation
462	ϕ	top.texture.fluo.rgb.g.std_-_-_SV1	2	-0.146107	cross-validation
463	ϕ	top.texture.fluo.rgb.g.std_-_-_SV1	3	0.0479048	cross-validation
464	ϕ	top.texture.fluo.rgb.g.std_-_-_SV1	4	0.171137	cross-validation
465	ϕ	top.texture.fluo.rgb.g.std_-_-_SV1	5	0.0057749	cross-validation
466	ϕ	top.texture.fluo.rgb.g.std_-_-_SV2	1	0.282899	cross-validation
467	ϕ	top.texture.fluo.rgb.g.std_-_-_SV2	2	0.252644	cross-validation
468	ϕ	top.texture.fluo.rgb.g.std_-_-_SV2	3	0.0965213	cross-validation
469	ϕ	top.texture.fluo.rgb.g.std_-_-_SV2	4	0.0839419	cross-validation
470	ϕ	top.texture.fluo.rgb.g.std_-_-_SV2	5	0.368445	cross-validation
471	ϕ	top.texture.vis.xyz.z.mean_-_-_SV1	1	0.18764	cross-validation
472	ϕ	top.texture.vis.xyz.z.mean_-_-_SV1	2	0.275971	cross-validation
473	ϕ	top.texture.vis.xyz.z.mean_-_-_SV1	3	0.113762	cross-validation
474	ϕ	top.texture.vis.xyz.z.mean_-_-_SV1	4	0.15506	cross-validation
475	ϕ	top.texture.vis.xyz.z.mean_-_-_SV1	5	0.343093	cross-validation
476	ϕ	top.texture.vis.xyz.z.mean_-_-_SV2	1	-0.0842585	cross-validation
477	ϕ	top.texture.vis.xyz.z.mean_-_-_SV2	2	-0.0567288	cross-validation
478	ϕ	top.texture.vis.xyz.z.mean_-_-_SV2	3	0.0207491	cross-validation
479	ϕ	top.texture.vis.xyz.z.mean_-_-_SV2	4	0.0967684	cross-validation
480	ϕ	top.texture.vis.xyz.z.mean_-_-_SV2	5	0.075136	cross-validation
481	ϕ	top.texture.fluo.lab.l.std_-_-_SV1	1	0.182314	cross-validation
482	ϕ	top.texture.fluo.lab.l.std_-_-_SV1	2	0.127299	cross-validation
483	ϕ	top.texture.fluo.lab.l.std_-_-_SV1	3	0.314656	cross-validation
484	ϕ	top.texture.fluo.lab.l.std_-_-_SV1	4	0.317089	cross-validation
485	ϕ	top.texture.fluo.lab.l.std_-_-_SV1	5	0.134098	cross-validation
486	ϕ	top.texture.fluo.lab.l.std_-_-_SV2	1	0.388183	cross-validation
487	ϕ	top.texture.fluo.lab.l.std_-_-_SV2	2	0.252782	cross-validation
488	ϕ	top.texture.fluo.lab.l.std_-_-_SV2	3	0.266716	cross-validation
489	ϕ	top.texture.fluo.lab.l.std_-_-_SV2	4	0.184893	cross-validation
490	ϕ	top.texture.fluo.lab.l.std_-_-_SV2	5	0.314293	cross-validation
491	ϕ	top.texture.fluo.rgb.g.mean_-_-_SV1	1	0.178111	cross-validation
492	ϕ	top.texture.fluo.rgb.g.mean_-_-_SV1	2	0.025153	cross-validation
493	ϕ	top.texture.fluo.rgb.g.mean_-_-_SV1	3	0.130113	cross-validation
494	ϕ	top.texture.fluo.rgb.g.mean_-_-_SV1	4	0.158778	cross-validation
495	ϕ	top.texture.fluo.rgb.g.mean_-_-_SV1	5	0.138273	cross-validation
496	ϕ	top.texture.fluo.rgb.g.mean_-_-_SV2	1	0.299916	cross-validation
497	ϕ	top.texture.fluo.rgb.g.mean_-_-_SV2	2	0.147306	cross-validation
498	ϕ	top.texture.fluo.rgb.g.mean_-_-_SV2	3	0.221548	cross-validation
499	ϕ	top.texture.fluo.rgb.g.mean_-_-_SV2	4	0.151202	cross-validation
500	ϕ	top.texture.fluo.rgb.g.mean_-_-_SV2	5	0.387493	cross-validation
1	R	SV1_-_-_SV1	1	0.394159	cross-validation
2	R	SV1_-_-_SV1	2	0.148849	cross-validation
3	R	SV1_-_-_SV1	3	0.175446	cross-validation
4	R	SV1_-_-_SV1	4	0.0168645	cross-validation
5	R	SV1_-_-_SV1	5	0.289116	cross-validation
6	R	SV1_-_-_SV2	1	0.123308	cross-validation
7	R	SV1_-_-_SV2	2	0.416383	cross-validation
8	R	SV1_-_-_SV2	3	0.374766	cross-validation
9	R	SV1_-_-_SV2	4	0.489402	cross-validation
10	R	SV1_-_-_SV2	5	0.392105	cross-validation
11	R	SV2_-_-_SV1	1	0.367211	cross-validation
12	R	SV2_-_-_SV1	2	0.286485	cross-validation
13	R	SV2_-_-_SV1	3	0.192678	cross-validation
14	R	SV2_-_-_SV1	4	0.0917263	cross-validation
15	R	SV2_-_-_SV1	5	0.336916	cross-validation
16	R	SV2_-_-_SV2	1	0.483145	cross-validation
17	R	SV2_-_-_SV2	2	0.626129	cross-validation
18	R	SV2_-_-_SV2	3	0.215752	cross-validation
19	R	SV2_-_-_SV2	4	0.301358	cross-validation
20	R	SV2_-_-_SV2	5	0.515947	cross-validation
1	ϕ	top.intensity.vis.hsv.normalized.v.histogram.bin.07.076_089_-_-_SV1	1	0.10017	cross-validation
2	ϕ	top.intensity.vis.hsv.normalized.v.histogram.bin.07.076_089_-_-_SV1	2	0.292503	cross-validation
3	ϕ	top.intensity.vis.hsv.normalized.v.histogram.bin.07.076_089_-_-_SV1	3	0.377027	cross-validation
4	ϕ	top.intensity.vis.hsv.normalized.v.histogram.bin.07.076_089_-_-_SV1	4	0.126356	cross-validation
5	ϕ	top.intensity.vis.hsv.normalized.v.histogram.bin.07.076_089_-_-_SV1	5	0.187685	cross-validation
6	ϕ	top.intensity.vis.hsv.normalized.v.histogram.bin.07.076_089_-_-_SV2	1	0.181536	cross-validation
7	ϕ	top.intensity.vis.hsv.normalized.v.histogram.bin.07.076_089_-_-_SV2	2	0.122048	cross-validation
8	ϕ	top.intensity.vis.hsv.normalized.v.histogram.bin.07.076_089_-_-_SV2	3	0.114929	cross-validation
9	ϕ	top.intensity.vis.hsv.normalized.v.histogram.bin.07.076_089_-_-_SV2	4	-0.0157879	cross-validation
10	ϕ	top.intensity.vis.hsv.normalized.v.histogram.bin.07.076_089_-_-_SV2	5	0.175893	cross-validation
11	ϕ	side.geometry.vis.hull.points_-_-_SV1	1	0.147043	cross-validation
12	ϕ	side.geometry.vis.hull.points_-_-_SV1	2	0.157387	cross-validation
13	ϕ	side.geometry.vis.hull.points_-_-_SV1	3	0.265053	cross-validation
14	ϕ	side.geometry.vis.hull.points_-_-_SV1	4	-0.0956047	cross-validation
15	ϕ	side.geometry.vis.hull.points_-_-_SV1	5	0.364548	cross-validation
16	ϕ	side.geometry.vis.hull.points_-_-_SV2	1	0.224011	cross-validation
17	ϕ	side.geometry.vis.hull.points_-_-_SV2	2	0.257155	cross-validation
18	ϕ	side.geometry.vis.hull.points_-_-_SV2	3	0.0607691	cross-validation
19	ϕ	side.geometry.vis.hull.points_-_-_SV2	4	0.158907	cross-validation
20	ϕ	side.geometry.vis.hull.points_-_-_SV2	5	-0.0428987	cross-validation
21	ϕ	top.intensity.vis.hsv.h.skewness_-_-_SV1	1	0.0320055	cross-validation
22	ϕ	top.intensity.vis.hsv.h.skewness_-_-_SV1	2	0.0235629	cross-validation
23	ϕ	top.intensity.vis.hsv.h.skewness_-_-_SV1	3	0.00728566	cross-validation
24	ϕ	top.intensity.vis.hsv.h.skewness_-_-_SV1	4	-0.191925	cross-validation
25	ϕ	top.intensity.vis.hsv.h.skewness_-_-_SV1	5	-0.150272	cross-validation
26	ϕ	top.intensity.vis.hsv.h.skewness_-_-_SV2	1	0.00791401	cross-validation
27	ϕ	top.intensity.vis.hsv.h.skewness_-_-_SV2	2	-0.102304	cross-validation
28	ϕ	top.intensity.vis.hsv.h.skewness_-_-_SV2	3	0.25717	cross-validation
29	ϕ	top.intensity.vis.hsv.h.skewness_-_-_SV2	4	0.0411257	cross-validation
30	ϕ	top.intensity.vis.hsv.h.skewness_-_-_SV2	5	0.282917	cross-validation
31	ϕ	side.geometry.vis.leaf.curvature.avg_-_-_SV1	1	0.175681	cross-validation
32	ϕ	side.geometry.vis.leaf.curvature.avg_-_-_SV1	2	0.102456	cross-validation
33	ϕ	side.geometry.vis.leaf.curvature.avg_-_-_SV1	3	0.0760743	cross-validation
34	ϕ	side.geometry.vis.leaf.curvature.avg_-_-_SV1	4	0.0104698	cross-validation
35	ϕ	side.geometry.vis.leaf.curvature.avg_-_-_SV1	5	0.0448573	cross-validation
36	ϕ	side.geometry.vis.leaf.curvature.avg_-_-_SV2	1	0.19983	cross-validation
37	ϕ	side.geometry.vis.leaf.curvature.avg_-_-_SV2	2	0.176752	cross-validation
38	ϕ	side.geometry.vis.leaf.curvature.avg_-_-_SV2	3	0.176936	cross-validation
39	ϕ	side.geometry.vis.leaf.curvature.avg_-_-_SV2	4	-0.0104054	cross-validation
40	ϕ	side.geometry.vis.leaf.curvature.avg_-_-_SV2	5	0.209968	cross-validation
41	ϕ	side.texture.fluo.hsv.h.std_-_-_SV1	1	-0.137662	cross-validation
42	ϕ	side.texture.fluo.hsv.h.std_-_-_SV1	2	0.164767	cross-validation
43	ϕ	side.texture.fluo.hsv.h.std_-_-_SV1	3	0.0562354	cross-validation
44	ϕ	side.texture.fluo.hsv.h.std_-_-_SV1	4	-0.0743453	cross-validation
45	ϕ	side.texture.fluo.hsv.h.std_-_-_SV1	5	-0.0197886	cross-validation
46	ϕ	side.texture.fluo.hsv.h.std_-_-_SV2	1	0.290893	cross-validation
47	ϕ	side.texture.fluo.hsv.h.std_-_-_SV2	2	0.285424	cross-validation
48	ϕ	side.texture.fluo.hsv.h.std_-_-_SV2	3	0.267692	cross-validation
49	ϕ	side.texture.fluo.hsv.h.std_-_-_SV2	4	0.0112374	cross-validation
50	ϕ	side.texture.fluo.hsv.h.std_-_-_SV2	5	0.405371	cross-validation
51	ϕ	side.texture.fluo.lab.b.std_-_-_SV1	1	0.160056	cross-validation
52	ϕ	side.texture.fluo.lab.b.std_-_-_SV1	2	-0.0491393	cross-validation
53	ϕ	side.texture.fluo.lab.b.std_-_-_SV1	3	-0.0895344	cross-validation
54	ϕ	side.texture.fluo.lab.b.std_-_-_SV1	4	0.0347697	cross-validation
55	ϕ	side.texture.fluo.lab.b.std_-_-_SV1	5	-0.0841614	cross-validation
56	ϕ	side.texture.fluo.lab.b.std_-_-_SV2	1	0.233298	cross-validation
57	ϕ	side.texture.fluo.lab.b.std_-_-_SV2	2	-0.0184283	cross-validation
58	ϕ	side.texture.fluo.lab.b.std_-_-_SV2	3	0.220396	cross-validation
59	ϕ	side.texture.fluo.lab.b.std_-_-_SV2	4	0.122577	cross-validation
60	ϕ	side.texture.fluo.lab.b.std_-_-_SV2	5	0.202435	cross-validation
61	ϕ	side.texture.fluo.lab.a.std_-_-_SV1	1	0.239525	cross-validation
62	ϕ	side.texture.fluo.lab.a.std_-_-_SV1	2	0.0385221	cross-validation
63	ϕ	side.texture.fluo.lab.a.std_-_-_SV1	3	0.00594648	cross-validation
64	ϕ	side.texture.fluo.lab.a.std_-_-_SV1	4	0.138174	cross-validation
65	ϕ	side.texture.fluo.lab.a.std_-_-_SV1	5	0.088775	cross-validation
66	ϕ	side.texture.fluo.lab.a.std_-_-_SV2	1	0.266715	cross-validation
67	ϕ	side.texture.fluo.lab.a.std_-_-_SV2	2	-0.00534338	cross-validation
68	ϕ	side.texture.fluo.lab.a.std_-_-_SV2	3	0.136355	cross-validation
69	ϕ	side.texture.fluo.lab.a.std_-_-_SV2	4	0.0758172	cross-validation
70	ϕ	side.texture.fluo.lab.a.std_-_-_SV2	5	0.106158	cross-validation
71	ϕ	side.texture.fluo.lab.l.std_-_-_SV1	1	0.200117	cross-validation
72	ϕ	side.texture.fluo.lab.l.std_-_-_SV1	2	0.034176	cross-validation
73	ϕ	side.texture.fluo.lab.l.std_-_-_SV1	3	0.0437855	cross-validation
74	ϕ	side.texture.fluo.lab.l.std_-_-_SV1	4	0.0975155	cross-validation
75	ϕ	side.texture.fluo.lab.l.std_-_-_SV1	5	0.185542	cross-validation
76	ϕ	side.texture.fluo.lab.l.std_-_-_SV2	1	0.246716	cross-validation
77	ϕ	side.texture.fluo.lab.l.std_-_-_SV2	2	0.0752498	cross-validation
78	ϕ	side.texture.fluo.lab.l.std_-_-_SV2	3	0.145492	cross-validation
79	ϕ	side.texture.fluo.lab.l.std_-_-_SV2	4	0.0269759	cross-validation
80	ϕ	side.texture.fluo.lab.l.std_-_-_SV2	5	0.150908	cross-validation
81	ϕ	side.texture.vis.lab.b.mean_-_-_SV1	1	0.0554076	cross-validation
82	ϕ	side.texture.vis.lab.b.mean_-_-_SV1	2	0.0641469	cross-validation
83	ϕ	side.texture.vis.lab.b.mean_-_-_SV1	3	0.0900189	cross-validation
84	ϕ	side.texture.vis.lab.b.mean_-_-_SV1	4	-0.127473	cross-validation
85	ϕ	side.texture.vis.lab.b.mean_-_-_SV1	5	-0.19009	cross-validation
86	ϕ	side.texture.vis.lab.b.mean_-_-_SV2	1	-0.0476665	cross-validation
87	ϕ	side.texture.vis.lab.b.mean_-_-_SV2	2	-0.0651007	cross-validation
88	ϕ	side.texture.vis.lab.b.mean_-_-_SV2	3	0.3246	cross-validation
89	ϕ	side.texture.vis.lab.b.mean_-_-_SV2	4	-0.0800982	cross-validation
90	ϕ	side.texture.vis.lab.b.mean_-_-_SV2	5	0.195569	cross-validation
91	ϕ	side.texture.vis.hsv.s.mean_-_-_SV1	1	-0.00881136	cross-validation
92	ϕ	side.texture.vis.hsv.s.mean_-_-_SV1	2	-0.0116511	cross-validation
93	ϕ	side.texture.vis.hsv.s.mean_-_-_SV1	3	0.133642	cross-validation
94	ϕ	side.texture.vis.hsv.s.mean_-_-_SV1	4	-0.206824	cross-validation
95	ϕ	side.texture.vis.hsv.s.mean_-_-_SV1	5	-0.158303	cross-validation
96	ϕ	side.texture.vis.hsv.s.mean_-_-_SV2	1	0.0144017	cross-validation
97	ϕ	side.texture.vis.hsv.s.mean_-_-_SV2	2	-0.0011264	cross-validation
98	ϕ	side.texture.vis.hsv.s.mean_-_-_SV2	3	0.380725	cross-validation
99	ϕ	side.texture.vis.hsv.s.mean_-_-_SV2	4	0.102475	cross-validation
100	ϕ	side.texture.vis.hsv.s.mean_-_-_SV2	5	0.359645	cross-validation
101	ϕ	side.texture.vis.hsv.h.mean_-_-_SV1	1	0.509441	cross-validation
102	ϕ	side.texture.vis.hsv.h.mean_-_-_SV1	2	0.232597	cross-validation
103	ϕ	side.texture.vis.hsv.h.mean_-_-_SV1	3	0.509181	cross-validation
104	ϕ	side.texture.vis.hsv.h.mean_-_-_SV1	4	0.449343	cross-validation
105	ϕ	side.texture.vis.hsv.h.mean_-_-_SV1	5	0.262762	cross-validation
106	ϕ	side.texture.vis.hsv.h.mean_-_-_SV2	1	0.125896	cross-validation
107	ϕ	side.texture.vis.hsv.h.mean_-_-_SV2	2	0.191215	cross-validation
108	ϕ	side.texture.vis.hsv.h.mean_-_-_SV2	3	0.416212	cross-validation
109	ϕ	side.texture.vis.hsv.h.mean_-_-_SV2	4	0.257648	cross-validation
110	ϕ	side.texture.vis.hsv.h.mean_-_-_SV2	5	0.383566	cross-validation
111	ϕ	side.texture.vis.lab.a.std_-_-_SV1	1	0.204957	cross-validation
112	ϕ	side.texture.vis.lab.a.std_-_-_SV1	2	0.14435	cross-validation
113	ϕ	side.texture.vis.lab.a.std_-_-_SV1	3	0.306225	cross-validation
114	ϕ	side.texture.vis.lab.a.std_-_-_SV1	4	-0.00425984	cross-validation
115	ϕ	side.texture.vis.lab.a.std_-_-_SV1	5	0.0890823	cross-validation
116	ϕ	side.texture.vis.lab.a.std_-_-_SV2	1	0.030463	cross-validation
117	ϕ	side.texture.vis.lab.a.std_-_-_SV2	2	0.0928196	cross-validation
118	ϕ	side.texture.vis.lab.a.std_-_-_SV2	3	0.375784	cross-validation
119	ϕ	side.texture.vis.lab.a.std_-_-_SV2	4	0.168559	cross-validation
120	ϕ	side.texture.vis.lab.a.std_-_-_SV2	5	0.376836	cross-validation
121	ϕ	side.texture.vis.lab.a.mean_-_-_SV1	1	-0.0594156	cross-validation
122	ϕ	side.texture.vis.lab.a.mean_-_-_SV1	2	0.119848	cross-validation
123	ϕ	side.texture.vis.lab.a.mean_-_-_SV1	3	0.00210945	cross-validation
124	ϕ	side.texture.vis.lab.a.mean_-_-_SV1	4	-0.0808388	cross-validation
125	ϕ	side.texture.vis.lab.a.mean_-_-_SV1	5	-0.0608038	cross-validation
126	ϕ	side.texture.vis.lab.a.mean_-_-_SV2	1	0.297948	cross-validation
127	ϕ	side.texture.vis.lab.a.mean_-_-_SV2	2	0.335795	cross-validation
128	ϕ	side.texture.vis.lab.a.mean_-_-_SV2	3	0.402817	cross-validation
129	ϕ	side.texture.vis.lab.a.mean_-_-_SV2	4	0.190958	cross-validation
130	ϕ	side.texture.vis.lab.a.mean_-_-_SV2	5	0.398775	cross-validation
131	ϕ	top.intensity.vis.hsv.s.histogram.v_avg.bin.05.051_063_-_-_SV1	1	0.291699	cross-validation
132	ϕ	top.intensity.vis.hsv.s.histogram.v_avg.bin.05.051_063_-_-_SV1	2	0.419227	cross-validation
133	ϕ	top.intensity.vis.hsv.s.histogram.v_avg.bin.05.051_063_-_-_SV1	3	0.490251	cross-validation
134	ϕ	top.intensity.vis.hsv.s.histogram.v_avg.bin.05.051_063_-_-_SV1	4	0.404629	cross-validation
135	ϕ	top.intensity.vis.hsv.s.histogram.v_avg.bin.05.051_063_-_-_SV1	5	0.269541	cross-validation
136	ϕ	top.intensity.vis.hsv.s.histogram.v_avg.bin.05.051_063_-_-_SV2	1	0.175682	cross-validation
137	ϕ	top.intensity.vis.hsv.s.histogram.v_avg.bin.05.051_063_-_-_SV2	2	0.131363	cross-validation
138	ϕ	top.intensity.vis.hsv.s.histogram.v_avg.bin.05.051_063_-_-_SV2	3	-0.140341	cross-validation
139	ϕ	top.intensity.vis.hsv.s.histogram.v_avg.bin.05.051_063_-_-_SV2	4	0.0572632	cross-validation
140	ϕ	top.intensity.vis.hsv.s.histogram.v_avg.bin.05.051_063_-_-_SV2	5	0.027189	cross-validation
141	ϕ	side.texture.vis.lab.l.std_-_-_SV1	1	-0.00583623	cross-validation
142	ϕ	side.texture.vis.lab.l.std_-_-_SV1	2	0.0405117	cross-validation
143	ϕ	side.texture.vis.lab.l.std_-_-_SV1	3	-0.0437702	cross-validation
144	ϕ	side.texture.vis.lab.l.std_-_-_SV1	4	-0.109042	cross-validation
145	ϕ	side.texture.vis.lab.l.std_-_-_SV1	5	0.187898	cross-validation
146	ϕ	side.texture.vis.lab.l.std_-_-_SV2	1	0.247233	cross-validation
147	ϕ	side.texture.vis.lab.l.std_-_-_SV2	2	0.39504	cross-validation
148	ϕ	side.texture.vis.lab.l.std_-_-_SV2	3	0.313916	cross-validation
149	ϕ	side.texture.vis.lab.l.std_-_-_SV2	4	0.0919638	cross-validation
150	ϕ	side.texture.vis.lab.l.std_-_-_SV2	5	0.394105	cross-validation
151	ϕ	side.texture.vis.rgb.b.std_-_-_SV1	1	0.252545	cross-validation
152	ϕ	side.texture.vis.rgb.b.std_-_-_SV1	2	0.193922	cross-validation
153	ϕ	side.texture.vis.rgb.b.std_-_-_SV1	3	0.384616	cross-validation
154	ϕ	side.texture.vis.rgb.b.std_-_-_SV1	4	0.107892	cross-validation
155	ϕ	side.texture.vis.rgb.b.std_-_-_SV1	5	0.237622	cross-validation
156	ϕ	side.texture.vis.rgb.b.std_-_-_SV2	1	0.15948	cross-validation
157	ϕ	side.texture.vis.rgb.b.std_-_-_SV2	2	0.35307	cross-validation
158	ϕ	side.texture.vis.rgb.b.std_-_-_SV2	3	0.330398	cross-validation
159	ϕ	side.texture.vis.rgb.b.std_-_-_SV2	4	0.245178	cross-validation
160	ϕ	side.texture.vis.rgb.b.std_-_-_SV2	5	0.466155	cross-validation
161	ϕ	side.texture.vis.rgb.r.std_-_-_SV1	1	-0.244636	cross-validation
162	ϕ	side.texture.vis.rgb.r.std_-_-_SV1	2	0.0275017	cross-validation
163	ϕ	side.texture.vis.rgb.r.std_-_-_SV1	3	0.0667879	cross-validation
164	ϕ	side.texture.vis.rgb.r.std_-_-_SV1	4	-0.251328	cross-validation
165	ϕ	side.texture.vis.rgb.r.std_-_-_SV1	5	0.0466758	cross-validation
166	ϕ	side.texture.vis.rgb.r.std_-_-_SV2	1	0.206536	cross-validation
167	ϕ	side.texture.vis.rgb.r.std_-_-_SV2	2	0.30135	cross-validation
168	ϕ	side.texture.vis.rgb.r.std_-_-_SV2	3	0.2931	cross-validation
169	ϕ	side.texture.vis.rgb.r.std_-_-_SV2	4	-0.0465295	cross-validation
170	ϕ	side.texture.vis.rgb.r.std_-_-_SV2	5	0.2884	cross-validation
171	ϕ	top.geometry.fluo.hull.points_-_-_SV1	1	0.200919	cross-validation
172	ϕ	top.geometry.fluo.hull.points_-_-_SV1	2	0.253941	cross-validation
173	ϕ	top.geometry.fluo.hull.points_-_-_SV1	3	0.232269	cross-validation
174	ϕ	top.geometry.fluo.hull.points_-_-_SV1	4	-0.0229666	cross-validation
175	ϕ	top.geometry.fluo.hull.points_-_-_SV1	5	0.28625	cross-validation
176	ϕ	top.geometry.fluo.hull.points_-_-_SV2	1	0.0371172	cross-validation
177	ϕ	top.geometry.fluo.hull.points_-_-_SV2	2	0.124387	cross-validation
178	ϕ	top.geometry.fluo.hull.points_-_-_SV2	3	-0.199513	cross-validation
179	ϕ	top.geometry.fluo.hull.points_-_-_SV2	4	0.139854	cross-validation
180	ϕ	top.geometry.fluo.hull.points_-_-_SV2	5	0.026794	cross-validation
181	ϕ	top.geometry.vis.leaf.curvature.avg_-_-_SV1	1	0.266046	cross-validation
182	ϕ	top.geometry.vis.leaf.curvature.avg_-_-_SV1	2	0.444216	cross-validation
183	ϕ	top.geometry.vis.leaf.curvature.avg_-_-_SV1	3	0.454363	cross-validation
184	ϕ	top.geometry.vis.leaf.curvature.avg_-_-_SV1	4	0.392633	cross-validation
185	ϕ	top.geometry.vis.leaf.curvature.avg_-_-_SV1	5	0.446943	cross-validation
186	ϕ	top.geometry.vis.leaf.curvature.avg_-_-_SV2	1	0.186803	cross-validation
187	ϕ	top.geometry.vis.leaf.curvature.avg_-_-_SV2	2	0.261979	cross-validation
188	ϕ	top.geometry.vis.leaf.curvature.avg_-_-_SV2	3	0.353797	cross-validation
189	ϕ	top.geometry.vis.leaf.curvature.avg_-_-_SV2	4	0.27132	cross-validation
190	ϕ	top.geometry.vis.leaf.curvature.avg_-_-_SV2	5	0.211865	cross-validation
191	ϕ	top.intensity.fluo.hsv.v.skewness_-_-_SV1	1	-0.115685	cross-validation
192	ϕ	top.intensity.fluo.hsv.v.skewness_-_-_SV1	2	0.183365	cross-validation
193	ϕ	top.intensity.fluo.hsv.v.skewness_-_-_SV1	3	0.101204	cross-validation
194	ϕ	top.intensity.fluo.hsv.v.skewness_-_-_SV1	4	-0.0912431	cross-validation
195	ϕ	top.intensity.fluo.hsv.v.skewness_-_-_SV1	5	0.0109066	cross-validation
196	ϕ	top.intensity.fluo.hsv.v.skewness_-_-_SV2	1	0.202487	cross-validation
197	ϕ	top.intensity.fluo.hsv.v.skewness_-_-_SV2	2	0.244029	cross-validation
198	ϕ	top.intensity.fluo.hsv.v.skewness_-_-_SV2	3	0.305157	cross-validation
199	ϕ	top.intensity.fluo.hsv.v.skewness_-_-_SV2	4	0.0766039	cross-validation
200	ϕ	top.intensity.fluo.hsv.v.skewness_-_-_SV2	5	0.314323	cross-validation
201	ϕ	top.texture.fluo.lab.a.mean_-_-_SV1	1	0.244622	cross-validation
202	ϕ	top.texture.fluo.lab.a.mean_-_-_SV1	2	0.150604	cross-validation
203	ϕ	top.texture.fluo.lab.a.mean_-_-_SV1	3	0.219089	cross-validation
204	ϕ	top.texture.fluo.lab.a.mean_-_-_SV1	4	0.131124	cross-validation
205	ϕ	top.texture.fluo.lab.a.mean_-_-_SV1	5	0.312245	cross-validation
206	ϕ	top.texture.fluo.lab.a.mean_-_-_SV2	1	0.256138	cross-validation
207	ϕ	top.texture.fluo.lab.a.mean_-_-_SV2	2	0.163067	cross-validation
208	ϕ	top.texture.fluo.lab.a.mean_-_-_SV2	3	0.18823	cross-validation
209	ϕ	top.texture.fluo.lab.a.mean_-_-_SV2	4	-0.0501826	cross-validation
210	ϕ	top.texture.fluo.lab.a.mean_-_-_SV2	5	-0.0315945	cross-validation
211	ϕ	top.texture.fluo.hsv.v.std_-_-_SV1	1	0.0476122	cross-validation
212	ϕ	top.texture.fluo.hsv.v.std_-_-_SV1	2	0.141425	cross-validation
213	ϕ	top.texture.fluo.hsv.v.std_-_-_SV1	3	0.138592	cross-validation
214	ϕ	top.texture.fluo.hsv.v.std_-_-_SV1	4	0.101152	cross-validation
215	ϕ	top.texture.fluo.hsv.v.std_-_-_SV1	5	-0.0254646	cross-validation
216	ϕ	top.texture.fluo.hsv.v.std_-_-_SV2	1	0.418054	cross-validation
217	ϕ	top.texture.fluo.hsv.v.std_-_-_SV2	2	0.317472	cross-validation
218	ϕ	top.texture.fluo.hsv.v.std_-_-_SV2	3	0.293518	cross-validation
219	ϕ	top.texture.fluo.hsv.v.std_-_-_SV2	4	0.102531	cross-validation
220	ϕ	top.texture.fluo.hsv.v.std_-_-_SV2	5	0.385555	cross-validation
221	ϕ	top.intensity.fluo.intensity.phenol.mean_-_-_SV1	1	0.209233	cross-validation
222	ϕ	top.intensity.fluo.intensity.phenol.mean_-_-_SV1	2	0.0450442	cross-validation
223	ϕ	top.intensity.fluo.intensity.phenol.mean_-_-_SV1	3	0.333533	cross-validation
224	ϕ	top.intensity.fluo.intensity.phenol.mean_-_-_SV1	4	0.0953195	cross-validation
225	ϕ	top.intensity.fluo.intensity.phenol.mean_-_-_SV1	5	-0.0238397	cross-validation
226	ϕ	top.intensity.fluo.intensity.phenol.mean_-_-_SV2	1	0.213934	cross-validation
227	ϕ	top.intensity.fluo.intensity.phenol.mean_-_-_SV2	2	0.272221	cross-validation
228	ϕ	top.intensity.fluo.intensity.phenol.mean_-_-_SV2	3	0.307864	cross-validation
229	ϕ	top.intensity.fluo.intensity.phenol.mean_-_-_SV2	4	0.0647305	cross-validation
230	ϕ	top.intensity.fluo.intensity.phenol.mean_-_-_SV2	5	0.273699	cross-validation
231	ϕ	top.intensity.vis.hsv.normalized.v.histogram.bin.03.025_038_-_-_SV1	1	0.054906	cross-validation
232	ϕ	top.intensity.vis.hsv.normalized.v.histogram.bin.03.025_038_-_-_SV1	2	0.112751	cross-validation
233	ϕ	top.intensity.vis.hsv.normalized.v.histogram.bin.03.025_038_-_-_SV1	3	0.108391	cross-validation
234	ϕ	top.intensity.vis.hsv.normalized.v.histogram.bin.03.025_038_-_-_SV1	4	-0.0480938	cross-validation
235	ϕ	top.intensity.vis.hsv.normalized.v.histogram.bin.03.025_038_-_-_SV1	5	0.0161686	cross-validation
236	ϕ	top.intensity.vis.hsv.normalized.v.histogram.bin.03.025_038_-_-_SV2	1	0.220697	cross-validation
237	ϕ	top.intensity.vis.hsv.normalized.v.histogram.bin.03.025_038_-_-_SV2	2	0.314515	cross-validation
238	ϕ	top.intensity.vis.hsv.normalized.v.histogram.bin.03.025_038_-_-_SV2	3	0.281637	cross-validation
239	ϕ	top.intensity.vis.hsv.normalized.v.histogram.bin.03.025_038_-_-_SV2	4	0.259784	cross-validation
240	ϕ	top.intensity.vis.hsv.normalized.v.histogram.bin.03.025_038_-_-_SV2	5	0.305305	cross-validation
241	ϕ	top.intensity.vis.hsv.h.histogram.s_avg.bin.07.076_089_-_-_SV1	1	0.0824785	cross-validation
242	ϕ	top.intensity.vis.hsv.h.histogram.s_avg.bin.07.076_089_-_-_SV1	2	0.0989799	cross-validation
243	ϕ	top.intensity.vis.hsv.h.histogram.s_avg.bin.07.076_089_-_-_SV1	3	0.263159	cross-validation
244	ϕ	top.intensity.vis.hsv.h.histogram.s_avg.bin.07.076_089_-_-_SV1	4	-0.0475536	cross-validation
245	ϕ	top.intensity.vis.hsv.h.histogram.s_avg.bin.07.076_089_-_-_SV1	5	0.0317929	cross-validation
246	ϕ	top.intensity.vis.hsv.h.histogram.s_avg.bin.07.076_089_-_-_SV2	1	-0.0141106	cross-validation
247	ϕ	top.intensity.vis.hsv.h.histogram.s_avg.bin.07.076_089_-_-_SV2	2	-0.0422177	cross-validation
248	ϕ	top.intensity.vis.hsv.h.histogram.s_avg.bin.07.076_089_-_-_SV2	3	0.466148	cross-validation
249	ϕ	top.intensity.vis.hsv.h.histogram.s_avg.bin.07.076_089_-_-_SV2	4	0.0237047	cross-validation
250	ϕ	top.intensity.vis.hsv.h.histogram.s_avg.bin.07.076_089_-_-_SV2	5	0.322297	cross-validation
251	ϕ	top.intensity.vis.hsv.h.histogram.s_avg.bin.05.051_063_-_-_SV1	1	0.000266019	cross-validation
252	ϕ	top.intensity.vis.hsv.h.histogram.s_avg.bin.05.051_063_-_-_SV1	2	0.022506	cross-validation
253	ϕ	top.intensity.vis.hsv.h.histogram.s_avg.bin.05.051_063_-_-_SV1	3	0.168165	cross-validation
254	ϕ	top.intensity.vis.hsv.h.histogram.s_avg.bin.05.051_063_-_-_SV1	4	-0.196585	cross-validation
255	ϕ	top.intensity.vis.hsv.h.histogram.s_avg.bin.05.051_063_-_-_SV1	5	-0.123471	cross-validation
256	ϕ	top.intensity.vis.hsv.h.histogram.s_avg.bin.05.051_063_-_-_SV2	1	0.0280337	cross-validation
257	ϕ	top.intensity.vis.hsv.h.histogram.s_avg.bin.05.051_063_-_-_SV2	2	-0.0202873	cross-validation
258	ϕ	top.intensity.vis.hsv.h.histogram.s_avg.bin.05.051_063_-_-_SV2	3	0.281083	cross-validation
259	ϕ	top.intensity.vis.hsv.h.histogram.s_avg.bin.05.051_063_-_-_SV2	4	0.105936	cross-validation
260	ϕ	top.intensity.vis.hsv.h.histogram.s_avg.bin.05.051_063_-_-_SV2	5	0.376293	cross-validation
261	ϕ	top.intensity.vis.hsv.h.histogram.s_avg.bin.04.038_051_-_-_SV1	1	0.324423	cross-validation
262	ϕ	top.intensity.vis.hsv.h.histogram.s_avg.bin.04.038_051_-_-_SV1	2	0.40165	cross-validation
263	ϕ	top.intensity.vis.hsv.h.histogram.s_avg.bin.04.038_051_-_-_SV1	3	0.460137	cross-validation
264	ϕ	top.intensity.vis.hsv.h.histogram.s_avg.bin.04.038_051_-_-_SV1	4	0.246131	cross-validation
265	ϕ	top.intensity.vis.hsv.h.histogram.s_avg.bin.04.038_051_-_-_SV1	5	0.345978	cross-validation
266	ϕ	top.intensity.vis.hsv.h.histogram.s_avg.bin.04.038_051_-_-_SV2	1	0.0571195	cross-validation
267	ϕ	top.intensity.vis.hsv.h.histogram.s_avg.bin.04.038_051_-_-_SV2	2	0.23698	cross-validation
268	ϕ	top.intensity.vis.hsv.h.histogram.s_avg.bin.04.038_051_-_-_SV2	3	0.0165484	cross-validation
269	ϕ	top.intensity.vis.hsv.h.histogram.s_avg.bin.04.038_051_-_-_SV2	4	-0.0829882	cross-validation
270	ϕ	top.intensity.vis.hsv.h.histogram.s_avg.bin.04.038_051_-_-_SV2	5	-0.158416	cross-validation
271	ϕ	top.intensity.vis.hsv.h.histogram.s_avg.bin.11.127_140_-_-_SV1	1	0.276513	cross-validation
272	ϕ	top.intensity.vis.hsv.h.histogram.s_avg.bin.11.127_140_-_-_SV1	2	0.167097	cross-validation
273	ϕ	top.intensity.vis.hsv.h.histogram.s_avg.bin.11.127_140_-_-_SV1	3	-0.0445263	cross-validation
274	ϕ	top.intensity.vis.hsv.h.histogram.s_avg.bin.11.127_140_-_-_SV1	4	0.157462	cross-validation
275	ϕ	top.intensity.vis.hsv.h.histogram.s_avg.bin.11.127_140_-_-_SV1	5	0.0369851	cross-validation
276	ϕ	top.intensity.vis.hsv.h.histogram.s_avg.bin.11.127_140_-_-_SV2	1	0.19059	cross-validation
277	ϕ	top.intensity.vis.hsv.h.histogram.s_avg.bin.11.127_140_-_-_SV2	2	0.0923646	cross-validation
278	ϕ	top.intensity.vis.hsv.h.histogram.s_avg.bin.11.127_140_-_-_SV2	3	0.31956	cross-validation
279	ϕ	top.intensity.vis.hsv.h.histogram.s_avg.bin.11.127_140_-_-_SV2	4	0.200707	cross-validation
280	ϕ	top.intensity.vis.hsv.h.histogram.s_avg.bin.11.127_140_-_-_SV2	5	0.276028	cross-validation
281	ϕ	top.intensity.vis.hsv.h.histogram.v_avg.bin.06.063_076_-_-_SV1	1	0.0902853	cross-validation
282	ϕ	top.intensity.vis.hsv.h.histogram.v_avg.bin.06.063_076_-_-_SV1	2	0.0281362	cross-validation
283	ϕ	top.intensity.vis.hsv.h.histogram.v_avg.bin.06.063_076_-_-_SV1	3	0.117284	cross-validation
284	ϕ	top.intensity.vis.hsv.h.histogram.v_avg.bin.06.063_076_-_-_SV1	4	-0.160693	cross-validation
285	ϕ	top.intensity.vis.hsv.h.histogram.v_avg.bin.06.063_076_-_-_SV1	5	-0.080995	cross-validation
286	ϕ	top.intensity.vis.hsv.h.histogram.v_avg.bin.06.063_076_-_-_SV2	1	-0.0816988	cross-validation
287	ϕ	top.intensity.vis.hsv.h.histogram.v_avg.bin.06.063_076_-_-_SV2	2	0.00766256	cross-validation
288	ϕ	top.intensity.vis.hsv.h.histogram.v_avg.bin.06.063_076_-_-_SV2	3	0.20757	cross-validation
289	ϕ	top.intensity.vis.hsv.h.histogram.v_avg.bin.06.063_076_-_-_SV2	4	-0.095023	cross-validation
290	ϕ	top.intensity.vis.hsv.h.histogram.v_avg.bin.06.063_076_-_-_SV2	5	0.198036	cross-validation
291	ϕ	top.intensity.vis.hsv.h.histogram.v_avg.bin.04.038_051_-_-_SV1	1	0.084028	cross-validation
292	ϕ	top.intensity.vis.hsv.h.histogram.v_avg.bin.04.038_051_-_-_SV1	2	0.0686912	cross-validation
293	ϕ	top.intensity.vis.hsv.h.histogram.v_avg.bin.04.038_051_-_-_SV1	3	0.291305	cross-validation
294	ϕ	top.intensity.vis.hsv.h.histogram.v_avg.bin.04.038_051_-_-_SV1	4	-0.125927	cross-validation
295	ϕ	top.intensity.vis.hsv.h.histogram.v_avg.bin.04.038_051_-_-_SV1	5	-0.0658816	cross-validation
296	ϕ	top.intensity.vis.hsv.h.histogram.v_avg.bin.04.038_051_-_-_SV2	1	-0.0149623	cross-validation
297	ϕ	top.intensity.vis.hsv.h.histogram.v_avg.bin.04.038_051_-_-_SV2	2	-0.0253918	cross-validation
298	ϕ	top.intensity.vis.hsv.h.histogram.v_avg.bin.04.038_051_-_-_SV2	3	0.190153	cross-validation
299	ϕ	top.intensity.vis.hsv.h.histogram.v_avg.bin.04.038_051_-_-_SV2	4	-0.0207228	cross-validation
300	ϕ	top.intensity.vis.hsv.h.histogram.v_avg.bin.04.038_051_-_-_SV2	5	0.110626	cross-validation
301	ϕ	top.intensity.vis.hsv.h.histogram.v_avg.bin.07.076_089_-_-_SV1	1	0.214906	cross-validation
302	ϕ	top.intensity.vis.hsv.h.histogram.v_avg.bin.07.076_089_-_-_SV1	2	0.434096	cross-validation
303	ϕ	top.intensity.vis.hsv.h.histogram.v_avg.bin.07.076_089_-_-_SV1	3	0.479304	cross-validation
304	ϕ	top.intensity.vis.hsv.h.histogram.v_avg.bin.07.076_089_-_-_SV1	4	0.394263	cross-validation
305	ϕ	top.intensity.vis.hsv.h.histogram.v_avg.bin.07.076_089_-_-_SV1	5	0.250907	cross-validation
306	ϕ	top.intensity.vis.hsv.h.histogram.v_avg.bin.07.076_089_-_-_SV2	1	0.203008	cross-validation
307	ϕ	top.intensity.vis.hsv.h.histogram.v_avg.bin.07.076_089_-_-_SV2	2	0.31739	cross-validation
308	ϕ	top.intensity.vis.hsv.h.histogram.v_avg.bin.07.076_089_-_-_SV2	3	-0.155251	cross-validation
309	ϕ	top.intensity.vis.hsv.h.histogram.v_avg.bin.07.076_089_-_-_SV2	4	0.0107129	cross-validation
310	ϕ	top.intensity.vis.hsv.h.histogram.v_avg.bin.07.076_089_-_-_SV2	5	0.15734	cross-validation
311	ϕ	top.intensity.vis.hsv.h.red2green_-_-_SV1	1	0.265215	cross-validation
312	ϕ	top.intensity.vis.hsv.h.red2green_-_-_SV1	2	0.0876493	cross-validation
313	ϕ	top.intensity.vis.hsv.h.red2green_-_-_SV1	3	0.390711	cross-validation
314	ϕ	top.intensity.vis.hsv.h.red2green_-_-_SV1	4	0.122543	cross-validation
315	ϕ	top.intensity.vis.hsv.h.red2green_-_-_SV1	5	0.141999	cross-validation
316	ϕ	top.intensity.vis.hsv.h.red2green_-_-_SV2	1	0.205598	cross-validation
317	ϕ	top.intensity.vis.hsv.h.red2green_-_-_SV2	2	0.00426973	cross-validation
318	ϕ	top.intensity.vis.hsv.h.red2green_-_-_SV2	3	0.405984	cross-validation
319	ϕ	top.intensity.vis.hsv.h.red2green_-_-_SV2	4	0.108494	cross-validation
320	ϕ	top.intensity.vis.hsv.h.red2green_-_-_SV2	5	0.29179	cross-validation
321	ϕ	top.intensity.vis.hsv.normalized.h.histogram.bin.13.153_165_-_-_SV1	1	0.0229241	cross-validation
322	ϕ	top.intensity.vis.hsv.normalized.h.histogram.bin.13.153_165_-_-_SV1	2	0.283215	cross-validation
323	ϕ	top.intensity.vis.hsv.normalized.h.histogram.bin.13.153_165_-_-_SV1	3	0.141368	cross-validation
324	ϕ	top.intensity.vis.hsv.normalized.h.histogram.bin.13.153_165_-_-_SV1	4	-0.0655686	cross-validation
325	ϕ	top.intensity.vis.hsv.normalized.h.histogram.bin.13.153_165_-_-_SV1	5	0.262365	cross-validation
326	ϕ	top.intensity.vis.hsv.normalized.h.histogram.bin.13.153_165_-_-_SV2	1	0.0154585	cross-validation
327	ϕ	top.intensity.vis.hsv.normalized.h.histogram.bin.13.153_165_-_-_SV2	2	0.104132	cross-validation
328	ϕ	top.intensity.vis.hsv.normalized.h.histogram.bin.13.153_165_-_-_SV2	3	0.0473702	cross-validation
329	ϕ	top.intensity.vis.hsv.normalized.h.histogram.bin.13.153_165_-_-_SV2	4	0.0742143	cross-validation
330	ϕ	top.intensity.vis.hsv.normalized.h.histogram.bin.13.153_165_-_-_SV2	5	0.0927456	cross-validation
331	ϕ	top.intensity.vis.hsv.s.histogram.v_avg.bin.06.063_076_-_-_SV1	1	0.176015	cross-validation
332	ϕ	top.intensity.vis.hsv.s.histogram.v_avg.bin.06.063_076_-_-_SV1	2	0.077651	cross-validation
333	ϕ	top.intensity.vis.hsv.s.histogram.v_avg.bin.06.063_076_-_-_SV1	3	-0.0304656	cross-validation
334	ϕ	top.intensity.vis.hsv.s.histogram.v_avg.bin.06.063_076_-_-_SV1	4	-0.0715429	cross-validation
335	ϕ	top.intensity.vis.hsv.s.histogram.v_avg.bin.06.063_076_-_-_SV1	5	-0.194271	cross-validation
336	ϕ	top.intensity.vis.hsv.s.histogram.v_avg.bin.06.063_076_-_-_SV2	1	0.0181077	cross-validation
337	ϕ	top.intensity.vis.hsv.s.histogram.v_avg.bin.06.063_076_-_-_SV2	2	-0.0580893	cross-validation
338	ϕ	top.intensity.vis.hsv.s.histogram.v_avg.bin.06.063_076_-_-_SV2	3	-0.227556	cross-validation
339	ϕ	top.intensity.vis.hsv.s.histogram.v_avg.bin.06.063_076_-_-_SV2	4	-0.169152	cross-validation
340	ϕ	top.intensity.vis.hsv.s.histogram.v_avg.bin.06.063_076_-_-_SV2	5	0.125333	cross-validation
341	ϕ	top.intensity.vis.hsv.s.histogram.v_avg.bin.11.127_140_-_-_SV1	1	0.179523	cross-validation
342	ϕ	top.intensity.vis.hsv.s.histogram.v_avg.bin.11.127_140_-_-_SV1	2	0.0829151	cross-validation
343	ϕ	top.intensity.vis.hsv.s.histogram.v_avg.bin.11.127_140_-_-_SV1	3	0.261436	cross-validation
344	ϕ	top.intensity.vis.hsv.s.histogram.v_avg.bin.11.127_140_-_-_SV1	4	-0.0450084	cross-validation
345	ϕ	top.intensity.vis.hsv.s.histogram.v_avg.bin.11.127_140_-_-_SV1	5	0.0909662	cross-validation
346	ϕ	top.intensity.vis.hsv.s.histogram.v_avg.bin.11.127_140_-_-_SV2	1	-0.027704	cross-validation
347	ϕ	top.intensity.vis.hsv.s.histogram.v_avg.bin.11.127_140_-_-_SV2	2	0.0851102	cross-validation
348	ϕ	top.intensity.vis.hsv.s.histogram.v_avg.bin.11.127_140_-_-_SV2	3	0.364722	cross-validation
349	ϕ	top.intensity.vis.hsv.s.histogram.v_avg.bin.11.127_140_-_-_SV2	4	0.181252	cross-validation
350	ϕ	top.intensity.vis.hsv.s.histogram.v_avg.bin.11.127_140_-_-_SV2	5	0.36664	cross-validation
351	ϕ	top.texture.vis.hsv.s.mean_-_-_SV1	1	0.266529	cross-validation
352	ϕ	top.texture.vis.hsv.s.mean_-_-_SV1	2	0.278345	cross-validation
353	ϕ	top.texture.vis.hsv.s.mean_-_-_SV1	3	0.417252	cross-validation
354	ϕ	top.texture.vis.hsv.s.mean_-_-_SV1	4	0.183283	cross-validation
355	ϕ	top.texture.vis.hsv.s.mean_-_-_SV1	5	0.159546	cross-validation
356	ϕ	top.texture.vis.hsv.s.mean_-_-_SV2	1	0.133941	cross-validation
357	ϕ	top.texture.vis.hsv.s.mean_-_-_SV2	2	0.0666207	cross-validation
358	ϕ	top.texture.vis.hsv.s.mean_-_-_SV2	3	0.154812	cross-validation
359	ϕ	top.texture.vis.hsv.s.mean_-_-_SV2	4	-0.115927	cross-validation
360	ϕ	top.texture.vis.hsv.s.mean_-_-_SV2	5	0.2351	cross-validation
361	ϕ	top.intensity.vis.hsv.s.stddev_-_-_SV1	1	-0.0339554	cross-validation
362	ϕ	top.intensity.vis.hsv.s.stddev_-_-_SV1	2	0.211797	cross-validation
363	ϕ	top.intensity.vis.hsv.s.stddev_-_-_SV1	3	0.108477	cross-validation
364	ϕ	top.intensity.vis.hsv.s.stddev_-_-_SV1	4	-0.106699	cross-validation
365	ϕ	top.intensity.vis.hsv.s.stddev_-_-_SV1	5	0.113652	cross-validation
366	ϕ	top.intensity.vis.hsv.s.stddev_-_-_SV2	1	0.0188987	cross-validation
367	ϕ	top.intensity.vis.hsv.s.stddev_-_-_SV2	2	0.119689	cross-validation
368	ϕ	top.intensity.vis.hsv.s.stddev_-_-_SV2	3	0.149904	cross-validation
369	ϕ	top.intensity.vis.hsv.s.stddev_-_-_SV2	4	-0.141786	cross-validation
370	ϕ	top.intensity.vis.hsv.s.stddev_-_-_SV2	5	0.0312326	cross-validation
371	ϕ	top.intensity.vis.hsv.v.histogram.s_avg.bin.07.076_089_-_-_SV1	1	0.146795	cross-validation
372	ϕ	top.intensity.vis.hsv.v.histogram.s_avg.bin.07.076_089_-_-_SV1	2	0.0465159	cross-validation
373	ϕ	top.intensity.vis.hsv.v.histogram.s_avg.bin.07.076_089_-_-_SV1	3	0.219089	cross-validation
374	ϕ	top.intensity.vis.hsv.v.histogram.s_avg.bin.07.076_089_-_-_SV1	4	-0.168108	cross-validation
375	ϕ	top.intensity.vis.hsv.v.histogram.s_avg.bin.07.076_089_-_-_SV1	5	-0.0409217	cross-validation
376	ϕ	top.intensity.vis.hsv.v.histogram.s_avg.bin.07.076_089_-_-_SV2	1	0.14373	cross-validation
377	ϕ	top.intensity.vis.hsv.v.histogram.s_avg.bin.07.076_089_-_-_SV2	2	0.148404	cross-validation
378	ϕ	top.intensity.vis.hsv.v.histogram.s_avg.bin.07.076_089_-_-_SV2	3	0.293925	cross-validation
379	ϕ	top.intensity.vis.hsv.v.histogram.s_avg.bin.07.076_089_-_-_SV2	4	0.136645	cross-validation
380	ϕ	top.intensity.vis.hsv.v.histogram.s_avg.bin.07.076_089_-_-_SV2	5	0.379369	cross-validation
381	ϕ	top.intensity.vis.hsv.v.histogram.s_avg.bin.06.063_076_-_-_SV1	1	0.124449	cross-validation
382	ϕ	top.intensity.vis.hsv.v.histogram.s_avg.bin.06.063_076_-_-_SV1	2	0.225834	cross-validation
383	ϕ	top.intensity.vis.hsv.v.histogram.s_avg.bin.06.063_076_-_-_SV1	3	0.407775	cross-validation
384	ϕ	top.intensity.vis.hsv.v.histogram.s_avg.bin.06.063_076_-_-_SV1	4	0.0966443	cross-validation
385	ϕ	top.intensity.vis.hsv.v.histogram.s_avg.bin.06.063_076_-_-_SV1	5	0.097117	cross-validation
386	ϕ	top.intensity.vis.hsv.v.histogram.s_avg.bin.06.063_076_-_-_SV2	1	0.249945	cross-validation
387	ϕ	top.intensity.vis.hsv.v.histogram.s_avg.bin.06.063_076_-_-_SV2	2	0.22197	cross-validation
388	ϕ	top.intensity.vis.hsv.v.histogram.s_avg.bin.06.063_076_-_-_SV2	3	0.198341	cross-validation
389	ϕ	top.intensity.vis.hsv.v.histogram.s_avg.bin.06.063_076_-_-_SV2	4	0.0106264	cross-validation
390	ϕ	top.intensity.vis.hsv.v.histogram.s_avg.bin.06.063_076_-_-_SV2	5	0.224524	cross-validation
391	ϕ	top.texture.vis.lab.b.mean_-_-_SV1	1	0.294786	cross-validation
392	ϕ	top.texture.vis.lab.b.mean_-_-_SV1	2	0.207065	cross-validation
393	ϕ	top.texture.vis.lab.b.mean_-_-_SV1	3	0.151732	cross-validation
394	ϕ	top.texture.vis.lab.b.mean_-_-_SV1	4	0.129469	cross-validation
395	ϕ	top.texture.vis.lab.b.mean_-_-_SV1	5	0.0499201	cross-validation
396	ϕ	top.texture.vis.lab.b.mean_-_-_SV2	1	0.147197	cross-validation
397	ϕ	top.texture.vis.lab.b.mean_-_-_SV2	2	0.181967	cross-validation
398	ϕ	top.texture.vis.lab.b.mean_-_-_SV2	3	0.0532507	cross-validation
399	ϕ	top.texture.vis.lab.b.mean_-_-_SV2	4	-0.0473113	cross-validation
400	ϕ	top.texture.vis.lab.b.mean_-_-_SV2	5	0.225308	cross-validation
401	ϕ	top.intensity.vis.lab.a.skewness_-_-_SV1	1	0.108084	cross-validation
402	ϕ	top.intensity.vis.lab.a.skewness_-_-_SV1	2	0.0612029	cross-validation
403	ϕ	top.intensity.vis.lab.a.skewness_-_-_SV1	3	0.237221	cross-validation
404	ϕ	top.intensity.vis.lab.a.skewness_-_-_SV1	4	-0.0461853	cross-validation
405	ϕ	top.intensity.vis.lab.a.skewness_-_-_SV1	5	0.00833293	cross-validation
406	ϕ	top.intensity.vis.lab.a.skewness_-_-_SV2	1	0.031485	cross-validation
407	ϕ	top.intensity.vis.lab.a.skewness_-_-_SV2	2	-0.0668333	cross-validation
408	ϕ	top.intensity.vis.lab.a.skewness_-_-_SV2	3	0.449751	cross-validation
409	ϕ	top.intensity.vis.lab.a.skewness_-_-_SV2	4	0.014055	cross-validation
410	ϕ	top.intensity.vis.lab.a.skewness_-_-_SV2	5	0.278601	cross-validation
411	ϕ	top.texture.fluo.hsv.s.mean_-_-_SV1	1	0.0710328	cross-validation
412	ϕ	top.texture.fluo.hsv.s.mean_-_-_SV1	2	0.213049	cross-validation
413	ϕ	top.texture.fluo.hsv.s.mean_-_-_SV1	3	0.20064	cross-validation
414	ϕ	top.texture.fluo.hsv.s.mean_-_-_SV1	4	-0.0619799	cross-validation
415	ϕ	top.texture.fluo.hsv.s.mean_-_-_SV1	5	0.173888	cross-validation
416	ϕ	top.texture.fluo.hsv.s.mean_-_-_SV2	1	0.0418801	cross-validation
417	ϕ	top.texture.fluo.hsv.s.mean_-_-_SV2	2	0.119326	cross-validation
418	ϕ	top.texture.fluo.hsv.s.mean_-_-_SV2	3	0.112615	cross-validation
419	ϕ	top.texture.fluo.hsv.s.mean_-_-_SV2	4	-0.0126756	cross-validation
[truncated: 4,241 more rows]

## Sheet: Figure E7b
X	Component	Element	Fold	Testing_Accuracy	Method
1	R	SV1_-_-_SV1	1	0.0357537	cross-validation
2	R	SV1_-_-_SV1	2	0.0464949	cross-validation
3	R	SV1_-_-_SV1	3	-0.0868828	cross-validation
4	R	SV1_-_-_SV1	4	0.00235161	cross-validation
5	R	SV1_-_-_SV1	5	-0.0354872	cross-validation
6	R	SV1_-_-_SV2	1	0.178109	cross-validation
7	R	SV1_-_-_SV2	2	0.010099	cross-validation
8	R	SV1_-_-_SV2	3	0.179866	cross-validation
9	R	SV1_-_-_SV2	4	0.0986264	cross-validation
10	R	SV1_-_-_SV2	5	-0.183899	cross-validation
11	R	SV2_-_-_SV1	1	0.0559165	cross-validation
12	R	SV2_-_-_SV1	2	0.0970127	cross-validation
13	R	SV2_-_-_SV1	3	0.185733	cross-validation
14	R	SV2_-_-_SV1	4	0.0745061	cross-validation
15	R	SV2_-_-_SV1	5	-0.0382997	cross-validation
16	R	SV2_-_-_SV2	1	0.144706	cross-validation
17	R	SV2_-_-_SV2	2	0.169013	cross-validation
18	R	SV2_-_-_SV2	3	0.107179	cross-validation
19	R	SV2_-_-_SV2	4	0.00770762	cross-validation
20	R	SV2_-_-_SV2	5	-0.0110542	cross-validation
1	ϕ	border.length..zoom.corrected.geometry.trait.based.on.fluorescence.top.view...mm._-_-_SV1	1	-0.0748354	cross-validation
2	ϕ	border.length..zoom.corrected.geometry.trait.based.on.fluorescence.top.view...mm._-_-_SV1	2	-0.138164	cross-validation
3	ϕ	border.length..zoom.corrected.geometry.trait.based.on.fluorescence.top.view...mm._-_-_SV1	3	-0.0598465	cross-validation
4	ϕ	border.length..zoom.corrected.geometry.trait.based.on.fluorescence.top.view...mm._-_-_SV1	4	0.0853302	cross-validation
5	ϕ	border.length..zoom.corrected.geometry.trait.based.on.fluorescence.top.view...mm._-_-_SV1	5	-0.0386183	cross-validation
6	ϕ	border.length..zoom.corrected.geometry.trait.based.on.fluorescence.top.view...mm._-_-_SV2	1	0.0440193	cross-validation
7	ϕ	border.length..zoom.corrected.geometry.trait.based.on.fluorescence.top.view...mm._-_-_SV2	2	0.112594	cross-validation
8	ϕ	border.length..zoom.corrected.geometry.trait.based.on.fluorescence.top.view...mm._-_-_SV2	3	0.192206	cross-validation
9	ϕ	border.length..zoom.corrected.geometry.trait.based.on.fluorescence.top.view...mm._-_-_SV2	4	0.0550781	cross-validation
10	ϕ	border.length..zoom.corrected.geometry.trait.based.on.fluorescence.top.view...mm._-_-_SV2	5	-0.122429	cross-validation
11	ϕ	compactness.01..geometry.trait.based.on.visible.light.top.view._-_-_SV1	1	-0.094941	cross-validation
12	ϕ	compactness.01..geometry.trait.based.on.visible.light.top.view._-_-_SV1	2	-0.0143959	cross-validation
13	ϕ	compactness.01..geometry.trait.based.on.visible.light.top.view._-_-_SV1	3	-0.0942829	cross-validation
14	ϕ	compactness.01..geometry.trait.based.on.visible.light.top.view._-_-_SV1	4	0.0160237	cross-validation
15	ϕ	compactness.01..geometry.trait.based.on.visible.light.top.view._-_-_SV1	5	-0.0341477	cross-validation
16	ϕ	compactness.01..geometry.trait.based.on.visible.light.top.view._-_-_SV2	1	0.0470954	cross-validation
17	ϕ	compactness.01..geometry.trait.based.on.visible.light.top.view._-_-_SV2	2	0.0814524	cross-validation
18	ϕ	compactness.01..geometry.trait.based.on.visible.light.top.view._-_-_SV2	3	0.123511	cross-validation
19	ϕ	compactness.01..geometry.trait.based.on.visible.light.top.view._-_-_SV2	4	0.101271	cross-validation
20	ϕ	compactness.01..geometry.trait.based.on.visible.light.top.view._-_-_SV2	5	-0.195259	cross-validation
21	ϕ	compactness.16..geometry.trait.based.on.fluorescence.top.view._-_-_SV1	1	-0.0816843	cross-validation
22	ϕ	compactness.16..geometry.trait.based.on.fluorescence.top.view._-_-_SV1	2	-0.121425	cross-validation
23	ϕ	compactness.16..geometry.trait.based.on.fluorescence.top.view._-_-_SV1	3	-0.063735	cross-validation
24	ϕ	compactness.16..geometry.trait.based.on.fluorescence.top.view._-_-_SV1	4	0.0672537	cross-validation
25	ϕ	compactness.16..geometry.trait.based.on.fluorescence.top.view._-_-_SV1	5	-0.029685	cross-validation
26	ϕ	compactness.16..geometry.trait.based.on.fluorescence.top.view._-_-_SV2	1	0.0553658	cross-validation
27	ϕ	compactness.16..geometry.trait.based.on.fluorescence.top.view._-_-_SV2	2	0.129804	cross-validation
28	ϕ	compactness.16..geometry.trait.based.on.fluorescence.top.view._-_-_SV2	3	0.189093	cross-validation
29	ϕ	compactness.16..geometry.trait.based.on.fluorescence.top.view._-_-_SV2	4	0.0293221	cross-validation
30	ϕ	compactness.16..geometry.trait.based.on.fluorescence.top.view._-_-_SV2	5	-0.118139	cross-validation
31	ϕ	hull.centroid.x..geometry.trait.based.on.fluorescence.top.view...px._-_-_SV1	1	-0.110673	cross-validation
32	ϕ	hull.centroid.x..geometry.trait.based.on.fluorescence.top.view...px._-_-_SV1	2	0.178994	cross-validation
33	ϕ	hull.centroid.x..geometry.trait.based.on.fluorescence.top.view...px._-_-_SV1	3	0.253431	cross-validation
34	ϕ	hull.centroid.x..geometry.trait.based.on.fluorescence.top.view...px._-_-_SV1	4	0.205305	cross-validation
35	ϕ	hull.centroid.x..geometry.trait.based.on.fluorescence.top.view...px._-_-_SV1	5	0.249781	cross-validation
36	ϕ	hull.centroid.x..geometry.trait.based.on.fluorescence.top.view...px._-_-_SV2	1	0.010921	cross-validation
37	ϕ	hull.centroid.x..geometry.trait.based.on.fluorescence.top.view...px._-_-_SV2	2	-0.0783391	cross-validation
38	ϕ	hull.centroid.x..geometry.trait.based.on.fluorescence.top.view...px._-_-_SV2	3	0.00290717	cross-validation
39	ϕ	hull.centroid.x..geometry.trait.based.on.fluorescence.top.view...px._-_-_SV2	4	0.0839603	cross-validation
40	ϕ	hull.centroid.x..geometry.trait.based.on.fluorescence.top.view...px._-_-_SV2	5	0.0874129	cross-validation
41	ϕ	cog.x..geometry.trait.based.on.fluorescence.top.view...px._-_-_SV1	1	-0.0743037	cross-validation
42	ϕ	cog.x..geometry.trait.based.on.fluorescence.top.view...px._-_-_SV1	2	0.135991	cross-validation
43	ϕ	cog.x..geometry.trait.based.on.fluorescence.top.view...px._-_-_SV1	3	0.221045	cross-validation
44	ϕ	cog.x..geometry.trait.based.on.fluorescence.top.view...px._-_-_SV1	4	0.0939005	cross-validation
45	ϕ	cog.x..geometry.trait.based.on.fluorescence.top.view...px._-_-_SV1	5	0.208491	cross-validation
46	ϕ	cog.x..geometry.trait.based.on.fluorescence.top.view...px._-_-_SV2	1	0.0696589	cross-validation
47	ϕ	cog.x..geometry.trait.based.on.fluorescence.top.view...px._-_-_SV2	2	0.0552039	cross-validation
48	ϕ	cog.x..geometry.trait.based.on.fluorescence.top.view...px._-_-_SV2	3	0.062185	cross-validation
49	ϕ	cog.x..geometry.trait.based.on.fluorescence.top.view...px._-_-_SV2	4	0.0593677	cross-validation
50	ϕ	cog.x..geometry.trait.based.on.fluorescence.top.view...px._-_-_SV2	5	0.140124	cross-validation
51	ϕ	cog.y..geometry.trait.based.on.fluorescence.top.view...px._-_-_SV1	1	-0.0725349	cross-validation
52	ϕ	cog.y..geometry.trait.based.on.fluorescence.top.view...px._-_-_SV1	2	-0.0016172	cross-validation
53	ϕ	cog.y..geometry.trait.based.on.fluorescence.top.view...px._-_-_SV1	3	0.0497363	cross-validation
54	ϕ	cog.y..geometry.trait.based.on.fluorescence.top.view...px._-_-_SV1	4	-0.0579847	cross-validation
55	ϕ	cog.y..geometry.trait.based.on.fluorescence.top.view...px._-_-_SV1	5	0.127144	cross-validation
56	ϕ	cog.y..geometry.trait.based.on.fluorescence.top.view...px._-_-_SV2	1	0.0381418	cross-validation
57	ϕ	cog.y..geometry.trait.based.on.fluorescence.top.view...px._-_-_SV2	2	0.0569108	cross-validation
58	ϕ	cog.y..geometry.trait.based.on.fluorescence.top.view...px._-_-_SV2	3	-0.0660175	cross-validation
59	ϕ	cog.y..geometry.trait.based.on.fluorescence.top.view...px._-_-_SV2	4	-0.0691942	cross-validation
60	ϕ	cog.y..geometry.trait.based.on.fluorescence.top.view...px._-_-_SV2	5	0.202893	cross-validation
61	ϕ	leaf.count..geometry.trait.based.on.fluorescence.top.view._-_-_SV1	1	-0.0630818	cross-validation
62	ϕ	leaf.count..geometry.trait.based.on.fluorescence.top.view._-_-_SV1	2	-0.0976576	cross-validation
63	ϕ	leaf.count..geometry.trait.based.on.fluorescence.top.view._-_-_SV1	3	-0.0342095	cross-validation
64	ϕ	leaf.count..geometry.trait.based.on.fluorescence.top.view._-_-_SV1	4	0.0965958	cross-validation
65	ϕ	leaf.count..geometry.trait.based.on.fluorescence.top.view._-_-_SV1	5	-0.020226	cross-validation
66	ϕ	leaf.count..geometry.trait.based.on.fluorescence.top.view._-_-_SV2	1	0.0390648	cross-validation
67	ϕ	leaf.count..geometry.trait.based.on.fluorescence.top.view._-_-_SV2	2	0.138914	cross-validation
68	ϕ	leaf.count..geometry.trait.based.on.fluorescence.top.view._-_-_SV2	3	0.175654	cross-validation
69	ϕ	leaf.count..geometry.trait.based.on.fluorescence.top.view._-_-_SV2	4	0.0173951	cross-validation
70	ϕ	leaf.count..geometry.trait.based.on.fluorescence.top.view._-_-_SV2	5	-0.0523069	cross-validation
71	ϕ	hull.points..geometry.trait.based.on.fluorescence.top.view._-_-_SV1	1	-0.0157777	cross-validation
72	ϕ	hull.points..geometry.trait.based.on.fluorescence.top.view._-_-_SV1	2	-0.0676918	cross-validation
73	ϕ	hull.points..geometry.trait.based.on.fluorescence.top.view._-_-_SV1	3	-0.0308703	cross-validation
74	ϕ	hull.points..geometry.trait.based.on.fluorescence.top.view._-_-_SV1	4	0.0154623	cross-validation
75	ϕ	hull.points..geometry.trait.based.on.fluorescence.top.view._-_-_SV1	5	-0.0127028	cross-validation
76	ϕ	hull.points..geometry.trait.based.on.fluorescence.top.view._-_-_SV2	1	0.0125601	cross-validation
77	ϕ	hull.points..geometry.trait.based.on.fluorescence.top.view._-_-_SV2	2	0.0656361	cross-validation
78	ϕ	hull.points..geometry.trait.based.on.fluorescence.top.view._-_-_SV2	3	0.0895931	cross-validation
79	ϕ	hull.points..geometry.trait.based.on.fluorescence.top.view._-_-_SV2	4	-0.0729017	cross-validation
80	ϕ	hull.points..geometry.trait.based.on.fluorescence.top.view._-_-_SV2	5	0.0295603	cross-validation
81	ϕ	leaf.width.mean..zoom.corrected.geometry.trait.based.on.fluorescence.top.view...mm._-_-_SV1	1	-0.110152	cross-validation
82	ϕ	leaf.width.mean..zoom.corrected.geometry.trait.based.on.fluorescence.top.view...mm._-_-_SV1	2	0.0951615	cross-validation
83	ϕ	leaf.width.mean..zoom.corrected.geometry.trait.based.on.fluorescence.top.view...mm._-_-_SV1	3	-0.149096	cross-validation
84	ϕ	leaf.width.mean..zoom.corrected.geometry.trait.based.on.fluorescence.top.view...mm._-_-_SV1	4	0.0200707	cross-validation
85	ϕ	leaf.width.mean..zoom.corrected.geometry.trait.based.on.fluorescence.top.view...mm._-_-_SV1	5	-0.0554883	cross-validation
86	ϕ	leaf.width.mean..zoom.corrected.geometry.trait.based.on.fluorescence.top.view...mm._-_-_SV2	1	0.115976	cross-validation
87	ϕ	leaf.width.mean..zoom.corrected.geometry.trait.based.on.fluorescence.top.view...mm._-_-_SV2	2	-0.00746097	cross-validation
88	ϕ	leaf.width.mean..zoom.corrected.geometry.trait.based.on.fluorescence.top.view...mm._-_-_SV2	3	0.207017	cross-validation
89	ϕ	leaf.width.mean..zoom.corrected.geometry.trait.based.on.fluorescence.top.view...mm._-_-_SV2	4	0.157977	cross-validation
90	ϕ	leaf.width.mean..zoom.corrected.geometry.trait.based.on.fluorescence.top.view...mm._-_-_SV2	5	-0.111977	cross-validation
91	ϕ	percentage.of.daily.change.of.leaf.length.sum..geometry.trait.based.on.fluorescence.top.view...percent.change.day._-_-_SV1	1	0.184859	cross-validation
92	ϕ	percentage.of.daily.change.of.leaf.length.sum..geometry.trait.based.on.fluorescence.top.view...percent.change.day._-_-_SV1	2	0.0695134	cross-validation
93	ϕ	percentage.of.daily.change.of.leaf.length.sum..geometry.trait.based.on.fluorescence.top.view...percent.change.day._-_-_SV1	3	0.302218	cross-validation
94	ϕ	percentage.of.daily.change.of.leaf.length.sum..geometry.trait.based.on.fluorescence.top.view...percent.change.day._-_-_SV1	4	0.187548	cross-validation
95	ϕ	percentage.of.daily.change.of.leaf.length.sum..geometry.trait.based.on.fluorescence.top.view...percent.change.day._-_-_SV1	5	0.0706362	cross-validation
96	ϕ	percentage.of.daily.change.of.leaf.length.sum..geometry.trait.based.on.fluorescence.top.view...percent.change.day._-_-_SV2	1	0.0901167	cross-validation
97	ϕ	percentage.of.daily.change.of.leaf.length.sum..geometry.trait.based.on.fluorescence.top.view...percent.change.day._-_-_SV2	2	0.224215	cross-validation
98	ϕ	percentage.of.daily.change.of.leaf.length.sum..geometry.trait.based.on.fluorescence.top.view...percent.change.day._-_-_SV2	3	0.0330533	cross-validation
99	ϕ	percentage.of.daily.change.of.leaf.length.sum..geometry.trait.based.on.fluorescence.top.view...percent.change.day._-_-_SV2	4	-0.0524032	cross-validation
100	ϕ	percentage.of.daily.change.of.leaf.length.sum..geometry.trait.based.on.fluorescence.top.view...percent.change.day._-_-_SV2	5	0.102336	cross-validation
101	ϕ	cog.x..geometry.trait.based.on.visible.light.top.view...px._-_-_SV1	1	-0.0813205	cross-validation
102	ϕ	cog.x..geometry.trait.based.on.visible.light.top.view...px._-_-_SV1	2	0.126357	cross-validation
103	ϕ	cog.x..geometry.trait.based.on.visible.light.top.view...px._-_-_SV1	3	0.203215	cross-validation
104	ϕ	cog.x..geometry.trait.based.on.visible.light.top.view...px._-_-_SV1	4	0.0904286	cross-validation
105	ϕ	cog.x..geometry.trait.based.on.visible.light.top.view...px._-_-_SV1	5	0.192799	cross-validation
106	ϕ	cog.x..geometry.trait.based.on.visible.light.top.view...px._-_-_SV2	1	0.0826242	cross-validation
107	ϕ	cog.x..geometry.trait.based.on.visible.light.top.view...px._-_-_SV2	2	0.0722348	cross-validation
108	ϕ	cog.x..geometry.trait.based.on.visible.light.top.view...px._-_-_SV2	3	0.0776145	cross-validation
109	ϕ	cog.x..geometry.trait.based.on.visible.light.top.view...px._-_-_SV2	4	0.0589515	cross-validation
110	ϕ	cog.x..geometry.trait.based.on.visible.light.top.view...px._-_-_SV2	5	0.143657	cross-validation
111	ϕ	hull.compactness.16..geometry.trait.based.on.fluorescence.top.view._-_-_SV1	1	-0.0868231	cross-validation
112	ϕ	hull.compactness.16..geometry.trait.based.on.fluorescence.top.view._-_-_SV1	2	-0.073884	cross-validation
113	ϕ	hull.compactness.16..geometry.trait.based.on.fluorescence.top.view._-_-_SV1	3	0.00135353	cross-validation
114	ϕ	hull.compactness.16..geometry.trait.based.on.fluorescence.top.view._-_-_SV1	4	0.0561283	cross-validation
115	ϕ	hull.compactness.16..geometry.trait.based.on.fluorescence.top.view._-_-_SV1	5	0.0251839	cross-validation
116	ϕ	hull.compactness.16..geometry.trait.based.on.fluorescence.top.view._-_-_SV2	1	0.101991	cross-validation
117	ϕ	hull.compactness.16..geometry.trait.based.on.fluorescence.top.view._-_-_SV2	2	0.194254	cross-validation
118	ϕ	hull.compactness.16..geometry.trait.based.on.fluorescence.top.view._-_-_SV2	3	0.146335	cross-validation
119	ϕ	hull.compactness.16..geometry.trait.based.on.fluorescence.top.view._-_-_SV2	4	0.000278372	cross-validation
120	ϕ	hull.compactness.16..geometry.trait.based.on.fluorescence.top.view._-_-_SV2	5	-0.0129253	cross-validation
121	ϕ	hull.compactness.01..geometry.trait.based.on.fluorescence.top.view._-_-_SV1	1	-0.0290146	cross-validation
122	ϕ	hull.compactness.01..geometry.trait.based.on.fluorescence.top.view._-_-_SV1	2	0.139079	cross-validation
123	ϕ	hull.compactness.01..geometry.trait.based.on.fluorescence.top.view._-_-_SV1	3	-0.0734059	cross-validation
124	ϕ	hull.compactness.01..geometry.trait.based.on.fluorescence.top.view._-_-_SV1	4	-0.0843135	cross-validation
125	ϕ	hull.compactness.01..geometry.trait.based.on.fluorescence.top.view._-_-_SV1	5	-0.151992	cross-validation
126	ϕ	hull.compactness.01..geometry.trait.based.on.fluorescence.top.view._-_-_SV2	1	0.09097	cross-validation
127	ϕ	hull.compactness.01..geometry.trait.based.on.fluorescence.top.view._-_-_SV2	2	0.00751471	cross-validation
128	ϕ	hull.compactness.01..geometry.trait.based.on.fluorescence.top.view._-_-_SV2	3	0.0774146	cross-validation
129	ϕ	hull.compactness.01..geometry.trait.based.on.fluorescence.top.view._-_-_SV2	4	0.0771449	cross-validation
130	ϕ	hull.compactness.01..geometry.trait.based.on.fluorescence.top.view._-_-_SV2	5	-0.140105	cross-validation
131	ϕ	hull.circularity..geometry.trait.based.on.fluorescence.top.view._-_-_SV1	1	-0.022438	cross-validation
132	ϕ	hull.circularity..geometry.trait.based.on.fluorescence.top.view._-_-_SV1	2	-0.0588404	cross-validation
133	ϕ	hull.circularity..geometry.trait.based.on.fluorescence.top.view._-_-_SV1	3	0.138129	cross-validation
134	ϕ	hull.circularity..geometry.trait.based.on.fluorescence.top.view._-_-_SV1	4	0.121587	cross-validation
135	ϕ	hull.circularity..geometry.trait.based.on.fluorescence.top.view._-_-_SV1	5	-0.084263	cross-validation
136	ϕ	hull.circularity..geometry.trait.based.on.fluorescence.top.view._-_-_SV2	1	0.0686154	cross-validation
137	ϕ	hull.circularity..geometry.trait.based.on.fluorescence.top.view._-_-_SV2	2	0.0947077	cross-validation
138	ϕ	hull.circularity..geometry.trait.based.on.fluorescence.top.view._-_-_SV2	3	0.204294	cross-validation
139	ϕ	hull.circularity..geometry.trait.based.on.fluorescence.top.view._-_-_SV2	4	-0.0811236	cross-validation
140	ϕ	hull.circularity..geometry.trait.based.on.fluorescence.top.view._-_-_SV2	5	0.121272	cross-validation
141	ϕ	hull.centroid.x..geometry.trait.based.on.visible.light.top.view...px._-_-_SV1	1	-0.108911	cross-validation
142	ϕ	hull.centroid.x..geometry.trait.based.on.visible.light.top.view...px._-_-_SV1	2	0.177022	cross-validation
143	ϕ	hull.centroid.x..geometry.trait.based.on.visible.light.top.view...px._-_-_SV1	3	0.249881	cross-validation
144	ϕ	hull.centroid.x..geometry.trait.based.on.visible.light.top.view...px._-_-_SV1	4	0.150092	cross-validation
145	ϕ	hull.centroid.x..geometry.trait.based.on.visible.light.top.view...px._-_-_SV1	5	0.235818	cross-validation
146	ϕ	hull.centroid.x..geometry.trait.based.on.visible.light.top.view...px._-_-_SV2	1	0.0764023	cross-validation
147	ϕ	hull.centroid.x..geometry.trait.based.on.visible.light.top.view...px._-_-_SV2	2	0.0211556	cross-validation
148	ϕ	hull.centroid.x..geometry.trait.based.on.visible.light.top.view...px._-_-_SV2	3	0.091832	cross-validation
149	ϕ	hull.centroid.x..geometry.trait.based.on.visible.light.top.view...px._-_-_SV2	4	0.112118	cross-validation
150	ϕ	hull.centroid.x..geometry.trait.based.on.visible.light.top.view...px._-_-_SV2	5	0.132125	cross-validation
151	ϕ	hull.fillgrade..geometry.trait.based.on.visible.light.top.view....._-_-_SV1	1	-0.112965	cross-validation
152	ϕ	hull.fillgrade..geometry.trait.based.on.visible.light.top.view....._-_-_SV1	2	-0.0317289	cross-validation
153	ϕ	hull.fillgrade..geometry.trait.based.on.visible.light.top.view....._-_-_SV1	3	-0.132245	cross-validation
154	ϕ	hull.fillgrade..geometry.trait.based.on.visible.light.top.view....._-_-_SV1	4	-0.0453051	cross-validation
155	ϕ	hull.fillgrade..geometry.trait.based.on.visible.light.top.view....._-_-_SV1	5	-0.0866531	cross-validation
156	ϕ	hull.fillgrade..geometry.trait.based.on.visible.light.top.view....._-_-_SV2	1	0.065382	cross-validation
157	ϕ	hull.fillgrade..geometry.trait.based.on.visible.light.top.view....._-_-_SV2	2	0.0730355	cross-validation
158	ϕ	hull.fillgrade..geometry.trait.based.on.visible.light.top.view....._-_-_SV2	3	0.139885	cross-validation
159	ϕ	hull.fillgrade..geometry.trait.based.on.visible.light.top.view....._-_-_SV2	4	0.0735686	cross-validation
160	ϕ	hull.fillgrade..geometry.trait.based.on.visible.light.top.view....._-_-_SV2	5	-0.179276	cross-validation
161	ϕ	hsv.s.skewness..color.related.trait.based.on.fluorescence.top.view._-_-_SV1	1	-0.123062	cross-validation
162	ϕ	hsv.s.skewness..color.related.trait.based.on.fluorescence.top.view._-_-_SV1	2	-0.123904	cross-validation
163	ϕ	hsv.s.skewness..color.related.trait.based.on.fluorescence.top.view._-_-_SV1	3	-0.0774662	cross-validation
164	ϕ	hsv.s.skewness..color.related.trait.based.on.fluorescence.top.view._-_-_SV1	4	0.100642	cross-validation
165	ϕ	hsv.s.skewness..color.related.trait.based.on.fluorescence.top.view._-_-_SV1	5	-0.0511226	cross-validation
166	ϕ	hsv.s.skewness..color.related.trait.based.on.fluorescence.top.view._-_-_SV2	1	0.0870336	cross-validation
167	ϕ	hsv.s.skewness..color.related.trait.based.on.fluorescence.top.view._-_-_SV2	2	0.0705432	cross-validation
168	ϕ	hsv.s.skewness..color.related.trait.based.on.fluorescence.top.view._-_-_SV2	3	0.123781	cross-validation
169	ϕ	hsv.s.skewness..color.related.trait.based.on.fluorescence.top.view._-_-_SV2	4	0.125569	cross-validation
170	ϕ	hsv.s.skewness..color.related.trait.based.on.fluorescence.top.view._-_-_SV2	5	-0.2188	cross-validation
171	ϕ	hsv.s.mean..color.related.trait.based.on.fluorescence.top.view._-_-_SV1	1	0.0131153	cross-validation
172	ϕ	hsv.s.mean..color.related.trait.based.on.fluorescence.top.view._-_-_SV1	2	-0.123535	cross-validation
173	ϕ	hsv.s.mean..color.related.trait.based.on.fluorescence.top.view._-_-_SV1	3	0.064411	cross-validation
174	ϕ	hsv.s.mean..color.related.trait.based.on.fluorescence.top.view._-_-_SV1	4	0.0581449	cross-validation
175	ϕ	hsv.s.mean..color.related.trait.based.on.fluorescence.top.view._-_-_SV1	5	-0.0237552	cross-validation
176	ϕ	hsv.s.mean..color.related.trait.based.on.fluorescence.top.view._-_-_SV2	1	0.0887612	cross-validation
177	ϕ	hsv.s.mean..color.related.trait.based.on.fluorescence.top.view._-_-_SV2	2	0.126736	cross-validation
178	ϕ	hsv.s.mean..color.related.trait.based.on.fluorescence.top.view._-_-_SV2	3	0.144862	cross-validation
179	ϕ	hsv.s.mean..color.related.trait.based.on.fluorescence.top.view._-_-_SV2	4	0.0323984	cross-validation
180	ϕ	hsv.s.mean..color.related.trait.based.on.fluorescence.top.view._-_-_SV2	5	0.0406779	cross-validation
181	ϕ	hsv.h.mean..color.related.trait.based.on.fluorescence.top.view._-_-_SV1	1	0.104688	cross-validation
182	ϕ	hsv.h.mean..color.related.trait.based.on.fluorescence.top.view._-_-_SV1	2	0.0516795	cross-validation
183	ϕ	hsv.h.mean..color.related.trait.based.on.fluorescence.top.view._-_-_SV1	3	-0.01215	cross-validation
184	ϕ	hsv.h.mean..color.related.trait.based.on.fluorescence.top.view._-_-_SV1	4	-0.0385449	cross-validation
185	ϕ	hsv.h.mean..color.related.trait.based.on.fluorescence.top.view._-_-_SV1	5	-0.106572	cross-validation
186	ϕ	hsv.h.mean..color.related.trait.based.on.fluorescence.top.view._-_-_SV2	1	0.147101	cross-validation
187	ϕ	hsv.h.mean..color.related.trait.based.on.fluorescence.top.view._-_-_SV2	2	0.0645402	cross-validation
188	ϕ	hsv.h.mean..color.related.trait.based.on.fluorescence.top.view._-_-_SV2	3	0.000549537	cross-validation
189	ϕ	hsv.h.mean..color.related.trait.based.on.fluorescence.top.view._-_-_SV2	4	-0.215497	cross-validation
190	ϕ	hsv.h.mean..color.related.trait.based.on.fluorescence.top.view._-_-_SV2	5	0.112985	cross-validation
191	ϕ	intensity.chlorophyl.mean..color.related.trait.based.on.fluorescence.top.view._-_-_SV1	1	0.0483737	cross-validation
192	ϕ	intensity.chlorophyl.mean..color.related.trait.based.on.fluorescence.top.view._-_-_SV1	2	0.2782	cross-validation
193	ϕ	intensity.chlorophyl.mean..color.related.trait.based.on.fluorescence.top.view._-_-_SV1	3	0.106124	cross-validation
194	ϕ	intensity.chlorophyl.mean..color.related.trait.based.on.fluorescence.top.view._-_-_SV1	4	0.19517	cross-validation
195	ϕ	intensity.chlorophyl.mean..color.related.trait.based.on.fluorescence.top.view._-_-_SV1	5	0.0762825	cross-validation
196	ϕ	intensity.chlorophyl.mean..color.related.trait.based.on.fluorescence.top.view._-_-_SV2	1	0.136433	cross-validation
197	ϕ	intensity.chlorophyl.mean..color.related.trait.based.on.fluorescence.top.view._-_-_SV2	2	0.134468	cross-validation
198	ϕ	intensity.chlorophyl.mean..color.related.trait.based.on.fluorescence.top.view._-_-_SV2	3	0.0350683	cross-validation
199	ϕ	intensity.chlorophyl.mean..color.related.trait.based.on.fluorescence.top.view._-_-_SV2	4	-0.0390563	cross-validation
200	ϕ	intensity.chlorophyl.mean..color.related.trait.based.on.fluorescence.top.view._-_-_SV2	5	0.063339	cross-validation
201	ϕ	lab.a.stddev..color.related.trait.based.on.fluorescence.top.view._-_-_SV1	1	-0.10855	cross-validation
202	ϕ	lab.a.stddev..color.related.trait.based.on.fluorescence.top.view._-_-_SV1	2	0.275824	cross-validation
203	ϕ	lab.a.stddev..color.related.trait.based.on.fluorescence.top.view._-_-_SV1	3	0.0250827	cross-validation
204	ϕ	lab.a.stddev..color.related.trait.based.on.fluorescence.top.view._-_-_SV1	4	0.137005	cross-validation
205	ϕ	lab.a.stddev..color.related.trait.based.on.fluorescence.top.view._-_-_SV1	5	0.0264216	cross-validation
206	ϕ	lab.a.stddev..color.related.trait.based.on.fluorescence.top.view._-_-_SV2	1	0.114517	cross-validation
207	ϕ	lab.a.stddev..color.related.trait.based.on.fluorescence.top.view._-_-_SV2	2	0.0525536	cross-validation
208	ϕ	lab.a.stddev..color.related.trait.based.on.fluorescence.top.view._-_-_SV2	3	0.162146	cross-validation
209	ϕ	lab.a.stddev..color.related.trait.based.on.fluorescence.top.view._-_-_SV2	4	-0.0335627	cross-validation
210	ϕ	lab.a.stddev..color.related.trait.based.on.fluorescence.top.view._-_-_SV2	5	-0.0651141	cross-validation
211	ϕ	hsv.v.skewness..color.related.trait.based.on.fluorescence.top.view._-_-_SV1	1	0.0566113	cross-validation
212	ϕ	hsv.v.skewness..color.related.trait.based.on.fluorescence.top.view._-_-_SV1	2	-0.203906	cross-validation
213	ϕ	hsv.v.skewness..color.related.trait.based.on.fluorescence.top.view._-_-_SV1	3	-0.199355	cross-validation
214	ϕ	hsv.v.skewness..color.related.trait.based.on.fluorescence.top.view._-_-_SV1	4	-0.00666184	cross-validation
215	ϕ	hsv.v.skewness..color.related.trait.based.on.fluorescence.top.view._-_-_SV1	5	-0.00816079	cross-validation
216	ϕ	hsv.v.skewness..color.related.trait.based.on.fluorescence.top.view._-_-_SV2	1	0.07795	cross-validation
217	ϕ	hsv.v.skewness..color.related.trait.based.on.fluorescence.top.view._-_-_SV2	2	0.0119107	cross-validation
218	ϕ	hsv.v.skewness..color.related.trait.based.on.fluorescence.top.view._-_-_SV2	3	-0.165579	cross-validation
219	ϕ	hsv.v.skewness..color.related.trait.based.on.fluorescence.top.view._-_-_SV2	4	-0.161214	cross-validation
220	ϕ	hsv.v.skewness..color.related.trait.based.on.fluorescence.top.view._-_-_SV2	5	0.15972	cross-validation
221	ϕ	lab.b.stddev..color.related.trait.based.on.fluorescence.top.view._-_-_SV1	1	-0.094699	cross-validation
222	ϕ	lab.b.stddev..color.related.trait.based.on.fluorescence.top.view._-_-_SV1	2	0.129286	cross-validation
223	ϕ	lab.b.stddev..color.related.trait.based.on.fluorescence.top.view._-_-_SV1	3	0.0144615	cross-validation
224	ϕ	lab.b.stddev..color.related.trait.based.on.fluorescence.top.view._-_-_SV1	4	0.135733	cross-validation
225	ϕ	lab.b.stddev..color.related.trait.based.on.fluorescence.top.view._-_-_SV1	5	0.0144386	cross-validation
226	ϕ	lab.b.stddev..color.related.trait.based.on.fluorescence.top.view._-_-_SV2	1	0.0955983	cross-validation
227	ϕ	lab.b.stddev..color.related.trait.based.on.fluorescence.top.view._-_-_SV2	2	0.113726	cross-validation
228	ϕ	lab.b.stddev..color.related.trait.based.on.fluorescence.top.view._-_-_SV2	3	0.194662	cross-validation
229	ϕ	lab.b.stddev..color.related.trait.based.on.fluorescence.top.view._-_-_SV2	4	0.00845105	cross-validation
230	ϕ	lab.b.stddev..color.related.trait.based.on.fluorescence.top.view._-_-_SV2	5	-0.0903405	cross-validation
231	ϕ	lab.b.skewness..color.related.trait.based.on.fluorescence.top.view._-_-_SV1	1	0.112978	cross-validation
232	ϕ	lab.b.skewness..color.related.trait.based.on.fluorescence.top.view._-_-_SV1	2	-0.15255	cross-validation
233	ϕ	lab.b.skewness..color.related.trait.based.on.fluorescence.top.view._-_-_SV1	3	-0.148093	cross-validation
234	ϕ	lab.b.skewness..color.related.trait.based.on.fluorescence.top.view._-_-_SV1	4	0.0856262	cross-validation
235	ϕ	lab.b.skewness..color.related.trait.based.on.fluorescence.top.view._-_-_SV1	5	0.0212518	cross-validation
236	ϕ	lab.b.skewness..color.related.trait.based.on.fluorescence.top.view._-_-_SV2	1	0.127373	cross-validation
237	ϕ	lab.b.skewness..color.related.trait.based.on.fluorescence.top.view._-_-_SV2	2	0.0409603	cross-validation
238	ϕ	lab.b.skewness..color.related.trait.based.on.fluorescence.top.view._-_-_SV2	3	-0.13101	cross-validation
239	ϕ	lab.b.skewness..color.related.trait.based.on.fluorescence.top.view._-_-_SV2	4	-0.144472	cross-validation
240	ϕ	lab.b.skewness..color.related.trait.based.on.fluorescence.top.view._-_-_SV2	5	0.100624	cross-validation
241	ϕ	hsv.dgci.mean..color.related.trait.based.on.visible.light.top.view._-_-_SV1	1	0.0369054	cross-validation
242	ϕ	hsv.dgci.mean..color.related.trait.based.on.visible.light.top.view._-_-_SV1	2	0.0596689	cross-validation
243	ϕ	hsv.dgci.mean..color.related.trait.based.on.visible.light.top.view._-_-_SV1	3	0.120836	cross-validation
244	ϕ	hsv.dgci.mean..color.related.trait.based.on.visible.light.top.view._-_-_SV1	4	0.0919063	cross-validation
245	ϕ	hsv.dgci.mean..color.related.trait.based.on.visible.light.top.view._-_-_SV1	5	-0.0912976	cross-validation
246	ϕ	hsv.dgci.mean..color.related.trait.based.on.visible.light.top.view._-_-_SV2	1	0.282693	cross-validation
247	ϕ	hsv.dgci.mean..color.related.trait.based.on.visible.light.top.view._-_-_SV2	2	0.0314251	cross-validation
248	ϕ	hsv.dgci.mean..color.related.trait.based.on.visible.light.top.view._-_-_SV2	3	0.153415	cross-validation
249	ϕ	hsv.dgci.mean..color.related.trait.based.on.visible.light.top.view._-_-_SV2	4	0.0653387	cross-validation
250	ϕ	hsv.dgci.mean..color.related.trait.based.on.visible.light.top.view._-_-_SV2	5	-0.16774	cross-validation
251	ϕ	intensity.phenol.mean..color.related.trait.based.on.fluorescence.top.view._-_-_SV1	1	0.0046531	cross-validation
252	ϕ	intensity.phenol.mean..color.related.trait.based.on.fluorescence.top.view._-_-_SV1	2	0.183414	cross-validation
253	ϕ	intensity.phenol.mean..color.related.trait.based.on.fluorescence.top.view._-_-_SV1	3	0.0811346	cross-validation
254	ϕ	intensity.phenol.mean..color.related.trait.based.on.fluorescence.top.view._-_-_SV1	4	0.0989496	cross-validation
255	ϕ	intensity.phenol.mean..color.related.trait.based.on.fluorescence.top.view._-_-_SV1	5	0.104755	cross-validation
256	ϕ	intensity.phenol.mean..color.related.trait.based.on.fluorescence.top.view._-_-_SV2	1	0.13924	cross-validation
257	ϕ	intensity.phenol.mean..color.related.trait.based.on.fluorescence.top.view._-_-_SV2	2	-0.00212364	cross-validation
258	ϕ	intensity.phenol.mean..color.related.trait.based.on.fluorescence.top.view._-_-_SV2	3	-0.0102459	cross-validation
259	ϕ	intensity.phenol.mean..color.related.trait.based.on.fluorescence.top.view._-_-_SV2	4	-0.0848336	cross-validation
260	ϕ	intensity.phenol.mean..color.related.trait.based.on.fluorescence.top.view._-_-_SV2	5	0.00367155	cross-validation
261	ϕ	intensity.phenol.chlorophyl.ratio..color.related.trait.based.on.fluorescence.top.view._-_-_SV1	1	0.0228624	cross-validation
262	ϕ	intensity.phenol.chlorophyl.ratio..color.related.trait.based.on.fluorescence.top.view._-_-_SV1	2	0.0795007	cross-validation
263	ϕ	intensity.phenol.chlorophyl.ratio..color.related.trait.based.on.fluorescence.top.view._-_-_SV1	3	0.0700482	cross-validation
264	ϕ	intensity.phenol.chlorophyl.ratio..color.related.trait.based.on.fluorescence.top.view._-_-_SV1	4	0.075365	cross-validation
265	ϕ	intensity.phenol.chlorophyl.ratio..color.related.trait.based.on.fluorescence.top.view._-_-_SV1	5	-0.024358	cross-validation
266	ϕ	intensity.phenol.chlorophyl.ratio..color.related.trait.based.on.fluorescence.top.view._-_-_SV2	1	0.0853481	cross-validation
267	ϕ	intensity.phenol.chlorophyl.ratio..color.related.trait.based.on.fluorescence.top.view._-_-_SV2	2	0.118125	cross-validation
268	ϕ	intensity.phenol.chlorophyl.ratio..color.related.trait.based.on.fluorescence.top.view._-_-_SV2	3	-0.00138021	cross-validation
269	ϕ	intensity.phenol.chlorophyl.ratio..color.related.trait.based.on.fluorescence.top.view._-_-_SV2	4	-0.185928	cross-validation
270	ϕ	intensity.phenol.chlorophyl.ratio..color.related.trait.based.on.fluorescence.top.view._-_-_SV2	5	0.0755802	cross-validation
271	ϕ	lab.a.mean..color.related.trait.based.on.visible.light.top.view._-_-_SV1	1	0.000852284	cross-validation
272	ϕ	lab.a.mean..color.related.trait.based.on.visible.light.top.view._-_-_SV1	2	0.189545	cross-validation
273	ϕ	lab.a.mean..color.related.trait.based.on.visible.light.top.view._-_-_SV1	3	-0.00698429	cross-validation
274	ϕ	lab.a.mean..color.related.trait.based.on.visible.light.top.view._-_-_SV1	4	0.203443	cross-validation
275	ϕ	lab.a.mean..color.related.trait.based.on.visible.light.top.view._-_-_SV1	5	-0.0652009	cross-validation
276	ϕ	lab.a.mean..color.related.trait.based.on.visible.light.top.view._-_-_SV2	1	0.137655	cross-validation
277	ϕ	lab.a.mean..color.related.trait.based.on.visible.light.top.view._-_-_SV2	2	-0.121988	cross-validation
278	ϕ	lab.a.mean..color.related.trait.based.on.visible.light.top.view._-_-_SV2	3	0.120819	cross-validation
279	ϕ	lab.a.mean..color.related.trait.based.on.visible.light.top.view._-_-_SV2	4	-0.00417613	cross-validation
280	ϕ	lab.a.mean..color.related.trait.based.on.visible.light.top.view._-_-_SV2	5	-0.169149	cross-validation
281	ϕ	hsv.v.stddev..color.related.trait.based.on.visible.light.top.view._-_-_SV1	1	-0.105519	cross-validation
282	ϕ	hsv.v.stddev..color.related.trait.based.on.visible.light.top.view._-_-_SV1	2	-0.057359	cross-validation
283	ϕ	hsv.v.stddev..color.related.trait.based.on.visible.light.top.view._-_-_SV1	3	0.0252273	cross-validation
284	ϕ	hsv.v.stddev..color.related.trait.based.on.visible.light.top.view._-_-_SV1	4	0.12025	cross-validation
285	ϕ	hsv.v.stddev..color.related.trait.based.on.visible.light.top.view._-_-_SV1	5	0.0415425	cross-validation
286	ϕ	hsv.v.stddev..color.related.trait.based.on.visible.light.top.view._-_-_SV2	1	0.0463871	cross-validation
287	ϕ	hsv.v.stddev..color.related.trait.based.on.visible.light.top.view._-_-_SV2	2	0.0459056	cross-validation
288	ϕ	hsv.v.stddev..color.related.trait.based.on.visible.light.top.view._-_-_SV2	3	0.170982	cross-validation
289	ϕ	hsv.v.stddev..color.related.trait.based.on.visible.light.top.view._-_-_SV2	4	0.0952511	cross-validation
290	ϕ	hsv.v.stddev..color.related.trait.based.on.visible.light.top.view._-_-_SV2	5	-0.13244	cross-validation
291	ϕ	hsv.v.skewness..color.related.trait.based.on.visible.light.top.view._-_-_SV1	1	0.0555337	cross-validation
292	ϕ	hsv.v.skewness..color.related.trait.based.on.visible.light.top.view._-_-_SV1	2	0.170043	cross-validation
293	ϕ	hsv.v.skewness..color.related.trait.based.on.visible.light.top.view._-_-_SV1	3	0.209694	cross-validation
294	ϕ	hsv.v.skewness..color.related.trait.based.on.visible.light.top.view._-_-_SV1	4	0.123532	cross-validation
295	ϕ	hsv.v.skewness..color.related.trait.based.on.visible.light.top.view._-_-_SV1	5	0.140111	cross-validation
296	ϕ	hsv.v.skewness..color.related.trait.based.on.visible.light.top.view._-_-_SV2	1	0.111123	cross-validation
297	ϕ	hsv.v.skewness..color.related.trait.based.on.visible.light.top.view._-_-_SV2	2	-0.0760043	cross-validation
298	ϕ	hsv.v.skewness..color.related.trait.based.on.visible.light.top.view._-_-_SV2	3	-0.073527	cross-validation
299	ϕ	hsv.v.skewness..color.related.trait.based.on.visible.light.top.view._-_-_SV2	4	-0.0991406	cross-validation
300	ϕ	hsv.v.skewness..color.related.trait.based.on.visible.light.top.view._-_-_SV2	5	-0.0864034	cross-validation
301	ϕ	hsv.v.mean..color.related.trait.based.on.visible.light.top.view._-_-_SV1	1	0.0472151	cross-validation
302	ϕ	hsv.v.mean..color.related.trait.based.on.visible.light.top.view._-_-_SV1	2	0.160541	cross-validation
303	ϕ	hsv.v.mean..color.related.trait.based.on.visible.light.top.view._-_-_SV1	3	0.181949	cross-validation
304	ϕ	hsv.v.mean..color.related.trait.based.on.visible.light.top.view._-_-_SV1	4	0.38576	cross-validation
305	ϕ	hsv.v.mean..color.related.trait.based.on.visible.light.top.view._-_-_SV1	5	0.261309	cross-validation
306	ϕ	hsv.v.mean..color.related.trait.based.on.visible.light.top.view._-_-_SV2	1	0.117243	cross-validation
307	ϕ	hsv.v.mean..color.related.trait.based.on.visible.light.top.view._-_-_SV2	2	0.0516878	cross-validation
308	ϕ	hsv.v.mean..color.related.trait.based.on.visible.light.top.view._-_-_SV2	3	-0.076156	cross-validation
309	ϕ	hsv.v.mean..color.related.trait.based.on.visible.light.top.view._-_-_SV2	4	-0.0796526	cross-validation
310	ϕ	hsv.v.mean..color.related.trait.based.on.visible.light.top.view._-_-_SV2	5	-0.0390052	cross-validation
311	ϕ	hsv.s.stddev..color.related.trait.based.on.visible.light.top.view._-_-_SV1	1	-0.0494552	cross-validation
312	ϕ	hsv.s.stddev..color.related.trait.based.on.visible.light.top.view._-_-_SV1	2	-0.125091	cross-validation
313	ϕ	hsv.s.stddev..color.related.trait.based.on.visible.light.top.view._-_-_SV1	3	0.0702631	cross-validation
314	ϕ	hsv.s.stddev..color.related.trait.based.on.visible.light.top.view._-_-_SV1	4	0.18806	cross-validation
315	ϕ	hsv.s.stddev..color.related.trait.based.on.visible.light.top.view._-_-_SV1	5	0.100532	cross-validation
316	ϕ	hsv.s.stddev..color.related.trait.based.on.visible.light.top.view._-_-_SV2	1	0.181589	cross-validation
317	ϕ	hsv.s.stddev..color.related.trait.based.on.visible.light.top.view._-_-_SV2	2	-0.0920493	cross-validation
318	ϕ	hsv.s.stddev..color.related.trait.based.on.visible.light.top.view._-_-_SV2	3	-0.0587848	cross-validation
319	ϕ	hsv.s.stddev..color.related.trait.based.on.visible.light.top.view._-_-_SV2	4	-0.269474	cross-validation
320	ϕ	hsv.s.stddev..color.related.trait.based.on.visible.light.top.view._-_-_SV2	5	0.0688499	cross-validation
321	ϕ	hsv.s.skewness..color.related.trait.based.on.visible.light.top.view._-_-_SV1	1	0.0713283	cross-validation
322	ϕ	hsv.s.skewness..color.related.trait.based.on.visible.light.top.view._-_-_SV1	2	0.0512393	cross-validation
323	ϕ	hsv.s.skewness..color.related.trait.based.on.visible.light.top.view._-_-_SV1	3	0.070591	cross-validation
324	ϕ	hsv.s.skewness..color.related.trait.based.on.visible.light.top.view._-_-_SV1	4	0.148415	cross-validation
325	ϕ	hsv.s.skewness..color.related.trait.based.on.visible.light.top.view._-_-_SV1	5	-0.034243	cross-validation
326	ϕ	hsv.s.skewness..color.related.trait.based.on.visible.light.top.view._-_-_SV2	1	0.122188	cross-validation
327	ϕ	hsv.s.skewness..color.related.trait.based.on.visible.light.top.view._-_-_SV2	2	-0.00893278	cross-validation
328	ϕ	hsv.s.skewness..color.related.trait.based.on.visible.light.top.view._-_-_SV2	3	0.128678	cross-validation
329	ϕ	hsv.s.skewness..color.related.trait.based.on.visible.light.top.view._-_-_SV2	4	0.0161382	cross-validation
330	ϕ	hsv.s.skewness..color.related.trait.based.on.visible.light.top.view._-_-_SV2	5	-0.149567	cross-validation
331	ϕ	hsv.s.mean..color.related.trait.based.on.visible.light.top.view._-_-_SV1	1	5.9902e-05	cross-validation
332	ϕ	hsv.s.mean..color.related.trait.based.on.visible.light.top.view._-_-_SV1	2	-0.126435	cross-validation
333	ϕ	hsv.s.mean..color.related.trait.based.on.visible.light.top.view._-_-_SV1	3	0.0886541	cross-validation
334	ϕ	hsv.s.mean..color.related.trait.based.on.visible.light.top.view._-_-_SV1	4	0.0889898	cross-validation
335	ϕ	hsv.s.mean..color.related.trait.based.on.visible.light.top.view._-_-_SV1	5	-0.0328197	cross-validation
336	ϕ	hsv.s.mean..color.related.trait.based.on.visible.light.top.view._-_-_SV2	1	0.0550027	cross-validation
337	ϕ	hsv.s.mean..color.related.trait.based.on.visible.light.top.view._-_-_SV2	2	0.11895	cross-validation
338	ϕ	hsv.s.mean..color.related.trait.based.on.visible.light.top.view._-_-_SV2	3	0.13567	cross-validation
339	ϕ	hsv.s.mean..color.related.trait.based.on.visible.light.top.view._-_-_SV2	4	0.0101295	cross-validation
340	ϕ	hsv.s.mean..color.related.trait.based.on.visible.light.top.view._-_-_SV2	5	-0.0212878	cross-validation
341	ϕ	lab.b.stddev..color.related.trait.based.on.visible.light.top.view._-_-_SV1	1	-0.0693294	cross-validation
342	ϕ	lab.b.stddev..color.related.trait.based.on.visible.light.top.view._-_-_SV1	2	-0.0444769	cross-validation
343	ϕ	lab.b.stddev..color.related.trait.based.on.visible.light.top.view._-_-_SV1	3	-0.00773602	cross-validation
344	ϕ	lab.b.stddev..color.related.trait.based.on.visible.light.top.view._-_-_SV1	4	0.144505	cross-validation
345	ϕ	lab.b.stddev..color.related.trait.based.on.visible.light.top.view._-_-_SV1	5	0.142797	cross-validation
346	ϕ	lab.b.stddev..color.related.trait.based.on.visible.light.top.view._-_-_SV2	1	0.0417461	cross-validation
347	ϕ	lab.b.stddev..color.related.trait.based.on.visible.light.top.view._-_-_SV2	2	0.0485665	cross-validation
348	ϕ	lab.b.stddev..color.related.trait.based.on.visible.light.top.view._-_-_SV2	3	0.114148	cross-validation
349	ϕ	lab.b.stddev..color.related.trait.based.on.visible.light.top.view._-_-_SV2	4	0.0718015	cross-validation
350	ϕ	lab.b.stddev..color.related.trait.based.on.visible.light.top.view._-_-_SV2	5	-0.157412	cross-validation
351	ϕ	lab.b.mean..color.related.trait.based.on.visible.light.top.view._-_-_SV1	1	-0.0315411	cross-validation
352	ϕ	lab.b.mean..color.related.trait.based.on.visible.light.top.view._-_-_SV1	2	-0.170519	cross-validation
353	ϕ	lab.b.mean..color.related.trait.based.on.visible.light.top.view._-_-_SV1	3	-0.147584	cross-validation
354	ϕ	lab.b.mean..color.related.trait.based.on.visible.light.top.view._-_-_SV1	4	-0.123045	cross-validation
355	ϕ	lab.b.mean..color.related.trait.based.on.visible.light.top.view._-_-_SV1	5	-0.284117	cross-validation
356	ϕ	lab.b.mean..color.related.trait.based.on.visible.light.top.view._-_-_SV2	1	0.0688265	cross-validation
357	ϕ	lab.b.mean..color.related.trait.based.on.visible.light.top.view._-_-_SV2	2	0.0814557	cross-validation
358	ϕ	lab.b.mean..color.related.trait.based.on.visible.light.top.view._-_-_SV2	3	0.112227	cross-validation
359	ϕ	lab.b.mean..color.related.trait.based.on.visible.light.top.view._-_-_SV2	4	-0.0545219	cross-validation
360	ϕ	lab.b.mean..color.related.trait.based.on.visible.light.top.view._-_-_SV2	5	-0.0294671	cross-validation
361	ϕ	lab.a.stddev..color.related.trait.based.on.visible.light.top.view._-_-_SV1	1	-0.107837	cross-validation
362	ϕ	lab.a.stddev..color.related.trait.based.on.visible.light.top.view._-_-_SV1	2	-0.0430956	cross-validation
363	ϕ	lab.a.stddev..color.related.trait.based.on.visible.light.top.view._-_-_SV1	3	-0.01653	cross-validation
364	ϕ	lab.a.stddev..color.related.trait.based.on.visible.light.top.view._-_-_SV1	4	0.0876155	cross-validation
365	ϕ	lab.a.stddev..color.related.trait.based.on.visible.light.top.view._-_-_SV1	5	0.00805246	cross-validation
366	ϕ	lab.a.stddev..color.related.trait.based.on.visible.light.top.view._-_-_SV2	1	0.0358766	cross-validation
367	ϕ	lab.a.stddev..color.related.trait.based.on.visible.light.top.view._-_-_SV2	2	0.0381533	cross-validation
368	ϕ	lab.a.stddev..color.related.trait.based.on.visible.light.top.view._-_-_SV2	3	0.166465	cross-validation
369	ϕ	lab.a.stddev..color.related.trait.based.on.visible.light.top.view._-_-_SV2	4	0.101949	cross-validation
370	ϕ	lab.a.stddev..color.related.trait.based.on.visible.light.top.view._-_-_SV2	5	-0.145522	cross-validation
371	ϕ	hsv.h.yellow2green..color.related.trait.based.on.visible.light.top.view._-_-_SV1	1	-0.146791	cross-validation
372	ϕ	hsv.h.yellow2green..color.related.trait.based.on.visible.light.top.view._-_-_SV1	2	-0.0775352	cross-validation
373	ϕ	hsv.h.yellow2green..color.related.trait.based.on.visible.light.top.view._-_-_SV1	3	-0.0271552	cross-validation
374	ϕ	hsv.h.yellow2green..color.related.trait.based.on.visible.light.top.view._-_-_SV1	4	-0.0424789	cross-validation
375	ϕ	hsv.h.yellow2green..color.related.trait.based.on.visible.light.top.view._-_-_SV1	5	-0.117891	cross-validation
376	ϕ	hsv.h.yellow2green..color.related.trait.based.on.visible.light.top.view._-_-_SV2	1	0.053397	cross-validation
377	ϕ	hsv.h.yellow2green..color.related.trait.based.on.visible.light.top.view._-_-_SV2	2	-0.155646	cross-validation
378	ϕ	hsv.h.yellow2green..color.related.trait.based.on.visible.light.top.view._-_-_SV2	3	0.283706	cross-validation
379	ϕ	hsv.h.yellow2green..color.related.trait.based.on.visible.light.top.view._-_-_SV2	4	-0.0269584	cross-validation
380	ϕ	hsv.h.yellow2green..color.related.trait.based.on.visible.light.top.view._-_-_SV2	5	-0.128123	cross-validation
381	ϕ	rgb.red.mean..color.related.trait.based.on.visible.light.top.view._-_-_SV1	1	-0.029196	cross-validation
382	ϕ	rgb.red.mean..color.related.trait.based.on.visible.light.top.view._-_-_SV1	2	0.0700279	cross-validation
383	ϕ	rgb.red.mean..color.related.trait.based.on.visible.light.top.view._-_-_SV1	3	0.142792	cross-validation
384	ϕ	rgb.red.mean..color.related.trait.based.on.visible.light.top.view._-_-_SV1	4	0.336347	cross-validation
385	ϕ	rgb.red.mean..color.related.trait.based.on.visible.light.top.view._-_-_SV1	5	0.201211	cross-validation
386	ϕ	rgb.red.mean..color.related.trait.based.on.visible.light.top.view._-_-_SV2	1	0.0830505	cross-validation
387	ϕ	rgb.red.mean..color.related.trait.based.on.visible.light.top.view._-_-_SV2	2	-0.00282135	cross-validation
388	ϕ	rgb.red.mean..color.related.trait.based.on.visible.light.top.view._-_-_SV2	3	-0.00928999	cross-validation
389	ϕ	rgb.red.mean..color.related.trait.based.on.visible.light.top.view._-_-_SV2	4	-0.0228939	cross-validation
390	ϕ	rgb.red.mean..color.related.trait.based.on.visible.light.top.view._-_-_SV2	5	-0.0894118	cross-validation
391	ϕ	rgb.blue.mean..color.related.trait.based.on.visible.light.top.view._-_-_SV1	1	-0.0459051	cross-validation
392	ϕ	rgb.blue.mean..color.related.trait.based.on.visible.light.top.view._-_-_SV1	2	-0.0580958	cross-validation
393	ϕ	rgb.blue.mean..color.related.trait.based.on.visible.light.top.view._-_-_SV1	3	0.0904073	cross-validation
394	ϕ	rgb.blue.mean..color.related.trait.based.on.visible.light.top.view._-_-_SV1	4	0.269553	cross-validation
395	ϕ	rgb.blue.mean..color.related.trait.based.on.visible.light.top.view._-_-_SV1	5	0.0659555	cross-validation
396	ϕ	rgb.blue.mean..color.related.trait.based.on.visible.light.top.view._-_-_SV2	1	0.0792497	cross-validation
397	ϕ	rgb.blue.mean..color.related.trait.based.on.visible.light.top.view._-_-_SV2	2	0.0435458	cross-validation
398	ϕ	rgb.blue.mean..color.related.trait.based.on.visible.light.top.view._-_-_SV2	3	0.0873885	cross-validation
399	ϕ	rgb.blue.mean..color.related.trait.based.on.visible.light.top.view._-_-_SV2	4	0.0654082	cross-validation
400	ϕ	rgb.blue.mean..color.related.trait.based.on.visible.light.top.view._-_-_SV2	5	-0.136311	cross-validation
401	ϕ	hsv.h.stddev..color.related.trait.based.on.visible.light.top.view._-_-_SV1	1	-0.118369	cross-validation
402	ϕ	hsv.h.stddev..color.related.trait.based.on.visible.light.top.view._-_-_SV1	2	-0.132673	cross-validation
403	ϕ	hsv.h.stddev..color.related.trait.based.on.visible.light.top.view._-_-_SV1	3	-0.0221701	cross-validation
404	ϕ	hsv.h.stddev..color.related.trait.based.on.visible.light.top.view._-_-_SV1	4	0.136603	cross-validation
405	ϕ	hsv.h.stddev..color.related.trait.based.on.visible.light.top.view._-_-_SV1	5	-0.0179514	cross-validation
406	ϕ	hsv.h.stddev..color.related.trait.based.on.visible.light.top.view._-_-_SV2	1	0.0566793	cross-validation
407	ϕ	hsv.h.stddev..color.related.trait.based.on.visible.light.top.view._-_-_SV2	2	-0.0375911	cross-validation
408	ϕ	hsv.h.stddev..color.related.trait.based.on.visible.light.top.view._-_-_SV2	3	0.143219	cross-validation
409	ϕ	hsv.h.stddev..color.related.trait.based.on.visible.light.top.view._-_-_SV2	4	0.0640264	cross-validation
410	ϕ	hsv.h.stddev..color.related.trait.based.on.visible.light.top.view._-_-_SV2	5	-0.121473	cross-validation
411	ϕ	hsv.h.skewness..color.related.trait.based.on.visible.light.top.view._-_-_SV1	1	-0.0239616	cross-validation
412	ϕ	hsv.h.skewness..color.related.trait.based.on.visible.light.top.view._-_-_SV1	2	-0.213326	cross-validation
413	ϕ	hsv.h.skewness..color.related.trait.based.on.visible.light.top.view._-_-_SV1	3	-0.0778646	cross-validation
414	ϕ	hsv.h.skewness..color.related.trait.based.on.visible.light.top.view._-_-_SV1	4	-0.0358872	cross-validation
415	ϕ	hsv.h.skewness..color.related.trait.based.on.visible.light.top.view._-_-_SV1	5	-0.192882	cross-validation
416	ϕ	hsv.h.skewness..color.related.trait.based.on.visible.light.top.view._-_-_SV2	1	0.114452	cross-validation
417	ϕ	hsv.h.skewness..color.related.trait.based.on.visible.light.top.view._-_-_SV2	2	0.0849446	cross-validation
418	ϕ	hsv.h.skewness..color.related.trait.based.on.visible.light.top.view._-_-_SV2	3	0.140042	cross-validation
419	ϕ	hsv.h.skewness..color.related.trait.based.on.visible.light.top.view._-_-_SV2	4	0.0536041	cross-validation
420	ϕ	hsv.h.skewness..color.related.trait.based.on.visible.light.top.view._-_-_SV2	5	-0.010116	cross-validation
421	ϕ	hsv.h.mean..color.related.trait.based.on.visible.light.top.view._-_-_SV1	1	0.0537031	cross-validation
422	ϕ	hsv.h.mean..color.related.trait.based.on.visible.light.top.view._-_-_SV1	2	0.109075	cross-validation
423	ϕ	hsv.h.mean..color.related.trait.based.on.visible.light.top.view._-_-_SV1	3	0.155231	cross-validation
424	ϕ	hsv.h.mean..color.related.trait.based.on.visible.light.top.view._-_-_SV1	4	0.083119	cross-validation
425	ϕ	hsv.h.mean..color.related.trait.based.on.visible.light.top.view._-_-_SV1	5	-0.127036	cross-validation
426	ϕ	hsv.h.mean..color.related.trait.based.on.visible.light.top.view._-_-_SV2	1	0.262756	cross-validation
427	ϕ	hsv.h.mean..color.related.trait.based.on.visible.light.top.view._-_-_SV2	2	0.130084	cross-validation
428	ϕ	hsv.h.mean..color.related.trait.based.on.visible.light.top.view._-_-_SV2	3	0.241035	cross-validation
429	ϕ	hsv.h.mean..color.related.trait.based.on.visible.light.top.view._-_-_SV2	4	0.0392775	cross-validation
430	ϕ	hsv.h.mean..color.related.trait.based.on.visible.light.top.view._-_-_SV2	5	-0.084235	cross-validation
431	ϕ	percentage.of.daily.change.of.area..geometry.trait.based.on.fluorescence.top.view...percent.change.day._-_-_SV1	1	0.167246	cross-validation
432	ϕ	percentage.of.daily.change.of.area..geometry.trait.based.on.fluorescence.top.view...percent.change.day._-_-_SV1	2	-0.0597287	cross-validation
433	ϕ	percentage.of.daily.change.of.area..geometry.trait.based.on.fluorescence.top.view...percent.change.day._-_-_SV1	3	0.124599	cross-validation
434	ϕ	percentage.of.daily.change.of.area..geometry.trait.based.on.fluorescence.top.view...percent.change.day._-_-_SV1	4	0.193976	cross-validation
435	ϕ	percentage.of.daily.change.of.area..geometry.trait.based.on.fluorescence.top.view...percent.change.day._-_-_SV1	5	-0.0015166	cross-validation
436	ϕ	percentage.of.daily.change.of.area..geometry.trait.based.on.fluorescence.top.view...percent.change.day._-_-_SV2	1	0.154061	cross-validation
437	ϕ	percentage.of.daily.change.of.area..geometry.trait.based.on.fluorescence.top.view...percent.change.day._-_-_SV2	2	0.158174	cross-validation
438	ϕ	percentage.of.daily.change.of.area..geometry.trait.based.on.fluorescence.top.view...percent.change.day._-_-_SV2	3	0.0134304	cross-validation
439	ϕ	percentage.of.daily.change.of.area..geometry.trait.based.on.fluorescence.top.view...percent.change.day._-_-_SV2	4	0.00230695	cross-validation
440	ϕ	percentage.of.daily.change.of.area..geometry.trait.based.on.fluorescence.top.view...percent.change.day._-_-_SV2	5	0.135829	cross-validation
441	ϕ	daily.log.change.rate.of.area..geometry.trait.based.on.fluorescence.top.view...relative.day._-_-_SV1	1	0.194477	cross-validation
442	ϕ	daily.log.change.rate.of.area..geometry.trait.based.on.fluorescence.top.view...relative.day._-_-_SV1	2	-0.035118	cross-validation
443	ϕ	daily.log.change.rate.of.area..geometry.trait.based.on.fluorescence.top.view...relative.day._-_-_SV1	3	0.168267	cross-validation
444	ϕ	daily.log.change.rate.of.area..geometry.trait.based.on.fluorescence.top.view...relative.day._-_-_SV1	4	0.191695	cross-validation
445	ϕ	daily.log.change.rate.of.area..geometry.trait.based.on.fluorescence.top.view...relative.day._-_-_SV1	5	0.015098	cross-validation
446	ϕ	daily.log.change.rate.of.area..geometry.trait.based.on.fluorescence.top.view...relative.day._-_-_SV2	1	0.134979	cross-validation
447	ϕ	daily.log.change.rate.of.area..geometry.trait.based.on.fluorescence.top.view...relative.day._-_-_SV2	2	0.173372	cross-validation
448	ϕ	daily.log.change.rate.of.area..geometry.trait.based.on.fluorescence.top.view...relative.day._-_-_SV2	3	0.00714216	cross-validation
449	ϕ	daily.log.change.rate.of.area..geometry.trait.based.on.fluorescence.top.view...relative.day._-_-_SV2	4	-0.0278719	cross-validation
450	ϕ	daily.log.change.rate.of.area..geometry.trait.based.on.fluorescence.top.view...relative.day._-_-_SV2	5	0.145458	cross-validation
1	R	SV1_-_-_SV1	1	0.0779797	cross-validation
2	R	SV1_-_-_SV1	2	-0.259875	cross-validation
3	R	SV1_-_-_SV1	3	-0.00689615	cross-validation
4	R	SV1_-_-_SV1	4	-0.0396586	cross-validation
5	R	SV1_-_-_SV1	5	0.150061	cross-validation
6	R	SV1_-_-_SV2	1	-0.124008	cross-validation
7	R	SV1_-_-_SV2	2	0.180817	cross-validation
8	R	SV1_-_-_SV2	3	0.0747604	cross-validation
9	R	SV1_-_-_SV2	4	0.0692921	cross-validation
10	R	SV1_-_-_SV2	5	0.120589	cross-validation
11	R	SV2_-_-_SV1	1	0.0130431	cross-validation
12	R	SV2_-_-_SV1	2	0.104097	cross-validation
13	R	SV2_-_-_SV1	3	0.0923849	cross-validation
14	R	SV2_-_-_SV1	4	0.325224	cross-validation
15	R	SV2_-_-_SV1	5	0.127082	cross-validation
16	R	SV2_-_-_SV2	1	0.0928587	cross-validation
17	R	SV2_-_-_SV2	2	0.0673465	cross-validation
18	R	SV2_-_-_SV2	3	0.0855621	cross-validation
19	R	SV2_-_-_SV2	4	0.119439	cross-validation
20	R	SV2_-_-_SV2	5	0.104398	cross-validation
1	ϕ	border.length..zoom.corrected.geometry.trait.based.on.fluorescence.top.view...mm._-_-_SV1	1	-0.0120377	cross-validation
2	ϕ	border.length..zoom.corrected.geometry.trait.based.on.fluorescence.top.view...mm._-_-_SV1	2	0.247113	cross-validation
3	ϕ	border.length..zoom.corrected.geometry.trait.based.on.fluorescence.top.view...mm._-_-_SV1	3	-0.229662	cross-validation
4	ϕ	border.length..zoom.corrected.geometry.trait.based.on.fluorescence.top.view...mm._-_-_SV1	4	-0.153799	cross-validation
5	ϕ	border.length..zoom.corrected.geometry.trait.based.on.fluorescence.top.view...mm._-_-_SV1	5	-0.0130795	cross-validation
6	ϕ	border.length..zoom.corrected.geometry.trait.based.on.fluorescence.top.view...mm._-_-_SV2	1	-0.03977	cross-validation
7	ϕ	border.length..zoom.corrected.geometry.trait.based.on.fluorescence.top.view...mm._-_-_SV2	2	0.127134	cross-validation
8	ϕ	border.length..zoom.corrected.geometry.trait.based.on.fluorescence.top.view...mm._-_-_SV2	3	0.0846833	cross-validation
9	ϕ	border.length..zoom.corrected.geometry.trait.based.on.fluorescence.top.view...mm._-_-_SV2	4	0.303102	cross-validation
10	ϕ	border.length..zoom.corrected.geometry.trait.based.on.fluorescence.top.view...mm._-_-_SV2	5	0.150548	cross-validation
11	ϕ	compactness.01..geometry.trait.based.on.visible.light.top.view._-_-_SV1	1	-0.0559878	cross-validation
12	ϕ	compactness.01..geometry.trait.based.on.visible.light.top.view._-_-_SV1	2	0.228224	cross-validation
13	ϕ	compactness.01..geometry.trait.based.on.visible.light.top.view._-_-_SV1	3	-0.252332	cross-validation
14	ϕ	compactness.01..geometry.trait.based.on.visible.light.top.view._-_-_SV1	4	-0.038701	cross-validation
15	ϕ	compactness.01..geometry.trait.based.on.visible.light.top.view._-_-_SV1	5	-0.00153494	cross-validation
16	ϕ	compactness.01..geometry.trait.based.on.visible.light.top.view._-_-_SV2	1	-0.119561	cross-validation
17	ϕ	compactness.01..geometry.trait.based.on.visible.light.top.view._-_-_SV2	2	0.10494	cross-validation
18	ϕ	compactness.01..geometry.trait.based.on.visible.light.top.view._-_-_SV2	3	0.144553	cross-validation
19	ϕ	compactness.01..geometry.trait.based.on.visible.light.top.view._-_-_SV2	4	0.203028	cross-validation
20	ϕ	compactness.01..geometry.trait.based.on.visible.light.top.view._-_-_SV2	5	0.149166	cross-validation
21	ϕ	compactness.16..geometry.trait.based.on.fluorescence.top.view._-_-_SV1	1	-0.0600005	cross-validation
22	ϕ	compactness.16..geometry.trait.based.on.fluorescence.top.view._-_-_SV1	2	0.200609	cross-validation
23	ϕ	compactness.16..geometry.trait.based.on.fluorescence.top.view._-_-_SV1	3	-0.207359	cross-validation
24	ϕ	compactness.16..geometry.trait.based.on.fluorescence.top.view._-_-_SV1	4	-0.159824	cross-validation
25	ϕ	compactness.16..geometry.trait.based.on.fluorescence.top.view._-_-_SV1	5	-0.0547452	cross-validation
26	ϕ	compactness.16..geometry.trait.based.on.fluorescence.top.view._-_-_SV2	1	-0.0105822	cross-validation
27	ϕ	compactness.16..geometry.trait.based.on.fluorescence.top.view._-_-_SV2	2	0.13454	cross-validation
28	ϕ	compactness.16..geometry.trait.based.on.fluorescence.top.view._-_-_SV2	3	0.0741826	cross-validation
29	ϕ	compactness.16..geometry.trait.based.on.fluorescence.top.view._-_-_SV2	4	0.317142	cross-validation
30	ϕ	compactness.16..geometry.trait.based.on.fluorescence.top.view._-_-_SV2	5	0.154278	cross-validation
31	ϕ	hull.centroid.x..geometry.trait.based.on.fluorescence.top.view...px._-_-_SV1	1	0.180191	cross-validation
32	ϕ	hull.centroid.x..geometry.trait.based.on.fluorescence.top.view...px._-_-_SV1	2	0.0051436	cross-validation
33	ϕ	hull.centroid.x..geometry.trait.based.on.fluorescence.top.view...px._-_-_SV1	3	-0.0693819	cross-validation
34	ϕ	hull.centroid.x..geometry.trait.based.on.fluorescence.top.view...px._-_-_SV1	4	0.24311	cross-validation
35	ϕ	hull.centroid.x..geometry.trait.based.on.fluorescence.top.view...px._-_-_SV1	5	-0.062707	cross-validation
36	ϕ	hull.centroid.x..geometry.trait.based.on.fluorescence.top.view...px._-_-_SV2	1	-0.0827129	cross-validation
37	ϕ	hull.centroid.x..geometry.trait.based.on.fluorescence.top.view...px._-_-_SV2	2	-0.192628	cross-validation
38	ϕ	hull.centroid.x..geometry.trait.based.on.fluorescence.top.view...px._-_-_SV2	3	-0.192945	cross-validation
39	ϕ	hull.centroid.x..geometry.trait.based.on.fluorescence.top.view...px._-_-_SV2	4	-0.0876654	cross-validation
40	ϕ	hull.centroid.x..geometry.trait.based.on.fluorescence.top.view...px._-_-_SV2	5	-0.0101542	cross-validation
41	ϕ	cog.x..geometry.trait.based.on.fluorescence.top.view...px._-_-_SV1	1	0.0754365	cross-validation
42	ϕ	cog.x..geometry.trait.based.on.fluorescence.top.view...px._-_-_SV1	2	0.0709604	cross-validation
43	ϕ	cog.x..geometry.trait.based.on.fluorescence.top.view...px._-_-_SV1	3	-0.169355	cross-validation
44	ϕ	cog.x..geometry.trait.based.on.fluorescence.top.view...px._-_-_SV1	4	0.289569	cross-validation
45	ϕ	cog.x..geometry.trait.based.on.fluorescence.top.view...px._-_-_SV1	5	-0.0324525	cross-validation
46	ϕ	cog.x..geometry.trait.based.on.fluorescence.top.view...px._-_-_SV2	1	-0.0012198	cross-validation
47	ϕ	cog.x..geometry.trait.based.on.fluorescence.top.view...px._-_-_SV2	2	-0.0542043	cross-validation
48	ϕ	cog.x..geometry.trait.based.on.fluorescence.top.view...px._-_-_SV2	3	-0.232972	cross-validation
49	ϕ	cog.x..geometry.trait.based.on.fluorescence.top.view...px._-_-_SV2	4	0.166835	cross-validation
50	ϕ	cog.x..geometry.trait.based.on.fluorescence.top.view...px._-_-_SV2	5	0.0379814	cross-validation
51	ϕ	cog.y..geometry.trait.based.on.fluorescence.top.view...px._-_-_SV1	1	0.162827	cross-validation
52	ϕ	cog.y..geometry.trait.based.on.fluorescence.top.view...px._-_-_SV1	2	0.24247	cross-validation
53	ϕ	cog.y..geometry.trait.based.on.fluorescence.top.view...px._-_-_SV1	3	0.14954	cross-validation
54	ϕ	cog.y..geometry.trait.based.on.fluorescence.top.view...px._-_-_SV1	4	0.0669367	cross-validation
55	ϕ	cog.y..geometry.trait.based.on.fluorescence.top.view...px._-_-_SV1	5	0.0576084	cross-validation
56	ϕ	cog.y..geometry.trait.based.on.fluorescence.top.view...px._-_-_SV2	1	-0.0895229	cross-validation
57	ϕ	cog.y..geometry.trait.based.on.fluorescence.top.view...px._-_-_SV2	2	-0.135141	cross-validation
58	ϕ	cog.y..geometry.trait.based.on.fluorescence.top.view...px._-_-_SV2	3	-0.233377	cross-validation
59	ϕ	cog.y..geometry.trait.based.on.fluorescence.top.view...px._-_-_SV2	4	0.133474	cross-validation
60	ϕ	cog.y..geometry.trait.based.on.fluorescence.top.view...px._-_-_SV2	5	-0.0394147	cross-validation
61	ϕ	leaf.count..geometry.trait.based.on.fluorescence.top.view._-_-_SV1	1	-0.0199516	cross-validation
62	ϕ	leaf.count..geometry.trait.based.on.fluorescence.top.view._-_-_SV1	2	0.237889	cross-validation
63	ϕ	leaf.count..geometry.trait.based.on.fluorescence.top.view._-_-_SV1	3	-0.270037	cross-validation
64	ϕ	leaf.count..geometry.trait.based.on.fluorescence.top.view._-_-_SV1	4	-0.15065	cross-validation
65	ϕ	leaf.count..geometry.trait.based.on.fluorescence.top.view._-_-_SV1	5	-0.0240177	cross-validation
66	ϕ	leaf.count..geometry.trait.based.on.fluorescence.top.view._-_-_SV2	1	-0.0128864	cross-validation
67	ϕ	leaf.count..geometry.trait.based.on.fluorescence.top.view._-_-_SV2	2	0.120113	cross-validation
68	ϕ	leaf.count..geometry.trait.based.on.fluorescence.top.view._-_-_SV2	3	0.0210717	cross-validation
69	ϕ	leaf.count..geometry.trait.based.on.fluorescence.top.view._-_-_SV2	4	0.376802	cross-validation
70	ϕ	leaf.count..geometry.trait.based.on.fluorescence.top.view._-_-_SV2	5	0.164582	cross-validation
71	ϕ	hull.points..geometry.trait.based.on.fluorescence.top.view._-_-_SV1	1	-0.145313	cross-validation
72	ϕ	hull.points..geometry.trait.based.on.fluorescence.top.view._-_-_SV1	2	0.147011	cross-validation
73	ϕ	hull.points..geometry.trait.based.on.fluorescence.top.view._-_-_SV1	3	-0.277661	cross-validation
74	ϕ	hull.points..geometry.trait.based.on.fluorescence.top.view._-_-_SV1	4	-0.0273654	cross-validation
75	ϕ	hull.points..geometry.trait.based.on.fluorescence.top.view._-_-_SV1	5	-0.0385551	cross-validation
76	ϕ	hull.points..geometry.trait.based.on.fluorescence.top.view._-_-_SV2	1	0.00347431	cross-validation
77	ϕ	hull.points..geometry.trait.based.on.fluorescence.top.view._-_-_SV2	2	0.0104729	cross-validation
78	ϕ	hull.points..geometry.trait.based.on.fluorescence.top.view._-_-_SV2	3	-0.0804293	cross-validation
79	ϕ	hull.points..geometry.trait.based.on.fluorescence.top.view._-_-_SV2	4	0.235075	cross-validation
80	ϕ	hull.points..geometry.trait.based.on.fluorescence.top.view._-_-_SV2	5	0.0730662	cross-validation
81	ϕ	leaf.width.mean..zoom.corrected.geometry.trait.based.on.fluorescence.top.view...mm._-_-_SV1	1	0.127519	cross-validation
82	ϕ	leaf.width.mean..zoom.corrected.geometry.trait.based.on.fluorescence.top.view...mm._-_-_SV1	2	0.149774	cross-validation
83	ϕ	leaf.width.mean..zoom.corrected.geometry.trait.based.on.fluorescence.top.view...mm._-_-_SV1	3	-0.0816785	cross-validation
84	ϕ	leaf.width.mean..zoom.corrected.geometry.trait.based.on.fluorescence.top.view...mm._-_-_SV1	4	0.118714	cross-validation
85	ϕ	leaf.width.mean..zoom.corrected.geometry.trait.based.on.fluorescence.top.view...mm._-_-_SV1	5	0.0152333	cross-validation
86	ϕ	leaf.width.mean..zoom.corrected.geometry.trait.based.on.fluorescence.top.view...mm._-_-_SV2	1	-0.138563	cross-validation
87	ϕ	leaf.width.mean..zoom.corrected.geometry.trait.based.on.fluorescence.top.view...mm._-_-_SV2	2	0.0826444	cross-validation
88	ϕ	leaf.width.mean..zoom.corrected.geometry.trait.based.on.fluorescence.top.view...mm._-_-_SV2	3	0.107056	cross-validation
89	ϕ	leaf.width.mean..zoom.corrected.geometry.trait.based.on.fluorescence.top.view...mm._-_-_SV2	4	0.0758257	cross-validation
90	ϕ	leaf.width.mean..zoom.corrected.geometry.trait.based.on.fluorescence.top.view...mm._-_-_SV2	5	0.205898	cross-validation
91	ϕ	percentage.of.daily.change.of.leaf.length.sum..geometry.trait.based.on.fluorescence.top.view...percent.change.day._-_-_SV1	1	-0.194495	cross-validation
92	ϕ	percentage.of.daily.change.of.leaf.length.sum..geometry.trait.based.on.fluorescence.top.view...percent.change.day._-_-_SV1	2	0.0965257	cross-validation
93	ϕ	percentage.of.daily.change.of.leaf.length.sum..geometry.trait.based.on.fluorescence.top.view...percent.change.day._-_-_SV1	3	0.0270663	cross-validation
94	ϕ	percentage.of.daily.change.of.leaf.length.sum..geometry.trait.based.on.fluorescence.top.view...percent.change.day._-_-_SV1	4	-0.129389	cross-validation
95	ϕ	percentage.of.daily.change.of.leaf.length.sum..geometry.trait.based.on.fluorescence.top.view...percent.change.day._-_-_SV1	5	-0.0382213	cross-validation
96	ϕ	percentage.of.daily.change.of.leaf.length.sum..geometry.trait.based.on.fluorescence.top.view...percent.change.day._-_-_SV2	1	-0.0469304	cross-validation
97	ϕ	percentage.of.daily.change.of.leaf.length.sum..geometry.trait.based.on.fluorescence.top.view...percent.change.day._-_-_SV2	2	0.0633104	cross-validation
98	ϕ	percentage.of.daily.change.of.leaf.length.sum..geometry.trait.based.on.fluorescence.top.view...percent.change.day._-_-_SV2	3	-0.142732	cross-validation
99	ϕ	percentage.of.daily.change.of.leaf.length.sum..geometry.trait.based.on.fluorescence.top.view...percent.change.day._-_-_SV2	4	0.16256	cross-validation
100	ϕ	percentage.of.daily.change.of.leaf.length.sum..geometry.trait.based.on.fluorescence.top.view...percent.change.day._-_-_SV2	5	-0.0678115	cross-validation
101	ϕ	cog.x..geometry.trait.based.on.visible.light.top.view...px._-_-_SV1	1	0.0570574	cross-validation
102	ϕ	cog.x..geometry.trait.based.on.visible.light.top.view...px._-_-_SV1	2	0.0762585	cross-validation
103	ϕ	cog.x..geometry.trait.based.on.visible.light.top.view...px._-_-_SV1	3	-0.188469	cross-validation
104	ϕ	cog.x..geometry.trait.based.on.visible.light.top.view...px._-_-_SV1	4	0.274369	cross-validation
105	ϕ	cog.x..geometry.trait.based.on.visible.light.top.view...px._-_-_SV1	5	-0.0356391	cross-validation
106	ϕ	cog.x..geometry.trait.based.on.visible.light.top.view...px._-_-_SV2	1	0.0137041	cross-validation
107	ϕ	cog.x..geometry.trait.based.on.visible.light.top.view...px._-_-_SV2	2	-0.0373659	cross-validation
108	ϕ	cog.x..geometry.trait.based.on.visible.light.top.view...px._-_-_SV2	3	-0.214317	cross-validation
109	ϕ	cog.x..geometry.trait.based.on.visible.light.top.view...px._-_-_SV2	4	0.193812	cross-validation
110	ϕ	cog.x..geometry.trait.based.on.visible.light.top.view...px._-_-_SV2	5	0.0419324	cross-validation
111	ϕ	hull.compactness.16..geometry.trait.based.on.fluorescence.top.view._-_-_SV1	1	-0.169552	cross-validation
112	ϕ	hull.compactness.16..geometry.trait.based.on.fluorescence.top.view._-_-_SV1	2	0.187157	cross-validation
113	ϕ	hull.compactness.16..geometry.trait.based.on.fluorescence.top.view._-_-_SV1	3	-0.222082	cross-validation
114	ϕ	hull.compactness.16..geometry.trait.based.on.fluorescence.top.view._-_-_SV1	4	-0.152734	cross-validation
115	ϕ	hull.compactness.16..geometry.trait.based.on.fluorescence.top.view._-_-_SV1	5	-0.100539	cross-validation
116	ϕ	hull.compactness.16..geometry.trait.based.on.fluorescence.top.view._-_-_SV2	1	0.0315307	cross-validation
117	ϕ	hull.compactness.16..geometry.trait.based.on.fluorescence.top.view._-_-_SV2	2	0.174647	cross-validation
118	ϕ	hull.compactness.16..geometry.trait.based.on.fluorescence.top.view._-_-_SV2	3	0.0516285	cross-validation
119	ϕ	hull.compactness.16..geometry.trait.based.on.fluorescence.top.view._-_-_SV2	4	0.374053	cross-validation
120	ϕ	hull.compactness.16..geometry.trait.based.on.fluorescence.top.view._-_-_SV2	5	0.213182	cross-validation
121	ϕ	hull.compactness.01..geometry.trait.based.on.fluorescence.top.view._-_-_SV1	1	-0.081763	cross-validation
122	ϕ	hull.compactness.01..geometry.trait.based.on.fluorescence.top.view._-_-_SV1	2	0.161099	cross-validation
123	ϕ	hull.compactness.01..geometry.trait.based.on.fluorescence.top.view._-_-_SV1	3	-0.193585	cross-validation
124	ϕ	hull.compactness.01..geometry.trait.based.on.fluorescence.top.view._-_-_SV1	4	0.100524	cross-validation
125	ϕ	hull.compactness.01..geometry.trait.based.on.fluorescence.top.view._-_-_SV1	5	-0.00791736	cross-validation
126	ϕ	hull.compactness.01..geometry.trait.based.on.fluorescence.top.view._-_-_SV2	1	-0.197667	cross-validation
127	ϕ	hull.compactness.01..geometry.trait.based.on.fluorescence.top.view._-_-_SV2	2	0.0641389	cross-validation
128	ϕ	hull.compactness.01..geometry.trait.based.on.fluorescence.top.view._-_-_SV2	3	0.10686	cross-validation
129	ϕ	hull.compactness.01..geometry.trait.based.on.fluorescence.top.view._-_-_SV2	4	0.0313175	cross-validation
130	ϕ	hull.compactness.01..geometry.trait.based.on.fluorescence.top.view._-_-_SV2	5	0.202144	cross-validation
131	ϕ	hull.circularity..geometry.trait.based.on.fluorescence.top.view._-_-_SV1	1	-0.0232477	cross-validation
132	ϕ	hull.circularity..geometry.trait.based.on.fluorescence.top.view._-_-_SV1	2	0.0658927	cross-validation
133	ϕ	hull.circularity..geometry.trait.based.on.fluorescence.top.view._-_-_SV1	3	-0.189849	cross-validation
134	ϕ	hull.circularity..geometry.trait.based.on.fluorescence.top.view._-_-_SV1	4	-0.0620836	cross-validation
135	ϕ	hull.circularity..geometry.trait.based.on.fluorescence.top.view._-_-_SV1	5	0.0623292	cross-validation
136	ϕ	hull.circularity..geometry.trait.based.on.fluorescence.top.view._-_-_SV2	1	0.0669759	cross-validation
137	ϕ	hull.circularity..geometry.trait.based.on.fluorescence.top.view._-_-_SV2	2	-0.0053418	cross-validation
138	ϕ	hull.circularity..geometry.trait.based.on.fluorescence.top.view._-_-_SV2	3	-0.116629	cross-validation
139	ϕ	hull.circularity..geometry.trait.based.on.fluorescence.top.view._-_-_SV2	4	0.447992	cross-validation
140	ϕ	hull.circularity..geometry.trait.based.on.fluorescence.top.view._-_-_SV2	5	0.0683473	cross-validation
141	ϕ	hull.centroid.x..geometry.trait.based.on.visible.light.top.view...px._-_-_SV1	1	0.0915946	cross-validation
142	ϕ	hull.centroid.x..geometry.trait.based.on.visible.light.top.view...px._-_-_SV1	2	0.0532542	cross-validation
143	ϕ	hull.centroid.x..geometry.trait.based.on.visible.light.top.view...px._-_-_SV1	3	-0.216815	cross-validation
144	ϕ	hull.centroid.x..geometry.trait.based.on.visible.light.top.view...px._-_-_SV1	4	0.256027	cross-validation
145	ϕ	hull.centroid.x..geometry.trait.based.on.visible.light.top.view...px._-_-_SV1	5	-0.0470153	cross-validation
146	ϕ	hull.centroid.x..geometry.trait.based.on.visible.light.top.view...px._-_-_SV2	1	-0.0169357	cross-validation
147	ϕ	hull.centroid.x..geometry.trait.based.on.visible.light.top.view...px._-_-_SV2	2	-0.110394	cross-validation
148	ϕ	hull.centroid.x..geometry.trait.based.on.visible.light.top.view...px._-_-_SV2	3	-0.208257	cross-validation
149	ϕ	hull.centroid.x..geometry.trait.based.on.visible.light.top.view...px._-_-_SV2	4	0.0677419	cross-validation
150	ϕ	hull.centroid.x..geometry.trait.based.on.visible.light.top.view...px._-_-_SV2	5	0.00635242	cross-validation
151	ϕ	hull.fillgrade..geometry.trait.based.on.visible.light.top.view....._-_-_SV1	1	-0.0796324	cross-validation
152	ϕ	hull.fillgrade..geometry.trait.based.on.visible.light.top.view....._-_-_SV1	2	0.16616	cross-validation
153	ϕ	hull.fillgrade..geometry.trait.based.on.visible.light.top.view....._-_-_SV1	3	-0.246863	cross-validation
154	ϕ	hull.fillgrade..geometry.trait.based.on.visible.light.top.view....._-_-_SV1	4	-0.041075	cross-validation
155	ϕ	hull.fillgrade..geometry.trait.based.on.visible.light.top.view....._-_-_SV1	5	-0.0193072	cross-validation
156	ϕ	hull.fillgrade..geometry.trait.based.on.visible.light.top.view....._-_-_SV2	1	-0.132706	cross-validation
157	ϕ	hull.fillgrade..geometry.trait.based.on.visible.light.top.view....._-_-_SV2	2	0.0567795	cross-validation
158	ϕ	hull.fillgrade..geometry.trait.based.on.visible.light.top.view....._-_-_SV2	3	0.11753	cross-validation
159	ϕ	hull.fillgrade..geometry.trait.based.on.visible.light.top.view....._-_-_SV2	4	0.123579	cross-validation
160	ϕ	hull.fillgrade..geometry.trait.based.on.visible.light.top.view....._-_-_SV2	5	0.180659	cross-validation
161	ϕ	hsv.s.skewness..color.related.trait.based.on.fluorescence.top.view._-_-_SV1	1	0.196552	cross-validation
162	ϕ	hsv.s.skewness..color.related.trait.based.on.fluorescence.top.view._-_-_SV1	2	0.3024	cross-validation
163	ϕ	hsv.s.skewness..color.related.trait.based.on.fluorescence.top.view._-_-_SV1	3	-0.237114	cross-validation
164	ϕ	hsv.s.skewness..color.related.trait.based.on.fluorescence.top.view._-_-_SV1	4	-0.0531886	cross-validation
165	ϕ	hsv.s.skewness..color.related.trait.based.on.fluorescence.top.view._-_-_SV1	5	-0.00589161	cross-validation
166	ϕ	hsv.s.skewness..color.related.trait.based.on.fluorescence.top.view._-_-_SV2	1	-0.25834	cross-validation
167	ϕ	hsv.s.skewness..color.related.trait.based.on.fluorescence.top.view._-_-_SV2	2	0.0488824	cross-validation
168	ϕ	hsv.s.skewness..color.related.trait.based.on.fluorescence.top.view._-_-_SV2	3	0.159798	cross-validation
169	ϕ	hsv.s.skewness..color.related.trait.based.on.fluorescence.top.view._-_-_SV2	4	0.055014	cross-validation
170	ϕ	hsv.s.skewness..color.related.trait.based.on.fluorescence.top.view._-_-_SV2	5	0.0300002	cross-validation
171	ϕ	hsv.s.mean..color.related.trait.based.on.fluorescence.top.view._-_-_SV1	1	-0.0542795	cross-validation
172	ϕ	hsv.s.mean..color.related.trait.based.on.fluorescence.top.view._-_-_SV1	2	0.143563	cross-validation
173	ϕ	hsv.s.mean..color.related.trait.based.on.fluorescence.top.view._-_-_SV1	3	-0.284299	cross-validation
174	ϕ	hsv.s.mean..color.related.trait.based.on.fluorescence.top.view._-_-_SV1	4	-0.149209	cross-validation
175	ϕ	hsv.s.mean..color.related.trait.based.on.fluorescence.top.view._-_-_SV1	5	-0.0586039	cross-validation
176	ϕ	hsv.s.mean..color.related.trait.based.on.fluorescence.top.view._-_-_SV2	1	-0.000556739	cross-validation
177	ϕ	hsv.s.mean..color.related.trait.based.on.fluorescence.top.view._-_-_SV2	2	0.129394	cross-validation
178	ϕ	hsv.s.mean..color.related.trait.based.on.fluorescence.top.view._-_-_SV2	3	-0.0232667	cross-validation
179	ϕ	hsv.s.mean..color.related.trait.based.on.fluorescence.top.view._-_-_SV2	4	0.387985	cross-validation
180	ϕ	hsv.s.mean..color.related.trait.based.on.fluorescence.top.view._-_-_SV2	5	0.117323	cross-validation
181	ϕ	hsv.h.mean..color.related.trait.based.on.fluorescence.top.view._-_-_SV1	1	-0.127833	cross-validation
182	ϕ	hsv.h.mean..color.related.trait.based.on.fluorescence.top.view._-_-_SV1	2	0.154456	cross-validation
183	ϕ	hsv.h.mean..color.related.trait.based.on.fluorescence.top.view._-_-_SV1	3	-0.23675	cross-validation
184	ϕ	hsv.h.mean..color.related.trait.based.on.fluorescence.top.view._-_-_SV1	4	-0.0478897	cross-validation
185	ϕ	hsv.h.mean..color.related.trait.based.on.fluorescence.top.view._-_-_SV1	5	-0.173848	cross-validation
186	ϕ	hsv.h.mean..color.related.trait.based.on.fluorescence.top.view._-_-_SV2	1	0.157064	cross-validation
187	ϕ	hsv.h.mean..color.related.trait.based.on.fluorescence.top.view._-_-_SV2	2	-0.0215929	cross-validation
188	ϕ	hsv.h.mean..color.related.trait.based.on.fluorescence.top.view._-_-_SV2	3	-0.0601053	cross-validation
189	ϕ	hsv.h.mean..color.related.trait.based.on.fluorescence.top.view._-_-_SV2	4	0.143718	cross-validation
190	ϕ	hsv.h.mean..color.related.trait.based.on.fluorescence.top.view._-_-_SV2	5	-0.0971117	cross-validation
191	ϕ	intensity.chlorophyl.mean..color.related.trait.based.on.fluorescence.top.view._-_-_SV1	1	0.149364	cross-validation
192	ϕ	intensity.chlorophyl.mean..color.related.trait.based.on.fluorescence.top.view._-_-_SV1	2	0.244705	cross-validation
193	ϕ	intensity.chlorophyl.mean..color.related.trait.based.on.fluorescence.top.view._-_-_SV1	3	0.121457	cross-validation
194	ϕ	intensity.chlorophyl.mean..color.related.trait.based.on.fluorescence.top.view._-_-_SV1	4	0.144274	cross-validation
195	ϕ	intensity.chlorophyl.mean..color.related.trait.based.on.fluorescence.top.view._-_-_SV1	5	-0.0171794	cross-validation
196	ϕ	intensity.chlorophyl.mean..color.related.trait.based.on.fluorescence.top.view._-_-_SV2	1	-0.108852	cross-validation
197	ϕ	intensity.chlorophyl.mean..color.related.trait.based.on.fluorescence.top.view._-_-_SV2	2	-0.0585166	cross-validation
198	ϕ	intensity.chlorophyl.mean..color.related.trait.based.on.fluorescence.top.view._-_-_SV2	3	-0.00592605	cross-validation
199	ϕ	intensity.chlorophyl.mean..color.related.trait.based.on.fluorescence.top.view._-_-_SV2	4	0.034664	cross-validation
200	ϕ	intensity.chlorophyl.mean..color.related.trait.based.on.fluorescence.top.view._-_-_SV2	5	-0.0568775	cross-validation
201	ϕ	lab.a.stddev..color.related.trait.based.on.fluorescence.top.view._-_-_SV1	1	0.241052	cross-validation
202	ϕ	lab.a.stddev..color.related.trait.based.on.fluorescence.top.view._-_-_SV1	2	0.295063	cross-validation
203	ϕ	lab.a.stddev..color.related.trait.based.on.fluorescence.top.view._-_-_SV1	3	0.0328696	cross-validation
204	ϕ	lab.a.stddev..color.related.trait.based.on.fluorescence.top.view._-_-_SV1	4	0.110368	cross-validation
205	ϕ	lab.a.stddev..color.related.trait.based.on.fluorescence.top.view._-_-_SV1	5	0.104912	cross-validation
206	ϕ	lab.a.stddev..color.related.trait.based.on.fluorescence.top.view._-_-_SV2	1	-0.13657	cross-validation
207	ϕ	lab.a.stddev..color.related.trait.based.on.fluorescence.top.view._-_-_SV2	2	-0.109098	cross-validation
208	ϕ	lab.a.stddev..color.related.trait.based.on.fluorescence.top.view._-_-_SV2	3	0.0551473	cross-validation
209	ϕ	lab.a.stddev..color.related.trait.based.on.fluorescence.top.view._-_-_SV2	4	0.0908053	cross-validation
210	ϕ	lab.a.stddev..color.related.trait.based.on.fluorescence.top.view._-_-_SV2	5	-0.0224769	cross-validation
211	ϕ	hsv.v.skewness..color.related.trait.based.on.fluorescence.top.view._-_-_SV1	1	-0.113856	cross-validation
212	ϕ	hsv.v.skewness..color.related.trait.based.on.fluorescence.top.view._-_-_SV1	2	-0.0149358	cross-validation
213	ϕ	hsv.v.skewness..color.related.trait.based.on.fluorescence.top.view._-_-_SV1	3	-0.0807686	cross-validation
214	ϕ	hsv.v.skewness..color.related.trait.based.on.fluorescence.top.view._-_-_SV1	4	-0.0753723	cross-validation
215	ϕ	hsv.v.skewness..color.related.trait.based.on.fluorescence.top.view._-_-_SV1	5	-0.141484	cross-validation
216	ϕ	hsv.v.skewness..color.related.trait.based.on.fluorescence.top.view._-_-_SV2	1	-0.127412	cross-validation
217	ϕ	hsv.v.skewness..color.related.trait.based.on.fluorescence.top.view._-_-_SV2	2	-0.0691267	cross-validation
218	ϕ	hsv.v.skewness..color.related.trait.based.on.fluorescence.top.view._-_-_SV2	3	-0.0931903	cross-validation
219	ϕ	hsv.v.skewness..color.related.trait.based.on.fluorescence.top.view._-_-_SV2	4	0.00549332	cross-validation
220	ϕ	hsv.v.skewness..color.related.trait.based.on.fluorescence.top.view._-_-_SV2	5	-0.210367	cross-validation
221	ϕ	lab.b.stddev..color.related.trait.based.on.fluorescence.top.view._-_-_SV1	1	0.321338	cross-validation
222	ϕ	lab.b.stddev..color.related.trait.based.on.fluorescence.top.view._-_-_SV1	2	0.320479	cross-validation
223	ϕ	lab.b.stddev..color.related.trait.based.on.fluorescence.top.view._-_-_SV1	3	-0.025336	cross-validation
224	ϕ	lab.b.stddev..color.related.trait.based.on.fluorescence.top.view._-_-_SV1	4	0.0700071	cross-validation
225	ϕ	lab.b.stddev..color.related.trait.based.on.fluorescence.top.view._-_-_SV1	5	0.108785	cross-validation
226	ϕ	lab.b.stddev..color.related.trait.based.on.fluorescence.top.view._-_-_SV2	1	-0.111618	cross-validation
227	ϕ	lab.b.stddev..color.related.trait.based.on.fluorescence.top.view._-_-_SV2	2	-0.0900773	cross-validation
228	ϕ	lab.b.stddev..color.related.trait.based.on.fluorescence.top.view._-_-_SV2	3	0.108351	cross-validation
229	ϕ	lab.b.stddev..color.related.trait.based.on.fluorescence.top.view._-_-_SV2	4	0.150345	cross-validation
230	ϕ	lab.b.stddev..color.related.trait.based.on.fluorescence.top.view._-_-_SV2	5	-0.0359014	cross-validation
231	ϕ	lab.b.skewness..color.related.trait.based.on.fluorescence.top.view._-_-_SV1	1	0.0246022	cross-validation
232	ϕ	lab.b.skewness..color.related.trait.based.on.fluorescence.top.view._-_-_SV1	2	0.101764	cross-validation
233	ϕ	lab.b.skewness..color.related.trait.based.on.fluorescence.top.view._-_-_SV1	3	-0.097623	cross-validation
234	ϕ	lab.b.skewness..color.related.trait.based.on.fluorescence.top.view._-_-_SV1	4	-0.0586714	cross-validation
235	ϕ	lab.b.skewness..color.related.trait.based.on.fluorescence.top.view._-_-_SV1	5	0.0243982	cross-validation
236	ϕ	lab.b.skewness..color.related.trait.based.on.fluorescence.top.view._-_-_SV2	1	-0.177601	cross-validation
237	ϕ	lab.b.skewness..color.related.trait.based.on.fluorescence.top.view._-_-_SV2	2	-0.147069	cross-validation
238	ϕ	lab.b.skewness..color.related.trait.based.on.fluorescence.top.view._-_-_SV2	3	-0.0842329	cross-validation
239	ϕ	lab.b.skewness..color.related.trait.based.on.fluorescence.top.view._-_-_SV2	4	-0.0230798	cross-validation
240	ϕ	lab.b.skewness..color.related.trait.based.on.fluorescence.top.view._-_-_SV2	5	-0.186598	cross-validation
241	ϕ	hsv.dgci.mean..color.related.trait.based.on.visible.light.top.view._-_-_SV1	1	-0.0214024	cross-validation
242	ϕ	hsv.dgci.mean..color.related.trait.based.on.visible.light.top.view._-_-_SV1	2	0.191691	cross-validation
243	ϕ	hsv.dgci.mean..color.related.trait.based.on.visible.light.top.view._-_-_SV1	3	0.116749	cross-validation
244	ϕ	hsv.dgci.mean..color.related.trait.based.on.visible.light.top.view._-_-_SV1	4	0.0291439	cross-validation
245	ϕ	hsv.dgci.mean..color.related.trait.based.on.visible.light.top.view._-_-_SV1	5	0.0551615	cross-validation
246	ϕ	hsv.dgci.mean..color.related.trait.based.on.visible.light.top.view._-_-_SV2	1	-0.245513	cross-validation
247	ϕ	hsv.dgci.mean..color.related.trait.based.on.visible.light.top.view._-_-_SV2	2	0.0338148	cross-validation
248	ϕ	hsv.dgci.mean..color.related.trait.based.on.visible.light.top.view._-_-_SV2	3	-0.0607941	cross-validation
249	ϕ	hsv.dgci.mean..color.related.trait.based.on.visible.light.top.view._-_-_SV2	4	-0.0883301	cross-validation
250	ϕ	hsv.dgci.mean..color.related.trait.based.on.visible.light.top.view._-_-_SV2	5	0.0576713	cross-validation
251	ϕ	intensity.phenol.mean..color.related.trait.based.on.fluorescence.top.view._-_-_SV1	1	0.0485979	cross-validation
252	ϕ	intensity.phenol.mean..color.related.trait.based.on.fluorescence.top.view._-_-_SV1	2	0.19552	cross-validation
253	ϕ	intensity.phenol.mean..color.related.trait.based.on.fluorescence.top.view._-_-_SV1	3	0.0555819	cross-validation
254	ϕ	intensity.phenol.mean..color.related.trait.based.on.fluorescence.top.view._-_-_SV1	4	0.0657545	cross-validation
255	ϕ	intensity.phenol.mean..color.related.trait.based.on.fluorescence.top.view._-_-_SV1	5	0.0254853	cross-validation
256	ϕ	intensity.phenol.mean..color.related.trait.based.on.fluorescence.top.view._-_-_SV2	1	-0.107839	cross-validation
257	ϕ	intensity.phenol.mean..color.related.trait.based.on.fluorescence.top.view._-_-_SV2	2	-0.0755329	cross-validation
258	ϕ	intensity.phenol.mean..color.related.trait.based.on.fluorescence.top.view._-_-_SV2	3	-0.024055	cross-validation
259	ϕ	intensity.phenol.mean..color.related.trait.based.on.fluorescence.top.view._-_-_SV2	4	0.0229131	cross-validation
260	ϕ	intensity.phenol.mean..color.related.trait.based.on.fluorescence.top.view._-_-_SV2	5	-0.0261549	cross-validation
261	ϕ	intensity.phenol.chlorophyl.ratio..color.related.trait.based.on.fluorescence.top.view._-_-_SV1	1	-0.0069911	cross-validation
262	ϕ	intensity.phenol.chlorophyl.ratio..color.related.trait.based.on.fluorescence.top.view._-_-_SV1	2	0.213216	cross-validation
263	ϕ	intensity.phenol.chlorophyl.ratio..color.related.trait.based.on.fluorescence.top.view._-_-_SV1	3	-0.174288	cross-validation
264	ϕ	intensity.phenol.chlorophyl.ratio..color.related.trait.based.on.fluorescence.top.view._-_-_SV1	4	0.0236125	cross-validation
265	ϕ	intensity.phenol.chlorophyl.ratio..color.related.trait.based.on.fluorescence.top.view._-_-_SV1	5	-0.125161	cross-validation
266	ϕ	intensity.phenol.chlorophyl.ratio..color.related.trait.based.on.fluorescence.top.view._-_-_SV2	1	0.166114	cross-validation
267	ϕ	intensity.phenol.chlorophyl.ratio..color.related.trait.based.on.fluorescence.top.view._-_-_SV2	2	-0.0237846	cross-validation
268	ϕ	intensity.phenol.chlorophyl.ratio..color.related.trait.based.on.fluorescence.top.view._-_-_SV2	3	-0.055112	cross-validation
269	ϕ	intensity.phenol.chlorophyl.ratio..color.related.trait.based.on.fluorescence.top.view._-_-_SV2	4	0.162376	cross-validation
270	ϕ	intensity.phenol.chlorophyl.ratio..color.related.trait.based.on.fluorescence.top.view._-_-_SV2	5	-0.0642094	cross-validation
271	ϕ	lab.a.mean..color.related.trait.based.on.visible.light.top.view._-_-_SV1	1	0.0397877	cross-validation
272	ϕ	lab.a.mean..color.related.trait.based.on.visible.light.top.view._-_-_SV1	2	0.161094	cross-validation
273	ϕ	lab.a.mean..color.related.trait.based.on.visible.light.top.view._-_-_SV1	3	-0.0478237	cross-validation
274	ϕ	lab.a.mean..color.related.trait.based.on.visible.light.top.view._-_-_SV1	4	0.0114671	cross-validation
275	ϕ	lab.a.mean..color.related.trait.based.on.visible.light.top.view._-_-_SV1	5	0.160217	cross-validation
276	ϕ	lab.a.mean..color.related.trait.based.on.visible.light.top.view._-_-_SV2	1	-0.168804	cross-validation
277	ϕ	lab.a.mean..color.related.trait.based.on.visible.light.top.view._-_-_SV2	2	-0.0450183	cross-validation
278	ϕ	lab.a.mean..color.related.trait.based.on.visible.light.top.view._-_-_SV2	3	-0.00606597	cross-validation
279	ϕ	lab.a.mean..color.related.trait.based.on.visible.light.top.view._-_-_SV2	4	-0.0763657	cross-validation
280	ϕ	lab.a.mean..color.related.trait.based.on.visible.light.top.view._-_-_SV2	5	0.210512	cross-validation
281	ϕ	hsv.v.stddev..color.related.trait.based.on.visible.light.top.view._-_-_SV1	1	0.163522	cross-validation
282	ϕ	hsv.v.stddev..color.related.trait.based.on.visible.light.top.view._-_-_SV1	2	0.338037	cross-validation
283	ϕ	hsv.v.stddev..color.related.trait.based.on.visible.light.top.view._-_-_SV1	3	-0.211882	cross-validation
284	ϕ	hsv.v.stddev..color.related.trait.based.on.visible.light.top.view._-_-_SV1	4	0.0198725	cross-validation
285	ϕ	hsv.v.stddev..color.related.trait.based.on.visible.light.top.view._-_-_SV1	5	0.0469897	cross-validation
286	ϕ	hsv.v.stddev..color.related.trait.based.on.visible.light.top.view._-_-_SV2	1	-0.117868	cross-validation
287	ϕ	hsv.v.stddev..color.related.trait.based.on.visible.light.top.view._-_-_SV2	2	-0.015164	cross-validation
288	ϕ	hsv.v.stddev..color.related.trait.based.on.visible.light.top.view._-_-_SV2	3	0.0998432	cross-validation
289	ϕ	hsv.v.stddev..color.related.trait.based.on.visible.light.top.view._-_-_SV2	4	0.121054	cross-validation
290	ϕ	hsv.v.stddev..color.related.trait.based.on.visible.light.top.view._-_-_SV2	5	0.0894393	cross-validation
291	ϕ	hsv.v.skewness..color.related.trait.based.on.visible.light.top.view._-_-_SV1	1	0.144627	cross-validation
292	ϕ	hsv.v.skewness..color.related.trait.based.on.visible.light.top.view._-_-_SV1	2	0.203142	cross-validation
293	ϕ	hsv.v.skewness..color.related.trait.based.on.visible.light.top.view._-_-_SV1	3	-0.0413571	cross-validation
294	ϕ	hsv.v.skewness..color.related.trait.based.on.visible.light.top.view._-_-_SV1	4	0.250895	cross-validation
295	ϕ	hsv.v.skewness..color.related.trait.based.on.visible.light.top.view._-_-_SV1	5	0.155216	cross-validation
296	ϕ	hsv.v.skewness..color.related.trait.based.on.visible.light.top.view._-_-_SV2	1	-0.226542	cross-validation
297	ϕ	hsv.v.skewness..color.related.trait.based.on.visible.light.top.view._-_-_SV2	2	-0.212969	cross-validation
298	ϕ	hsv.v.skewness..color.related.trait.based.on.visible.light.top.view._-_-_SV2	3	0.0305594	cross-validation
299	ϕ	hsv.v.skewness..color.related.trait.based.on.visible.light.top.view._-_-_SV2	4	0.0353299	cross-validation
300	ϕ	hsv.v.skewness..color.related.trait.based.on.visible.light.top.view._-_-_SV2	5	-0.0123757	cross-validation
301	ϕ	hsv.v.mean..color.related.trait.based.on.visible.light.top.view._-_-_SV1	1	0.132893	cross-validation
302	ϕ	hsv.v.mean..color.related.trait.based.on.visible.light.top.view._-_-_SV1	2	0.369905	cross-validation
303	ϕ	hsv.v.mean..color.related.trait.based.on.visible.light.top.view._-_-_SV1	3	0.166281	cross-validation
304	ϕ	hsv.v.mean..color.related.trait.based.on.visible.light.top.view._-_-_SV1	4	0.219947	cross-validation
305	ϕ	hsv.v.mean..color.related.trait.based.on.visible.light.top.view._-_-_SV1	5	0.132297	cross-validation
306	ϕ	hsv.v.mean..color.related.trait.based.on.visible.light.top.view._-_-_SV2	1	-0.201179	cross-validation
307	ϕ	hsv.v.mean..color.related.trait.based.on.visible.light.top.view._-_-_SV2	2	-0.0923559	cross-validation
308	ϕ	hsv.v.mean..color.related.trait.based.on.visible.light.top.view._-_-_SV2	3	0.0298643	cross-validation
309	ϕ	hsv.v.mean..color.related.trait.based.on.visible.light.top.view._-_-_SV2	4	-0.0076024	cross-validation
310	ϕ	hsv.v.mean..color.related.trait.based.on.visible.light.top.view._-_-_SV2	5	-0.0880176	cross-validation
311	ϕ	hsv.s.stddev..color.related.trait.based.on.visible.light.top.view._-_-_SV1	1	0.0989734	cross-validation
312	ϕ	hsv.s.stddev..color.related.trait.based.on.visible.light.top.view._-_-_SV1	2	0.167536	cross-validation
313	ϕ	hsv.s.stddev..color.related.trait.based.on.visible.light.top.view._-_-_SV1	3	-0.099352	cross-validation
314	ϕ	hsv.s.stddev..color.related.trait.based.on.visible.light.top.view._-_-_SV1	4	-0.0316592	cross-validation
315	ϕ	hsv.s.stddev..color.related.trait.based.on.visible.light.top.view._-_-_SV1	5	-0.113306	cross-validation
316	ϕ	hsv.s.stddev..color.related.trait.based.on.visible.light.top.view._-_-_SV2	1	0.175284	cross-validation
317	ϕ	hsv.s.stddev..color.related.trait.based.on.visible.light.top.view._-_-_SV2	2	0.00637371	cross-validation
318	ϕ	hsv.s.stddev..color.related.trait.based.on.visible.light.top.view._-_-_SV2	3	-0.142684	cross-validation
319	ϕ	hsv.s.stddev..color.related.trait.based.on.visible.light.top.view._-_-_SV2	4	0.221914	cross-validation
320	ϕ	hsv.s.stddev..color.related.trait.based.on.visible.light.top.view._-_-_SV2	5	0.00176483	cross-validation
321	ϕ	hsv.s.skewness..color.related.trait.based.on.visible.light.top.view._-_-_SV1	1	0.185445	cross-validation
322	ϕ	hsv.s.skewness..color.related.trait.based.on.visible.light.top.view._-_-_SV1	2	0.304431	cross-validation
323	ϕ	hsv.s.skewness..color.related.trait.based.on.visible.light.top.view._-_-_SV1	3	-0.0966375	cross-validation
324	ϕ	hsv.s.skewness..color.related.trait.based.on.visible.light.top.view._-_-_SV1	4	0.083938	cross-validation
325	ϕ	hsv.s.skewness..color.related.trait.based.on.visible.light.top.view._-_-_SV1	5	0.0955735	cross-validation
326	ϕ	hsv.s.skewness..color.related.trait.based.on.visible.light.top.view._-_-_SV2	1	-0.22849	cross-validation
327	ϕ	hsv.s.skewness..color.related.trait.based.on.visible.light.top.view._-_-_SV2	2	-0.0633332	cross-validation
328	ϕ	hsv.s.skewness..color.related.trait.based.on.visible.light.top.view._-_-_SV2	3	0.193582	cross-validation
329	ϕ	hsv.s.skewness..color.related.trait.based.on.visible.light.top.view._-_-_SV2	4	-0.0182967	cross-validation
330	ϕ	hsv.s.skewness..color.related.trait.based.on.visible.light.top.view._-_-_SV2	5	0.102071	cross-validation
331	ϕ	hsv.s.mean..color.related.trait.based.on.visible.light.top.view._-_-_SV1	1	0.0408481	cross-validation
332	ϕ	hsv.s.mean..color.related.trait.based.on.visible.light.top.view._-_-_SV1	2	0.221262	cross-validation
333	ϕ	hsv.s.mean..color.related.trait.based.on.visible.light.top.view._-_-_SV1	3	-0.262801	cross-validation
334	ϕ	hsv.s.mean..color.related.trait.based.on.visible.light.top.view._-_-_SV1	4	-0.089656	cross-validation
335	ϕ	hsv.s.mean..color.related.trait.based.on.visible.light.top.view._-_-_SV1	5	-0.0357156	cross-validation
336	ϕ	hsv.s.mean..color.related.trait.based.on.visible.light.top.view._-_-_SV2	1	-0.001622	cross-validation
337	ϕ	hsv.s.mean..color.related.trait.based.on.visible.light.top.view._-_-_SV2	2	0.151988	cross-validation
338	ϕ	hsv.s.mean..color.related.trait.based.on.visible.light.top.view._-_-_SV2	3	0.0655919	cross-validation
339	ϕ	hsv.s.mean..color.related.trait.based.on.visible.light.top.view._-_-_SV2	4	0.353853	cross-validation
340	ϕ	hsv.s.mean..color.related.trait.based.on.visible.light.top.view._-_-_SV2	5	0.167383	cross-validation
341	ϕ	lab.b.stddev..color.related.trait.based.on.visible.light.top.view._-_-_SV1	1	0.237576	cross-validation
342	ϕ	lab.b.stddev..color.related.trait.based.on.visible.light.top.view._-_-_SV1	2	0.37766	cross-validation
343	ϕ	lab.b.stddev..color.related.trait.based.on.visible.light.top.view._-_-_SV1	3	-0.142067	cross-validation
344	ϕ	lab.b.stddev..color.related.trait.based.on.visible.light.top.view._-_-_SV1	4	0.0808854	cross-validation
345	ϕ	lab.b.stddev..color.related.trait.based.on.visible.light.top.view._-_-_SV1	5	0.0463946	cross-validation
346	ϕ	lab.b.stddev..color.related.trait.based.on.visible.light.top.view._-_-_SV2	1	-0.177374	cross-validation
347	ϕ	lab.b.stddev..color.related.trait.based.on.visible.light.top.view._-_-_SV2	2	-0.0291355	cross-validation
348	ϕ	lab.b.stddev..color.related.trait.based.on.visible.light.top.view._-_-_SV2	3	0.118402	cross-validation
349	ϕ	lab.b.stddev..color.related.trait.based.on.visible.light.top.view._-_-_SV2	4	0.036601	cross-validation
350	ϕ	lab.b.stddev..color.related.trait.based.on.visible.light.top.view._-_-_SV2	5	0.0217347	cross-validation
351	ϕ	lab.b.mean..color.related.trait.based.on.visible.light.top.view._-_-_SV1	1	-0.0367624	cross-validation
352	ϕ	lab.b.mean..color.related.trait.based.on.visible.light.top.view._-_-_SV1	2	0.131804	cross-validation
353	ϕ	lab.b.mean..color.related.trait.based.on.visible.light.top.view._-_-_SV1	3	-0.26301	cross-validation
354	ϕ	lab.b.mean..color.related.trait.based.on.visible.light.top.view._-_-_SV1	4	-0.109993	cross-validation
355	ϕ	lab.b.mean..color.related.trait.based.on.visible.light.top.view._-_-_SV1	5	-0.154927	cross-validation
356	ϕ	lab.b.mean..color.related.trait.based.on.visible.light.top.view._-_-_SV2	1	0.00325462	cross-validation
357	ϕ	lab.b.mean..color.related.trait.based.on.visible.light.top.view._-_-_SV2	2	0.108715	cross-validation
358	ϕ	lab.b.mean..color.related.trait.based.on.visible.light.top.view._-_-_SV2	3	-0.00503576	cross-validation
359	ϕ	lab.b.mean..color.related.trait.based.on.visible.light.top.view._-_-_SV2	4	0.351865	cross-validation
360	ϕ	lab.b.mean..color.related.trait.based.on.visible.light.top.view._-_-_SV2	5	0.157667	cross-validation
361	ϕ	lab.a.stddev..color.related.trait.based.on.visible.light.top.view._-_-_SV1	1	0.133881	cross-validation
362	ϕ	lab.a.stddev..color.related.trait.based.on.visible.light.top.view._-_-_SV1	2	0.316933	cross-validation
363	ϕ	lab.a.stddev..color.related.trait.based.on.visible.light.top.view._-_-_SV1	3	-0.239256	cross-validation
364	ϕ	lab.a.stddev..color.related.trait.based.on.visible.light.top.view._-_-_SV1	4	-0.0262085	cross-validation
365	ϕ	lab.a.stddev..color.related.trait.based.on.visible.light.top.view._-_-_SV1	5	0.0262263	cross-validation
366	ϕ	lab.a.stddev..color.related.trait.based.on.visible.light.top.view._-_-_SV2	1	-0.124549	cross-validation
367	ϕ	lab.a.stddev..color.related.trait.based.on.visible.light.top.view._-_-_SV2	2	0.0270616	cross-validation
368	ϕ	lab.a.stddev..color.related.trait.based.on.visible.light.top.view._-_-_SV2	3	0.0954971	cross-validation
369	ϕ	lab.a.stddev..color.related.trait.based.on.visible.light.top.view._-_-_SV2	4	0.117243	cross-validation
370	ϕ	lab.a.stddev..color.related.trait.based.on.visible.light.top.view._-_-_SV2	5	0.0855793	cross-validation
371	ϕ	hsv.h.yellow2green..color.related.trait.based.on.visible.light.top.view._-_-_SV1	1	-0.159838	cross-validation
372	ϕ	hsv.h.yellow2green..color.related.trait.based.on.visible.light.top.view._-_-_SV1	2	0.15094	cross-validation
373	ϕ	hsv.h.yellow2green..color.related.trait.based.on.visible.light.top.view._-_-_SV1	3	-0.274868	cross-validation
374	ϕ	hsv.h.yellow2green..color.related.trait.based.on.visible.light.top.view._-_-_SV1	4	-0.148488	cross-validation
375	ϕ	hsv.h.yellow2green..color.related.trait.based.on.visible.light.top.view._-_-_SV1	5	-0.0671507	cross-validation
376	ϕ	hsv.h.yellow2green..color.related.trait.based.on.visible.light.top.view._-_-_SV2	1	-0.0513301	cross-validation
377	ϕ	hsv.h.yellow2green..color.related.trait.based.on.visible.light.top.view._-_-_SV2	2	0.0556404	cross-validation
378	ϕ	hsv.h.yellow2green..color.related.trait.based.on.visible.light.top.view._-_-_SV2	3	-0.0105517	cross-validation
379	ϕ	hsv.h.yellow2green..color.related.trait.based.on.visible.light.top.view._-_-_SV2	4	0.00299502	cross-validation
380	ϕ	hsv.h.yellow2green..color.related.trait.based.on.visible.light.top.view._-_-_SV2	5	0.190434	cross-validation
381	ϕ	rgb.red.mean..color.related.trait.based.on.visible.light.top.view._-_-_SV1	1	0.104235	cross-validation
382	ϕ	rgb.red.mean..color.related.trait.based.on.visible.light.top.view._-_-_SV1	2	0.362106	cross-validation
383	ϕ	rgb.red.mean..color.related.trait.based.on.visible.light.top.view._-_-_SV1	3	0.0536533	cross-validation
384	ϕ	rgb.red.mean..color.related.trait.based.on.visible.light.top.view._-_-_SV1	4	0.153728	cross-validation
385	ϕ	rgb.red.mean..color.related.trait.based.on.visible.light.top.view._-_-_SV1	5	0.120803	cross-validation
386	ϕ	rgb.red.mean..color.related.trait.based.on.visible.light.top.view._-_-_SV2	1	-0.196758	cross-validation
387	ϕ	rgb.red.mean..color.related.trait.based.on.visible.light.top.view._-_-_SV2	2	-0.0550159	cross-validation
388	ϕ	rgb.red.mean..color.related.trait.based.on.visible.light.top.view._-_-_SV2	3	0.0522447	cross-validation
389	ϕ	rgb.red.mean..color.related.trait.based.on.visible.light.top.view._-_-_SV2	4	-0.00582869	cross-validation
390	ϕ	rgb.red.mean..color.related.trait.based.on.visible.light.top.view._-_-_SV2	5	-0.0224432	cross-validation
391	ϕ	rgb.blue.mean..color.related.trait.based.on.visible.light.top.view._-_-_SV1	1	0.231589	cross-validation
392	ϕ	rgb.blue.mean..color.related.trait.based.on.visible.light.top.view._-_-_SV1	2	0.321895	cross-validation
393	ϕ	rgb.blue.mean..color.related.trait.based.on.visible.light.top.view._-_-_SV1	3	-0.117948	cross-validation
394	ϕ	rgb.blue.mean..color.related.trait.based.on.visible.light.top.view._-_-_SV1	4	0.034208	cross-validation
395	ϕ	rgb.blue.mean..color.related.trait.based.on.visible.light.top.view._-_-_SV1	5	0.0804172	cross-validation
396	ϕ	rgb.blue.mean..color.related.trait.based.on.visible.light.top.view._-_-_SV2	1	-0.157294	cross-validation
397	ϕ	rgb.blue.mean..color.related.trait.based.on.visible.light.top.view._-_-_SV2	2	0.0361568	cross-validation
398	ϕ	rgb.blue.mean..color.related.trait.based.on.visible.light.top.view._-_-_SV2	3	0.141725	cross-validation
399	ϕ	rgb.blue.mean..color.related.trait.based.on.visible.light.top.view._-_-_SV2	4	0.0894813	cross-validation
400	ϕ	rgb.blue.mean..color.related.trait.based.on.visible.light.top.view._-_-_SV2	5	0.05696	cross-validation
401	ϕ	hsv.h.stddev..color.related.trait.based.on.visible.light.top.view._-_-_SV1	1	0.0611924	cross-validation
402	ϕ	hsv.h.stddev..color.related.trait.based.on.visible.light.top.view._-_-_SV1	2	0.276654	cross-validation
403	ϕ	hsv.h.stddev..color.related.trait.based.on.visible.light.top.view._-_-_SV1	3	-0.224878	cross-validation
404	ϕ	hsv.h.stddev..color.related.trait.based.on.visible.light.top.view._-_-_SV1	4	-0.0233945	cross-validation
405	ϕ	hsv.h.stddev..color.related.trait.based.on.visible.light.top.view._-_-_SV1	5	0.0495969	cross-validation
406	ϕ	hsv.h.stddev..color.related.trait.based.on.visible.light.top.view._-_-_SV2	1	-0.133228	cross-validation
407	ϕ	hsv.h.stddev..color.related.trait.based.on.visible.light.top.view._-_-_SV2	2	0.0191969	cross-validation
408	ϕ	hsv.h.stddev..color.related.trait.based.on.visible.light.top.view._-_-_SV2	3	0.0376503	cross-validation
409	ϕ	hsv.h.stddev..color.related.trait.based.on.visible.light.top.view._-_-_SV2	4	0.0530708	cross-validation
410	ϕ	hsv.h.stddev..color.related.trait.based.on.visible.light.top.view._-_-_SV2	5	0.101114	cross-validation
411	ϕ	hsv.h.skewness..color.related.trait.based.on.visible.light.top.view._-_-_SV1	1	-0.0876638	cross-validation
412	ϕ	hsv.h.skewness..color.related.trait.based.on.visible.light.top.view._-_-_SV1	2	0.118214	cross-validation
413	ϕ	hsv.h.skewness..color.related.trait.based.on.visible.light.top.view._-_-_SV1	3	-0.309454	cross-validation
414	ϕ	hsv.h.skewness..color.related.trait.based.on.visible.light.top.view._-_-_SV1	4	-0.145979	cross-validation
415	ϕ	hsv.h.skewness..color.related.trait.based.on.visible.light.top.view._-_-_SV1	5	-0.139085	cross-validation
416	ϕ	hsv.h.skewness..color.related.trait.based.on.visible.light.top.view._-_-_SV2	1	-0.0315942	cross-validation
417	ϕ	hsv.h.skewness..color.related.trait.based.on.visible.light.top.view._-_-_SV2	2	0.121188	cross-validation
418	ϕ	hsv.h.skewness..color.related.trait.based.on.visible.light.top.view._-_-_SV2	3	-0.0508627	cross-validation
419	ϕ	hsv.h.skewness..color.related.trait.based.on.visible.light.top.view._-_-_SV2	4	0.35427	cross-validation
420	ϕ	hsv.h.skewness..color.related.trait.based.on.visible.light.top.view._-_-_SV2	5	0.175214	cross-validation
421	ϕ	hsv.h.mean..color.related.trait.based.on.visible.light.top.view._-_-_SV1	1	-0.148308	cross-validation
422	ϕ	hsv.h.mean..color.related.trait.based.on.visible.light.top.view._-_-_SV1	2	0.267534	cross-validation
423	ϕ	hsv.h.mean..color.related.trait.based.on.visible.light.top.view._-_-_SV1	3	0.103247	cross-validation
424	ϕ	hsv.h.mean..color.related.trait.based.on.visible.light.top.view._-_-_SV1	4	0.00413934	cross-validation
425	ϕ	hsv.h.mean..color.related.trait.based.on.visible.light.top.view._-_-_SV1	5	-0.0485892	cross-validation
426	ϕ	hsv.h.mean..color.related.trait.based.on.visible.light.top.view._-_-_SV2	1	-0.285328	cross-validation
427	ϕ	hsv.h.mean..color.related.trait.based.on.visible.light.top.view._-_-_SV2	2	0.162681	cross-validation
428	ϕ	hsv.h.mean..color.related.trait.based.on.visible.light.top.view._-_-_SV2	3	-0.017136	cross-validation
429	ϕ	hsv.h.mean..color.related.trait.based.on.visible.light.top.view._-_-_SV2	4	-0.144777	cross-validation
430	ϕ	hsv.h.mean..color.related.trait.based.on.visible.light.top.view._-_-_SV2	5	0.0256932	cross-validation
431	ϕ	percentage.of.daily.change.of.area..geometry.trait.based.on.fluorescence.top.view...percent.change.day._-_-_SV1	1	0.0163271	cross-validation
432	ϕ	percentage.of.daily.change.of.area..geometry.trait.based.on.fluorescence.top.view...percent.change.day._-_-_SV1	2	0.0862828	cross-validation
433	ϕ	percentage.of.daily.change.of.area..geometry.trait.based.on.fluorescence.top.view...percent.change.day._-_-_SV1	3	0.150199	cross-validation
434	ϕ	percentage.of.daily.change.of.area..geometry.trait.based.on.fluorescence.top.view...percent.change.day._-_-_SV1	4	0.133329	cross-validation
435	ϕ	percentage.of.daily.change.of.area..geometry.trait.based.on.fluorescence.top.view...percent.change.day._-_-_SV1	5	0.0145543	cross-validation
436	ϕ	percentage.of.daily.change.of.area..geometry.trait.based.on.fluorescence.top.view...percent.change.day._-_-_SV2	1	-0.207489	cross-validation
437	ϕ	percentage.of.daily.change.of.area..geometry.trait.based.on.fluorescence.top.view...percent.change.day._-_-_SV2	2	-0.0105731	cross-validation
438	ϕ	percentage.of.daily.change.of.area..geometry.trait.based.on.fluorescence.top.view...percent.change.day._-_-_SV2	3	-0.12572	cross-validation
439	ϕ	percentage.of.daily.change.of.area..geometry.trait.based.on.fluorescence.top.view...percent.change.day._-_-_SV2	4	-0.038524	cross-validation
440	ϕ	percentage.of.daily.change.of.area..geometry.trait.based.on.fluorescence.top.view...percent.change.day._-_-_SV2	5	-0.10858	cross-validation
441	ϕ	daily.log.change.rate.of.area..geometry.trait.based.on.fluorescence.top.view...relative.day._-_-_SV1	1	-0.0562427	cross-validation
442	ϕ	daily.log.change.rate.of.area..geometry.trait.based.on.fluorescence.top.view...relative.day._-_-_SV1	2	0.0810632	cross-validation
443	ϕ	daily.log.change.rate.of.area..geometry.trait.based.on.fluorescence.top.view...relative.day._-_-_SV1	3	0.106514	cross-validation
444	ϕ	daily.log.change.rate.of.area..geometry.trait.based.on.fluorescence.top.view...relative.day._-_-_SV1	4	0.0869379	cross-validation
445	ϕ	daily.log.change.rate.of.area..geometry.trait.based.on.fluorescence.top.view...relative.day._-_-_SV1	5	-0.00844805	cross-validation
446	ϕ	daily.log.change.rate.of.area..geometry.trait.based.on.fluorescence.top.view...relative.day._-_-_SV2	1	-0.188307	cross-validation
447	ϕ	daily.log.change.rate.of.area..geometry.trait.based.on.fluorescence.top.view...relative.day._-_-_SV2	2	-0.0158347	cross-validation
448	ϕ	daily.log.change.rate.of.area..geometry.trait.based.on.fluorescence.top.view...relative.day._-_-_SV2	3	-0.157016	cross-validation
449	ϕ	daily.log.change.rate.of.area..geometry.trait.based.on.fluorescence.top.view...relative.day._-_-_SV2	4	-0.00716203	cross-validation
450	ϕ	daily.log.change.rate.of.area..geometry.trait.based.on.fluorescence.top.view...relative.day._-_-_SV2	5	-0.109452	cross-validation
1	R	SV1_-_-_SV1	1	-0.0434185	cross-validation
2	R	SV1_-_-_SV1	2	0.16346	cross-validation
3	R	SV1_-_-_SV1	3	0.0915496	cross-validation
4	R	SV1_-_-_SV1	4	0.0811706	cross-validation
5	R	SV1_-_-_SV1	5	0.0288591	cross-validation
6	R	SV1_-_-_SV2	1	0.045869	cross-validation
7	R	SV1_-_-_SV2	2	0.00904144	cross-validation
8	R	SV1_-_-_SV2	3	0.119632	cross-validation
9	R	SV1_-_-_SV2	4	0.21602	cross-validation
10	R	SV1_-_-_SV2	5	0.127439	cross-validation
11	R	SV2_-_-_SV1	1	0.193214	cross-validation
12	R	SV2_-_-_SV1	2	-0.10314	cross-validation
13	R	SV2_-_-_SV1	3	0.188013	cross-validation
14	R	SV2_-_-_SV1	4	0.371656	cross-validation
15	R	SV2_-_-_SV1	5	0.151888	cross-validation
16	R	SV2_-_-_SV2	1	-0.000564369	cross-validation
17	R	SV2_-_-_SV2	2	0.121286	cross-validation
18	R	SV2_-_-_SV2	3	0.20471	cross-validation
19	R	SV2_-_-_SV2	4	0.246001	cross-validation
20	R	SV2_-_-_SV2	5	0.0974007	cross-validation
1	ϕ	border.length..zoom.corrected.geometry.trait.based.on.fluorescence.top.view...mm._-_-_SV1	1	0.0224733	cross-validation
2	ϕ	border.length..zoom.corrected.geometry.trait.based.on.fluorescence.top.view...mm._-_-_SV1	2	-0.0434169	cross-validation
3	ϕ	border.length..zoom.corrected.geometry.trait.based.on.fluorescence.top.view...mm._-_-_SV1	3	0.096876	cross-validation
4	ϕ	border.length..zoom.corrected.geometry.trait.based.on.fluorescence.top.view...mm._-_-_SV1	4	0.0341153	cross-validation
5	ϕ	border.length..zoom.corrected.geometry.trait.based.on.fluorescence.top.view...mm._-_-_SV1	5	0.0180374	cross-validation
6	ϕ	border.length..zoom.corrected.geometry.trait.based.on.fluorescence.top.view...mm._-_-_SV2	1	0.173304	cross-validation
7	ϕ	border.length..zoom.corrected.geometry.trait.based.on.fluorescence.top.view...mm._-_-_SV2	2	-0.0973249	cross-validation
8	ϕ	border.length..zoom.corrected.geometry.trait.based.on.fluorescence.top.view...mm._-_-_SV2	3	0.203118	cross-validation
9	ϕ	border.length..zoom.corrected.geometry.trait.based.on.fluorescence.top.view...mm._-_-_SV2	4	0.424609	cross-validation
10	ϕ	border.length..zoom.corrected.geometry.trait.based.on.fluorescence.top.view...mm._-_-_SV2	5	0.181179	cross-validation
11	ϕ	compactness.01..geometry.trait.based.on.visible.light.top.view._-_-_SV1	1	-0.0161935	cross-validation
12	ϕ	compactness.01..geometry.trait.based.on.visible.light.top.view._-_-_SV1	2	-0.021634	cross-validation
13	ϕ	compactness.01..geometry.trait.based.on.visible.light.top.view._-_-_SV1	3	0.158834	cross-validation
14	ϕ	compactness.01..geometry.trait.based.on.visible.light.top.view._-_-_SV1	4	-0.0235551	cross-validation
15	ϕ	compactness.01..geometry.trait.based.on.visible.light.top.view._-_-_SV1	5	-0.0414982	cross-validation
16	ϕ	compactness.01..geometry.trait.based.on.visible.light.top.view._-_-_SV2	1	0.104682	cross-validation
17	ϕ	compactness.01..geometry.trait.based.on.visible.light.top.view._-_-_SV2	2	-0.0845732	cross-validation
18	ϕ	compactness.01..geometry.trait.based.on.visible.light.top.view._-_-_SV2	3	0.154003	cross-validation
19	ϕ	compactness.01..geometry.trait.based.on.visible.light.top.view._-_-_SV2	4	0.254961	cross-validation
20	ϕ	compactness.01..geometry.trait.based.on.visible.light.top.view._-_-_SV2	5	0.148633	cross-validation
21	ϕ	compactness.16..geometry.trait.based.on.fluorescence.top.view._-_-_SV1	1	-0.0205236	cross-validation
22	ϕ	compactness.16..geometry.trait.based.on.fluorescence.top.view._-_-_SV1	2	-0.0534964	cross-validation
23	ϕ	compactness.16..geometry.trait.based.on.fluorescence.top.view._-_-_SV1	3	0.191008	cross-validation
24	ϕ	compactness.16..geometry.trait.based.on.fluorescence.top.view._-_-_SV1	4	0.0306389	cross-validation
25	ϕ	compactness.16..geometry.trait.based.on.fluorescence.top.view._-_-_SV1	5	0.0268993	cross-validation
26	ϕ	compactness.16..geometry.trait.based.on.fluorescence.top.view._-_-_SV2	1	0.209677	cross-validation
27	ϕ	compactness.16..geometry.trait.based.on.fluorescence.top.view._-_-_SV2	2	-0.0807986	cross-validation
28	ϕ	compactness.16..geometry.trait.based.on.fluorescence.top.view._-_-_SV2	3	0.166262	cross-validation
29	ϕ	compactness.16..geometry.trait.based.on.fluorescence.top.view._-_-_SV2	4	0.39266	cross-validation
30	ϕ	compactness.16..geometry.trait.based.on.fluorescence.top.view._-_-_SV2	5	0.173579	cross-validation
31	ϕ	hull.centroid.x..geometry.trait.based.on.fluorescence.top.view...px._-_-_SV1	1	-0.0217404	cross-validation
32	ϕ	hull.centroid.x..geometry.trait.based.on.fluorescence.top.view...px._-_-_SV1	2	0.082786	cross-validation
33	ϕ	hull.centroid.x..geometry.trait.based.on.fluorescence.top.view...px._-_-_SV1	3	-0.022463	cross-validation
34	ϕ	hull.centroid.x..geometry.trait.based.on.fluorescence.top.view...px._-_-_SV1	4	-0.0298537	cross-validation
35	ϕ	hull.centroid.x..geometry.trait.based.on.fluorescence.top.view...px._-_-_SV1	5	0.217795	cross-validation
36	ϕ	hull.centroid.x..geometry.trait.based.on.fluorescence.top.view...px._-_-_SV2	1	0.135129	cross-validation
37	ϕ	hull.centroid.x..geometry.trait.based.on.fluorescence.top.view...px._-_-_SV2	2	0.0895537	cross-validation
38	ϕ	hull.centroid.x..geometry.trait.based.on.fluorescence.top.view...px._-_-_SV2	3	0.00999612	cross-validation
39	ϕ	hull.centroid.x..geometry.trait.based.on.fluorescence.top.view...px._-_-_SV2	4	0.0038699	cross-validation
40	ϕ	hull.centroid.x..geometry.trait.based.on.fluorescence.top.view...px._-_-_SV2	5	-0.131101	cross-validation
41	ϕ	cog.x..geometry.trait.based.on.fluorescence.top.view...px._-_-_SV1	1	0.0155095	cross-validation
42	ϕ	cog.x..geometry.trait.based.on.fluorescence.top.view...px._-_-_SV1	2	0.0280703	cross-validation
43	ϕ	cog.x..geometry.trait.based.on.fluorescence.top.view...px._-_-_SV1	3	-0.126676	cross-validation
44	ϕ	cog.x..geometry.trait.based.on.fluorescence.top.view...px._-_-_SV1	4	0.00269027	cross-validation
45	ϕ	cog.x..geometry.trait.based.on.fluorescence.top.view...px._-_-_SV1	5	0.0512067	cross-validation
46	ϕ	cog.x..geometry.trait.based.on.fluorescence.top.view...px._-_-_SV2	1	0.237761	cross-validation
47	ϕ	cog.x..geometry.trait.based.on.fluorescence.top.view...px._-_-_SV2	2	0.0581651	cross-validation
48	ϕ	cog.x..geometry.trait.based.on.fluorescence.top.view...px._-_-_SV2	3	0.075465	cross-validation
49	ϕ	cog.x..geometry.trait.based.on.fluorescence.top.view...px._-_-_SV2	4	0.163599	cross-validation
50	ϕ	cog.x..geometry.trait.based.on.fluorescence.top.view...px._-_-_SV2	5	-0.0875656	cross-validation
51	ϕ	cog.y..geometry.trait.based.on.fluorescence.top.view...px._-_-_SV1	1	0.0360595	cross-validation
52	ϕ	cog.y..geometry.trait.based.on.fluorescence.top.view...px._-_-_SV1	2	-0.0497977	cross-validation
53	ϕ	cog.y..geometry.trait.based.on.fluorescence.top.view...px._-_-_SV1	3	-0.065595	cross-validation
54	ϕ	cog.y..geometry.trait.based.on.fluorescence.top.view...px._-_-_SV1	4	0.0687732	cross-validation
55	ϕ	cog.y..geometry.trait.based.on.fluorescence.top.view...px._-_-_SV1	5	0.0136485	cross-validation
56	ϕ	cog.y..geometry.trait.based.on.fluorescence.top.view...px._-_-_SV2	1	0.184939	cross-validation
57	ϕ	cog.y..geometry.trait.based.on.fluorescence.top.view...px._-_-_SV2	2	0.0146298	cross-validation
58	ϕ	cog.y..geometry.trait.based.on.fluorescence.top.view...px._-_-_SV2	3	0.0167728	cross-validation
59	ϕ	cog.y..geometry.trait.based.on.fluorescence.top.view...px._-_-_SV2	4	0.304	cross-validation
60	ϕ	cog.y..geometry.trait.based.on.fluorescence.top.view...px._-_-_SV2	5	-0.0476194	cross-validation
61	ϕ	leaf.count..geometry.trait.based.on.fluorescence.top.view._-_-_SV1	1	0.0525965	cross-validation
62	ϕ	leaf.count..geometry.trait.based.on.fluorescence.top.view._-_-_SV1	2	-0.0111669	cross-validation
63	ϕ	leaf.count..geometry.trait.based.on.fluorescence.top.view._-_-_SV1	3	0.093797	cross-validation
64	ϕ	leaf.count..geometry.trait.based.on.fluorescence.top.view._-_-_SV1	4	0.0488037	cross-validation
65	ϕ	leaf.count..geometry.trait.based.on.fluorescence.top.view._-_-_SV1	5	0.0368467	cross-validation
66	ϕ	leaf.count..geometry.trait.based.on.fluorescence.top.view._-_-_SV2	1	0.191974	cross-validation
67	ϕ	leaf.count..geometry.trait.based.on.fluorescence.top.view._-_-_SV2	2	-0.0710679	cross-validation
68	ϕ	leaf.count..geometry.trait.based.on.fluorescence.top.view._-_-_SV2	3	0.184654	cross-validation
69	ϕ	leaf.count..geometry.trait.based.on.fluorescence.top.view._-_-_SV2	4	0.412454	cross-validation
70	ϕ	leaf.count..geometry.trait.based.on.fluorescence.top.view._-_-_SV2	5	0.124492	cross-validation
71	ϕ	hull.points..geometry.trait.based.on.fluorescence.top.view._-_-_SV1	1	-0.0471804	cross-validation
72	ϕ	hull.points..geometry.trait.based.on.fluorescence.top.view._-_-_SV1	2	-0.0393961	cross-validation
73	ϕ	hull.points..geometry.trait.based.on.fluorescence.top.view._-_-_SV1	3	-0.00730098	cross-validation
74	ϕ	hull.points..geometry.trait.based.on.fluorescence.top.view._-_-_SV1	4	0.0309361	cross-validation
75	ϕ	hull.points..geometry.trait.based.on.fluorescence.top.view._-_-_SV1	5	-0.0391332	cross-validation
76	ϕ	hull.points..geometry.trait.based.on.fluorescence.top.view._-_-_SV2	1	0.161491	cross-validation
77	ϕ	hull.points..geometry.trait.based.on.fluorescence.top.view._-_-_SV2	2	-0.0543547	cross-validation
78	ϕ	hull.points..geometry.trait.based.on.fluorescence.top.view._-_-_SV2	3	0.135512	cross-validation
79	ϕ	hull.points..geometry.trait.based.on.fluorescence.top.view._-_-_SV2	4	0.291958	cross-validation
80	ϕ	hull.points..geometry.trait.based.on.fluorescence.top.view._-_-_SV2	5	-0.0350459	cross-validation
81	ϕ	leaf.width.mean..zoom.corrected.geometry.trait.based.on.fluorescence.top.view...mm._-_-_SV1	1	0.0411791	cross-validation
82	ϕ	leaf.width.mean..zoom.corrected.geometry.trait.based.on.fluorescence.top.view...mm._-_-_SV1	2	0.0410253	cross-validation
83	ϕ	leaf.width.mean..zoom.corrected.geometry.trait.based.on.fluorescence.top.view...mm._-_-_SV1	3	0.30775	cross-validation
84	ϕ	leaf.width.mean..zoom.corrected.geometry.trait.based.on.fluorescence.top.view...mm._-_-_SV1	4	0.040253	cross-validation
85	ϕ	leaf.width.mean..zoom.corrected.geometry.trait.based.on.fluorescence.top.view...mm._-_-_SV1	5	0.120004	cross-validation
86	ϕ	leaf.width.mean..zoom.corrected.geometry.trait.based.on.fluorescence.top.view...mm._-_-_SV2	1	0.00274872	cross-validation
87	ϕ	leaf.width.mean..zoom.corrected.geometry.trait.based.on.fluorescence.top.view...mm._-_-_SV2	2	-0.139689	cross-validation
88	ϕ	leaf.width.mean..zoom.corrected.geometry.trait.based.on.fluorescence.top.view...mm._-_-_SV2	3	0.149524	cross-validation
89	ϕ	leaf.width.mean..zoom.corrected.geometry.trait.based.on.fluorescence.top.view...mm._-_-_SV2	4	0.071428	cross-validation
90	ϕ	leaf.width.mean..zoom.corrected.geometry.trait.based.on.fluorescence.top.view...mm._-_-_SV2	5	0.0938473	cross-validation
91	ϕ	percentage.of.daily.change.of.leaf.length.sum..geometry.trait.based.on.fluorescence.top.view...percent.change.day._-_-_SV1	1	-0.0622172	cross-validation
92	ϕ	percentage.of.daily.change.of.leaf.length.sum..geometry.trait.based.on.fluorescence.top.view...percent.change.day._-_-_SV1	2	0.200294	cross-validation
93	ϕ	percentage.of.daily.change.of.leaf.length.sum..geometry.trait.based.on.fluorescence.top.view...percent.change.day._-_-_SV1	3	0.165846	cross-validation
94	ϕ	percentage.of.daily.change.of.leaf.length.sum..geometry.trait.based.on.fluorescence.top.view...percent.change.day._-_-_SV1	4	0.1748	cross-validation
95	ϕ	percentage.of.daily.change.of.leaf.length.sum..geometry.trait.based.on.fluorescence.top.view...percent.change.day._-_-_SV1	5	0.13456	cross-validation
96	ϕ	percentage.of.daily.change.of.leaf.length.sum..geometry.trait.based.on.fluorescence.top.view...percent.change.day._-_-_SV2	1	0.132537	cross-validation
97	ϕ	percentage.of.daily.change.of.leaf.length.sum..geometry.trait.based.on.fluorescence.top.view...percent.change.day._-_-_SV2	2	0.0380691	cross-validation
98	ϕ	percentage.of.daily.change.of.leaf.length.sum..geometry.trait.based.on.fluorescence.top.view...percent.change.day._-_-_SV2	3	0.144169	cross-validation
99	ϕ	percentage.of.daily.change.of.leaf.length.sum..geometry.trait.based.on.fluorescence.top.view...percent.change.day._-_-_SV2	4	0.169079	cross-validation
100	ϕ	percentage.of.daily.change.of.leaf.length.sum..geometry.trait.based.on.fluorescence.top.view...percent.change.day._-_-_SV2	5	-0.110779	cross-validation
101	ϕ	cog.x..geometry.trait.based.on.visible.light.top.view...px._-_-_SV1	1	0.0124859	cross-validation
102	ϕ	cog.x..geometry.trait.based.on.visible.light.top.view...px._-_-_SV1	2	0.0151584	cross-validation
103	ϕ	cog.x..geometry.trait.based.on.visible.light.top.view...px._-_-_SV1	3	-0.130815	cross-validation
104	ϕ	cog.x..geometry.trait.based.on.visible.light.top.view...px._-_-_SV1	4	0.0026243	cross-validation
105	ϕ	cog.x..geometry.trait.based.on.visible.light.top.view...px._-_-_SV1	5	0.0392472	cross-validation
106	ϕ	cog.x..geometry.trait.based.on.visible.light.top.view...px._-_-_SV2	1	0.249537	cross-validation
107	ϕ	cog.x..geometry.trait.based.on.visible.light.top.view...px._-_-_SV2	2	0.0562912	cross-validation
108	ϕ	cog.x..geometry.trait.based.on.visible.light.top.view...px._-_-_SV2	3	0.0870089	cross-validation
109	ϕ	cog.x..geometry.trait.based.on.visible.light.top.view...px._-_-_SV2	4	0.188059	cross-validation
110	ϕ	cog.x..geometry.trait.based.on.visible.light.top.view...px._-_-_SV2	5	-0.0673563	cross-validation
111	ϕ	hull.compactness.16..geometry.trait.based.on.fluorescence.top.view._-_-_SV1	1	-0.0541523	cross-validation
112	ϕ	hull.compactness.16..geometry.trait.based.on.fluorescence.top.view._-_-_SV1	2	-0.0213364	cross-validation
113	ϕ	hull.compactness.16..geometry.trait.based.on.fluorescence.top.view._-_-_SV1	3	0.129361	cross-validation
114	ϕ	hull.compactness.16..geometry.trait.based.on.fluorescence.top.view._-_-_SV1	4	-0.00216224	cross-validation
115	ϕ	hull.compactness.16..geometry.trait.based.on.fluorescence.top.view._-_-_SV1	5	0.0670337	cross-validation
116	ϕ	hull.compactness.16..geometry.trait.based.on.fluorescence.top.view._-_-_SV2	1	0.202824	cross-validation
117	ϕ	hull.compactness.16..geometry.trait.based.on.fluorescence.top.view._-_-_SV2	2	-0.0135788	cross-validation
118	ϕ	hull.compactness.16..geometry.trait.based.on.fluorescence.top.view._-_-_SV2	3	0.116887	cross-validation
119	ϕ	hull.compactness.16..geometry.trait.based.on.fluorescence.top.view._-_-_SV2	4	0.364929	cross-validation
120	ϕ	hull.compactness.16..geometry.trait.based.on.fluorescence.top.view._-_-_SV2	5	0.0797666	cross-validation
121	ϕ	hull.compactness.01..geometry.trait.based.on.fluorescence.top.view._-_-_SV1	1	-0.049125	cross-validation
122	ϕ	hull.compactness.01..geometry.trait.based.on.fluorescence.top.view._-_-_SV1	2	0.0144771	cross-validation
123	ϕ	hull.compactness.01..geometry.trait.based.on.fluorescence.top.view._-_-_SV1	3	0.215587	cross-validation
124	ϕ	hull.compactness.01..geometry.trait.based.on.fluorescence.top.view._-_-_SV1	4	0.0859801	cross-validation
125	ϕ	hull.compactness.01..geometry.trait.based.on.fluorescence.top.view._-_-_SV1	5	0.0203884	cross-validation
126	ϕ	hull.compactness.01..geometry.trait.based.on.fluorescence.top.view._-_-_SV2	1	-0.0376805	cross-validation
127	ϕ	hull.compactness.01..geometry.trait.based.on.fluorescence.top.view._-_-_SV2	2	-0.0839676	cross-validation
128	ϕ	hull.compactness.01..geometry.trait.based.on.fluorescence.top.view._-_-_SV2	3	0.0681104	cross-validation
129	ϕ	hull.compactness.01..geometry.trait.based.on.fluorescence.top.view._-_-_SV2	4	0.116021	cross-validation
130	ϕ	hull.compactness.01..geometry.trait.based.on.fluorescence.top.view._-_-_SV2	5	0.0965893	cross-validation
131	ϕ	hull.circularity..geometry.trait.based.on.fluorescence.top.view._-_-_SV1	1	-0.0214996	cross-validation
132	ϕ	hull.circularity..geometry.trait.based.on.fluorescence.top.view._-_-_SV1	2	0.147178	cross-validation
133	ϕ	hull.circularity..geometry.trait.based.on.fluorescence.top.view._-_-_SV1	3	0.147198	cross-validation
134	ϕ	hull.circularity..geometry.trait.based.on.fluorescence.top.view._-_-_SV1	4	0.147095	cross-validation
135	ϕ	hull.circularity..geometry.trait.based.on.fluorescence.top.view._-_-_SV1	5	0.0575004	cross-validation
136	ϕ	hull.circularity..geometry.trait.based.on.fluorescence.top.view._-_-_SV2	1	0.189781	cross-validation
137	ϕ	hull.circularity..geometry.trait.based.on.fluorescence.top.view._-_-_SV2	2	-0.0710206	cross-validation
138	ϕ	hull.circularity..geometry.trait.based.on.fluorescence.top.view._-_-_SV2	3	0.212131	cross-validation
139	ϕ	hull.circularity..geometry.trait.based.on.fluorescence.top.view._-_-_SV2	4	0.369703	cross-validation
140	ϕ	hull.circularity..geometry.trait.based.on.fluorescence.top.view._-_-_SV2	5	0.0824189	cross-validation
141	ϕ	hull.centroid.x..geometry.trait.based.on.visible.light.top.view...px._-_-_SV1	1	0.0185822	cross-validation
142	ϕ	hull.centroid.x..geometry.trait.based.on.visible.light.top.view...px._-_-_SV1	2	0.0506396	cross-validation
143	ϕ	hull.centroid.x..geometry.trait.based.on.visible.light.top.view...px._-_-_SV1	3	-0.0574835	cross-validation
144	ϕ	hull.centroid.x..geometry.trait.based.on.visible.light.top.view...px._-_-_SV1	4	0.0243281	cross-validation
145	ϕ	hull.centroid.x..geometry.trait.based.on.visible.light.top.view...px._-_-_SV1	5	0.117482	cross-validation
146	ϕ	hull.centroid.x..geometry.trait.based.on.visible.light.top.view...px._-_-_SV2	1	0.2135	cross-validation
147	ϕ	hull.centroid.x..geometry.trait.based.on.visible.light.top.view...px._-_-_SV2	2	0.0864296	cross-validation
148	ϕ	hull.centroid.x..geometry.trait.based.on.visible.light.top.view...px._-_-_SV2	3	0.0624985	cross-validation
149	ϕ	hull.centroid.x..geometry.trait.based.on.visible.light.top.view...px._-_-_SV2	4	0.126448	cross-validation
150	ϕ	hull.centroid.x..geometry.trait.based.on.visible.light.top.view...px._-_-_SV2	5	-0.0743844	cross-validation
151	ϕ	hull.fillgrade..geometry.trait.based.on.visible.light.top.view....._-_-_SV1	1	-0.0664559	cross-validation
152	ϕ	hull.fillgrade..geometry.trait.based.on.visible.light.top.view....._-_-_SV1	2	-0.0317172	cross-validation
153	ϕ	hull.fillgrade..geometry.trait.based.on.visible.light.top.view....._-_-_SV1	3	0.190806	cross-validation
154	ϕ	hull.fillgrade..geometry.trait.based.on.visible.light.top.view....._-_-_SV1	4	-0.00447991	cross-validation
155	ϕ	hull.fillgrade..geometry.trait.based.on.visible.light.top.view....._-_-_SV1	5	-0.0535971	cross-validation
156	ϕ	hull.fillgrade..geometry.trait.based.on.visible.light.top.view....._-_-_SV2	1	0.0429448	cross-validation
157	ϕ	hull.fillgrade..geometry.trait.based.on.visible.light.top.view....._-_-_SV2	2	-0.104572	cross-validation
158	ϕ	hull.fillgrade..geometry.trait.based.on.visible.light.top.view....._-_-_SV2	3	0.132984	cross-validation
159	ϕ	hull.fillgrade..geometry.trait.based.on.visible.light.top.view....._-_-_SV2	4	0.170472	cross-validation
160	ϕ	hull.fillgrade..geometry.trait.based.on.visible.light.top.view....._-_-_SV2	5	0.162452	cross-validation
161	ϕ	hsv.s.skewness..color.related.trait.based.on.fluorescence.top.view._-_-_SV1	1	0.00527975	cross-validation
162	ϕ	hsv.s.skewness..color.related.trait.based.on.fluorescence.top.view._-_-_SV1	2	-0.0157555	cross-validation
163	ϕ	hsv.s.skewness..color.related.trait.based.on.fluorescence.top.view._-_-_SV1	3	0.0162733	cross-validation
164	ϕ	hsv.s.skewness..color.related.trait.based.on.fluorescence.top.view._-_-_SV1	4	-0.0889947	cross-validation
165	ϕ	hsv.s.skewness..color.related.trait.based.on.fluorescence.top.view._-_-_SV1	5	-0.0658491	cross-validation
166	ϕ	hsv.s.skewness..color.related.trait.based.on.fluorescence.top.view._-_-_SV2	1	-0.0103444	cross-validation
167	ϕ	hsv.s.skewness..color.related.trait.based.on.fluorescence.top.view._-_-_SV2	2	-0.0835806	cross-validation
168	ϕ	hsv.s.skewness..color.related.trait.based.on.fluorescence.top.view._-_-_SV2	3	0.177171	cross-validation
169	ϕ	hsv.s.skewness..color.related.trait.based.on.fluorescence.top.view._-_-_SV2	4	0.173484	cross-validation
170	ϕ	hsv.s.skewness..color.related.trait.based.on.fluorescence.top.view._-_-_SV2	5	0.166096	cross-validation
171	ϕ	hsv.s.mean..color.related.trait.based.on.fluorescence.top.view._-_-_SV1	1	0.0442207	cross-validation
172	ϕ	hsv.s.mean..color.related.trait.based.on.fluorescence.top.view._-_-_SV1	2	0.0083153	cross-validation
173	ϕ	hsv.s.mean..color.related.trait.based.on.fluorescence.top.view._-_-_SV1	3	0.047661	cross-validation
174	ϕ	hsv.s.mean..color.related.trait.based.on.fluorescence.top.view._-_-_SV1	4	0.0813226	cross-validation
175	ϕ	hsv.s.mean..color.related.trait.based.on.fluorescence.top.view._-_-_SV1	5	0.0641628	cross-validation
176	ϕ	hsv.s.mean..color.related.trait.based.on.fluorescence.top.view._-_-_SV2	1	0.170062	cross-validation
177	ϕ	hsv.s.mean..color.related.trait.based.on.fluorescence.top.view._-_-_SV2	2	-0.0554861	cross-validation
178	ϕ	hsv.s.mean..color.related.trait.based.on.fluorescence.top.view._-_-_SV2	3	0.16458	cross-validation
179	ϕ	hsv.s.mean..color.related.trait.based.on.fluorescence.top.view._-_-_SV2	4	0.416691	cross-validation
180	ϕ	hsv.s.mean..color.related.trait.based.on.fluorescence.top.view._-_-_SV2	5	0.0606125	cross-validation
181	ϕ	hsv.h.mean..color.related.trait.based.on.fluorescence.top.view._-_-_SV1	1	0.12413	cross-validation
182	ϕ	hsv.h.mean..color.related.trait.based.on.fluorescence.top.view._-_-_SV1	2	0.0797595	cross-validation
183	ϕ	hsv.h.mean..color.related.trait.based.on.fluorescence.top.view._-_-_SV1	3	0.0558642	cross-validation
184	ϕ	hsv.h.mean..color.related.trait.based.on.fluorescence.top.view._-_-_SV1	4	0.0311548	cross-validation
185	ϕ	hsv.h.mean..color.related.trait.based.on.fluorescence.top.view._-_-_SV1	5	0.0670142	cross-validation
186	ϕ	hsv.h.mean..color.related.trait.based.on.fluorescence.top.view._-_-_SV2	1	0.302547	cross-validation
187	ϕ	hsv.h.mean..color.related.trait.based.on.fluorescence.top.view._-_-_SV2	2	0.00124161	cross-validation
188	ϕ	hsv.h.mean..color.related.trait.based.on.fluorescence.top.view._-_-_SV2	3	0.260983	cross-validation
189	ϕ	hsv.h.mean..color.related.trait.based.on.fluorescence.top.view._-_-_SV2	4	0.106888	cross-validation
190	ϕ	hsv.h.mean..color.related.trait.based.on.fluorescence.top.view._-_-_SV2	5	0.0495082	cross-validation
191	ϕ	intensity.chlorophyl.mean..color.related.trait.based.on.fluorescence.top.view._-_-_SV1	1	-0.0584157	cross-validation
192	ϕ	intensity.chlorophyl.mean..color.related.trait.based.on.fluorescence.top.view._-_-_SV1	2	-0.0143483	cross-validation
193	ϕ	intensity.chlorophyl.mean..color.related.trait.based.on.fluorescence.top.view._-_-_SV1	3	0.272824	cross-validation
194	ϕ	intensity.chlorophyl.mean..color.related.trait.based.on.fluorescence.top.view._-_-_SV1	4	0.0397511	cross-validation
195	ϕ	intensity.chlorophyl.mean..color.related.trait.based.on.fluorescence.top.view._-_-_SV1	5	0.0978126	cross-validation
196	ϕ	intensity.chlorophyl.mean..color.related.trait.based.on.fluorescence.top.view._-_-_SV2	1	0.0588647	cross-validation
197	ϕ	intensity.chlorophyl.mean..color.related.trait.based.on.fluorescence.top.view._-_-_SV2	2	-0.0489135	cross-validation
198	ϕ	intensity.chlorophyl.mean..color.related.trait.based.on.fluorescence.top.view._-_-_SV2	3	0.149159	cross-validation
199	ϕ	intensity.chlorophyl.mean..color.related.trait.based.on.fluorescence.top.view._-_-_SV2	4	0.0100479	cross-validation
200	ϕ	intensity.chlorophyl.mean..color.related.trait.based.on.fluorescence.top.view._-_-_SV2	5	-0.0436105	cross-validation
201	ϕ	lab.a.stddev..color.related.trait.based.on.fluorescence.top.view._-_-_SV1	1	0.221732	cross-validation
202	ϕ	lab.a.stddev..color.related.trait.based.on.fluorescence.top.view._-_-_SV1	2	-0.00304927	cross-validation
203	ϕ	lab.a.stddev..color.related.trait.based.on.fluorescence.top.view._-_-_SV1	3	0.307266	cross-validation
204	ϕ	lab.a.stddev..color.related.trait.based.on.fluorescence.top.view._-_-_SV1	4	0.147106	cross-validation
205	ϕ	lab.a.stddev..color.related.trait.based.on.fluorescence.top.view._-_-_SV1	5	0.091483	cross-validation
206	ϕ	lab.a.stddev..color.related.trait.based.on.fluorescence.top.view._-_-_SV2	1	0.0893618	cross-validation
207	ϕ	lab.a.stddev..color.related.trait.based.on.fluorescence.top.view._-_-_SV2	2	-0.0544629	cross-validation
208	ϕ	lab.a.stddev..color.related.trait.based.on.fluorescence.top.view._-_-_SV2	3	0.118262	cross-validation
209	ϕ	lab.a.stddev..color.related.trait.based.on.fluorescence.top.view._-_-_SV2	4	0.159885	cross-validation
210	ϕ	lab.a.stddev..color.related.trait.based.on.fluorescence.top.view._-_-_SV2	5	0.124669	cross-validation
211	ϕ	hsv.v.skewness..color.related.trait.based.on.fluorescence.top.view._-_-_SV1	1	-0.140689	cross-validation
212	ϕ	hsv.v.skewness..color.related.trait.based.on.fluorescence.top.view._-_-_SV1	2	0.0258349	cross-validation
213	ϕ	hsv.v.skewness..color.related.trait.based.on.fluorescence.top.view._-_-_SV1	3	-0.0674978	cross-validation
214	ϕ	hsv.v.skewness..color.related.trait.based.on.fluorescence.top.view._-_-_SV1	4	-0.165169	cross-validation
215	ϕ	hsv.v.skewness..color.related.trait.based.on.fluorescence.top.view._-_-_SV1	5	-0.103723	cross-validation
216	ϕ	hsv.v.skewness..color.related.trait.based.on.fluorescence.top.view._-_-_SV2	1	0.00931507	cross-validation
217	ϕ	hsv.v.skewness..color.related.trait.based.on.fluorescence.top.view._-_-_SV2	2	-0.0555861	cross-validation
218	ϕ	hsv.v.skewness..color.related.trait.based.on.fluorescence.top.view._-_-_SV2	3	0.0575122	cross-validation
219	ϕ	hsv.v.skewness..color.related.trait.based.on.fluorescence.top.view._-_-_SV2	4	0.0199665	cross-validation
220	ϕ	hsv.v.skewness..color.related.trait.based.on.fluorescence.top.view._-_-_SV2	5	0.0247847	cross-validation
221	ϕ	lab.b.stddev..color.related.trait.based.on.fluorescence.top.view._-_-_SV1	1	0.241555	cross-validation
222	ϕ	lab.b.stddev..color.related.trait.based.on.fluorescence.top.view._-_-_SV1	2	0.00210988	cross-validation
223	ϕ	lab.b.stddev..color.related.trait.based.on.fluorescence.top.view._-_-_SV1	3	0.271193	cross-validation
224	ϕ	lab.b.stddev..color.related.trait.based.on.fluorescence.top.view._-_-_SV1	4	0.147355	cross-validation
225	ϕ	lab.b.stddev..color.related.trait.based.on.fluorescence.top.view._-_-_SV1	5	0.108168	cross-validation
226	ϕ	lab.b.stddev..color.related.trait.based.on.fluorescence.top.view._-_-_SV2	1	0.124856	cross-validation
227	ϕ	lab.b.stddev..color.related.trait.based.on.fluorescence.top.view._-_-_SV2	2	-0.0305471	cross-validation
228	ϕ	lab.b.stddev..color.related.trait.based.on.fluorescence.top.view._-_-_SV2	3	0.0998799	cross-validation
229	ϕ	lab.b.stddev..color.related.trait.based.on.fluorescence.top.view._-_-_SV2	4	0.209548	cross-validation
230	ϕ	lab.b.stddev..color.related.trait.based.on.fluorescence.top.view._-_-_SV2	5	0.18725	cross-validation
231	ϕ	lab.b.skewness..color.related.trait.based.on.fluorescence.top.view._-_-_SV1	1	0.012257	cross-validation
232	ϕ	lab.b.skewness..color.related.trait.based.on.fluorescence.top.view._-_-_SV1	2	0.0558092	cross-validation
233	ϕ	lab.b.skewness..color.related.trait.based.on.fluorescence.top.view._-_-_SV1	3	-0.0311698	cross-validation
234	ϕ	lab.b.skewness..color.related.trait.based.on.fluorescence.top.view._-_-_SV1	4	-0.136315	cross-validation
235	ϕ	lab.b.skewness..color.related.trait.based.on.fluorescence.top.view._-_-_SV1	5	-0.00608754	cross-validation
236	ϕ	lab.b.skewness..color.related.trait.based.on.fluorescence.top.view._-_-_SV2	1	0.0176369	cross-validation
237	ϕ	lab.b.skewness..color.related.trait.based.on.fluorescence.top.view._-_-_SV2	2	-0.0540481	cross-validation
238	ϕ	lab.b.skewness..color.related.trait.based.on.fluorescence.top.view._-_-_SV2	3	0.096332	cross-validation
239	ϕ	lab.b.skewness..color.related.trait.based.on.fluorescence.top.view._-_-_SV2	4	0.000333019	cross-validation
240	ϕ	lab.b.skewness..color.related.trait.based.on.fluorescence.top.view._-_-_SV2	5	0.00332339	cross-validation
241	ϕ	hsv.dgci.mean..color.related.trait.based.on.visible.light.top.view._-_-_SV1	1	0.0864756	cross-validation
242	ϕ	hsv.dgci.mean..color.related.trait.based.on.visible.light.top.view._-_-_SV1	2	0.0118929	cross-validation
243	ϕ	hsv.dgci.mean..color.related.trait.based.on.visible.light.top.view._-_-_SV1	3	0.0973821	cross-validation
244	ϕ	hsv.dgci.mean..color.related.trait.based.on.visible.light.top.view._-_-_SV1	4	0.112158	cross-validation
245	ϕ	hsv.dgci.mean..color.related.trait.based.on.visible.light.top.view._-_-_SV1	5	0.143256	cross-validation
246	ϕ	hsv.dgci.mean..color.related.trait.based.on.visible.light.top.view._-_-_SV2	1	-0.0959307	cross-validation
247	ϕ	hsv.dgci.mean..color.related.trait.based.on.visible.light.top.view._-_-_SV2	2	0.0574343	cross-validation
248	ϕ	hsv.dgci.mean..color.related.trait.based.on.visible.light.top.view._-_-_SV2	3	0.150348	cross-validation
249	ϕ	hsv.dgci.mean..color.related.trait.based.on.visible.light.top.view._-_-_SV2	4	0.0133298	cross-validation
250	ϕ	hsv.dgci.mean..color.related.trait.based.on.visible.light.top.view._-_-_SV2	5	0.00646914	cross-validation
251	ϕ	intensity.phenol.mean..color.related.trait.based.on.fluorescence.top.view._-_-_SV1	1	-0.136659	cross-validation
252	ϕ	intensity.phenol.mean..color.related.trait.based.on.fluorescence.top.view._-_-_SV1	2	-0.105542	cross-validation
253	ϕ	intensity.phenol.mean..color.related.trait.based.on.fluorescence.top.view._-_-_SV1	3	0.319804	cross-validation
254	ϕ	intensity.phenol.mean..color.related.trait.based.on.fluorescence.top.view._-_-_SV1	4	-0.0174441	cross-validation
255	ϕ	intensity.phenol.mean..color.related.trait.based.on.fluorescence.top.view._-_-_SV1	5	-0.00488306	cross-validation
256	ϕ	intensity.phenol.mean..color.related.trait.based.on.fluorescence.top.view._-_-_SV2	1	0.0344234	cross-validation
257	ϕ	intensity.phenol.mean..color.related.trait.based.on.fluorescence.top.view._-_-_SV2	2	-0.0774826	cross-validation
258	ϕ	intensity.phenol.mean..color.related.trait.based.on.fluorescence.top.view._-_-_SV2	3	0.195439	cross-validation
259	ϕ	intensity.phenol.mean..color.related.trait.based.on.fluorescence.top.view._-_-_SV2	4	0.0577247	cross-validation
260	ϕ	intensity.phenol.mean..color.related.trait.based.on.fluorescence.top.view._-_-_SV2	5	0.0334606	cross-validation
261	ϕ	intensity.phenol.chlorophyl.ratio..color.related.trait.based.on.fluorescence.top.view._-_-_SV1	1	0.0337412	cross-validation
262	ϕ	intensity.phenol.chlorophyl.ratio..color.related.trait.based.on.fluorescence.top.view._-_-_SV1	2	0.0655428	cross-validation
263	ϕ	intensity.phenol.chlorophyl.ratio..color.related.trait.based.on.fluorescence.top.view._-_-_SV1	3	0.0652214	cross-validation
264	ϕ	intensity.phenol.chlorophyl.ratio..color.related.trait.based.on.fluorescence.top.view._-_-_SV1	4	0.0439682	cross-validation
265	ϕ	intensity.phenol.chlorophyl.ratio..color.related.trait.based.on.fluorescence.top.view._-_-_SV1	5	0.0791882	cross-validation
266	ϕ	intensity.phenol.chlorophyl.ratio..color.related.trait.based.on.fluorescence.top.view._-_-_SV2	1	0.278865	cross-validation
267	ϕ	intensity.phenol.chlorophyl.ratio..color.related.trait.based.on.fluorescence.top.view._-_-_SV2	2	-0.0257766	cross-validation
268	ϕ	intensity.phenol.chlorophyl.ratio..color.related.trait.based.on.fluorescence.top.view._-_-_SV2	3	0.268709	cross-validation
269	ϕ	intensity.phenol.chlorophyl.ratio..color.related.trait.based.on.fluorescence.top.view._-_-_SV2	4	0.137224	cross-validation
270	ϕ	intensity.phenol.chlorophyl.ratio..color.related.trait.based.on.fluorescence.top.view._-_-_SV2	5	0.0771969	cross-validation
271	ϕ	lab.a.mean..color.related.trait.based.on.visible.light.top.view._-_-_SV1	1	-0.0318515	cross-validation
272	ϕ	lab.a.mean..color.related.trait.based.on.visible.light.top.view._-_-_SV1	2	0.099325	cross-validation
273	ϕ	lab.a.mean..color.related.trait.based.on.visible.light.top.view._-_-_SV1	3	0.292225	cross-validation
274	ϕ	lab.a.mean..color.related.trait.based.on.visible.light.top.view._-_-_SV1	4	0.106909	cross-validation
275	ϕ	lab.a.mean..color.related.trait.based.on.visible.light.top.view._-_-_SV1	5	0.0621801	cross-validation
276	ϕ	lab.a.mean..color.related.trait.based.on.visible.light.top.view._-_-_SV2	1	-0.0385681	cross-validation
277	ϕ	lab.a.mean..color.related.trait.based.on.visible.light.top.view._-_-_SV2	2	-0.0223579	cross-validation
278	ϕ	lab.a.mean..color.related.trait.based.on.visible.light.top.view._-_-_SV2	3	0.368911	cross-validation
279	ϕ	lab.a.mean..color.related.trait.based.on.visible.light.top.view._-_-_SV2	4	0.102356	cross-validation
280	ϕ	lab.a.mean..color.related.trait.based.on.visible.light.top.view._-_-_SV2	5	-0.0162824	cross-validation
281	ϕ	hsv.v.stddev..color.related.trait.based.on.visible.light.top.view._-_-_SV1	1	0.123151	cross-validation
282	ϕ	hsv.v.stddev..color.related.trait.based.on.visible.light.top.view._-_-_SV1	2	0.00138224	cross-validation
283	ϕ	hsv.v.stddev..color.related.trait.based.on.visible.light.top.view._-_-_SV1	3	0.0802594	cross-validation
284	ϕ	hsv.v.stddev..color.related.trait.based.on.visible.light.top.view._-_-_SV1	4	0.0226014	cross-validation
285	ϕ	hsv.v.stddev..color.related.trait.based.on.visible.light.top.view._-_-_SV1	5	0.0325461	cross-validation
286	ϕ	hsv.v.stddev..color.related.trait.based.on.visible.light.top.view._-_-_SV2	1	0.0950587	cross-validation
287	ϕ	hsv.v.stddev..color.related.trait.based.on.visible.light.top.view._-_-_SV2	2	-0.0932	cross-validation
288	ϕ	hsv.v.stddev..color.related.trait.based.on.visible.light.top.view._-_-_SV2	3	0.114926	cross-validation
289	ϕ	hsv.v.stddev..color.related.trait.based.on.visible.light.top.view._-_-_SV2	4	0.213646	cross-validation
290	ϕ	hsv.v.stddev..color.related.trait.based.on.visible.light.top.view._-_-_SV2	5	0.144571	cross-validation
291	ϕ	hsv.v.skewness..color.related.trait.based.on.visible.light.top.view._-_-_SV1	1	0.374511	cross-validation
292	ϕ	hsv.v.skewness..color.related.trait.based.on.visible.light.top.view._-_-_SV1	2	0.113248	cross-validation
293	ϕ	hsv.v.skewness..color.related.trait.based.on.visible.light.top.view._-_-_SV1	3	0.220617	cross-validation
294	ϕ	hsv.v.skewness..color.related.trait.based.on.visible.light.top.view._-_-_SV1	4	0.245533	cross-validation
295	ϕ	hsv.v.skewness..color.related.trait.based.on.visible.light.top.view._-_-_SV1	5	0.144545	cross-validation
296	ϕ	hsv.v.skewness..color.related.trait.based.on.visible.light.top.view._-_-_SV2	1	0.177159	cross-validation
297	ϕ	hsv.v.skewness..color.related.trait.based.on.visible.light.top.view._-_-_SV2	2	-0.0467854	cross-validation
298	ϕ	hsv.v.skewness..color.related.trait.based.on.visible.light.top.view._-_-_SV2	3	0.274436	cross-validation
299	ϕ	hsv.v.skewness..color.related.trait.based.on.visible.light.top.view._-_-_SV2	4	0.0490401	cross-validation
300	ϕ	hsv.v.skewness..color.related.trait.based.on.visible.light.top.view._-_-_SV2	5	-0.0427675	cross-validation
301	ϕ	hsv.v.mean..color.related.trait.based.on.visible.light.top.view._-_-_SV1	1	0.175278	cross-validation
302	ϕ	hsv.v.mean..color.related.trait.based.on.visible.light.top.view._-_-_SV1	2	0.110591	cross-validation
303	ϕ	hsv.v.mean..color.related.trait.based.on.visible.light.top.view._-_-_SV1	3	0.2526	cross-validation
304	ϕ	hsv.v.mean..color.related.trait.based.on.visible.light.top.view._-_-_SV1	4	0.0547663	cross-validation
305	ϕ	hsv.v.mean..color.related.trait.based.on.visible.light.top.view._-_-_SV1	5	0.165713	cross-validation
306	ϕ	hsv.v.mean..color.related.trait.based.on.visible.light.top.view._-_-_SV2	1	-0.0053864	cross-validation
307	ϕ	hsv.v.mean..color.related.trait.based.on.visible.light.top.view._-_-_SV2	2	-0.0448714	cross-validation
308	ϕ	hsv.v.mean..color.related.trait.based.on.visible.light.top.view._-_-_SV2	3	0.160847	cross-validation
309	ϕ	hsv.v.mean..color.related.trait.based.on.visible.light.top.view._-_-_SV2	4	-0.0607322	cross-validation
310	ϕ	hsv.v.mean..color.related.trait.based.on.visible.light.top.view._-_-_SV2	5	0.0406417	cross-validation
311	ϕ	hsv.s.stddev..color.related.trait.based.on.visible.light.top.view._-_-_SV1	1	0.065381	cross-validation
312	ϕ	hsv.s.stddev..color.related.trait.based.on.visible.light.top.view._-_-_SV1	2	0.0702622	cross-validation
313	ϕ	hsv.s.stddev..color.related.trait.based.on.visible.light.top.view._-_-_SV1	3	0.125782	cross-validation
314	ϕ	hsv.s.stddev..color.related.trait.based.on.visible.light.top.view._-_-_SV1	4	0.111079	cross-validation
315	ϕ	hsv.s.stddev..color.related.trait.based.on.visible.light.top.view._-_-_SV1	5	-0.0680636	cross-validation
316	ϕ	hsv.s.stddev..color.related.trait.based.on.visible.light.top.view._-_-_SV2	1	0.211523	cross-validation
317	ϕ	hsv.s.stddev..color.related.trait.based.on.visible.light.top.view._-_-_SV2	2	0.0534505	cross-validation
318	ϕ	hsv.s.stddev..color.related.trait.based.on.visible.light.top.view._-_-_SV2	3	0.0957682	cross-validation
319	ϕ	hsv.s.stddev..color.related.trait.based.on.visible.light.top.view._-_-_SV2	4	-0.059338	cross-validation
320	ϕ	hsv.s.stddev..color.related.trait.based.on.visible.light.top.view._-_-_SV2	5	-0.209647	cross-validation
321	ϕ	hsv.s.skewness..color.related.trait.based.on.visible.light.top.view._-_-_SV1	1	0.00591301	cross-validation
322	ϕ	hsv.s.skewness..color.related.trait.based.on.visible.light.top.view._-_-_SV1	2	0.0710124	cross-validation
323	ϕ	hsv.s.skewness..color.related.trait.based.on.visible.light.top.view._-_-_SV1	3	0.0729826	cross-validation
324	ϕ	hsv.s.skewness..color.related.trait.based.on.visible.light.top.view._-_-_SV1	4	0.224428	cross-validation
325	ϕ	hsv.s.skewness..color.related.trait.based.on.visible.light.top.view._-_-_SV1	5	-0.00395144	cross-validation
326	ϕ	hsv.s.skewness..color.related.trait.based.on.visible.light.top.view._-_-_SV2	1	-0.121851	cross-validation
327	ϕ	hsv.s.skewness..color.related.trait.based.on.visible.light.top.view._-_-_SV2	2	-0.118521	cross-validation
328	ϕ	hsv.s.skewness..color.related.trait.based.on.visible.light.top.view._-_-_SV2	3	0.14743	cross-validation
329	ϕ	hsv.s.skewness..color.related.trait.based.on.visible.light.top.view._-_-_SV2	4	0.0689411	cross-validation
330	ϕ	hsv.s.skewness..color.related.trait.based.on.visible.light.top.view._-_-_SV2	5	0.0979141	cross-validation
331	ϕ	hsv.s.mean..color.related.trait.based.on.visible.light.top.view._-_-_SV1	1	0.10151	cross-validation
332	ϕ	hsv.s.mean..color.related.trait.based.on.visible.light.top.view._-_-_SV1	2	0.0159795	cross-validation
333	ϕ	hsv.s.mean..color.related.trait.based.on.visible.light.top.view._-_-_SV1	3	0.0297024	cross-validation
334	ϕ	hsv.s.mean..color.related.trait.based.on.visible.light.top.view._-_-_SV1	4	0.081266	cross-validation
335	ϕ	hsv.s.mean..color.related.trait.based.on.visible.light.top.view._-_-_SV1	5	0.040045	cross-validation
336	ϕ	hsv.s.mean..color.related.trait.based.on.visible.light.top.view._-_-_SV2	1	0.146822	cross-validation
337	ϕ	hsv.s.mean..color.related.trait.based.on.visible.light.top.view._-_-_SV2	2	-0.049597	cross-validation
338	ϕ	hsv.s.mean..color.related.trait.based.on.visible.light.top.view._-_-_SV2	3	0.18488	cross-validation
339	ϕ	hsv.s.mean..color.related.trait.based.on.visible.light.top.view._-_-_SV2	4	0.396051	cross-validation
340	ϕ	hsv.s.mean..color.related.trait.based.on.visible.light.top.view._-_-_SV2	5	0.10187	cross-validation
341	ϕ	lab.b.stddev..color.related.trait.based.on.visible.light.top.view._-_-_SV1	1	0.160524	cross-validation
342	ϕ	lab.b.stddev..color.related.trait.based.on.visible.light.top.view._-_-_SV1	2	-0.0215111	cross-validation
343	ϕ	lab.b.stddev..color.related.trait.based.on.visible.light.top.view._-_-_SV1	3	0.0943097	cross-validation
344	ϕ	lab.b.stddev..color.related.trait.based.on.visible.light.top.view._-_-_SV1	4	0.0239335	cross-validation
345	ϕ	lab.b.stddev..color.related.trait.based.on.visible.light.top.view._-_-_SV1	5	0.0930803	cross-validation
346	ϕ	lab.b.stddev..color.related.trait.based.on.visible.light.top.view._-_-_SV2	1	0.0890018	cross-validation
347	ϕ	lab.b.stddev..color.related.trait.based.on.visible.light.top.view._-_-_SV2	2	-0.107447	cross-validation
348	ϕ	lab.b.stddev..color.related.trait.based.on.visible.light.top.view._-_-_SV2	3	0.0496287	cross-validation
349	ϕ	lab.b.stddev..color.related.trait.based.on.visible.light.top.view._-_-_SV2	4	0.166461	cross-validation
350	ϕ	lab.b.stddev..color.related.trait.based.on.visible.light.top.view._-_-_SV2	5	0.146265	cross-validation
351	ϕ	lab.b.mean..color.related.trait.based.on.visible.light.top.view._-_-_SV1	1	-0.0335002	cross-validation
352	ϕ	lab.b.mean..color.related.trait.based.on.visible.light.top.view._-_-_SV1	2	-0.0811267	cross-validation
353	ϕ	lab.b.mean..color.related.trait.based.on.visible.light.top.view._-_-_SV1	3	0.0619874	cross-validation
354	ϕ	lab.b.mean..color.related.trait.based.on.visible.light.top.view._-_-_SV1	4	-0.0298674	cross-validation
355	ϕ	lab.b.mean..color.related.trait.based.on.visible.light.top.view._-_-_SV1	5	0.000415106	cross-validation
356	ϕ	lab.b.mean..color.related.trait.based.on.visible.light.top.view._-_-_SV2	1	0.146764	cross-validation
357	ϕ	lab.b.mean..color.related.trait.based.on.visible.light.top.view._-_-_SV2	2	0.0287193	cross-validation
358	ϕ	lab.b.mean..color.related.trait.based.on.visible.light.top.view._-_-_SV2	3	0.149808	cross-validation
359	ϕ	lab.b.mean..color.related.trait.based.on.visible.light.top.view._-_-_SV2	4	0.317888	cross-validation
360	ϕ	lab.b.mean..color.related.trait.based.on.visible.light.top.view._-_-_SV2	5	0.0737697	cross-validation
361	ϕ	lab.a.stddev..color.related.trait.based.on.visible.light.top.view._-_-_SV1	1	0.0797917	cross-validation
362	ϕ	lab.a.stddev..color.related.trait.based.on.visible.light.top.view._-_-_SV1	2	-0.0228481	cross-validation
363	ϕ	lab.a.stddev..color.related.trait.based.on.visible.light.top.view._-_-_SV1	3	0.0500867	cross-validation
364	ϕ	lab.a.stddev..color.related.trait.based.on.visible.light.top.view._-_-_SV1	4	-0.0187773	cross-validation
365	ϕ	lab.a.stddev..color.related.trait.based.on.visible.light.top.view._-_-_SV1	5	0.0227271	cross-validation
366	ϕ	lab.a.stddev..color.related.trait.based.on.visible.light.top.view._-_-_SV2	1	0.0814178	cross-validation
367	ϕ	lab.a.stddev..color.related.trait.based.on.visible.light.top.view._-_-_SV2	2	-0.0992889	cross-validation
368	ϕ	lab.a.stddev..color.related.trait.based.on.visible.light.top.view._-_-_SV2	3	0.124184	cross-validation
369	ϕ	lab.a.stddev..color.related.trait.based.on.visible.light.top.view._-_-_SV2	4	0.25184	cross-validation
370	ϕ	lab.a.stddev..color.related.trait.based.on.visible.light.top.view._-_-_SV2	5	0.161259	cross-validation
371	ϕ	hsv.h.yellow2green..color.related.trait.based.on.visible.light.top.view._-_-_SV1	1	-0.0285535	cross-validation
372	ϕ	hsv.h.yellow2green..color.related.trait.based.on.visible.light.top.view._-_-_SV1	2	-0.0741287	cross-validation
373	ϕ	hsv.h.yellow2green..color.related.trait.based.on.visible.light.top.view._-_-_SV1	3	-0.00576207	cross-validation
374	ϕ	hsv.h.yellow2green..color.related.trait.based.on.visible.light.top.view._-_-_SV1	4	-0.202873	cross-validation
375	ϕ	hsv.h.yellow2green..color.related.trait.based.on.visible.light.top.view._-_-_SV1	5	-0.0562406	cross-validation
376	ϕ	hsv.h.yellow2green..color.related.trait.based.on.visible.light.top.view._-_-_SV2	1	0.0299263	cross-validation
377	ϕ	hsv.h.yellow2green..color.related.trait.based.on.visible.light.top.view._-_-_SV2	2	-0.167745	cross-validation
378	ϕ	hsv.h.yellow2green..color.related.trait.based.on.visible.light.top.view._-_-_SV2	3	0.145504	cross-validation
379	ϕ	hsv.h.yellow2green..color.related.trait.based.on.visible.light.top.view._-_-_SV2	4	0.231721	cross-validation
380	ϕ	hsv.h.yellow2green..color.related.trait.based.on.visible.light.top.view._-_-_SV2	5	0.0795282	cross-validation
381	ϕ	rgb.red.mean..color.related.trait.based.on.visible.light.top.view._-_-_SV1	1	0.161833	cross-validation
382	ϕ	rgb.red.mean..color.related.trait.based.on.visible.light.top.view._-_-_SV1	2	0.0728704	cross-validation
383	ϕ	rgb.red.mean..color.related.trait.based.on.visible.light.top.view._-_-_SV1	3	0.171515	cross-validation
384	ϕ	rgb.red.mean..color.related.trait.based.on.visible.light.top.view._-_-_SV1	4	0.00802982	cross-validation
385	ϕ	rgb.red.mean..color.related.trait.based.on.visible.light.top.view._-_-_SV1	5	0.158369	cross-validation
386	ϕ	rgb.red.mean..color.related.trait.based.on.visible.light.top.view._-_-_SV2	1	-0.0154938	cross-validation
387	ϕ	rgb.red.mean..color.related.trait.based.on.visible.light.top.view._-_-_SV2	2	-0.0805138	cross-validation
388	ϕ	rgb.red.mean..color.related.trait.based.on.visible.light.top.view._-_-_SV2	3	0.176648	cross-validation
389	ϕ	rgb.red.mean..color.related.trait.based.on.visible.light.top.view._-_-_SV2	4	0.0478874	cross-validation
390	ϕ	rgb.red.mean..color.related.trait.based.on.visible.light.top.view._-_-_SV2	5	0.0730061	cross-validation
391	ϕ	rgb.blue.mean..color.related.trait.based.on.visible.light.top.view._-_-_SV1	1	0.165265	cross-validation
392	ϕ	rgb.blue.mean..color.related.trait.based.on.visible.light.top.view._-_-_SV1	2	0.0769263	cross-validation
393	ϕ	rgb.blue.mean..color.related.trait.based.on.visible.light.top.view._-_-_SV1	3	0.142361	cross-validation
394	ϕ	rgb.blue.mean..color.related.trait.based.on.visible.light.top.view._-_-_SV1	4	0.0562913	cross-validation
395	ϕ	rgb.blue.mean..color.related.trait.based.on.visible.light.top.view._-_-_SV1	5	0.0511806	cross-validation
396	ϕ	rgb.blue.mean..color.related.trait.based.on.visible.light.top.view._-_-_SV2	1	0.0126619	cross-validation
397	ϕ	rgb.blue.mean..color.related.trait.based.on.visible.light.top.view._-_-_SV2	2	-0.079589	cross-validation
398	ϕ	rgb.blue.mean..color.related.trait.based.on.visible.light.top.view._-_-_SV2	3	0.179805	cross-validation
399	ϕ	rgb.blue.mean..color.related.trait.based.on.visible.light.top.view._-_-_SV2	4	0.181553	cross-validation
400	ϕ	rgb.blue.mean..color.related.trait.based.on.visible.light.top.view._-_-_SV2	5	0.179336	cross-validation
401	ϕ	hsv.h.stddev..color.related.trait.based.on.visible.light.top.view._-_-_SV1	1	0.0526546	cross-validation
402	ϕ	hsv.h.stddev..color.related.trait.based.on.visible.light.top.view._-_-_SV1	2	-0.00646655	cross-validation
403	ϕ	hsv.h.stddev..color.related.trait.based.on.visible.light.top.view._-_-_SV1	3	0.0246168	cross-validation
404	ϕ	hsv.h.stddev..color.related.trait.based.on.visible.light.top.view._-_-_SV1	4	0.0174515	cross-validation
405	ϕ	hsv.h.stddev..color.related.trait.based.on.visible.light.top.view._-_-_SV1	5	0.0235387	cross-validation
406	ϕ	hsv.h.stddev..color.related.trait.based.on.visible.light.top.view._-_-_SV2	1	0.00317118	cross-validation
407	ϕ	hsv.h.stddev..color.related.trait.based.on.visible.light.top.view._-_-_SV2	2	-0.0877183	cross-validation
408	ϕ	hsv.h.stddev..color.related.trait.based.on.visible.light.top.view._-_-_SV2	3	0.147916	cross-validation
409	ϕ	hsv.h.stddev..color.related.trait.based.on.visible.light.top.view._-_-_SV2	4	0.23114	cross-validation
410	ϕ	hsv.h.stddev..color.related.trait.based.on.visible.light.top.view._-_-_SV2	5	0.124141	cross-validation
411	ϕ	hsv.h.skewness..color.related.trait.based.on.visible.light.top.view._-_-_SV1	1	-0.0659635	cross-validation
412	ϕ	hsv.h.skewness..color.related.trait.based.on.visible.light.top.view._-_-_SV1	2	-0.108437	cross-validation
413	ϕ	hsv.h.skewness..color.related.trait.based.on.visible.light.top.view._-_-_SV1	3	-0.0751887	cross-validation
414	ϕ	hsv.h.skewness..color.related.trait.based.on.visible.light.top.view._-_-_SV1	4	-0.0637077	cross-validation
415	ϕ	hsv.h.skewness..color.related.trait.based.on.visible.light.top.view._-_-_SV1	5	-0.0221719	cross-validation
416	ϕ	hsv.h.skewness..color.related.trait.based.on.visible.light.top.view._-_-_SV2	1	0.134182	cross-validation
417	ϕ	hsv.h.skewness..color.related.trait.based.on.visible.light.top.view._-_-_SV2	2	-0.0132592	cross-validation
418	ϕ	hsv.h.skewness..color.related.trait.based.on.visible.light.top.view._-_-_SV2	3	0.172523	cross-validation
419	ϕ	hsv.h.skewness..color.related.trait.based.on.visible.light.top.view._-_-_SV2	4	0.434168	cross-validation
420	ϕ	hsv.h.skewness..color.related.trait.based.on.visible.light.top.view._-_-_SV2	5	0.0874529	cross-validation
421	ϕ	hsv.h.mean..color.related.trait.based.on.visible.light.top.view._-_-_SV1	1	0.148825	cross-validation
422	ϕ	hsv.h.mean..color.related.trait.based.on.visible.light.top.view._-_-_SV1	2	-0.0174105	cross-validation
423	ϕ	hsv.h.mean..color.related.trait.based.on.visible.light.top.view._-_-_SV1	3	0.0220376	cross-validation
424	ϕ	hsv.h.mean..color.related.trait.based.on.visible.light.top.view._-_-_SV1	4	0.00832819	cross-validation
425	ϕ	hsv.h.mean..color.related.trait.based.on.visible.light.top.view._-_-_SV1	5	0.140348	cross-validation
426	ϕ	hsv.h.mean..color.related.trait.based.on.visible.light.top.view._-_-_SV2	1	-0.0388783	cross-validation
427	ϕ	hsv.h.mean..color.related.trait.based.on.visible.light.top.view._-_-_SV2	2	0.0817165	cross-validation
428	ϕ	hsv.h.mean..color.related.trait.based.on.visible.light.top.view._-_-_SV2	3	0.0310517	cross-validation
429	ϕ	hsv.h.mean..color.related.trait.based.on.visible.light.top.view._-_-_SV2	4	0.0240878	cross-validation
430	ϕ	hsv.h.mean..color.related.trait.based.on.visible.light.top.view._-_-_SV2	5	0.117604	cross-validation
431	ϕ	percentage.of.daily.change.of.area..geometry.trait.based.on.fluorescence.top.view...percent.change.day._-_-_SV1	1	-0.0431157	cross-validation
432	ϕ	percentage.of.daily.change.of.area..geometry.trait.based.on.fluorescence.top.view...percent.change.day._-_-_SV1	2	0.322049	cross-validation
433	ϕ	percentage.of.daily.change.of.area..geometry.trait.based.on.fluorescence.top.view...percent.change.day._-_-_SV1	3	0.180034	cross-validation
434	ϕ	percentage.of.daily.change.of.area..geometry.trait.based.on.fluorescence.top.view...percent.change.day._-_-_SV1	4	0.0316741	cross-validation
435	ϕ	percentage.of.daily.change.of.area..geometry.trait.based.on.fluorescence.top.view...percent.change.day._-_-_SV1	5	0.0769781	cross-validation
436	ϕ	percentage.of.daily.change.of.area..geometry.trait.based.on.fluorescence.top.view...percent.change.day._-_-_SV2	1	0.0121705	cross-validation
437	ϕ	percentage.of.daily.change.of.area..geometry.trait.based.on.fluorescence.top.view...percent.change.day._-_-_SV2	2	-0.0112501	cross-validation
438	ϕ	percentage.of.daily.change.of.area..geometry.trait.based.on.fluorescence.top.view...percent.change.day._-_-_SV2	3	0.206619	cross-validation
439	ϕ	percentage.of.daily.change.of.area..geometry.trait.based.on.fluorescence.top.view...percent.change.day._-_-_SV2	4	0.0291478	cross-validation
440	ϕ	percentage.of.daily.change.of.area..geometry.trait.based.on.fluorescence.top.view...percent.change.day._-_-_SV2	5	-0.115626	cross-validation
441	ϕ	daily.log.change.rate.of.area..geometry.trait.based.on.fluorescence.top.view...relative.day._-_-_SV1	1	-0.0350262	cross-validation
442	ϕ	daily.log.change.rate.of.area..geometry.trait.based.on.fluorescence.top.view...relative.day._-_-_SV1	2	0.303517	cross-validation
443	ϕ	daily.log.change.rate.of.area..geometry.trait.based.on.fluorescence.top.view...relative.day._-_-_SV1	3	0.164881	cross-validation
444	ϕ	daily.log.change.rate.of.area..geometry.trait.based.on.fluorescence.top.view...relative.day._-_-_SV1	4	0.0590952	cross-validation
445	ϕ	daily.log.change.rate.of.area..geometry.trait.based.on.fluorescence.top.view...relative.day._-_-_SV1	5	0.0524829	cross-validation
446	ϕ	daily.log.change.rate.of.area..geometry.trait.based.on.fluorescence.top.view...relative.day._-_-_SV2	1	0.0625606	cross-validation
447	ϕ	daily.log.change.rate.of.area..geometry.trait.based.on.fluorescence.top.view...relative.day._-_-_SV2	2	0.00736563	cross-validation
448	ϕ	daily.log.change.rate.of.area..geometry.trait.based.on.fluorescence.top.view...relative.day._-_-_SV2	3	0.217166	cross-validation
449	ϕ	daily.log.change.rate.of.area..geometry.trait.based.on.fluorescence.top.view...relative.day._-_-_SV2	4	0.0618421	cross-validation
450	ϕ	daily.log.change.rate.of.area..geometry.trait.based.on.fluorescence.top.view...relative.day._-_-_SV2	5	-0.102941	cross-validation
1	R	SV1_-_-_SV1	1	-0.141125	cross-validation
2	R	SV1_-_-_SV1	2	0.0498742	cross-validation
3	R	SV1_-_-_SV1	3	-0.0601662	cross-validation
4	R	SV1_-_-_SV1	4	-0.151064	cross-validation
5	R	SV1_-_-_SV1	5	-0.0698395	cross-validation
6	R	SV1_-_-_SV2	1	0.152847	cross-validation
7	R	SV1_-_-_SV2	2	0.197324	cross-validation
8	R	SV1_-_-_SV2	3	0.251818	cross-validation
9	R	SV1_-_-_SV2	4	0.223525	cross-validation
10	R	SV1_-_-_SV2	5	0.141416	cross-validation
11	R	SV2_-_-_SV1	1	0.126285	cross-validation
12	R	SV2_-_-_SV1	2	0.166935	cross-validation
13	R	SV2_-_-_SV1	3	0.226417	cross-validation
14	R	SV2_-_-_SV1	4	0.197596	cross-validation
15	R	SV2_-_-_SV1	5	0.0324446	cross-validation
16	R	SV2_-_-_SV2	1	-0.134151	cross-validation
17	R	SV2_-_-_SV2	2	0.0925171	cross-validation
18	R	SV2_-_-_SV2	3	-0.0785898	cross-validation
19	R	SV2_-_-_SV2	4	-0.200664	cross-validation
20	R	SV2_-_-_SV2	5	-0.0897487	cross-validation
1	ϕ	border.length..zoom.corrected.geometry.trait.based.on.fluorescence.top.view...mm._-_-_SV1	1	-0.294072	cross-validation
2	ϕ	border.length..zoom.corrected.geometry.trait.based.on.fluorescence.top.view...mm._-_-_SV1	2	0.0907515	cross-validation
3	ϕ	border.length..zoom.corrected.geometry.trait.based.on.fluorescence.top.view...mm._-_-_SV1	3	0.10021	cross-validation
4	ϕ	border.length..zoom.corrected.geometry.trait.based.on.fluorescence.top.view...mm._-_-_SV1	4	0.0605895	cross-validation
5	ϕ	border.length..zoom.corrected.geometry.trait.based.on.fluorescence.top.view...mm._-_-_SV1	5	-0.0290001	cross-validation
6	ϕ	border.length..zoom.corrected.geometry.trait.based.on.fluorescence.top.view...mm._-_-_SV2	1	0.182719	cross-validation
7	ϕ	border.length..zoom.corrected.geometry.trait.based.on.fluorescence.top.view...mm._-_-_SV2	2	0.17068	cross-validation
8	ϕ	border.length..zoom.corrected.geometry.trait.based.on.fluorescence.top.view...mm._-_-_SV2	3	0.258518	cross-validation
9	ϕ	border.length..zoom.corrected.geometry.trait.based.on.fluorescence.top.view...mm._-_-_SV2	4	0.173135	cross-validation
10	ϕ	border.length..zoom.corrected.geometry.trait.based.on.fluorescence.top.view...mm._-_-_SV2	5	0.0890318	cross-validation
11	ϕ	compactness.01..geometry.trait.based.on.visible.light.top.view._-_-_SV1	1	-0.308206	cross-validation
12	ϕ	compactness.01..geometry.trait.based.on.visible.light.top.view._-_-_SV1	2	-0.0797563	cross-validation
13	ϕ	compactness.01..geometry.trait.based.on.visible.light.top.view._-_-_SV1	3	0.071352	cross-validation
14	ϕ	compactness.01..geometry.trait.based.on.visible.light.top.view._-_-_SV1	4	0.0414134	cross-validation
15	ϕ	compactness.01..geometry.trait.based.on.visible.light.top.view._-_-_SV1	5	-0.0481261	cross-validation
16	ϕ	compactness.01..geometry.trait.based.on.visible.light.top.view._-_-_SV2	1	0.235309	cross-validation
17	ϕ	compactness.01..geometry.trait.based.on.visible.light.top.view._-_-_SV2	2	0.194565	cross-validation
18	ϕ	compactness.01..geometry.trait.based.on.visible.light.top.view._-_-_SV2	3	0.187874	cross-validation
19	ϕ	compactness.01..geometry.trait.based.on.visible.light.top.view._-_-_SV2	4	0.154188	cross-validation
20	ϕ	compactness.01..geometry.trait.based.on.visible.light.top.view._-_-_SV2	5	0.0585377	cross-validation
21	ϕ	compactness.16..geometry.trait.based.on.fluorescence.top.view._-_-_SV1	1	-0.319457	cross-validation
22	ϕ	compactness.16..geometry.trait.based.on.fluorescence.top.view._-_-_SV1	2	0.020435	cross-validation
23	ϕ	compactness.16..geometry.trait.based.on.fluorescence.top.view._-_-_SV1	3	0.0346742	cross-validation
24	ϕ	compactness.16..geometry.trait.based.on.fluorescence.top.view._-_-_SV1	4	0.0907413	cross-validation
25	ϕ	compactness.16..geometry.trait.based.on.fluorescence.top.view._-_-_SV1	5	-0.036584	cross-validation
26	ϕ	compactness.16..geometry.trait.based.on.fluorescence.top.view._-_-_SV2	1	0.200878	cross-validation
27	ϕ	compactness.16..geometry.trait.based.on.fluorescence.top.view._-_-_SV2	2	0.149943	cross-validation
28	ϕ	compactness.16..geometry.trait.based.on.fluorescence.top.view._-_-_SV2	3	0.245946	cross-validation
29	ϕ	compactness.16..geometry.trait.based.on.fluorescence.top.view._-_-_SV2	4	0.179166	cross-validation
30	ϕ	compactness.16..geometry.trait.based.on.fluorescence.top.view._-_-_SV2	5	0.117054	cross-validation
31	ϕ	hull.centroid.x..geometry.trait.based.on.fluorescence.top.view...px._-_-_SV1	1	-0.0390729	cross-validation
32	ϕ	hull.centroid.x..geometry.trait.based.on.fluorescence.top.view...px._-_-_SV1	2	0.242337	cross-validation
33	ϕ	hull.centroid.x..geometry.trait.based.on.fluorescence.top.view...px._-_-_SV1	3	0.0796217	cross-validation
34	ϕ	hull.centroid.x..geometry.trait.based.on.fluorescence.top.view...px._-_-_SV1	4	0.0642054	cross-validation
35	ϕ	hull.centroid.x..geometry.trait.based.on.fluorescence.top.view...px._-_-_SV1	5	-0.173704	cross-validation
36	ϕ	hull.centroid.x..geometry.trait.based.on.fluorescence.top.view...px._-_-_SV2	1	0.14708	cross-validation
37	ϕ	hull.centroid.x..geometry.trait.based.on.fluorescence.top.view...px._-_-_SV2	2	0.176256	cross-validation
38	ϕ	hull.centroid.x..geometry.trait.based.on.fluorescence.top.view...px._-_-_SV2	3	0.126284	cross-validation
39	ϕ	hull.centroid.x..geometry.trait.based.on.fluorescence.top.view...px._-_-_SV2	4	0.0536675	cross-validation
40	ϕ	hull.centroid.x..geometry.trait.based.on.fluorescence.top.view...px._-_-_SV2	5	-0.0690351	cross-validation
41	ϕ	cog.x..geometry.trait.based.on.fluorescence.top.view...px._-_-_SV1	1	-0.0982777	cross-validation
42	ϕ	cog.x..geometry.trait.based.on.fluorescence.top.view...px._-_-_SV1	2	0.076822	cross-validation
43	ϕ	cog.x..geometry.trait.based.on.fluorescence.top.view...px._-_-_SV1	3	0.0803734	cross-validation
44	ϕ	cog.x..geometry.trait.based.on.fluorescence.top.view...px._-_-_SV1	4	0.056656	cross-validation
45	ϕ	cog.x..geometry.trait.based.on.fluorescence.top.view...px._-_-_SV1	5	-0.189243	cross-validation
46	ϕ	cog.x..geometry.trait.based.on.fluorescence.top.view...px._-_-_SV2	1	0.0845698	cross-validation
47	ϕ	cog.x..geometry.trait.based.on.fluorescence.top.view...px._-_-_SV2	2	0.119961	cross-validation
48	ϕ	cog.x..geometry.trait.based.on.fluorescence.top.view...px._-_-_SV2	3	0.0625847	cross-validation
49	ϕ	cog.x..geometry.trait.based.on.fluorescence.top.view...px._-_-_SV2	4	0.0114313	cross-validation
50	ϕ	cog.x..geometry.trait.based.on.fluorescence.top.view...px._-_-_SV2	5	-0.0529851	cross-validation
51	ϕ	cog.y..geometry.trait.based.on.fluorescence.top.view...px._-_-_SV1	1	0.0487375	cross-validation
52	ϕ	cog.y..geometry.trait.based.on.fluorescence.top.view...px._-_-_SV1	2	0.17648	cross-validation
53	ϕ	cog.y..geometry.trait.based.on.fluorescence.top.view...px._-_-_SV1	3	0.164911	cross-validation
54	ϕ	cog.y..geometry.trait.based.on.fluorescence.top.view...px._-_-_SV1	4	0.112409	cross-validation
55	ϕ	cog.y..geometry.trait.based.on.fluorescence.top.view...px._-_-_SV1	5	-0.0234383	cross-validation
56	ϕ	cog.y..geometry.trait.based.on.fluorescence.top.view...px._-_-_SV2	1	-0.0937923	cross-validation
57	ϕ	cog.y..geometry.trait.based.on.fluorescence.top.view...px._-_-_SV2	2	-0.250901	cross-validation
58	ϕ	cog.y..geometry.trait.based.on.fluorescence.top.view...px._-_-_SV2	3	0.0966791	cross-validation
59	ϕ	cog.y..geometry.trait.based.on.fluorescence.top.view...px._-_-_SV2	4	0.00650356	cross-validation
60	ϕ	cog.y..geometry.trait.based.on.fluorescence.top.view...px._-_-_SV2	5	-0.0689348	cross-validation
61	ϕ	leaf.count..geometry.trait.based.on.fluorescence.top.view._-_-_SV1	1	-0.308105	cross-validation
62	ϕ	leaf.count..geometry.trait.based.on.fluorescence.top.view._-_-_SV1	2	0.104664	cross-validation
63	ϕ	leaf.count..geometry.trait.based.on.fluorescence.top.view._-_-_SV1	3	0.140212	cross-validation
64	ϕ	leaf.count..geometry.trait.based.on.fluorescence.top.view._-_-_SV1	4	0.0591251	cross-validation
65	ϕ	leaf.count..geometry.trait.based.on.fluorescence.top.view._-_-_SV1	5	0.0153463	cross-validation
66	ϕ	leaf.count..geometry.trait.based.on.fluorescence.top.view._-_-_SV2	1	0.192603	cross-validation
67	ϕ	leaf.count..geometry.trait.based.on.fluorescence.top.view._-_-_SV2	2	0.174103	cross-validation
68	ϕ	leaf.count..geometry.trait.based.on.fluorescence.top.view._-_-_SV2	3	0.245231	cross-validation
69	ϕ	leaf.count..geometry.trait.based.on.fluorescence.top.view._-_-_SV2	4	0.200663	cross-validation
70	ϕ	leaf.count..geometry.trait.based.on.fluorescence.top.view._-_-_SV2	5	0.0662736	cross-validation
71	ϕ	hull.points..geometry.trait.based.on.fluorescence.top.view._-_-_SV1	1	-0.164805	cross-validation
72	ϕ	hull.points..geometry.trait.based.on.fluorescence.top.view._-_-_SV1	2	-0.0271054	cross-validation
73	ϕ	hull.points..geometry.trait.based.on.fluorescence.top.view._-_-_SV1	3	0.12053	cross-validation
74	ϕ	hull.points..geometry.trait.based.on.fluorescence.top.view._-_-_SV1	4	0.0521259	cross-validation
75	ϕ	hull.points..geometry.trait.based.on.fluorescence.top.view._-_-_SV1	5	-0.138181	cross-validation
76	ϕ	hull.points..geometry.trait.based.on.fluorescence.top.view._-_-_SV2	1	-0.0584177	cross-validation
77	ϕ	hull.points..geometry.trait.based.on.fluorescence.top.view._-_-_SV2	2	0.00205396	cross-validation
78	ϕ	hull.points..geometry.trait.based.on.fluorescence.top.view._-_-_SV2	3	0.13884	cross-validation
79	ϕ	hull.points..geometry.trait.based.on.fluorescence.top.view._-_-_SV2	4	0.0971725	cross-validation
80	ϕ	hull.points..geometry.trait.based.on.fluorescence.top.view._-_-_SV2	5	0.0177937	cross-validation
81	ϕ	leaf.width.mean..zoom.corrected.geometry.trait.based.on.fluorescence.top.view...mm._-_-_SV1	1	-0.350351	cross-validation
82	ϕ	leaf.width.mean..zoom.corrected.geometry.trait.based.on.fluorescence.top.view...mm._-_-_SV1	2	-0.0425248	cross-validation
83	ϕ	leaf.width.mean..zoom.corrected.geometry.trait.based.on.fluorescence.top.view...mm._-_-_SV1	3	0.0442879	cross-validation
84	ϕ	leaf.width.mean..zoom.corrected.geometry.trait.based.on.fluorescence.top.view...mm._-_-_SV1	4	0.109325	cross-validation
85	ϕ	leaf.width.mean..zoom.corrected.geometry.trait.based.on.fluorescence.top.view...mm._-_-_SV1	5	-0.0213234	cross-validation
86	ϕ	leaf.width.mean..zoom.corrected.geometry.trait.based.on.fluorescence.top.view...mm._-_-_SV2	1	0.2817	cross-validation
87	ϕ	leaf.width.mean..zoom.corrected.geometry.trait.based.on.fluorescence.top.view...mm._-_-_SV2	2	0.0677183	cross-validation
88	ϕ	leaf.width.mean..zoom.corrected.geometry.trait.based.on.fluorescence.top.view...mm._-_-_SV2	3	0.102759	cross-validation
89	ϕ	leaf.width.mean..zoom.corrected.geometry.trait.based.on.fluorescence.top.view...mm._-_-_SV2	4	0.0554742	cross-validation
90	ϕ	leaf.width.mean..zoom.corrected.geometry.trait.based.on.fluorescence.top.view...mm._-_-_SV2	5	0.103855	cross-validation
91	ϕ	percentage.of.daily.change.of.leaf.length.sum..geometry.trait.based.on.fluorescence.top.view...percent.change.day._-_-_SV1	1	-0.0989455	cross-validation
92	ϕ	percentage.of.daily.change.of.leaf.length.sum..geometry.trait.based.on.fluorescence.top.view...percent.change.day._-_-_SV1	2	0.187732	cross-validation
93	ϕ	percentage.of.daily.change.of.leaf.length.sum..geometry.trait.based.on.fluorescence.top.view...percent.change.day._-_-_SV1	3	0.241287	cross-validation
94	ϕ	percentage.of.daily.change.of.leaf.length.sum..geometry.trait.based.on.fluorescence.top.view...percent.change.day._-_-_SV1	4	0.0417694	cross-validation
95	ϕ	percentage.of.daily.change.of.leaf.length.sum..geometry.trait.based.on.fluorescence.top.view...percent.change.day._-_-_SV1	5	-0.00827696	cross-validation
96	ϕ	percentage.of.daily.change.of.leaf.length.sum..geometry.trait.based.on.fluorescence.top.view...percent.change.day._-_-_SV2	1	0.0255729	cross-validation
97	ϕ	percentage.of.daily.change.of.leaf.length.sum..geometry.trait.based.on.fluorescence.top.view...percent.change.day._-_-_SV2	2	-0.0373241	cross-validation
98	ϕ	percentage.of.daily.change.of.leaf.length.sum..geometry.trait.based.on.fluorescence.top.view...percent.change.day._-_-_SV2	3	0.120521	cross-validation
99	ϕ	percentage.of.daily.change.of.leaf.length.sum..geometry.trait.based.on.fluorescence.top.view...percent.change.day._-_-_SV2	4	0.0773763	cross-validation
100	ϕ	percentage.of.daily.change.of.leaf.length.sum..geometry.trait.based.on.fluorescence.top.view...percent.change.day._-_-_SV2	5	-0.00187289	cross-validation
101	ϕ	cog.x..geometry.trait.based.on.visible.light.top.view...px._-_-_SV1	1	-0.107614	cross-validation
102	ϕ	cog.x..geometry.trait.based.on.visible.light.top.view...px._-_-_SV1	2	0.0671755	cross-validation
103	ϕ	cog.x..geometry.trait.based.on.visible.light.top.view...px._-_-_SV1	3	0.0743498	cross-validation
104	ϕ	cog.x..geometry.trait.based.on.visible.light.top.view...px._-_-_SV1	4	0.0523621	cross-validation
105	ϕ	cog.x..geometry.trait.based.on.visible.light.top.view...px._-_-_SV1	5	-0.189573	cross-validation
106	ϕ	cog.x..geometry.trait.based.on.visible.light.top.view...px._-_-_SV2	1	0.0921302	cross-validation
107	ϕ	cog.x..geometry.trait.based.on.visible.light.top.view...px._-_-_SV2	2	0.112123	cross-validation
108	ϕ	cog.x..geometry.trait.based.on.visible.light.top.view...px._-_-_SV2	3	0.0696202	cross-validation
109	ϕ	cog.x..geometry.trait.based.on.visible.light.top.view...px._-_-_SV2	4	0.0148255	cross-validation
110	ϕ	cog.x..geometry.trait.based.on.visible.light.top.view...px._-_-_SV2	5	-0.0437552	cross-validation
111	ϕ	hull.compactness.16..geometry.trait.based.on.fluorescence.top.view._-_-_SV1	1	-0.401253	cross-validation
112	ϕ	hull.compactness.16..geometry.trait.based.on.fluorescence.top.view._-_-_SV1	2	-0.119091	cross-validation
113	ϕ	hull.compactness.16..geometry.trait.based.on.fluorescence.top.view._-_-_SV1	3	0.0313518	cross-validation
114	ϕ	hull.compactness.16..geometry.trait.based.on.fluorescence.top.view._-_-_SV1	4	0.0613114	cross-validation
115	ϕ	hull.compactness.16..geometry.trait.based.on.fluorescence.top.view._-_-_SV1	5	-0.0764709	cross-validation
116	ϕ	hull.compactness.16..geometry.trait.based.on.fluorescence.top.view._-_-_SV2	1	0.227222	cross-validation
117	ϕ	hull.compactness.16..geometry.trait.based.on.fluorescence.top.view._-_-_SV2	2	0.164157	cross-validation
118	ϕ	hull.compactness.16..geometry.trait.based.on.fluorescence.top.view._-_-_SV2	3	0.258382	cross-validation
119	ϕ	hull.compactness.16..geometry.trait.based.on.fluorescence.top.view._-_-_SV2	4	0.170093	cross-validation
120	ϕ	hull.compactness.16..geometry.trait.based.on.fluorescence.top.view._-_-_SV2	5	0.120962	cross-validation
121	ϕ	hull.compactness.01..geometry.trait.based.on.fluorescence.top.view._-_-_SV1	1	-0.320503	cross-validation
122	ϕ	hull.compactness.01..geometry.trait.based.on.fluorescence.top.view._-_-_SV1	2	-0.15116	cross-validation
123	ϕ	hull.compactness.01..geometry.trait.based.on.fluorescence.top.view._-_-_SV1	3	0.0293519	cross-validation
124	ϕ	hull.compactness.01..geometry.trait.based.on.fluorescence.top.view._-_-_SV1	4	0.121826	cross-validation
125	ϕ	hull.compactness.01..geometry.trait.based.on.fluorescence.top.view._-_-_SV1	5	-0.0618748	cross-validation
126	ϕ	hull.compactness.01..geometry.trait.based.on.fluorescence.top.view._-_-_SV2	1	0.260863	cross-validation
127	ϕ	hull.compactness.01..geometry.trait.based.on.fluorescence.top.view._-_-_SV2	2	0.126835	cross-validation
128	ϕ	hull.compactness.01..geometry.trait.based.on.fluorescence.top.view._-_-_SV2	3	0.149965	cross-validation
129	ϕ	hull.compactness.01..geometry.trait.based.on.fluorescence.top.view._-_-_SV2	4	0.0822494	cross-validation
130	ϕ	hull.compactness.01..geometry.trait.based.on.fluorescence.top.view._-_-_SV2	5	0.0450448	cross-validation
131	ϕ	hull.circularity..geometry.trait.based.on.fluorescence.top.view._-_-_SV1	1	-0.102019	cross-validation
132	ϕ	hull.circularity..geometry.trait.based.on.fluorescence.top.view._-_-_SV1	2	0.209391	cross-validation
133	ϕ	hull.circularity..geometry.trait.based.on.fluorescence.top.view._-_-_SV1	3	0.107866	cross-validation
134	ϕ	hull.circularity..geometry.trait.based.on.fluorescence.top.view._-_-_SV1	4	0.0720444	cross-validation
135	ϕ	hull.circularity..geometry.trait.based.on.fluorescence.top.view._-_-_SV1	5	-0.0493135	cross-validation
136	ϕ	hull.circularity..geometry.trait.based.on.fluorescence.top.view._-_-_SV2	1	0.0745046	cross-validation
137	ϕ	hull.circularity..geometry.trait.based.on.fluorescence.top.view._-_-_SV2	2	0.0696353	cross-validation
138	ϕ	hull.circularity..geometry.trait.based.on.fluorescence.top.view._-_-_SV2	3	0.243115	cross-validation
139	ϕ	hull.circularity..geometry.trait.based.on.fluorescence.top.view._-_-_SV2	4	0.126174	cross-validation
140	ϕ	hull.circularity..geometry.trait.based.on.fluorescence.top.view._-_-_SV2	5	0.0207523	cross-validation
141	ϕ	hull.centroid.x..geometry.trait.based.on.visible.light.top.view...px._-_-_SV1	1	-0.0759407	cross-validation
142	ϕ	hull.centroid.x..geometry.trait.based.on.visible.light.top.view...px._-_-_SV1	2	0.219363	cross-validation
143	ϕ	hull.centroid.x..geometry.trait.based.on.visible.light.top.view...px._-_-_SV1	3	0.0874349	cross-validation
144	ϕ	hull.centroid.x..geometry.trait.based.on.visible.light.top.view...px._-_-_SV1	4	0.0633146	cross-validation
145	ϕ	hull.centroid.x..geometry.trait.based.on.visible.light.top.view...px._-_-_SV1	5	-0.171493	cross-validation
146	ϕ	hull.centroid.x..geometry.trait.based.on.visible.light.top.view...px._-_-_SV2	1	0.123051	cross-validation
147	ϕ	hull.centroid.x..geometry.trait.based.on.visible.light.top.view...px._-_-_SV2	2	0.136117	cross-validation
148	ϕ	hull.centroid.x..geometry.trait.based.on.visible.light.top.view...px._-_-_SV2	3	0.120372	cross-validation
149	ϕ	hull.centroid.x..geometry.trait.based.on.visible.light.top.view...px._-_-_SV2	4	0.0187579	cross-validation
150	ϕ	hull.centroid.x..geometry.trait.based.on.visible.light.top.view...px._-_-_SV2	5	-0.051847	cross-validation
151	ϕ	hull.fillgrade..geometry.trait.based.on.visible.light.top.view....._-_-_SV1	1	-0.310992	cross-validation
152	ϕ	hull.fillgrade..geometry.trait.based.on.visible.light.top.view....._-_-_SV1	2	-0.114256	cross-validation
153	ϕ	hull.fillgrade..geometry.trait.based.on.visible.light.top.view....._-_-_SV1	3	0.0458832	cross-validation
154	ϕ	hull.fillgrade..geometry.trait.based.on.visible.light.top.view....._-_-_SV1	4	0.0734933	cross-validation
155	ϕ	hull.fillgrade..geometry.trait.based.on.visible.light.top.view....._-_-_SV1	5	-0.0572115	cross-validation
156	ϕ	hull.fillgrade..geometry.trait.based.on.visible.light.top.view....._-_-_SV2	1	0.278905	cross-validation
157	ϕ	hull.fillgrade..geometry.trait.based.on.visible.light.top.view....._-_-_SV2	2	0.202373	cross-validation
158	ϕ	hull.fillgrade..geometry.trait.based.on.visible.light.top.view....._-_-_SV2	3	0.13979	cross-validation
159	ϕ	hull.fillgrade..geometry.trait.based.on.visible.light.top.view....._-_-_SV2	4	0.0898212	cross-validation
160	ϕ	hull.fillgrade..geometry.trait.based.on.visible.light.top.view....._-_-_SV2	5	0.0683368	cross-validation
161	ϕ	hsv.s.skewness..color.related.trait.based.on.fluorescence.top.view._-_-_SV1	1	-0.196278	cross-validation
162	ϕ	hsv.s.skewness..color.related.trait.based.on.fluorescence.top.view._-_-_SV1	2	0.0949971	cross-validation
163	ϕ	hsv.s.skewness..color.related.trait.based.on.fluorescence.top.view._-_-_SV1	3	0.18616	cross-validation
164	ϕ	hsv.s.skewness..color.related.trait.based.on.fluorescence.top.view._-_-_SV1	4	0.00885007	cross-validation
165	ϕ	hsv.s.skewness..color.related.trait.based.on.fluorescence.top.view._-_-_SV1	5	-0.0561513	cross-validation
166	ϕ	hsv.s.skewness..color.related.trait.based.on.fluorescence.top.view._-_-_SV2	1	0.210449	cross-validation
167	ϕ	hsv.s.skewness..color.related.trait.based.on.fluorescence.top.view._-_-_SV2	2	0.288972	cross-validation
168	ϕ	hsv.s.skewness..color.related.trait.based.on.fluorescence.top.view._-_-_SV2	3	0.128145	cross-validation
169	ϕ	hsv.s.skewness..color.related.trait.based.on.fluorescence.top.view._-_-_SV2	4	0.0834611	cross-validation
170	ϕ	hsv.s.skewness..color.related.trait.based.on.fluorescence.top.view._-_-_SV2	5	0.00392907	cross-validation
171	ϕ	hsv.s.mean..color.related.trait.based.on.fluorescence.top.view._-_-_SV1	1	-0.233709	cross-validation
172	ϕ	hsv.s.mean..color.related.trait.based.on.fluorescence.top.view._-_-_SV1	2	0.209547	cross-validation
173	ϕ	hsv.s.mean..color.related.trait.based.on.fluorescence.top.view._-_-_SV1	3	0.229362	cross-validation
174	ϕ	hsv.s.mean..color.related.trait.based.on.fluorescence.top.view._-_-_SV1	4	0.0443843	cross-validation
175	ϕ	hsv.s.mean..color.related.trait.based.on.fluorescence.top.view._-_-_SV1	5	-0.0132534	cross-validation
176	ϕ	hsv.s.mean..color.related.trait.based.on.fluorescence.top.view._-_-_SV2	1	0.156452	cross-validation
177	ϕ	hsv.s.mean..color.related.trait.based.on.fluorescence.top.view._-_-_SV2	2	0.0967414	cross-validation
178	ϕ	hsv.s.mean..color.related.trait.based.on.fluorescence.top.view._-_-_SV2	3	0.278846	cross-validation
179	ϕ	hsv.s.mean..color.related.trait.based.on.fluorescence.top.view._-_-_SV2	4	0.170753	cross-validation
180	ϕ	hsv.s.mean..color.related.trait.based.on.fluorescence.top.view._-_-_SV2	5	0.0386505	cross-validation
181	ϕ	hsv.h.mean..color.related.trait.based.on.fluorescence.top.view._-_-_SV1	1	-0.129434	cross-validation
182	ϕ	hsv.h.mean..color.related.trait.based.on.fluorescence.top.view._-_-_SV1	2	0.1439	cross-validation
183	ϕ	hsv.h.mean..color.related.trait.based.on.fluorescence.top.view._-_-_SV1	3	0.0411135	cross-validation
184	ϕ	hsv.h.mean..color.related.trait.based.on.fluorescence.top.view._-_-_SV1	4	-0.0561634	cross-validation
185	ϕ	hsv.h.mean..color.related.trait.based.on.fluorescence.top.view._-_-_SV1	5	0.0294853	cross-validation
186	ϕ	hsv.h.mean..color.related.trait.based.on.fluorescence.top.view._-_-_SV2	1	0.0780066	cross-validation
187	ϕ	hsv.h.mean..color.related.trait.based.on.fluorescence.top.view._-_-_SV2	2	0.016753	cross-validation
188	ϕ	hsv.h.mean..color.related.trait.based.on.fluorescence.top.view._-_-_SV2	3	0.133918	cross-validation
189	ϕ	hsv.h.mean..color.related.trait.based.on.fluorescence.top.view._-_-_SV2	4	0.0736971	cross-validation
190	ϕ	hsv.h.mean..color.related.trait.based.on.fluorescence.top.view._-_-_SV2	5	-0.0602439	cross-validation
191	ϕ	intensity.chlorophyl.mean..color.related.trait.based.on.fluorescence.top.view._-_-_SV1	1	0.114876	cross-validation
192	ϕ	intensity.chlorophyl.mean..color.related.trait.based.on.fluorescence.top.view._-_-_SV1	2	0.191611	cross-validation
193	ϕ	intensity.chlorophyl.mean..color.related.trait.based.on.fluorescence.top.view._-_-_SV1	3	0.24586	cross-validation
194	ϕ	intensity.chlorophyl.mean..color.related.trait.based.on.fluorescence.top.view._-_-_SV1	4	-0.0037282	cross-validation
195	ϕ	intensity.chlorophyl.mean..color.related.trait.based.on.fluorescence.top.view._-_-_SV1	5	0.155621	cross-validation
196	ϕ	intensity.chlorophyl.mean..color.related.trait.based.on.fluorescence.top.view._-_-_SV2	1	0.198835	cross-validation
197	ϕ	intensity.chlorophyl.mean..color.related.trait.based.on.fluorescence.top.view._-_-_SV2	2	0.120086	cross-validation
198	ϕ	intensity.chlorophyl.mean..color.related.trait.based.on.fluorescence.top.view._-_-_SV2	3	-0.043264	cross-validation
199	ϕ	intensity.chlorophyl.mean..color.related.trait.based.on.fluorescence.top.view._-_-_SV2	4	-0.0862894	cross-validation
200	ϕ	intensity.chlorophyl.mean..color.related.trait.based.on.fluorescence.top.view._-_-_SV2	5	0.0320719	cross-validation
201	ϕ	lab.a.stddev..color.related.trait.based.on.fluorescence.top.view._-_-_SV1	1	0.0194945	cross-validation
202	ϕ	lab.a.stddev..color.related.trait.based.on.fluorescence.top.view._-_-_SV1	2	0.0299888	cross-validation
203	ϕ	lab.a.stddev..color.related.trait.based.on.fluorescence.top.view._-_-_SV1	3	0.247455	cross-validation
204	ϕ	lab.a.stddev..color.related.trait.based.on.fluorescence.top.view._-_-_SV1	4	0.121174	cross-validation
205	ϕ	lab.a.stddev..color.related.trait.based.on.fluorescence.top.view._-_-_SV1	5	-0.0162514	cross-validation
206	ϕ	lab.a.stddev..color.related.trait.based.on.fluorescence.top.view._-_-_SV2	1	0.224871	cross-validation
207	ϕ	lab.a.stddev..color.related.trait.based.on.fluorescence.top.view._-_-_SV2	2	0.170205	cross-validation
208	ϕ	lab.a.stddev..color.related.trait.based.on.fluorescence.top.view._-_-_SV2	3	0.188622	cross-validation
209	ϕ	lab.a.stddev..color.related.trait.based.on.fluorescence.top.view._-_-_SV2	4	0.0571476	cross-validation
210	ϕ	lab.a.stddev..color.related.trait.based.on.fluorescence.top.view._-_-_SV2	5	0.0821013	cross-validation
211	ϕ	hsv.v.skewness..color.related.trait.based.on.fluorescence.top.view._-_-_SV1	1	-0.182243	cross-validation
212	ϕ	hsv.v.skewness..color.related.trait.based.on.fluorescence.top.view._-_-_SV1	2	0.0515724	cross-validation
213	ϕ	hsv.v.skewness..color.related.trait.based.on.fluorescence.top.view._-_-_SV1	3	-0.194952	cross-validation
214	ϕ	hsv.v.skewness..color.related.trait.based.on.fluorescence.top.view._-_-_SV1	4	-0.156511	cross-validation
215	ϕ	hsv.v.skewness..color.related.trait.based.on.fluorescence.top.view._-_-_SV1	5	-0.208163	cross-validation
216	ϕ	hsv.v.skewness..color.related.trait.based.on.fluorescence.top.view._-_-_SV2	1	0.015233	cross-validation
217	ϕ	hsv.v.skewness..color.related.trait.based.on.fluorescence.top.view._-_-_SV2	2	0.199172	cross-validation
218	ϕ	hsv.v.skewness..color.related.trait.based.on.fluorescence.top.view._-_-_SV2	3	0.176663	cross-validation
219	ϕ	hsv.v.skewness..color.related.trait.based.on.fluorescence.top.view._-_-_SV2	4	0.00216038	cross-validation
220	ϕ	hsv.v.skewness..color.related.trait.based.on.fluorescence.top.view._-_-_SV2	5	-0.173407	cross-validation
221	ϕ	lab.b.stddev..color.related.trait.based.on.fluorescence.top.view._-_-_SV1	1	-0.0456695	cross-validation
222	ϕ	lab.b.stddev..color.related.trait.based.on.fluorescence.top.view._-_-_SV1	2	0.0156452	cross-validation
223	ϕ	lab.b.stddev..color.related.trait.based.on.fluorescence.top.view._-_-_SV1	3	0.290296	cross-validation
224	ϕ	lab.b.stddev..color.related.trait.based.on.fluorescence.top.view._-_-_SV1	4	0.136739	cross-validation
225	ϕ	lab.b.stddev..color.related.trait.based.on.fluorescence.top.view._-_-_SV1	5	0.0072263	cross-validation
226	ϕ	lab.b.stddev..color.related.trait.based.on.fluorescence.top.view._-_-_SV2	1	0.247457	cross-validation
227	ϕ	lab.b.stddev..color.related.trait.based.on.fluorescence.top.view._-_-_SV2	2	0.240327	cross-validation
228	ϕ	lab.b.stddev..color.related.trait.based.on.fluorescence.top.view._-_-_SV2	3	0.181013	cross-validation
229	ϕ	lab.b.stddev..color.related.trait.based.on.fluorescence.top.view._-_-_SV2	4	0.0826222	cross-validation
230	ϕ	lab.b.stddev..color.related.trait.based.on.fluorescence.top.view._-_-_SV2	5	0.118596	cross-validation
231	ϕ	lab.b.skewness..color.related.trait.based.on.fluorescence.top.view._-_-_SV1	1	-0.0648462	cross-validation
232	ϕ	lab.b.skewness..color.related.trait.based.on.fluorescence.top.view._-_-_SV1	2	0.10932	cross-validation
233	ϕ	lab.b.skewness..color.related.trait.based.on.fluorescence.top.view._-_-_SV1	3	-0.1093	cross-validation
234	ϕ	lab.b.skewness..color.related.trait.based.on.fluorescence.top.view._-_-_SV1	4	-0.0949259	cross-validation
235	ϕ	lab.b.skewness..color.related.trait.based.on.fluorescence.top.view._-_-_SV1	5	-0.050998	cross-validation
236	ϕ	lab.b.skewness..color.related.trait.based.on.fluorescence.top.view._-_-_SV2	1	0.0555241	cross-validation
237	ϕ	lab.b.skewness..color.related.trait.based.on.fluorescence.top.view._-_-_SV2	2	0.213949	cross-validation
238	ϕ	lab.b.skewness..color.related.trait.based.on.fluorescence.top.view._-_-_SV2	3	0.222423	cross-validation
239	ϕ	lab.b.skewness..color.related.trait.based.on.fluorescence.top.view._-_-_SV2	4	-0.00246605	cross-validation
240	ϕ	lab.b.skewness..color.related.trait.based.on.fluorescence.top.view._-_-_SV2	5	-0.156804	cross-validation
241	ϕ	hsv.dgci.mean..color.related.trait.based.on.visible.light.top.view._-_-_SV1	1	0.122515	cross-validation
242	ϕ	hsv.dgci.mean..color.related.trait.based.on.visible.light.top.view._-_-_SV1	2	0.0508761	cross-validation
243	ϕ	hsv.dgci.mean..color.related.trait.based.on.visible.light.top.view._-_-_SV1	3	0.288335	cross-validation
244	ϕ	hsv.dgci.mean..color.related.trait.based.on.visible.light.top.view._-_-_SV1	4	0.0459786	cross-validation
245	ϕ	hsv.dgci.mean..color.related.trait.based.on.visible.light.top.view._-_-_SV1	5	0.0790597	cross-validation
246	ϕ	hsv.dgci.mean..color.related.trait.based.on.visible.light.top.view._-_-_SV2	1	-0.0221783	cross-validation
247	ϕ	hsv.dgci.mean..color.related.trait.based.on.visible.light.top.view._-_-_SV2	2	0.0755819	cross-validation
248	ϕ	hsv.dgci.mean..color.related.trait.based.on.visible.light.top.view._-_-_SV2	3	-0.0908822	cross-validation
249	ϕ	hsv.dgci.mean..color.related.trait.based.on.visible.light.top.view._-_-_SV2	4	0.0562648	cross-validation
250	ϕ	hsv.dgci.mean..color.related.trait.based.on.visible.light.top.view._-_-_SV2	5	-0.0483267	cross-validation
251	ϕ	intensity.phenol.mean..color.related.trait.based.on.fluorescence.top.view._-_-_SV1	1	0.0614731	cross-validation
252	ϕ	intensity.phenol.mean..color.related.trait.based.on.fluorescence.top.view._-_-_SV1	2	0.124518	cross-validation
253	ϕ	intensity.phenol.mean..color.related.trait.based.on.fluorescence.top.view._-_-_SV1	3	0.189003	cross-validation
254	ϕ	intensity.phenol.mean..color.related.trait.based.on.fluorescence.top.view._-_-_SV1	4	0.0057386	cross-validation
255	ϕ	intensity.phenol.mean..color.related.trait.based.on.fluorescence.top.view._-_-_SV1	5	0.0633359	cross-validation
256	ϕ	intensity.phenol.mean..color.related.trait.based.on.fluorescence.top.view._-_-_SV2	1	0.190295	cross-validation
257	ϕ	intensity.phenol.mean..color.related.trait.based.on.fluorescence.top.view._-_-_SV2	2	0.156817	cross-validation
258	ϕ	intensity.phenol.mean..color.related.trait.based.on.fluorescence.top.view._-_-_SV2	3	-0.0064501	cross-validation
259	ϕ	intensity.phenol.mean..color.related.trait.based.on.fluorescence.top.view._-_-_SV2	4	-0.116712	cross-validation
260	ϕ	intensity.phenol.mean..color.related.trait.based.on.fluorescence.top.view._-_-_SV2	5	0.041444	cross-validation
261	ϕ	intensity.phenol.chlorophyl.ratio..color.related.trait.based.on.fluorescence.top.view._-_-_SV1	1	-0.14932	cross-validation
262	ϕ	intensity.phenol.chlorophyl.ratio..color.related.trait.based.on.fluorescence.top.view._-_-_SV1	2	0.131552	cross-validation
263	ϕ	intensity.phenol.chlorophyl.ratio..color.related.trait.based.on.fluorescence.top.view._-_-_SV1	3	0.130162	cross-validation
264	ϕ	intensity.phenol.chlorophyl.ratio..color.related.trait.based.on.fluorescence.top.view._-_-_SV1	4	0.074002	cross-validation
265	ϕ	intensity.phenol.chlorophyl.ratio..color.related.trait.based.on.fluorescence.top.view._-_-_SV1	5	0.0446666	cross-validation
266	ϕ	intensity.phenol.chlorophyl.ratio..color.related.trait.based.on.fluorescence.top.view._-_-_SV2	1	0.0071558	cross-validation
267	ϕ	intensity.phenol.chlorophyl.ratio..color.related.trait.based.on.fluorescence.top.view._-_-_SV2	2	-0.0257938	cross-validation
268	ϕ	intensity.phenol.chlorophyl.ratio..color.related.trait.based.on.fluorescence.top.view._-_-_SV2	3	0.137012	cross-validation
269	ϕ	intensity.phenol.chlorophyl.ratio..color.related.trait.based.on.fluorescence.top.view._-_-_SV2	4	0.0654109	cross-validation
270	ϕ	intensity.phenol.chlorophyl.ratio..color.related.trait.based.on.fluorescence.top.view._-_-_SV2	5	-0.129903	cross-validation
271	ϕ	lab.a.mean..color.related.trait.based.on.visible.light.top.view._-_-_SV1	1	-0.0418634	cross-validation
272	ϕ	lab.a.mean..color.related.trait.based.on.visible.light.top.view._-_-_SV1	2	0.0079051	cross-validation
273	ϕ	lab.a.mean..color.related.trait.based.on.visible.light.top.view._-_-_SV1	3	0.107678	cross-validation
274	ϕ	lab.a.mean..color.related.trait.based.on.visible.light.top.view._-_-_SV1	4	0.0775545	cross-validation
275	ϕ	lab.a.mean..color.related.trait.based.on.visible.light.top.view._-_-_SV1	5	-0.0217226	cross-validation
276	ϕ	lab.a.mean..color.related.trait.based.on.visible.light.top.view._-_-_SV2	1	0.071849	cross-validation
277	ϕ	lab.a.mean..color.related.trait.based.on.visible.light.top.view._-_-_SV2	2	0.0405056	cross-validation
278	ϕ	lab.a.mean..color.related.trait.based.on.visible.light.top.view._-_-_SV2	3	-0.0902858	cross-validation
279	ϕ	lab.a.mean..color.related.trait.based.on.visible.light.top.view._-_-_SV2	4	0.0413436	cross-validation
280	ϕ	lab.a.mean..color.related.trait.based.on.visible.light.top.view._-_-_SV2	5	-0.0535383	cross-validation
281	ϕ	hsv.v.stddev..color.related.trait.based.on.visible.light.top.view._-_-_SV1	1	-0.197527	cross-validation
282	ϕ	hsv.v.stddev..color.related.trait.based.on.visible.light.top.view._-_-_SV1	2	0.123887	cross-validation
283	ϕ	hsv.v.stddev..color.related.trait.based.on.visible.light.top.view._-_-_SV1	3	0.195027	cross-validation
284	ϕ	hsv.v.stddev..color.related.trait.based.on.visible.light.top.view._-_-_SV1	4	0.046738	cross-validation
285	ϕ	hsv.v.stddev..color.related.trait.based.on.visible.light.top.view._-_-_SV1	5	-0.0624432	cross-validation
286	ϕ	hsv.v.stddev..color.related.trait.based.on.visible.light.top.view._-_-_SV2	1	0.205013	cross-validation
287	ϕ	hsv.v.stddev..color.related.trait.based.on.visible.light.top.view._-_-_SV2	2	0.196572	cross-validation
288	ϕ	hsv.v.stddev..color.related.trait.based.on.visible.light.top.view._-_-_SV2	3	0.136906	cross-validation
289	ϕ	hsv.v.stddev..color.related.trait.based.on.visible.light.top.view._-_-_SV2	4	0.106078	cross-validation
290	ϕ	hsv.v.stddev..color.related.trait.based.on.visible.light.top.view._-_-_SV2	5	0.0752258	cross-validation
291	ϕ	hsv.v.skewness..color.related.trait.based.on.visible.light.top.view._-_-_SV1	1	0.192631	cross-validation
292	ϕ	hsv.v.skewness..color.related.trait.based.on.visible.light.top.view._-_-_SV1	2	0.225105	cross-validation
293	ϕ	hsv.v.skewness..color.related.trait.based.on.visible.light.top.view._-_-_SV1	3	0.162351	cross-validation
294	ϕ	hsv.v.skewness..color.related.trait.based.on.visible.light.top.view._-_-_SV1	4	-0.0456666	cross-validation
295	ϕ	hsv.v.skewness..color.related.trait.based.on.visible.light.top.view._-_-_SV1	5	0.0670367	cross-validation
296	ϕ	hsv.v.skewness..color.related.trait.based.on.visible.light.top.view._-_-_SV2	1	-0.0462846	cross-validation
297	ϕ	hsv.v.skewness..color.related.trait.based.on.visible.light.top.view._-_-_SV2	2	-0.00253663	cross-validation
298	ϕ	hsv.v.skewness..color.related.trait.based.on.visible.light.top.view._-_-_SV2	3	-0.0232595	cross-validation
299	ϕ	hsv.v.skewness..color.related.trait.based.on.visible.light.top.view._-_-_SV2	4	-0.0454081	cross-validation
300	ϕ	hsv.v.skewness..color.related.trait.based.on.visible.light.top.view._-_-_SV2	5	-0.0559312	cross-validation
301	ϕ	hsv.v.mean..color.related.trait.based.on.visible.light.top.view._-_-_SV1	1	0.0384673	cross-validation
302	ϕ	hsv.v.mean..color.related.trait.based.on.visible.light.top.view._-_-_SV1	2	0.254072	cross-validation
303	ϕ	hsv.v.mean..color.related.trait.based.on.visible.light.top.view._-_-_SV1	3	0.212265	cross-validation
304	ϕ	hsv.v.mean..color.related.trait.based.on.visible.light.top.view._-_-_SV1	4	0.197402	cross-validation
305	ϕ	hsv.v.mean..color.related.trait.based.on.visible.light.top.view._-_-_SV1	5	0.179625	cross-validation
306	ϕ	hsv.v.mean..color.related.trait.based.on.visible.light.top.view._-_-_SV2	1	0.159103	cross-validation
307	ϕ	hsv.v.mean..color.related.trait.based.on.visible.light.top.view._-_-_SV2	2	0.334817	cross-validation
308	ϕ	hsv.v.mean..color.related.trait.based.on.visible.light.top.view._-_-_SV2	3	0.24584	cross-validation
309	ϕ	hsv.v.mean..color.related.trait.based.on.visible.light.top.view._-_-_SV2	4	-0.0379017	cross-validation
310	ϕ	hsv.v.mean..color.related.trait.based.on.visible.light.top.view._-_-_SV2	5	-0.0469743	cross-validation
311	ϕ	hsv.s.stddev..color.related.trait.based.on.visible.light.top.view._-_-_SV1	1	0.0246347	cross-validation
312	ϕ	hsv.s.stddev..color.related.trait.based.on.visible.light.top.view._-_-_SV1	2	0.0792518	cross-validation
313	ϕ	hsv.s.stddev..color.related.trait.based.on.visible.light.top.view._-_-_SV1	3	-0.32593	cross-validation
314	ϕ	hsv.s.stddev..color.related.trait.based.on.visible.light.top.view._-_-_SV1	4	-0.175824	cross-validation
315	ϕ	hsv.s.stddev..color.related.trait.based.on.visible.light.top.view._-_-_SV1	5	0.0903288	cross-validation
316	ϕ	hsv.s.stddev..color.related.trait.based.on.visible.light.top.view._-_-_SV2	1	0.0288172	cross-validation
317	ϕ	hsv.s.stddev..color.related.trait.based.on.visible.light.top.view._-_-_SV2	2	0.0603756	cross-validation
318	ϕ	hsv.s.stddev..color.related.trait.based.on.visible.light.top.view._-_-_SV2	3	0.188111	cross-validation
319	ϕ	hsv.s.stddev..color.related.trait.based.on.visible.light.top.view._-_-_SV2	4	-0.0553269	cross-validation
320	ϕ	hsv.s.stddev..color.related.trait.based.on.visible.light.top.view._-_-_SV2	5	-0.260337	cross-validation
321	ϕ	hsv.s.skewness..color.related.trait.based.on.visible.light.top.view._-_-_SV1	1	-0.0894476	cross-validation
322	ϕ	hsv.s.skewness..color.related.trait.based.on.visible.light.top.view._-_-_SV1	2	0.070591	cross-validation
323	ϕ	hsv.s.skewness..color.related.trait.based.on.visible.light.top.view._-_-_SV1	3	0.0391542	cross-validation
324	ϕ	hsv.s.skewness..color.related.trait.based.on.visible.light.top.view._-_-_SV1	4	0.120422	cross-validation
325	ϕ	hsv.s.skewness..color.related.trait.based.on.visible.light.top.view._-_-_SV1	5	0.0631012	cross-validation
326	ϕ	hsv.s.skewness..color.related.trait.based.on.visible.light.top.view._-_-_SV2	1	0.125944	cross-validation
327	ϕ	hsv.s.skewness..color.related.trait.based.on.visible.light.top.view._-_-_SV2	2	0.244884	cross-validation
328	ϕ	hsv.s.skewness..color.related.trait.based.on.visible.light.top.view._-_-_SV2	3	0.153082	cross-validation
329	ϕ	hsv.s.skewness..color.related.trait.based.on.visible.light.top.view._-_-_SV2	4	0.0941452	cross-validation
330	ϕ	hsv.s.skewness..color.related.trait.based.on.visible.light.top.view._-_-_SV2	5	-0.0612962	cross-validation
331	ϕ	hsv.s.mean..color.related.trait.based.on.visible.light.top.view._-_-_SV1	1	-0.26006	cross-validation
332	ϕ	hsv.s.mean..color.related.trait.based.on.visible.light.top.view._-_-_SV1	2	0.246596	cross-validation
333	ϕ	hsv.s.mean..color.related.trait.based.on.visible.light.top.view._-_-_SV1	3	0.217053	cross-validation
334	ϕ	hsv.s.mean..color.related.trait.based.on.visible.light.top.view._-_-_SV1	4	0.047775	cross-validation
335	ϕ	hsv.s.mean..color.related.trait.based.on.visible.light.top.view._-_-_SV1	5	-0.0188589	cross-validation
336	ϕ	hsv.s.mean..color.related.trait.based.on.visible.light.top.view._-_-_SV2	1	0.121839	cross-validation
337	ϕ	hsv.s.mean..color.related.trait.based.on.visible.light.top.view._-_-_SV2	2	0.172825	cross-validation
338	ϕ	hsv.s.mean..color.related.trait.based.on.visible.light.top.view._-_-_SV2	3	0.285722	cross-validation
339	ϕ	hsv.s.mean..color.related.trait.based.on.visible.light.top.view._-_-_SV2	4	0.18328	cross-validation
340	ϕ	hsv.s.mean..color.related.trait.based.on.visible.light.top.view._-_-_SV2	5	0.0384664	cross-validation
341	ϕ	lab.b.stddev..color.related.trait.based.on.visible.light.top.view._-_-_SV1	1	-0.173208	cross-validation
342	ϕ	lab.b.stddev..color.related.trait.based.on.visible.light.top.view._-_-_SV1	2	0.240992	cross-validation
343	ϕ	lab.b.stddev..color.related.trait.based.on.visible.light.top.view._-_-_SV1	3	0.274914	cross-validation
344	ϕ	lab.b.stddev..color.related.trait.based.on.visible.light.top.view._-_-_SV1	4	0.0211219	cross-validation
345	ϕ	lab.b.stddev..color.related.trait.based.on.visible.light.top.view._-_-_SV1	5	-0.00992308	cross-validation
346	ϕ	lab.b.stddev..color.related.trait.based.on.visible.light.top.view._-_-_SV2	1	0.233592	cross-validation
347	ϕ	lab.b.stddev..color.related.trait.based.on.visible.light.top.view._-_-_SV2	2	0.227802	cross-validation
348	ϕ	lab.b.stddev..color.related.trait.based.on.visible.light.top.view._-_-_SV2	3	0.148927	cross-validation
349	ϕ	lab.b.stddev..color.related.trait.based.on.visible.light.top.view._-_-_SV2	4	0.064679	cross-validation
350	ϕ	lab.b.stddev..color.related.trait.based.on.visible.light.top.view._-_-_SV2	5	0.0342137	cross-validation
351	ϕ	lab.b.mean..color.related.trait.based.on.visible.light.top.view._-_-_SV1	1	-0.273255	cross-validation
352	ϕ	lab.b.mean..color.related.trait.based.on.visible.light.top.view._-_-_SV1	2	-0.0840557	cross-validation
353	ϕ	lab.b.mean..color.related.trait.based.on.visible.light.top.view._-_-_SV1	3	0.138361	cross-validation
354	ϕ	lab.b.mean..color.related.trait.based.on.visible.light.top.view._-_-_SV1	4	-0.00952955	cross-validation
355	ϕ	lab.b.mean..color.related.trait.based.on.visible.light.top.view._-_-_SV1	5	-0.0325873	cross-validation
356	ϕ	lab.b.mean..color.related.trait.based.on.visible.light.top.view._-_-_SV2	1	-0.00393808	cross-validation
357	ϕ	lab.b.mean..color.related.trait.based.on.visible.light.top.view._-_-_SV2	2	0.0591803	cross-validation
358	ϕ	lab.b.mean..color.related.trait.based.on.visible.light.top.view._-_-_SV2	3	0.231566	cross-validation
359	ϕ	lab.b.mean..color.related.trait.based.on.visible.light.top.view._-_-_SV2	4	0.172346	cross-validation
360	ϕ	lab.b.mean..color.related.trait.based.on.visible.light.top.view._-_-_SV2	5	-0.0501098	cross-validation
361	ϕ	lab.a.stddev..color.related.trait.based.on.visible.light.top.view._-_-_SV1	1	-0.226687	cross-validation
362	ϕ	lab.a.stddev..color.related.trait.based.on.visible.light.top.view._-_-_SV1	2	0.124965	cross-validation
363	ϕ	lab.a.stddev..color.related.trait.based.on.visible.light.top.view._-_-_SV1	3	0.189	cross-validation
364	ϕ	lab.a.stddev..color.related.trait.based.on.visible.light.top.view._-_-_SV1	4	0.0309395	cross-validation
365	ϕ	lab.a.stddev..color.related.trait.based.on.visible.light.top.view._-_-_SV1	5	-0.0841462	cross-validation
366	ϕ	lab.a.stddev..color.related.trait.based.on.visible.light.top.view._-_-_SV2	1	0.219235	cross-validation
367	ϕ	lab.a.stddev..color.related.trait.based.on.visible.light.top.view._-_-_SV2	2	0.212803	cross-validation
368	ϕ	lab.a.stddev..color.related.trait.based.on.visible.light.top.view._-_-_SV2	3	0.160409	cross-validation
369	ϕ	lab.a.stddev..color.related.trait.based.on.visible.light.top.view._-_-_SV2	4	0.103254	cross-validation
370	ϕ	lab.a.stddev..color.related.trait.based.on.visible.light.top.view._-_-_SV2	5	0.0757993	cross-validation
371	ϕ	hsv.h.yellow2green..color.related.trait.based.on.visible.light.top.view._-_-_SV1	1	-0.229327	cross-validation
372	ϕ	hsv.h.yellow2green..color.related.trait.based.on.visible.light.top.view._-_-_SV1	2	0.0903986	cross-validation
373	ϕ	hsv.h.yellow2green..color.related.trait.based.on.visible.light.top.view._-_-_SV1	3	0.0578427	cross-validation
374	ϕ	hsv.h.yellow2green..color.related.trait.based.on.visible.light.top.view._-_-_SV1	4	-0.0702534	cross-validation
375	ϕ	hsv.h.yellow2green..color.related.trait.based.on.visible.light.top.view._-_-_SV1	5	-0.212753	cross-validation
376	ϕ	hsv.h.yellow2green..color.related.trait.based.on.visible.light.top.view._-_-_SV2	1	0.14538	cross-validation
377	ϕ	hsv.h.yellow2green..color.related.trait.based.on.visible.light.top.view._-_-_SV2	2	0.0743556	cross-validation
378	ϕ	hsv.h.yellow2green..color.related.trait.based.on.visible.light.top.view._-_-_SV2	3	0.167803	cross-validation
379	ϕ	hsv.h.yellow2green..color.related.trait.based.on.visible.light.top.view._-_-_SV2	4	0.105045	cross-validation
380	ϕ	hsv.h.yellow2green..color.related.trait.based.on.visible.light.top.view._-_-_SV2	5	0.0614712	cross-validation
381	ϕ	rgb.red.mean..color.related.trait.based.on.visible.light.top.view._-_-_SV1	1	-0.0338082	cross-validation
382	ϕ	rgb.red.mean..color.related.trait.based.on.visible.light.top.view._-_-_SV1	2	0.273246	cross-validation
383	ϕ	rgb.red.mean..color.related.trait.based.on.visible.light.top.view._-_-_SV1	3	0.214997	cross-validation
384	ϕ	rgb.red.mean..color.related.trait.based.on.visible.light.top.view._-_-_SV1	4	0.149437	cross-validation
385	ϕ	rgb.red.mean..color.related.trait.based.on.visible.light.top.view._-_-_SV1	5	0.0532645	cross-validation
386	ϕ	rgb.red.mean..color.related.trait.based.on.visible.light.top.view._-_-_SV2	1	0.191875	cross-validation
387	ϕ	rgb.red.mean..color.related.trait.based.on.visible.light.top.view._-_-_SV2	2	0.297744	cross-validation
388	ϕ	rgb.red.mean..color.related.trait.based.on.visible.light.top.view._-_-_SV2	3	0.20763	cross-validation
389	ϕ	rgb.red.mean..color.related.trait.based.on.visible.light.top.view._-_-_SV2	4	-0.00031434	cross-validation
390	ϕ	rgb.red.mean..color.related.trait.based.on.visible.light.top.view._-_-_SV2	5	-0.0187143	cross-validation
391	ϕ	rgb.blue.mean..color.related.trait.based.on.visible.light.top.view._-_-_SV1	1	-0.147511	cross-validation
392	ϕ	rgb.blue.mean..color.related.trait.based.on.visible.light.top.view._-_-_SV1	2	0.293082	cross-validation
393	ϕ	rgb.blue.mean..color.related.trait.based.on.visible.light.top.view._-_-_SV1	3	0.217396	cross-validation
394	ϕ	rgb.blue.mean..color.related.trait.based.on.visible.light.top.view._-_-_SV1	4	0.108552	cross-validation
395	ϕ	rgb.blue.mean..color.related.trait.based.on.visible.light.top.view._-_-_SV1	5	-0.0131992	cross-validation
396	ϕ	rgb.blue.mean..color.related.trait.based.on.visible.light.top.view._-_-_SV2	1	0.183498	cross-validation
397	ϕ	rgb.blue.mean..color.related.trait.based.on.visible.light.top.view._-_-_SV2	2	0.27968	cross-validation
398	ϕ	rgb.blue.mean..color.related.trait.based.on.visible.light.top.view._-_-_SV2	3	0.179858	cross-validation
399	ϕ	rgb.blue.mean..color.related.trait.based.on.visible.light.top.view._-_-_SV2	4	0.0554785	cross-validation
400	ϕ	rgb.blue.mean..color.related.trait.based.on.visible.light.top.view._-_-_SV2	5	0.023753	cross-validation
401	ϕ	hsv.h.stddev..color.related.trait.based.on.visible.light.top.view._-_-_SV1	1	-0.205688	cross-validation
402	ϕ	hsv.h.stddev..color.related.trait.based.on.visible.light.top.view._-_-_SV1	2	0.176584	cross-validation
403	ϕ	hsv.h.stddev..color.related.trait.based.on.visible.light.top.view._-_-_SV1	3	0.237491	cross-validation
404	ϕ	hsv.h.stddev..color.related.trait.based.on.visible.light.top.view._-_-_SV1	4	0.0328049	cross-validation
405	ϕ	hsv.h.stddev..color.related.trait.based.on.visible.light.top.view._-_-_SV1	5	-0.122716	cross-validation
406	ϕ	hsv.h.stddev..color.related.trait.based.on.visible.light.top.view._-_-_SV2	1	0.155976	cross-validation
407	ϕ	hsv.h.stddev..color.related.trait.based.on.visible.light.top.view._-_-_SV2	2	0.146326	cross-validation
408	ϕ	hsv.h.stddev..color.related.trait.based.on.visible.light.top.view._-_-_SV2	3	0.162158	cross-validation
409	ϕ	hsv.h.stddev..color.related.trait.based.on.visible.light.top.view._-_-_SV2	4	0.075358	cross-validation
410	ϕ	hsv.h.stddev..color.related.trait.based.on.visible.light.top.view._-_-_SV2	5	-0.00919602	cross-validation
411	ϕ	hsv.h.skewness..color.related.trait.based.on.visible.light.top.view._-_-_SV1	1	-0.276152	cross-validation
412	ϕ	hsv.h.skewness..color.related.trait.based.on.visible.light.top.view._-_-_SV1	2	0.032752	cross-validation
413	ϕ	hsv.h.skewness..color.related.trait.based.on.visible.light.top.view._-_-_SV1	3	0.0892854	cross-validation
414	ϕ	hsv.h.skewness..color.related.trait.based.on.visible.light.top.view._-_-_SV1	4	-0.040869	cross-validation
415	ϕ	hsv.h.skewness..color.related.trait.based.on.visible.light.top.view._-_-_SV1	5	-0.0969101	cross-validation
416	ϕ	hsv.h.skewness..color.related.trait.based.on.visible.light.top.view._-_-_SV2	1	0.0599844	cross-validation
417	ϕ	hsv.h.skewness..color.related.trait.based.on.visible.light.top.view._-_-_SV2	2	0.0990137	cross-validation
418	ϕ	hsv.h.skewness..color.related.trait.based.on.visible.light.top.view._-_-_SV2	3	0.298967	cross-validation
419	ϕ	hsv.h.skewness..color.related.trait.based.on.visible.light.top.view._-_-_SV2	4	0.180674	cross-validation
420	ϕ	hsv.h.skewness..color.related.trait.based.on.visible.light.top.view._-_-_SV2	5	0.0364342	cross-validation
421	ϕ	hsv.h.mean..color.related.trait.based.on.visible.light.top.view._-_-_SV1	1	0.102585	cross-validation
422	ϕ	hsv.h.mean..color.related.trait.based.on.visible.light.top.view._-_-_SV1	2	0.0407621	cross-validation
423	ϕ	hsv.h.mean..color.related.trait.based.on.visible.light.top.view._-_-_SV1	3	0.352738	cross-validation
424	ϕ	hsv.h.mean..color.related.trait.based.on.visible.light.top.view._-_-_SV1	4	-0.0195245	cross-validation
425	ϕ	hsv.h.mean..color.related.trait.based.on.visible.light.top.view._-_-_SV1	5	0.0587415	cross-validation
426	ϕ	hsv.h.mean..color.related.trait.based.on.visible.light.top.view._-_-_SV2	1	-0.0412806	cross-validation
427	ϕ	hsv.h.mean..color.related.trait.based.on.visible.light.top.view._-_-_SV2	2	0.112206	cross-validation
428	ϕ	hsv.h.mean..color.related.trait.based.on.visible.light.top.view._-_-_SV2	3	-0.14614	cross-validation
429	ϕ	hsv.h.mean..color.related.trait.based.on.visible.light.top.view._-_-_SV2	4	-0.0636849	cross-validation
430	ϕ	hsv.h.mean..color.related.trait.based.on.visible.light.top.view._-_-_SV2	5	-0.0408071	cross-validation
431	ϕ	percentage.of.daily.change.of.area..geometry.trait.based.on.fluorescence.top.view...percent.change.day._-_-_SV1	1	-0.0376457	cross-validation
432	ϕ	percentage.of.daily.change.of.area..geometry.trait.based.on.fluorescence.top.view...percent.change.day._-_-_SV1	2	-0.0260702	cross-validation
433	ϕ	percentage.of.daily.change.of.area..geometry.trait.based.on.fluorescence.top.view...percent.change.day._-_-_SV1	3	0.19789	cross-validation
434	ϕ	percentage.of.daily.change.of.area..geometry.trait.based.on.fluorescence.top.view...percent.change.day._-_-_SV1	4	0.00613005	cross-validation
435	ϕ	percentage.of.daily.change.of.area..geometry.trait.based.on.fluorescence.top.view...percent.change.day._-_-_SV1	5	0.018299	cross-validation
436	ϕ	percentage.of.daily.change.of.area..geometry.trait.based.on.fluorescence.top.view...percent.change.day._-_-_SV2	1	0.0709393	cross-validation
437	ϕ	percentage.of.daily.change.of.area..geometry.trait.based.on.fluorescence.top.view...percent.change.day._-_-_SV2	2	0.0786845	cross-validation
438	ϕ	percentage.of.daily.change.of.area..geometry.trait.based.on.fluorescence.top.view...percent.change.day._-_-_SV2	3	0.154748	cross-validation
439	ϕ	percentage.of.daily.change.of.area..geometry.trait.based.on.fluorescence.top.view...percent.change.day._-_-_SV2	4	-0.0846923	cross-validation
440	ϕ	percentage.of.daily.change.of.area..geometry.trait.based.on.fluorescence.top.view...percent.change.day._-_-_SV2	5	-0.0571537	cross-validation
441	ϕ	daily.log.change.rate.of.area..geometry.trait.based.on.fluorescence.top.view...relative.day._-_-_SV1	1	-0.0317494	cross-validation
442	ϕ	daily.log.change.rate.of.area..geometry.trait.based.on.fluorescence.top.view...relative.day._-_-_SV1	2	0.0176486	cross-validation
443	ϕ	daily.log.change.rate.of.area..geometry.trait.based.on.fluorescence.top.view...relative.day._-_-_SV1	3	0.230806	cross-validation
444	ϕ	daily.log.change.rate.of.area..geometry.trait.based.on.fluorescence.top.view...relative.day._-_-_SV1	4	0.0183439	cross-validation
445	ϕ	daily.log.change.rate.of.area..geometry.trait.based.on.fluorescence.top.view...relative.day._-_-_SV1	5	0.0265373	cross-validation
446	ϕ	daily.log.change.rate.of.area..geometry.trait.based.on.fluorescence.top.view...relative.day._-_-_SV2	1	0.0634987	cross-validation
447	ϕ	daily.log.change.rate.of.area..geometry.trait.based.on.fluorescence.top.view...relative.day._-_-_SV2	2	0.0356057	cross-validation
448	ϕ	daily.log.change.rate.of.area..geometry.trait.based.on.fluorescence.top.view...relative.day._-_-_SV2	3	0.122945	cross-validation
449	ϕ	daily.log.change.rate.of.area..geometry.trait.based.on.fluorescence.top.view...relative.day._-_-_SV2	4	-0.0794113	cross-validation
450	ϕ	daily.log.change.rate.of.area..geometry.trait.based.on.fluorescence.top.view...relative.day._-_-_SV2	5	-0.0620795	cross-validation
1	R	SV1_-_-_SV1	1	0.118739	cross-validation
2	R	SV1_-_-_SV1	2	-0.0913492	cross-validation
3	R	SV1_-_-_SV1	3	0.126682	cross-validation
4	R	SV1_-_-_SV1	4	-0.0456923	cross-validation
5	R	SV1_-_-_SV1	5	0.00334813	cross-validation
6	R	SV1_-_-_SV2	1	0.0556521	cross-validation
7	R	SV1_-_-_SV2	2	0.216398	cross-validation
8	R	SV1_-_-_SV2	3	-0.0617251	cross-validation
9	R	SV1_-_-_SV2	4	0.328244	cross-validation
10	R	SV1_-_-_SV2	5	0.195998	cross-validation
11	R	SV2_-_-_SV1	1	0.0994841	cross-validation
12	R	SV2_-_-_SV1	2	0.305553	cross-validation
13	R	SV2_-_-_SV1	3	-0.0121273	cross-validation
14	R	SV2_-_-_SV1	4	0.160953	cross-validation
15	R	SV2_-_-_SV1	5	0.146363	cross-validation
16	R	SV2_-_-_SV2	1	0.216234	cross-validation
17	R	SV2_-_-_SV2	2	-0.0641769	cross-validation
18	R	SV2_-_-_SV2	3	0.120457	cross-validation
19	R	SV2_-_-_SV2	4	0.000124548	cross-validation
20	R	SV2_-_-_SV2	5	0.00955297	cross-validation
1	ϕ	border.length..zoom.corrected.geometry.trait.based.on.fluorescence.top.view...mm._-_-_SV1	1	0.0850041	cross-validation
2	ϕ	border.length..zoom.corrected.geometry.trait.based.on.fluorescence.top.view...mm._-_-_SV1	2	-0.022604	cross-validation
3	ϕ	border.length..zoom.corrected.geometry.trait.based.on.fluorescence.top.view...mm._-_-_SV1	3	-0.0656638	cross-validation
4	ϕ	border.length..zoom.corrected.geometry.trait.based.on.fluorescence.top.view...mm._-_-_SV1	4	-0.0234839	cross-validation
5	ϕ	border.length..zoom.corrected.geometry.trait.based.on.fluorescence.top.view...mm._-_-_SV1	5	-0.117519	cross-validation
6	ϕ	border.length..zoom.corrected.geometry.trait.based.on.fluorescence.top.view...mm._-_-_SV2	1	0.0926636	cross-validation
7	ϕ	border.length..zoom.corrected.geometry.trait.based.on.fluorescence.top.view...mm._-_-_SV2	2	0.317039	cross-validation
8	ϕ	border.length..zoom.corrected.geometry.trait.based.on.fluorescence.top.view...mm._-_-_SV2	3	-0.0488426	cross-validation
9	ϕ	border.length..zoom.corrected.geometry.trait.based.on.fluorescence.top.view...mm._-_-_SV2	4	0.156164	cross-validation
10	ϕ	border.length..zoom.corrected.geometry.trait.based.on.fluorescence.top.view...mm._-_-_SV2	5	0.170941	cross-validation
11	ϕ	compactness.01..geometry.trait.based.on.visible.light.top.view._-_-_SV1	1	0.00774795	cross-validation
12	ϕ	compactness.01..geometry.trait.based.on.visible.light.top.view._-_-_SV1	2	-0.00633716	cross-validation
13	ϕ	compactness.01..geometry.trait.based.on.visible.light.top.view._-_-_SV1	3	-0.0944954	cross-validation
14	ϕ	compactness.01..geometry.trait.based.on.visible.light.top.view._-_-_SV1	4	-0.0314197	cross-validation
15	ϕ	compactness.01..geometry.trait.based.on.visible.light.top.view._-_-_SV1	5	-0.104831	cross-validation
16	ϕ	compactness.01..geometry.trait.based.on.visible.light.top.view._-_-_SV2	1	0.118151	cross-validation
17	ϕ	compactness.01..geometry.trait.based.on.visible.light.top.view._-_-_SV2	2	0.386538	cross-validation
18	ϕ	compactness.01..geometry.trait.based.on.visible.light.top.view._-_-_SV2	3	-0.0922448	cross-validation
19	ϕ	compactness.01..geometry.trait.based.on.visible.light.top.view._-_-_SV2	4	0.191818	cross-validation
20	ϕ	compactness.01..geometry.trait.based.on.visible.light.top.view._-_-_SV2	5	0.10382	cross-validation
21	ϕ	compactness.16..geometry.trait.based.on.fluorescence.top.view._-_-_SV1	1	0.0398404	cross-validation
22	ϕ	compactness.16..geometry.trait.based.on.fluorescence.top.view._-_-_SV1	2	-0.00172374	cross-validation
23	ϕ	compactness.16..geometry.trait.based.on.fluorescence.top.view._-_-_SV1	3	-0.0667506	cross-validation
24	ϕ	compactness.16..geometry.trait.based.on.fluorescence.top.view._-_-_SV1	4	-0.00398232	cross-validation
25	ϕ	compactness.16..geometry.trait.based.on.fluorescence.top.view._-_-_SV1	5	-0.0801644	cross-validation
26	ϕ	compactness.16..geometry.trait.based.on.fluorescence.top.view._-_-_SV2	1	0.101717	cross-validation
27	ϕ	compactness.16..geometry.trait.based.on.fluorescence.top.view._-_-_SV2	2	0.337041	cross-validation
28	ϕ	compactness.16..geometry.trait.based.on.fluorescence.top.view._-_-_SV2	3	-0.043487	cross-validation
29	ϕ	compactness.16..geometry.trait.based.on.fluorescence.top.view._-_-_SV2	4	0.143085	cross-validation
30	ϕ	compactness.16..geometry.trait.based.on.fluorescence.top.view._-_-_SV2	5	0.178572	cross-validation
31	ϕ	hull.centroid.x..geometry.trait.based.on.fluorescence.top.view...px._-_-_SV1	1	-0.139731	cross-validation
32	ϕ	hull.centroid.x..geometry.trait.based.on.fluorescence.top.view...px._-_-_SV1	2	-0.0867917	cross-validation
33	ϕ	hull.centroid.x..geometry.trait.based.on.fluorescence.top.view...px._-_-_SV1	3	-0.000532498	cross-validation
34	ϕ	hull.centroid.x..geometry.trait.based.on.fluorescence.top.view...px._-_-_SV1	4	-0.124558	cross-validation
35	ϕ	hull.centroid.x..geometry.trait.based.on.fluorescence.top.view...px._-_-_SV1	5	0.0929745	cross-validation
36	ϕ	hull.centroid.x..geometry.trait.based.on.fluorescence.top.view...px._-_-_SV2	1	-0.0132661	cross-validation
37	ϕ	hull.centroid.x..geometry.trait.based.on.fluorescence.top.view...px._-_-_SV2	2	0.0446481	cross-validation
38	ϕ	hull.centroid.x..geometry.trait.based.on.fluorescence.top.view...px._-_-_SV2	3	-0.0826171	cross-validation
39	ϕ	hull.centroid.x..geometry.trait.based.on.fluorescence.top.view...px._-_-_SV2	4	-0.0856509	cross-validation
40	ϕ	hull.centroid.x..geometry.trait.based.on.fluorescence.top.view...px._-_-_SV2	5	-0.06429	cross-validation
41	ϕ	cog.x..geometry.trait.based.on.fluorescence.top.view...px._-_-_SV1	1	-0.162825	cross-validation
42	ϕ	cog.x..geometry.trait.based.on.fluorescence.top.view...px._-_-_SV1	2	0.0843333	cross-validation
43	ϕ	cog.x..geometry.trait.based.on.fluorescence.top.view...px._-_-_SV1	3	0.0626795	cross-validation
44	ϕ	cog.x..geometry.trait.based.on.fluorescence.top.view...px._-_-_SV1	4	-0.189676	cross-validation
45	ϕ	cog.x..geometry.trait.based.on.fluorescence.top.view...px._-_-_SV1	5	0.0233293	cross-validation
46	ϕ	cog.x..geometry.trait.based.on.fluorescence.top.view...px._-_-_SV2	1	0.00445669	cross-validation
47	ϕ	cog.x..geometry.trait.based.on.fluorescence.top.view...px._-_-_SV2	2	-0.0391092	cross-validation
48	ϕ	cog.x..geometry.trait.based.on.fluorescence.top.view...px._-_-_SV2	3	-0.100078	cross-validation
49	ϕ	cog.x..geometry.trait.based.on.fluorescence.top.view...px._-_-_SV2	4	-0.118175	cross-validation
50	ϕ	cog.x..geometry.trait.based.on.fluorescence.top.view...px._-_-_SV2	5	-0.0150925	cross-validation
51	ϕ	cog.y..geometry.trait.based.on.fluorescence.top.view...px._-_-_SV1	1	0.0711503	cross-validation
52	ϕ	cog.y..geometry.trait.based.on.fluorescence.top.view...px._-_-_SV1	2	0.115887	cross-validation
53	ϕ	cog.y..geometry.trait.based.on.fluorescence.top.view...px._-_-_SV1	3	0.0664201	cross-validation
54	ϕ	cog.y..geometry.trait.based.on.fluorescence.top.view...px._-_-_SV1	4	0.148667	cross-validation
55	ϕ	cog.y..geometry.trait.based.on.fluorescence.top.view...px._-_-_SV1	5	-0.0844401	cross-validation
56	ϕ	cog.y..geometry.trait.based.on.fluorescence.top.view...px._-_-_SV2	1	-0.0439376	cross-validation
57	ϕ	cog.y..geometry.trait.based.on.fluorescence.top.view...px._-_-_SV2	2	-0.102045	cross-validation
58	ϕ	cog.y..geometry.trait.based.on.fluorescence.top.view...px._-_-_SV2	3	-0.00155295	cross-validation
59	ϕ	cog.y..geometry.trait.based.on.fluorescence.top.view...px._-_-_SV2	4	-0.134724	cross-validation
60	ϕ	cog.y..geometry.trait.based.on.fluorescence.top.view...px._-_-_SV2	5	-0.14558	cross-validation
61	ϕ	leaf.count..geometry.trait.based.on.fluorescence.top.view._-_-_SV1	1	0.0562971	cross-validation
62	ϕ	leaf.count..geometry.trait.based.on.fluorescence.top.view._-_-_SV1	2	0.0101642	cross-validation
63	ϕ	leaf.count..geometry.trait.based.on.fluorescence.top.view._-_-_SV1	3	-0.0750793	cross-validation
64	ϕ	leaf.count..geometry.trait.based.on.fluorescence.top.view._-_-_SV1	4	0.0142264	cross-validation
65	ϕ	leaf.count..geometry.trait.based.on.fluorescence.top.view._-_-_SV1	5	-0.104549	cross-validation
66	ϕ	leaf.count..geometry.trait.based.on.fluorescence.top.view._-_-_SV2	1	0.0931562	cross-validation
67	ϕ	leaf.count..geometry.trait.based.on.fluorescence.top.view._-_-_SV2	2	0.293239	cross-validation
68	ϕ	leaf.count..geometry.trait.based.on.fluorescence.top.view._-_-_SV2	3	-0.0296083	cross-validation
69	ϕ	leaf.count..geometry.trait.based.on.fluorescence.top.view._-_-_SV2	4	0.15078	cross-validation
70	ϕ	leaf.count..geometry.trait.based.on.fluorescence.top.view._-_-_SV2	5	0.172372	cross-validation
71	ϕ	hull.points..geometry.trait.based.on.fluorescence.top.view._-_-_SV1	1	0.000206413	cross-validation
72	ϕ	hull.points..geometry.trait.based.on.fluorescence.top.view._-_-_SV1	2	0.0288311	cross-validation
73	ϕ	hull.points..geometry.trait.based.on.fluorescence.top.view._-_-_SV1	3	-0.122603	cross-validation
74	ϕ	hull.points..geometry.trait.based.on.fluorescence.top.view._-_-_SV1	4	0.0588357	cross-validation
75	ϕ	hull.points..geometry.trait.based.on.fluorescence.top.view._-_-_SV1	5	-0.120818	cross-validation
76	ϕ	hull.points..geometry.trait.based.on.fluorescence.top.view._-_-_SV2	1	0.0410657	cross-validation
77	ϕ	hull.points..geometry.trait.based.on.fluorescence.top.view._-_-_SV2	2	0.017155	cross-validation
78	ϕ	hull.points..geometry.trait.based.on.fluorescence.top.view._-_-_SV2	3	0.0418571	cross-validation
79	ϕ	hull.points..geometry.trait.based.on.fluorescence.top.view._-_-_SV2	4	0.0313884	cross-validation
80	ϕ	hull.points..geometry.trait.based.on.fluorescence.top.view._-_-_SV2	5	-0.0247804	cross-validation
81	ϕ	leaf.width.mean..zoom.corrected.geometry.trait.based.on.fluorescence.top.view...mm._-_-_SV1	1	-0.0588173	cross-validation
82	ϕ	leaf.width.mean..zoom.corrected.geometry.trait.based.on.fluorescence.top.view...mm._-_-_SV1	2	0.0864238	cross-validation
83	ϕ	leaf.width.mean..zoom.corrected.geometry.trait.based.on.fluorescence.top.view...mm._-_-_SV1	3	-0.030077	cross-validation
84	ϕ	leaf.width.mean..zoom.corrected.geometry.trait.based.on.fluorescence.top.view...mm._-_-_SV1	4	-0.00580722	cross-validation
85	ϕ	leaf.width.mean..zoom.corrected.geometry.trait.based.on.fluorescence.top.view...mm._-_-_SV1	5	-0.0304875	cross-validation
86	ϕ	leaf.width.mean..zoom.corrected.geometry.trait.based.on.fluorescence.top.view...mm._-_-_SV2	1	0.0721784	cross-validation
87	ϕ	leaf.width.mean..zoom.corrected.geometry.trait.based.on.fluorescence.top.view...mm._-_-_SV2	2	0.350311	cross-validation
88	ϕ	leaf.width.mean..zoom.corrected.geometry.trait.based.on.fluorescence.top.view...mm._-_-_SV2	3	-0.0532188	cross-validation
89	ϕ	leaf.width.mean..zoom.corrected.geometry.trait.based.on.fluorescence.top.view...mm._-_-_SV2	4	0.15219	cross-validation
90	ϕ	leaf.width.mean..zoom.corrected.geometry.trait.based.on.fluorescence.top.view...mm._-_-_SV2	5	-0.0448982	cross-validation
91	ϕ	percentage.of.daily.change.of.leaf.length.sum..geometry.trait.based.on.fluorescence.top.view...percent.change.day._-_-_SV1	1	-0.139867	cross-validation
92	ϕ	percentage.of.daily.change.of.leaf.length.sum..geometry.trait.based.on.fluorescence.top.view...percent.change.day._-_-_SV1	2	-0.0560993	cross-validation
93	ϕ	percentage.of.daily.change.of.leaf.length.sum..geometry.trait.based.on.fluorescence.top.view...percent.change.day._-_-_SV1	3	-0.062107	cross-validation
94	ϕ	percentage.of.daily.change.of.leaf.length.sum..geometry.trait.based.on.fluorescence.top.view...percent.change.day._-_-_SV1	4	-0.0218592	cross-validation
95	ϕ	percentage.of.daily.change.of.leaf.length.sum..geometry.trait.based.on.fluorescence.top.view...percent.change.day._-_-_SV1	5	0.21859	cross-validation
96	ϕ	percentage.of.daily.change.of.leaf.length.sum..geometry.trait.based.on.fluorescence.top.view...percent.change.day._-_-_SV2	1	0.0421818	cross-validation
97	ϕ	percentage.of.daily.change.of.leaf.length.sum..geometry.trait.based.on.fluorescence.top.view...percent.change.day._-_-_SV2	2	-0.0733452	cross-validation
98	ϕ	percentage.of.daily.change.of.leaf.length.sum..geometry.trait.based.on.fluorescence.top.view...percent.change.day._-_-_SV2	3	-0.0963379	cross-validation
99	ϕ	percentage.of.daily.change.of.leaf.length.sum..geometry.trait.based.on.fluorescence.top.view...percent.change.day._-_-_SV2	4	-0.0838892	cross-validation
[truncated: 3,641 more rows]
