# Supplementary material for: Predicting plant trait dynamics from genetic markers
Source: Nat Plants. 2025 Apr 17;11(5):1018–27. doi: 10.1038/s41477-025-01986-y (PMC12095066; doi:10.1038/s41477-025-01986-y)
Supplement: Supplementary file 14 — Time-resolved dynamicGP accuracies, trait values and heritabilities and CV of heritability and mean prediction accuracy across the time series for Arabidopsis. [file 41477_2025_1986_MOESM14_ESM.xlsx]

## Sheet: Figure E8a
Trait	Time	Accuracy	Method
lab.a.stddev..color.related.trait.based.on.fluorescence.top.view.	2	0.230437	iterative
hsv.dgci.mean..color.related.trait.based.on.visible.light.top.view.	2	-0.375296	iterative
hsv.v.skewness..color.related.trait.based.on.visible.light.top.view.	2	0.196641	iterative
rgb.red.mean..color.related.trait.based.on.visible.light.top.view.	2	0.460684	iterative
daily.log.change.rate.of.area..geometry.trait.based.on.fluorescence.top.view...relative.day.	2	-0.0416358	iterative
lab.a.stddev..color.related.trait.based.on.fluorescence.top.view.	3	0.315724	iterative
hsv.dgci.mean..color.related.trait.based.on.visible.light.top.view.	3	-0.241093	iterative
hsv.v.skewness..color.related.trait.based.on.visible.light.top.view.	3	0.211919	iterative
rgb.red.mean..color.related.trait.based.on.visible.light.top.view.	3	0.396403	iterative
daily.log.change.rate.of.area..geometry.trait.based.on.fluorescence.top.view...relative.day.	3	-0.136774	iterative
lab.a.stddev..color.related.trait.based.on.fluorescence.top.view.	4	0.501713	iterative
hsv.dgci.mean..color.related.trait.based.on.visible.light.top.view.	4	-0.350116	iterative
hsv.v.skewness..color.related.trait.based.on.visible.light.top.view.	4	0.0907029	iterative
rgb.red.mean..color.related.trait.based.on.visible.light.top.view.	4	0.412549	iterative
daily.log.change.rate.of.area..geometry.trait.based.on.fluorescence.top.view...relative.day.	4	0.168418	iterative
lab.a.stddev..color.related.trait.based.on.fluorescence.top.view.	5	0.643894	iterative
hsv.dgci.mean..color.related.trait.based.on.visible.light.top.view.	5	-0.422715	iterative
hsv.v.skewness..color.related.trait.based.on.visible.light.top.view.	5	0.284363	iterative
rgb.red.mean..color.related.trait.based.on.visible.light.top.view.	5	0.347996	iterative
daily.log.change.rate.of.area..geometry.trait.based.on.fluorescence.top.view...relative.day.	5	0.203621	iterative
lab.a.stddev..color.related.trait.based.on.fluorescence.top.view.	6	0.611503	iterative
hsv.dgci.mean..color.related.trait.based.on.visible.light.top.view.	6	-0.517732	iterative
hsv.v.skewness..color.related.trait.based.on.visible.light.top.view.	6	0.164667	iterative
rgb.red.mean..color.related.trait.based.on.visible.light.top.view.	6	0.422675	iterative
daily.log.change.rate.of.area..geometry.trait.based.on.fluorescence.top.view...relative.day.	6	0.0932707	iterative
lab.a.stddev..color.related.trait.based.on.fluorescence.top.view.	7	0.605754	iterative
hsv.dgci.mean..color.related.trait.based.on.visible.light.top.view.	7	-0.448509	iterative
hsv.v.skewness..color.related.trait.based.on.visible.light.top.view.	7	0.267727	iterative
rgb.red.mean..color.related.trait.based.on.visible.light.top.view.	7	0.379236	iterative
daily.log.change.rate.of.area..geometry.trait.based.on.fluorescence.top.view...relative.day.	7	-0.0386539	iterative
lab.a.stddev..color.related.trait.based.on.fluorescence.top.view.	8	0.548308	iterative
hsv.dgci.mean..color.related.trait.based.on.visible.light.top.view.	8	-0.42281	iterative
hsv.v.skewness..color.related.trait.based.on.visible.light.top.view.	8	0.237956	iterative
rgb.red.mean..color.related.trait.based.on.visible.light.top.view.	8	0.413226	iterative
daily.log.change.rate.of.area..geometry.trait.based.on.fluorescence.top.view...relative.day.	8	-0.195715	iterative
lab.a.stddev..color.related.trait.based.on.fluorescence.top.view.	9	0.630347	iterative
hsv.dgci.mean..color.related.trait.based.on.visible.light.top.view.	9	-0.385102	iterative
hsv.v.skewness..color.related.trait.based.on.visible.light.top.view.	9	0.244956	iterative
rgb.red.mean..color.related.trait.based.on.visible.light.top.view.	9	0.414304	iterative
daily.log.change.rate.of.area..geometry.trait.based.on.fluorescence.top.view...relative.day.	9	-0.101982	iterative
lab.a.stddev..color.related.trait.based.on.fluorescence.top.view.	10	0.479726	iterative
hsv.dgci.mean..color.related.trait.based.on.visible.light.top.view.	10	-0.356005	iterative
hsv.v.skewness..color.related.trait.based.on.visible.light.top.view.	10	0.0783576	iterative
rgb.red.mean..color.related.trait.based.on.visible.light.top.view.	10	0.412321	iterative
daily.log.change.rate.of.area..geometry.trait.based.on.fluorescence.top.view...relative.day.	10	-0.171803	iterative
lab.a.stddev..color.related.trait.based.on.fluorescence.top.view.	11	0.435667	iterative
hsv.dgci.mean..color.related.trait.based.on.visible.light.top.view.	11	-0.435835	iterative
hsv.v.skewness..color.related.trait.based.on.visible.light.top.view.	11	-0.0869798	iterative
rgb.red.mean..color.related.trait.based.on.visible.light.top.view.	11	0.507013	iterative
daily.log.change.rate.of.area..geometry.trait.based.on.fluorescence.top.view...relative.day.	11	0.115714	iterative
lab.a.stddev..color.related.trait.based.on.fluorescence.top.view.	12	0.44758	iterative
hsv.dgci.mean..color.related.trait.based.on.visible.light.top.view.	12	-0.333479	iterative
hsv.v.skewness..color.related.trait.based.on.visible.light.top.view.	12	-0.0549821	iterative
rgb.red.mean..color.related.trait.based.on.visible.light.top.view.	12	0.524469	iterative
daily.log.change.rate.of.area..geometry.trait.based.on.fluorescence.top.view...relative.day.	12	0.105187	iterative
lab.a.stddev..color.related.trait.based.on.fluorescence.top.view.	13	0.428614	iterative
hsv.dgci.mean..color.related.trait.based.on.visible.light.top.view.	13	-0.403342	iterative
hsv.v.skewness..color.related.trait.based.on.visible.light.top.view.	13	0.013833	iterative
rgb.red.mean..color.related.trait.based.on.visible.light.top.view.	13	0.610882	iterative
daily.log.change.rate.of.area..geometry.trait.based.on.fluorescence.top.view...relative.day.	13	0.220519	iterative
lab.a.stddev..color.related.trait.based.on.fluorescence.top.view.	14	0.337961	iterative
hsv.dgci.mean..color.related.trait.based.on.visible.light.top.view.	14	-0.35767	iterative
hsv.v.skewness..color.related.trait.based.on.visible.light.top.view.	14	-0.0468797	iterative
rgb.red.mean..color.related.trait.based.on.visible.light.top.view.	14	0.608372	iterative
daily.log.change.rate.of.area..geometry.trait.based.on.fluorescence.top.view...relative.day.	14	0.538297	iterative
lab.a.stddev..color.related.trait.based.on.fluorescence.top.view.	2	0.232147	iterative
hsv.dgci.mean..color.related.trait.based.on.visible.light.top.view.	2	-0.455418	iterative
hsv.v.skewness..color.related.trait.based.on.visible.light.top.view.	2	0.133843	iterative
rgb.red.mean..color.related.trait.based.on.visible.light.top.view.	2	0.215089	iterative
daily.log.change.rate.of.area..geometry.trait.based.on.fluorescence.top.view...relative.day.	2	0.162036	iterative
lab.a.stddev..color.related.trait.based.on.fluorescence.top.view.	3	0.296617	iterative
hsv.dgci.mean..color.related.trait.based.on.visible.light.top.view.	3	-0.428082	iterative
hsv.v.skewness..color.related.trait.based.on.visible.light.top.view.	3	0.214156	iterative
rgb.red.mean..color.related.trait.based.on.visible.light.top.view.	3	0.219454	iterative
daily.log.change.rate.of.area..geometry.trait.based.on.fluorescence.top.view...relative.day.	3	-0.076427	iterative
lab.a.stddev..color.related.trait.based.on.fluorescence.top.view.	4	0.347054	iterative
hsv.dgci.mean..color.related.trait.based.on.visible.light.top.view.	4	-0.359885	iterative
hsv.v.skewness..color.related.trait.based.on.visible.light.top.view.	4	0.199455	iterative
rgb.red.mean..color.related.trait.based.on.visible.light.top.view.	4	0.253874	iterative
daily.log.change.rate.of.area..geometry.trait.based.on.fluorescence.top.view...relative.day.	4	-0.109731	iterative
lab.a.stddev..color.related.trait.based.on.fluorescence.top.view.	5	0.46694	iterative
hsv.dgci.mean..color.related.trait.based.on.visible.light.top.view.	5	-0.41925	iterative
hsv.v.skewness..color.related.trait.based.on.visible.light.top.view.	5	0.191278	iterative
rgb.red.mean..color.related.trait.based.on.visible.light.top.view.	5	0.363766	iterative
daily.log.change.rate.of.area..geometry.trait.based.on.fluorescence.top.view...relative.day.	5	0.0637084	iterative
lab.a.stddev..color.related.trait.based.on.fluorescence.top.view.	6	0.57876	iterative
hsv.dgci.mean..color.related.trait.based.on.visible.light.top.view.	6	-0.494117	iterative
hsv.v.skewness..color.related.trait.based.on.visible.light.top.view.	6	0.241927	iterative
rgb.red.mean..color.related.trait.based.on.visible.light.top.view.	6	0.388918	iterative
daily.log.change.rate.of.area..geometry.trait.based.on.fluorescence.top.view...relative.day.	6	0.12729	iterative
lab.a.stddev..color.related.trait.based.on.fluorescence.top.view.	7	0.519427	iterative
hsv.dgci.mean..color.related.trait.based.on.visible.light.top.view.	7	-0.4246	iterative
hsv.v.skewness..color.related.trait.based.on.visible.light.top.view.	7	0.364964	iterative
rgb.red.mean..color.related.trait.based.on.visible.light.top.view.	7	0.362925	iterative
daily.log.change.rate.of.area..geometry.trait.based.on.fluorescence.top.view...relative.day.	7	0.164279	iterative
lab.a.stddev..color.related.trait.based.on.fluorescence.top.view.	8	0.449138	iterative
hsv.dgci.mean..color.related.trait.based.on.visible.light.top.view.	8	-0.487232	iterative
hsv.v.skewness..color.related.trait.based.on.visible.light.top.view.	8	0.382791	iterative
rgb.red.mean..color.related.trait.based.on.visible.light.top.view.	8	0.440746	iterative
daily.log.change.rate.of.area..geometry.trait.based.on.fluorescence.top.view...relative.day.	8	0.0667396	iterative
lab.a.stddev..color.related.trait.based.on.fluorescence.top.view.	9	0.521718	iterative
hsv.dgci.mean..color.related.trait.based.on.visible.light.top.view.	9	-0.434683	iterative
hsv.v.skewness..color.related.trait.based.on.visible.light.top.view.	9	0.343548	iterative
rgb.red.mean..color.related.trait.based.on.visible.light.top.view.	9	0.516107	iterative
daily.log.change.rate.of.area..geometry.trait.based.on.fluorescence.top.view...relative.day.	9	0.193843	iterative
lab.a.stddev..color.related.trait.based.on.fluorescence.top.view.	10	0.503704	iterative
hsv.dgci.mean..color.related.trait.based.on.visible.light.top.view.	10	-0.372546	iterative
hsv.v.skewness..color.related.trait.based.on.visible.light.top.view.	10	0.378189	iterative
rgb.red.mean..color.related.trait.based.on.visible.light.top.view.	10	0.495427	iterative
daily.log.change.rate.of.area..geometry.trait.based.on.fluorescence.top.view...relative.day.	10	-0.00527473	iterative
lab.a.stddev..color.related.trait.based.on.fluorescence.top.view.	11	0.472268	iterative
hsv.dgci.mean..color.related.trait.based.on.visible.light.top.view.	11	-0.42763	iterative
hsv.v.skewness..color.related.trait.based.on.visible.light.top.view.	11	0.389087	iterative
rgb.red.mean..color.related.trait.based.on.visible.light.top.view.	11	0.563121	iterative
daily.log.change.rate.of.area..geometry.trait.based.on.fluorescence.top.view...relative.day.	11	-0.0955186	iterative
lab.a.stddev..color.related.trait.based.on.fluorescence.top.view.	12	0.380512	iterative
hsv.dgci.mean..color.related.trait.based.on.visible.light.top.view.	12	-0.383429	iterative
hsv.v.skewness..color.related.trait.based.on.visible.light.top.view.	12	0.393765	iterative
rgb.red.mean..color.related.trait.based.on.visible.light.top.view.	12	0.514472	iterative
daily.log.change.rate.of.area..geometry.trait.based.on.fluorescence.top.view...relative.day.	12	0.154331	iterative
lab.a.stddev..color.related.trait.based.on.fluorescence.top.view.	13	0.419879	iterative
hsv.dgci.mean..color.related.trait.based.on.visible.light.top.view.	13	-0.42139	iterative
hsv.v.skewness..color.related.trait.based.on.visible.light.top.view.	13	0.302955	iterative
rgb.red.mean..color.related.trait.based.on.visible.light.top.view.	13	0.529311	iterative
daily.log.change.rate.of.area..geometry.trait.based.on.fluorescence.top.view...relative.day.	13	0.234941	iterative
lab.a.stddev..color.related.trait.based.on.fluorescence.top.view.	14	0.173483	iterative
hsv.dgci.mean..color.related.trait.based.on.visible.light.top.view.	14	-0.346112	iterative
hsv.v.skewness..color.related.trait.based.on.visible.light.top.view.	14	0.112719	iterative
rgb.red.mean..color.related.trait.based.on.visible.light.top.view.	14	0.548524	iterative
daily.log.change.rate.of.area..geometry.trait.based.on.fluorescence.top.view...relative.day.	14	0.31171	iterative
lab.a.stddev..color.related.trait.based.on.fluorescence.top.view.	2	0.160468	iterative
hsv.dgci.mean..color.related.trait.based.on.visible.light.top.view.	2	-0.00800859	iterative
hsv.v.skewness..color.related.trait.based.on.visible.light.top.view.	2	0.0365621	iterative
rgb.red.mean..color.related.trait.based.on.visible.light.top.view.	2	0.27375	iterative
daily.log.change.rate.of.area..geometry.trait.based.on.fluorescence.top.view...relative.day.	2	0.0345403	iterative
lab.a.stddev..color.related.trait.based.on.fluorescence.top.view.	3	0.278973	iterative
hsv.dgci.mean..color.related.trait.based.on.visible.light.top.view.	3	0.0359135	iterative
hsv.v.skewness..color.related.trait.based.on.visible.light.top.view.	3	0.156177	iterative
rgb.red.mean..color.related.trait.based.on.visible.light.top.view.	3	0.311239	iterative
daily.log.change.rate.of.area..geometry.trait.based.on.fluorescence.top.view...relative.day.	3	-0.252265	iterative
lab.a.stddev..color.related.trait.based.on.fluorescence.top.view.	4	0.260906	iterative
hsv.dgci.mean..color.related.trait.based.on.visible.light.top.view.	4	-0.152807	iterative
hsv.v.skewness..color.related.trait.based.on.visible.light.top.view.	4	0.0936783	iterative
rgb.red.mean..color.related.trait.based.on.visible.light.top.view.	4	0.319051	iterative
daily.log.change.rate.of.area..geometry.trait.based.on.fluorescence.top.view...relative.day.	4	-0.00262464	iterative
lab.a.stddev..color.related.trait.based.on.fluorescence.top.view.	5	0.432574	iterative
hsv.dgci.mean..color.related.trait.based.on.visible.light.top.view.	5	-0.236931	iterative
hsv.v.skewness..color.related.trait.based.on.visible.light.top.view.	5	0.284913	iterative
rgb.red.mean..color.related.trait.based.on.visible.light.top.view.	5	0.316981	iterative
daily.log.change.rate.of.area..geometry.trait.based.on.fluorescence.top.view...relative.day.	5	0.0557866	iterative
lab.a.stddev..color.related.trait.based.on.fluorescence.top.view.	6	0.5695	iterative
hsv.dgci.mean..color.related.trait.based.on.visible.light.top.view.	6	-0.397284	iterative
hsv.v.skewness..color.related.trait.based.on.visible.light.top.view.	6	0.223089	iterative
rgb.red.mean..color.related.trait.based.on.visible.light.top.view.	6	0.304389	iterative
daily.log.change.rate.of.area..geometry.trait.based.on.fluorescence.top.view...relative.day.	6	0.440399	iterative
lab.a.stddev..color.related.trait.based.on.fluorescence.top.view.	7	0.649252	iterative
hsv.dgci.mean..color.related.trait.based.on.visible.light.top.view.	7	-0.359032	iterative
hsv.v.skewness..color.related.trait.based.on.visible.light.top.view.	7	0.359252	iterative
rgb.red.mean..color.related.trait.based.on.visible.light.top.view.	7	0.269236	iterative
daily.log.change.rate.of.area..geometry.trait.based.on.fluorescence.top.view...relative.day.	7	0.0359898	iterative
lab.a.stddev..color.related.trait.based.on.fluorescence.top.view.	8	0.610828	iterative
hsv.dgci.mean..color.related.trait.based.on.visible.light.top.view.	8	-0.356762	iterative
hsv.v.skewness..color.related.trait.based.on.visible.light.top.view.	8	0.532639	iterative
rgb.red.mean..color.related.trait.based.on.visible.light.top.view.	8	0.270987	iterative
daily.log.change.rate.of.area..geometry.trait.based.on.fluorescence.top.view...relative.day.	8	0.0131749	iterative
lab.a.stddev..color.related.trait.based.on.fluorescence.top.view.	9	0.731852	iterative
hsv.dgci.mean..color.related.trait.based.on.visible.light.top.view.	9	-0.333317	iterative
hsv.v.skewness..color.related.trait.based.on.visible.light.top.view.	9	0.471027	iterative
rgb.red.mean..color.related.trait.based.on.visible.light.top.view.	9	0.226164	iterative
daily.log.change.rate.of.area..geometry.trait.based.on.fluorescence.top.view...relative.day.	9	0.105217	iterative
lab.a.stddev..color.related.trait.based.on.fluorescence.top.view.	10	0.514338	iterative
hsv.dgci.mean..color.related.trait.based.on.visible.light.top.view.	10	-0.128451	iterative
hsv.v.skewness..color.related.trait.based.on.visible.light.top.view.	10	0.496024	iterative
rgb.red.mean..color.related.trait.based.on.visible.light.top.view.	10	0.23812	iterative
daily.log.change.rate.of.area..geometry.trait.based.on.fluorescence.top.view...relative.day.	10	0.00567163	iterative
lab.a.stddev..color.related.trait.based.on.fluorescence.top.view.	11	0.52349	iterative
hsv.dgci.mean..color.related.trait.based.on.visible.light.top.view.	11	-0.188978	iterative
hsv.v.skewness..color.related.trait.based.on.visible.light.top.view.	11	0.419989	iterative
rgb.red.mean..color.related.trait.based.on.visible.light.top.view.	11	0.369763	iterative
daily.log.change.rate.of.area..geometry.trait.based.on.fluorescence.top.view...relative.day.	11	-0.0551463	iterative
lab.a.stddev..color.related.trait.based.on.fluorescence.top.view.	12	0.501849	iterative
hsv.dgci.mean..color.related.trait.based.on.visible.light.top.view.	12	-0.246891	iterative
hsv.v.skewness..color.related.trait.based.on.visible.light.top.view.	12	0.320537	iterative
rgb.red.mean..color.related.trait.based.on.visible.light.top.view.	12	0.419947	iterative
daily.log.change.rate.of.area..geometry.trait.based.on.fluorescence.top.view...relative.day.	12	-0.0848465	iterative
lab.a.stddev..color.related.trait.based.on.fluorescence.top.view.	13	0.35824	iterative
hsv.dgci.mean..color.related.trait.based.on.visible.light.top.view.	13	-0.331941	iterative
hsv.v.skewness..color.related.trait.based.on.visible.light.top.view.	13	0.255809	iterative
rgb.red.mean..color.related.trait.based.on.visible.light.top.view.	13	0.425794	iterative
daily.log.change.rate.of.area..geometry.trait.based.on.fluorescence.top.view...relative.day.	13	0.217776	iterative
lab.a.stddev..color.related.trait.based.on.fluorescence.top.view.	14	0.15295	iterative
hsv.dgci.mean..color.related.trait.based.on.visible.light.top.view.	14	-0.304766	iterative
hsv.v.skewness..color.related.trait.based.on.visible.light.top.view.	14	0.144175	iterative
rgb.red.mean..color.related.trait.based.on.visible.light.top.view.	14	0.471287	iterative
daily.log.change.rate.of.area..geometry.trait.based.on.fluorescence.top.view...relative.day.	14	0.313105	iterative
lab.a.stddev..color.related.trait.based.on.fluorescence.top.view.	2	0.277459	iterative
hsv.dgci.mean..color.related.trait.based.on.visible.light.top.view.	2	-0.391987	iterative
hsv.v.skewness..color.related.trait.based.on.visible.light.top.view.	2	-0.0177899	iterative
rgb.red.mean..color.related.trait.based.on.visible.light.top.view.	2	0.350382	iterative
daily.log.change.rate.of.area..geometry.trait.based.on.fluorescence.top.view...relative.day.	2	-0.004037	iterative
lab.a.stddev..color.related.trait.based.on.fluorescence.top.view.	3	0.421033	iterative
hsv.dgci.mean..color.related.trait.based.on.visible.light.top.view.	3	-0.327347	iterative
hsv.v.skewness..color.related.trait.based.on.visible.light.top.view.	3	0.149214	iterative
rgb.red.mean..color.related.trait.based.on.visible.light.top.view.	3	0.30726	iterative
daily.log.change.rate.of.area..geometry.trait.based.on.fluorescence.top.view...relative.day.	3	-0.200124	iterative
lab.a.stddev..color.related.trait.based.on.fluorescence.top.view.	4	0.45542	iterative
hsv.dgci.mean..color.related.trait.based.on.visible.light.top.view.	4	-0.392315	iterative
hsv.v.skewness..color.related.trait.based.on.visible.light.top.view.	4	0.158593	iterative
rgb.red.mean..color.related.trait.based.on.visible.light.top.view.	4	0.34305	iterative
daily.log.change.rate.of.area..geometry.trait.based.on.fluorescence.top.view...relative.day.	4	-0.221784	iterative
lab.a.stddev..color.related.trait.based.on.fluorescence.top.view.	5	0.546972	iterative
hsv.dgci.mean..color.related.trait.based.on.visible.light.top.view.	5	-0.407308	iterative
hsv.v.skewness..color.related.trait.based.on.visible.light.top.view.	5	0.23212	iterative
rgb.red.mean..color.related.trait.based.on.visible.light.top.view.	5	0.378727	iterative
daily.log.change.rate.of.area..geometry.trait.based.on.fluorescence.top.view...relative.day.	5	0.0392825	iterative
lab.a.stddev..color.related.trait.based.on.fluorescence.top.view.	6	0.467495	iterative
hsv.dgci.mean..color.related.trait.based.on.visible.light.top.view.	6	-0.494811	iterative
hsv.v.skewness..color.related.trait.based.on.visible.light.top.view.	6	0.209112	iterative
rgb.red.mean..color.related.trait.based.on.visible.light.top.view.	6	0.530307	iterative
daily.log.change.rate.of.area..geometry.trait.based.on.fluorescence.top.view...relative.day.	6	-0.0757479	iterative
lab.a.stddev..color.related.trait.based.on.fluorescence.top.view.	7	0.607502	iterative
hsv.dgci.mean..color.related.trait.based.on.visible.light.top.view.	7	-0.560485	iterative
hsv.v.skewness..color.related.trait.based.on.visible.light.top.view.	7	0.369216	iterative
rgb.red.mean..color.related.trait.based.on.visible.light.top.view.	7	0.589236	iterative
daily.log.change.rate.of.area..geometry.trait.based.on.fluorescence.top.view...relative.day.	7	0.0481957	iterative
lab.a.stddev..color.related.trait.based.on.fluorescence.top.view.	8	0.730941	iterative
hsv.dgci.mean..color.related.trait.based.on.visible.light.top.view.	8	-0.450571	iterative
hsv.v.skewness..color.related.trait.based.on.visible.light.top.view.	8	0.554067	iterative
rgb.red.mean..color.related.trait.based.on.visible.light.top.view.	8	0.553871	iterative
daily.log.change.rate.of.area..geometry.trait.based.on.fluorescence.top.view...relative.day.	8	0.0112638	iterative
lab.a.stddev..color.related.trait.based.on.fluorescence.top.view.	9	0.698349	iterative
hsv.dgci.mean..color.related.trait.based.on.visible.light.top.view.	9	-0.47769	iterative
hsv.v.skewness..color.related.trait.based.on.visible.light.top.view.	9	0.554545	iterative
rgb.red.mean..color.related.trait.based.on.visible.light.top.view.	9	0.540851	iterative
daily.log.change.rate.of.area..geometry.trait.based.on.fluorescence.top.view...relative.day.	9	-0.107637	iterative
lab.a.stddev..color.related.trait.based.on.fluorescence.top.view.	10	0.683081	iterative
hsv.dgci.mean..color.related.trait.based.on.visible.light.top.view.	10	-0.454518	iterative
hsv.v.skewness..color.related.trait.based.on.visible.light.top.view.	10	0.409202	iterative
rgb.red.mean..color.related.trait.based.on.visible.light.top.view.	10	0.57779	iterative
daily.log.change.rate.of.area..geometry.trait.based.on.fluorescence.top.view...relative.day.	10	0.0851205	iterative
lab.a.stddev..color.related.trait.based.on.fluorescence.top.view.	11	0.501174	iterative
hsv.dgci.mean..color.related.trait.based.on.visible.light.top.view.	11	-0.553001	iterative
hsv.v.skewness..color.related.trait.based.on.visible.light.top.view.	11	0.22965	iterative
rgb.red.mean..color.related.trait.based.on.visible.light.top.view.	11	0.67304	iterative
daily.log.change.rate.of.area..geometry.trait.based.on.fluorescence.top.view...relative.day.	11	0.0108975	iterative
lab.a.stddev..color.related.trait.based.on.fluorescence.top.view.	12	0.677911	iterative
hsv.dgci.mean..color.related.trait.based.on.visible.light.top.view.	12	-0.546049	iterative
hsv.v.skewness..color.related.trait.based.on.visible.light.top.view.	12	0.338285	iterative
rgb.red.mean..color.related.trait.based.on.visible.light.top.view.	12	0.63004	iterative
daily.log.change.rate.of.area..geometry.trait.based.on.fluorescence.top.view...relative.day.	12	-0.152143	iterative
lab.a.stddev..color.related.trait.based.on.fluorescence.top.view.	13	0.599878	iterative
hsv.dgci.mean..color.related.trait.based.on.visible.light.top.view.	13	-0.605787	iterative
hsv.v.skewness..color.related.trait.based.on.visible.light.top.view.	13	0.212202	iterative
rgb.red.mean..color.related.trait.based.on.visible.light.top.view.	13	0.645001	iterative
daily.log.change.rate.of.area..geometry.trait.based.on.fluorescence.top.view...relative.day.	13	0.267343	iterative
lab.a.stddev..color.related.trait.based.on.fluorescence.top.view.	14	0.49002	iterative
hsv.dgci.mean..color.related.trait.based.on.visible.light.top.view.	14	-0.548298	iterative
hsv.v.skewness..color.related.trait.based.on.visible.light.top.view.	14	0.121454	iterative
rgb.red.mean..color.related.trait.based.on.visible.light.top.view.	14	0.614031	iterative
daily.log.change.rate.of.area..geometry.trait.based.on.fluorescence.top.view...relative.day.	14	0.287187	iterative
lab.a.stddev..color.related.trait.based.on.fluorescence.top.view.	2	0.180751	iterative
hsv.dgci.mean..color.related.trait.based.on.visible.light.top.view.	2	-0.280369	iterative
hsv.v.skewness..color.related.trait.based.on.visible.light.top.view.	2	0.0268216	iterative
rgb.red.mean..color.related.trait.based.on.visible.light.top.view.	2	-0.0469879	iterative
daily.log.change.rate.of.area..geometry.trait.based.on.fluorescence.top.view...relative.day.	2	0.0830726	iterative
lab.a.stddev..color.related.trait.based.on.fluorescence.top.view.	3	0.345094	iterative
hsv.dgci.mean..color.related.trait.based.on.visible.light.top.view.	3	-0.321369	iterative
hsv.v.skewness..color.related.trait.based.on.visible.light.top.view.	3	0.13863	iterative
rgb.red.mean..color.related.trait.based.on.visible.light.top.view.	3	0.0603569	iterative
daily.log.change.rate.of.area..geometry.trait.based.on.fluorescence.top.view...relative.day.	3	-0.119867	iterative
lab.a.stddev..color.related.trait.based.on.fluorescence.top.view.	4	0.261188	iterative
hsv.dgci.mean..color.related.trait.based.on.visible.light.top.view.	4	-0.268908	iterative
hsv.v.skewness..color.related.trait.based.on.visible.light.top.view.	4	0.21727	iterative
rgb.red.mean..color.related.trait.based.on.visible.light.top.view.	4	-0.0075881	iterative
daily.log.change.rate.of.area..geometry.trait.based.on.fluorescence.top.view...relative.day.	4	-0.0619607	iterative
lab.a.stddev..color.related.trait.based.on.fluorescence.top.view.	5	0.379161	iterative
hsv.dgci.mean..color.related.trait.based.on.visible.light.top.view.	5	-0.239863	iterative
hsv.v.skewness..color.related.trait.based.on.visible.light.top.view.	5	0.14851	iterative
rgb.red.mean..color.related.trait.based.on.visible.light.top.view.	5	0.0868267	iterative
daily.log.change.rate.of.area..geometry.trait.based.on.fluorescence.top.view...relative.day.	5	-0.0211708	iterative
lab.a.stddev..color.related.trait.based.on.fluorescence.top.view.	6	0.4716	iterative
hsv.dgci.mean..color.related.trait.based.on.visible.light.top.view.	6	-0.30413	iterative
hsv.v.skewness..color.related.trait.based.on.visible.light.top.view.	6	0.0984142	iterative
rgb.red.mean..color.related.trait.based.on.visible.light.top.view.	6	0.141301	iterative
daily.log.change.rate.of.area..geometry.trait.based.on.fluorescence.top.view...relative.day.	6	-0.00712194	iterative
lab.a.stddev..color.related.trait.based.on.fluorescence.top.view.	7	0.463801	iterative
hsv.dgci.mean..color.related.trait.based.on.visible.light.top.view.	7	-0.43274	iterative
hsv.v.skewness..color.related.trait.based.on.visible.light.top.view.	7	0.315273	iterative
rgb.red.mean..color.related.trait.based.on.visible.light.top.view.	7	0.14708	iterative
daily.log.change.rate.of.area..geometry.trait.based.on.fluorescence.top.view...relative.day.	7	0.120921	iterative
lab.a.stddev..color.related.trait.based.on.fluorescence.top.view.	8	0.537485	iterative
hsv.dgci.mean..color.related.trait.based.on.visible.light.top.view.	8	-0.451481	iterative
hsv.v.skewness..color.related.trait.based.on.visible.light.top.view.	8	0.445439	iterative
rgb.red.mean..color.related.trait.based.on.visible.light.top.view.	8	0.097551	iterative
daily.log.change.rate.of.area..geometry.trait.based.on.fluorescence.top.view...relative.day.	8	0.188924	iterative
lab.a.stddev..color.related.trait.based.on.fluorescence.top.view.	9	0.440648	iterative
hsv.dgci.mean..color.related.trait.based.on.visible.light.top.view.	9	-0.390349	iterative
hsv.v.skewness..color.related.trait.based.on.visible.light.top.view.	9	0.467101	iterative
rgb.red.mean..color.related.trait.based.on.visible.light.top.view.	9	0.120047	iterative
daily.log.change.rate.of.area..geometry.trait.based.on.fluorescence.top.view...relative.day.	9	0.113303	iterative
lab.a.stddev..color.related.trait.based.on.fluorescence.top.view.	10	0.386843	iterative
hsv.dgci.mean..color.related.trait.based.on.visible.light.top.view.	10	-0.402488	iterative
hsv.v.skewness..color.related.trait.based.on.visible.light.top.view.	10	0.37182	iterative
rgb.red.mean..color.related.trait.based.on.visible.light.top.view.	10	0.179317	iterative
daily.log.change.rate.of.area..geometry.trait.based.on.fluorescence.top.view...relative.day.	10	-0.0108033	iterative
lab.a.stddev..color.related.trait.based.on.fluorescence.top.view.	11	0.448304	iterative
hsv.dgci.mean..color.related.trait.based.on.visible.light.top.view.	11	-0.462958	iterative
hsv.v.skewness..color.related.trait.based.on.visible.light.top.view.	11	0.213291	iterative
rgb.red.mean..color.related.trait.based.on.visible.light.top.view.	11	0.26909	iterative
daily.log.change.rate.of.area..geometry.trait.based.on.fluorescence.top.view...relative.day.	11	0.0395348	iterative
lab.a.stddev..color.related.trait.based.on.fluorescence.top.view.	12	0.353776	iterative
hsv.dgci.mean..color.related.trait.based.on.visible.light.top.view.	12	-0.430642	iterative
hsv.v.skewness..color.related.trait.based.on.visible.light.top.view.	12	0.141619	iterative
rgb.red.mean..color.related.trait.based.on.visible.light.top.view.	12	0.430123	iterative
daily.log.change.rate.of.area..geometry.trait.based.on.fluorescence.top.view...relative.day.	12	-0.11874	iterative
lab.a.stddev..color.related.trait.based.on.fluorescence.top.view.	13	0.407261	iterative
hsv.dgci.mean..color.related.trait.based.on.visible.light.top.view.	13	-0.438427	iterative
hsv.v.skewness..color.related.trait.based.on.visible.light.top.view.	13	0.143825	iterative
rgb.red.mean..color.related.trait.based.on.visible.light.top.view.	13	0.5773	iterative
daily.log.change.rate.of.area..geometry.trait.based.on.fluorescence.top.view...relative.day.	13	0.0156819	iterative
lab.a.stddev..color.related.trait.based.on.fluorescence.top.view.	14	0.188765	iterative
hsv.dgci.mean..color.related.trait.based.on.visible.light.top.view.	14	-0.32434	iterative
hsv.v.skewness..color.related.trait.based.on.visible.light.top.view.	14	0.0935159	iterative
rgb.red.mean..color.related.trait.based.on.visible.light.top.view.	14	0.620552	iterative
daily.log.change.rate.of.area..geometry.trait.based.on.fluorescence.top.view...relative.day.	14	0.327552	iterative
lab.a.stddev..color.related.trait.based.on.fluorescence.top.view.	2	0.188137	iterative
hsv.dgci.mean..color.related.trait.based.on.visible.light.top.view.	2	-0.401902	iterative
hsv.v.skewness..color.related.trait.based.on.visible.light.top.view.	2	-0.0320464	iterative
rgb.red.mean..color.related.trait.based.on.visible.light.top.view.	2	0.281345	iterative
daily.log.change.rate.of.area..geometry.trait.based.on.fluorescence.top.view...relative.day.	2	0.0901737	iterative
lab.a.stddev..color.related.trait.based.on.fluorescence.top.view.	3	0.329672	iterative
hsv.dgci.mean..color.related.trait.based.on.visible.light.top.view.	3	-0.208545	iterative
hsv.v.skewness..color.related.trait.based.on.visible.light.top.view.	3	0.167394	iterative
rgb.red.mean..color.related.trait.based.on.visible.light.top.view.	3	0.240031	iterative
daily.log.change.rate.of.area..geometry.trait.based.on.fluorescence.top.view...relative.day.	3	-0.00473394	iterative
lab.a.stddev..color.related.trait.based.on.fluorescence.top.view.	4	0.41737	iterative
hsv.dgci.mean..color.related.trait.based.on.visible.light.top.view.	4	-0.253354	iterative
hsv.v.skewness..color.related.trait.based.on.visible.light.top.view.	4	0.234591	iterative
rgb.red.mean..color.related.trait.based.on.visible.light.top.view.	4	0.270777	iterative
daily.log.change.rate.of.area..geometry.trait.based.on.fluorescence.top.view...relative.day.	4	-0.199005	iterative
lab.a.stddev..color.related.trait.based.on.fluorescence.top.view.	5	0.661531	iterative
hsv.dgci.mean..color.related.trait.based.on.visible.light.top.view.	5	-0.353044	iterative
hsv.v.skewness..color.related.trait.based.on.visible.light.top.view.	5	0.152922	iterative
rgb.red.mean..color.related.trait.based.on.visible.light.top.view.	5	0.396302	iterative
daily.log.change.rate.of.area..geometry.trait.based.on.fluorescence.top.view...relative.day.	5	-0.044183	iterative
lab.a.stddev..color.related.trait.based.on.fluorescence.top.view.	6	0.624965	iterative
hsv.dgci.mean..color.related.trait.based.on.visible.light.top.view.	6	-0.39022	iterative
hsv.v.skewness..color.related.trait.based.on.visible.light.top.view.	6	0.107808	iterative
rgb.red.mean..color.related.trait.based.on.visible.light.top.view.	6	0.428784	iterative
daily.log.change.rate.of.area..geometry.trait.based.on.fluorescence.top.view...relative.day.	6	0.161736	iterative
lab.a.stddev..color.related.trait.based.on.fluorescence.top.view.	7	0.588265	iterative
hsv.dgci.mean..color.related.trait.based.on.visible.light.top.view.	7	-0.430204	iterative
hsv.v.skewness..color.related.trait.based.on.visible.light.top.view.	7	0.236236	iterative
rgb.red.mean..color.related.trait.based.on.visible.light.top.view.	7	0.388291	iterative
daily.log.change.rate.of.area..geometry.trait.based.on.fluorescence.top.view...relative.day.	7	0.131519	iterative
lab.a.stddev..color.related.trait.based.on.fluorescence.top.view.	8	0.554273	iterative
hsv.dgci.mean..color.related.trait.based.on.visible.light.top.view.	8	-0.380896	iterative
hsv.v.skewness..color.related.trait.based.on.visible.light.top.view.	8	0.39497	iterative
rgb.red.mean..color.related.trait.based.on.visible.light.top.view.	8	0.314569	iterative
daily.log.change.rate.of.area..geometry.trait.based.on.fluorescence.top.view...relative.day.	8	0.0245389	iterative
lab.a.stddev..color.related.trait.based.on.fluorescence.top.view.	9	0.539837	iterative
hsv.dgci.mean..color.related.trait.based.on.visible.light.top.view.	9	-0.443501	iterative
hsv.v.skewness..color.related.trait.based.on.visible.light.top.view.	9	0.399362	iterative
rgb.red.mean..color.related.trait.based.on.visible.light.top.view.	9	0.362027	iterative
daily.log.change.rate.of.area..geometry.trait.based.on.fluorescence.top.view...relative.day.	9	0.140924	iterative
lab.a.stddev..color.related.trait.based.on.fluorescence.top.view.	10	0.440891	iterative
hsv.dgci.mean..color.related.trait.based.on.visible.light.top.view.	10	-0.326943	iterative
hsv.v.skewness..color.related.trait.based.on.visible.light.top.view.	10	0.314414	iterative
rgb.red.mean..color.related.trait.based.on.visible.light.top.view.	10	0.375415	iterative
daily.log.change.rate.of.area..geometry.trait.based.on.fluorescence.top.view...relative.day.	10	-0.0789781	iterative
lab.a.stddev..color.related.trait.based.on.fluorescence.top.view.	11	0.483898	iterative
hsv.dgci.mean..color.related.trait.based.on.visible.light.top.view.	11	-0.373412	iterative
hsv.v.skewness..color.related.trait.based.on.visible.light.top.view.	11	0.209971	iterative
rgb.red.mean..color.related.trait.based.on.visible.light.top.view.	11	0.404586	iterative
daily.log.change.rate.of.area..geometry.trait.based.on.fluorescence.top.view...relative.day.	11	-0.184192	iterative
lab.a.stddev..color.related.trait.based.on.fluorescence.top.view.	12	0.476964	iterative
hsv.dgci.mean..color.related.trait.based.on.visible.light.top.view.	12	-0.397467	iterative
hsv.v.skewness..color.related.trait.based.on.visible.light.top.view.	12	0.336397	iterative
rgb.red.mean..color.related.trait.based.on.visible.light.top.view.	12	0.413368	iterative
daily.log.change.rate.of.area..geometry.trait.based.on.fluorescence.top.view...relative.day.	12	-0.120508	iterative
lab.a.stddev..color.related.trait.based.on.fluorescence.top.view.	13	0.48854	iterative
hsv.dgci.mean..color.related.trait.based.on.visible.light.top.view.	13	-0.48786	iterative
hsv.v.skewness..color.related.trait.based.on.visible.light.top.view.	13	0.302087	iterative
rgb.red.mean..color.related.trait.based.on.visible.light.top.view.	13	0.495152	iterative
daily.log.change.rate.of.area..geometry.trait.based.on.fluorescence.top.view...relative.day.	13	-0.212739	iterative
lab.a.stddev..color.related.trait.based.on.fluorescence.top.view.	14	0.428644	iterative
hsv.dgci.mean..color.related.trait.based.on.visible.light.top.view.	14	-0.389798	iterative
hsv.v.skewness..color.related.trait.based.on.visible.light.top.view.	14	0.397763	iterative
rgb.red.mean..color.related.trait.based.on.visible.light.top.view.	14	0.482168	iterative
daily.log.change.rate.of.area..geometry.trait.based.on.fluorescence.top.view...relative.day.	14	0.0780536	iterative
lab.a.stddev..color.related.trait.based.on.fluorescence.top.view.	2	0.160713	iterative
hsv.dgci.mean..color.related.trait.based.on.visible.light.top.view.	2	-0.245607	iterative
hsv.v.skewness..color.related.trait.based.on.visible.light.top.view.	2	0.0236399	iterative
rgb.red.mean..color.related.trait.based.on.visible.light.top.view.	2	0.276126	iterative
daily.log.change.rate.of.area..geometry.trait.based.on.fluorescence.top.view...relative.day.	2	-0.12239	iterative
lab.a.stddev..color.related.trait.based.on.fluorescence.top.view.	3	0.370544	iterative
hsv.dgci.mean..color.related.trait.based.on.visible.light.top.view.	3	-0.214767	iterative
hsv.v.skewness..color.related.trait.based.on.visible.light.top.view.	3	0.0784227	iterative
rgb.red.mean..color.related.trait.based.on.visible.light.top.view.	3	0.195816	iterative
daily.log.change.rate.of.area..geometry.trait.based.on.fluorescence.top.view...relative.day.	3	0.186154	iterative
lab.a.stddev..color.related.trait.based.on.fluorescence.top.view.	4	0.46167	iterative
hsv.dgci.mean..color.related.trait.based.on.visible.light.top.view.	4	-0.289496	iterative
hsv.v.skewness..color.related.trait.based.on.visible.light.top.view.	4	0.182931	iterative
rgb.red.mean..color.related.trait.based.on.visible.light.top.view.	4	0.177525	iterative
daily.log.change.rate.of.area..geometry.trait.based.on.fluorescence.top.view...relative.day.	4	-0.090335	iterative
lab.a.stddev..color.related.trait.based.on.fluorescence.top.view.	5	0.408575	iterative
hsv.dgci.mean..color.related.trait.based.on.visible.light.top.view.	5	-0.416589	iterative
hsv.v.skewness..color.related.trait.based.on.visible.light.top.view.	5	0.220353	iterative
rgb.red.mean..color.related.trait.based.on.visible.light.top.view.	5	0.24514	iterative
daily.log.change.rate.of.area..geometry.trait.based.on.fluorescence.top.view...relative.day.	5	0.0850179	iterative
lab.a.stddev..color.related.trait.based.on.fluorescence.top.view.	6	0.520794	iterative
hsv.dgci.mean..color.related.trait.based.on.visible.light.top.view.	6	-0.426247	iterative
hsv.v.skewness..color.related.trait.based.on.visible.light.top.view.	6	0.183689	iterative
rgb.red.mean..color.related.trait.based.on.visible.light.top.view.	6	0.238895	iterative
daily.log.change.rate.of.area..geometry.trait.based.on.fluorescence.top.view...relative.day.	6	0.0749402	iterative
lab.a.stddev..color.related.trait.based.on.fluorescence.top.view.	7	0.631982	iterative
hsv.dgci.mean..color.related.trait.based.on.visible.light.top.view.	7	-0.439359	iterative
hsv.v.skewness..color.related.trait.based.on.visible.light.top.view.	7	0.297563	iterative
rgb.red.mean..color.related.trait.based.on.visible.light.top.view.	7	0.247811	iterative
daily.log.change.rate.of.area..geometry.trait.based.on.fluorescence.top.view...relative.day.	7	0.117099	iterative
lab.a.stddev..color.related.trait.based.on.fluorescence.top.view.	8	0.674516	iterative
hsv.dgci.mean..color.related.trait.based.on.visible.light.top.view.	8	-0.453816	iterative
hsv.v.skewness..color.related.trait.based.on.visible.light.top.view.	8	0.462451	iterative
rgb.red.mean..color.related.trait.based.on.visible.light.top.view.	8	0.303006	iterative
daily.log.change.rate.of.area..geometry.trait.based.on.fluorescence.top.view...relative.day.	8	0.00439654	iterative
lab.a.stddev..color.related.trait.based.on.fluorescence.top.view.	9	0.716864	iterative
hsv.dgci.mean..color.related.trait.based.on.visible.light.top.view.	9	-0.430221	iterative
hsv.v.skewness..color.related.trait.based.on.visible.light.top.view.	9	0.468717	iterative
rgb.red.mean..color.related.trait.based.on.visible.light.top.view.	9	0.407655	iterative
daily.log.change.rate.of.area..geometry.trait.based.on.fluorescence.top.view...relative.day.	9	0.0525757	iterative
lab.a.stddev..color.related.trait.based.on.fluorescence.top.view.	10	0.546284	iterative
hsv.dgci.mean..color.related.trait.based.on.visible.light.top.view.	10	-0.453918	iterative
hsv.v.skewness..color.related.trait.based.on.visible.light.top.view.	10	0.234529	iterative
rgb.red.mean..color.related.trait.based.on.visible.light.top.view.	10	0.490764	iterative
daily.log.change.rate.of.area..geometry.trait.based.on.fluorescence.top.view...relative.day.	10	-0.0363086	iterative
lab.a.stddev..color.related.trait.based.on.fluorescence.top.view.	11	0.512866	iterative
hsv.dgci.mean..color.related.trait.based.on.visible.light.top.view.	11	-0.385101	iterative
hsv.v.skewness..color.related.trait.based.on.visible.light.top.view.	11	0.124866	iterative
rgb.red.mean..color.related.trait.based.on.visible.light.top.view.	11	0.587215	iterative
daily.log.change.rate.of.area..geometry.trait.based.on.fluorescence.top.view...relative.day.	11	0.0328866	iterative
lab.a.stddev..color.related.trait.based.on.fluorescence.top.view.	12	0.532856	iterative
hsv.dgci.mean..color.related.trait.based.on.visible.light.top.view.	12	-0.399781	iterative
hsv.v.skewness..color.related.trait.based.on.visible.light.top.view.	12	0.157296	iterative
rgb.red.mean..color.related.trait.based.on.visible.light.top.view.	12	0.600334	iterative
daily.log.change.rate.of.area..geometry.trait.based.on.fluorescence.top.view...relative.day.	12	0.020879	iterative
lab.a.stddev..color.related.trait.based.on.fluorescence.top.view.	13	0.452368	iterative
hsv.dgci.mean..color.related.trait.based.on.visible.light.top.view.	13	-0.39418	iterative
hsv.v.skewness..color.related.trait.based.on.visible.light.top.view.	13	0.160748	iterative
rgb.red.mean..color.related.trait.based.on.visible.light.top.view.	13	0.662312	iterative
daily.log.change.rate.of.area..geometry.trait.based.on.fluorescence.top.view...relative.day.	13	0.288318	iterative
lab.a.stddev..color.related.trait.based.on.fluorescence.top.view.	14	0.313761	iterative
hsv.dgci.mean..color.related.trait.based.on.visible.light.top.view.	14	-0.254989	iterative
hsv.v.skewness..color.related.trait.based.on.visible.light.top.view.	14	-0.0365318	iterative
rgb.red.mean..color.related.trait.based.on.visible.light.top.view.	14	0.62042	iterative
daily.log.change.rate.of.area..geometry.trait.based.on.fluorescence.top.view...relative.day.	14	0.42209	iterative
lab.a.stddev..color.related.trait.based.on.fluorescence.top.view.	2	0.101729	iterative
hsv.dgci.mean..color.related.trait.based.on.visible.light.top.view.	2	-0.238419	iterative
hsv.v.skewness..color.related.trait.based.on.visible.light.top.view.	2	-0.0514344	iterative
rgb.red.mean..color.related.trait.based.on.visible.light.top.view.	2	0.073488	iterative
daily.log.change.rate.of.area..geometry.trait.based.on.fluorescence.top.view...relative.day.	2	0.153265	iterative
lab.a.stddev..color.related.trait.based.on.fluorescence.top.view.	3	0.0742376	iterative
hsv.dgci.mean..color.related.trait.based.on.visible.light.top.view.	3	-0.300601	iterative
hsv.v.skewness..color.related.trait.based.on.visible.light.top.view.	3	0.0419749	iterative
rgb.red.mean..color.related.trait.based.on.visible.light.top.view.	3	0.160608	iterative
daily.log.change.rate.of.area..geometry.trait.based.on.fluorescence.top.view...relative.day.	3	0.145801	iterative
lab.a.stddev..color.related.trait.based.on.fluorescence.top.view.	4	0.329923	iterative
hsv.dgci.mean..color.related.trait.based.on.visible.light.top.view.	4	-0.280857	iterative
hsv.v.skewness..color.related.trait.based.on.visible.light.top.view.	4	0.0738125	iterative
rgb.red.mean..color.related.trait.based.on.visible.light.top.view.	4	0.184976	iterative
daily.log.change.rate.of.area..geometry.trait.based.on.fluorescence.top.view...relative.day.	4	-0.0198624	iterative
lab.a.stddev..color.related.trait.based.on.fluorescence.top.view.	5	0.30235	iterative
hsv.dgci.mean..color.related.trait.based.on.visible.light.top.view.	5	-0.198419	iterative
hsv.v.skewness..color.related.trait.based.on.visible.light.top.view.	5	0.25237	iterative
rgb.red.mean..color.related.trait.based.on.visible.light.top.view.	5	0.219268	iterative
daily.log.change.rate.of.area..geometry.trait.based.on.fluorescence.top.view...relative.day.	5	0.0601925	iterative
lab.a.stddev..color.related.trait.based.on.fluorescence.top.view.	6	0.433166	iterative
hsv.dgci.mean..color.related.trait.based.on.visible.light.top.view.	6	-0.310117	iterative
hsv.v.skewness..color.related.trait.based.on.visible.light.top.view.	6	0.252286	iterative
rgb.red.mean..color.related.trait.based.on.visible.light.top.view.	6	0.343149	iterative
daily.log.change.rate.of.area..geometry.trait.based.on.fluorescence.top.view...relative.day.	6	0.282426	iterative
lab.a.stddev..color.related.trait.based.on.fluorescence.top.view.	7	0.422762	iterative
hsv.dgci.mean..color.related.trait.based.on.visible.light.top.view.	7	-0.381516	iterative
hsv.v.skewness..color.related.trait.based.on.visible.light.top.view.	7	0.339734	iterative
rgb.red.mean..color.related.trait.based.on.visible.light.top.view.	7	0.40595	iterative
daily.log.change.rate.of.area..geometry.trait.based.on.fluorescence.top.view...relative.day.	7	-0.0124887	iterative
lab.a.stddev..color.related.trait.based.on.fluorescence.top.view.	8	0.482882	iterative
hsv.dgci.mean..color.related.trait.based.on.visible.light.top.view.	8	-0.318155	iterative
hsv.v.skewness..color.related.trait.based.on.visible.light.top.view.	8	0.430935	iterative
rgb.red.mean..color.related.trait.based.on.visible.light.top.view.	8	0.395376	iterative
daily.log.change.rate.of.area..geometry.trait.based.on.fluorescence.top.view...relative.day.	8	0.108326	iterative
lab.a.stddev..color.related.trait.based.on.fluorescence.top.view.	9	0.697381	iterative
hsv.dgci.mean..color.related.trait.based.on.visible.light.top.view.	9	-0.39858	iterative
hsv.v.skewness..color.related.trait.based.on.visible.light.top.view.	9	0.330143	iterative
rgb.red.mean..color.related.trait.based.on.visible.light.top.view.	9	0.444272	iterative
daily.log.change.rate.of.area..geometry.trait.based.on.fluorescence.top.view...relative.day.	9	0.150484	iterative
lab.a.stddev..color.related.trait.based.on.fluorescence.top.view.	10	0.597606	iterative
hsv.dgci.mean..color.related.trait.based.on.visible.light.top.view.	10	-0.384596	iterative
hsv.v.skewness..color.related.trait.based.on.visible.light.top.view.	10	0.141345	iterative
rgb.red.mean..color.related.trait.based.on.visible.light.top.view.	10	0.470837	iterative
daily.log.change.rate.of.area..geometry.trait.based.on.fluorescence.top.view...relative.day.	10	0.025154	iterative
lab.a.stddev..color.related.trait.based.on.fluorescence.top.view.	11	0.585512	iterative
hsv.dgci.mean..color.related.trait.based.on.visible.light.top.view.	11	-0.454054	iterative
hsv.v.skewness..color.related.trait.based.on.visible.light.top.view.	11	0.10718	iterative
rgb.red.mean..color.related.trait.based.on.visible.light.top.view.	11	0.584498	iterative
daily.log.change.rate.of.area..geometry.trait.based.on.fluorescence.top.view...relative.day.	11	0.204298	iterative
lab.a.stddev..color.related.trait.based.on.fluorescence.top.view.	12	0.427054	iterative
hsv.dgci.mean..color.related.trait.based.on.visible.light.top.view.	12	-0.44808	iterative
hsv.v.skewness..color.related.trait.based.on.visible.light.top.view.	12	0.0817435	iterative
rgb.red.mean..color.related.trait.based.on.visible.light.top.view.	12	0.561963	iterative
daily.log.change.rate.of.area..geometry.trait.based.on.fluorescence.top.view...relative.day.	12	-0.226923	iterative
lab.a.stddev..color.related.trait.based.on.fluorescence.top.view.	13	0.454603	iterative
hsv.dgci.mean..color.related.trait.based.on.visible.light.top.view.	13	-0.503596	iterative
hsv.v.skewness..color.related.trait.based.on.visible.light.top.view.	13	0.162118	iterative
rgb.red.mean..color.related.trait.based.on.visible.light.top.view.	13	0.57217	iterative
daily.log.change.rate.of.area..geometry.trait.based.on.fluorescence.top.view...relative.day.	13	0.0116549	iterative
lab.a.stddev..color.related.trait.based.on.fluorescence.top.view.	14	0.224552	iterative
hsv.dgci.mean..color.related.trait.based.on.visible.light.top.view.	14	-0.440501	iterative
hsv.v.skewness..color.related.trait.based.on.visible.light.top.view.	14	0.285627	iterative
rgb.red.mean..color.related.trait.based.on.visible.light.top.view.	14	0.517817	iterative
daily.log.change.rate.of.area..geometry.trait.based.on.fluorescence.top.view...relative.day.	14	0.0628607	iterative
lab.a.stddev..color.related.trait.based.on.fluorescence.top.view.	2	-0.0481137	iterative
hsv.dgci.mean..color.related.trait.based.on.visible.light.top.view.	2	-0.219681	iterative
hsv.v.skewness..color.related.trait.based.on.visible.light.top.view.	2	0.227286	iterative
rgb.red.mean..color.related.trait.based.on.visible.light.top.view.	2	0.281669	iterative
daily.log.change.rate.of.area..geometry.trait.based.on.fluorescence.top.view...relative.day.	2	0.20866	iterative
lab.a.stddev..color.related.trait.based.on.fluorescence.top.view.	3	0.244554	iterative
hsv.dgci.mean..color.related.trait.based.on.visible.light.top.view.	3	-0.139047	iterative
hsv.v.skewness..color.related.trait.based.on.visible.light.top.view.	3	0.384808	iterative
rgb.red.mean..color.related.trait.based.on.visible.light.top.view.	3	0.314043	iterative
daily.log.change.rate.of.area..geometry.trait.based.on.fluorescence.top.view...relative.day.	3	-0.0371414	iterative
lab.a.stddev..color.related.trait.based.on.fluorescence.top.view.	4	0.472471	iterative
hsv.dgci.mean..color.related.trait.based.on.visible.light.top.view.	4	-0.208828	iterative
hsv.v.skewness..color.related.trait.based.on.visible.light.top.view.	4	0.39783	iterative
rgb.red.mean..color.related.trait.based.on.visible.light.top.view.	4	0.291335	iterative
daily.log.change.rate.of.area..geometry.trait.based.on.fluorescence.top.view...relative.day.	4	-0.0460448	iterative
lab.a.stddev..color.related.trait.based.on.fluorescence.top.view.	5	0.678208	iterative
hsv.dgci.mean..color.related.trait.based.on.visible.light.top.view.	5	-0.31911	iterative
hsv.v.skewness..color.related.trait.based.on.visible.light.top.view.	5	0.32366	iterative
rgb.red.mean..color.related.trait.based.on.visible.light.top.view.	5	0.371401	iterative
daily.log.change.rate.of.area..geometry.trait.based.on.fluorescence.top.view...relative.day.	5	-0.0307628	iterative
lab.a.stddev..color.related.trait.based.on.fluorescence.top.view.	6	0.702511	iterative
hsv.dgci.mean..color.related.trait.based.on.visible.light.top.view.	6	-0.278743	iterative
hsv.v.skewness..color.related.trait.based.on.visible.light.top.view.	6	0.344153	iterative
rgb.red.mean..color.related.trait.based.on.visible.light.top.view.	6	0.347206	iterative
daily.log.change.rate.of.area..geometry.trait.based.on.fluorescence.top.view...relative.day.	6	0.257398	iterative
lab.a.stddev..color.related.trait.based.on.fluorescence.top.view.	7	0.740012	iterative
hsv.dgci.mean..color.related.trait.based.on.visible.light.top.view.	7	-0.30362	iterative
hsv.v.skewness..color.related.trait.based.on.visible.light.top.view.	7	0.466137	iterative
rgb.red.mean..color.related.trait.based.on.visible.light.top.view.	7	0.341847	iterative
daily.log.change.rate.of.area..geometry.trait.based.on.fluorescence.top.view...relative.day.	7	-0.140275	iterative
lab.a.stddev..color.related.trait.based.on.fluorescence.top.view.	8	0.663489	iterative
hsv.dgci.mean..color.related.trait.based.on.visible.light.top.view.	8	-0.439114	iterative
hsv.v.skewness..color.related.trait.based.on.visible.light.top.view.	8	0.443307	iterative
rgb.red.mean..color.related.trait.based.on.visible.light.top.view.	8	0.464337	iterative
daily.log.change.rate.of.area..geometry.trait.based.on.fluorescence.top.view...relative.day.	8	0.0588569	iterative
lab.a.stddev..color.related.trait.based.on.fluorescence.top.view.	9	0.67521	iterative
hsv.dgci.mean..color.related.trait.based.on.visible.light.top.view.	9	-0.339023	iterative
hsv.v.skewness..color.related.trait.based.on.visible.light.top.view.	9	0.456636	iterative
rgb.red.mean..color.related.trait.based.on.visible.light.top.view.	9	0.390248	iterative
daily.log.change.rate.of.area..geometry.trait.based.on.fluorescence.top.view...relative.day.	9	-0.0418885	iterative
lab.a.stddev..color.related.trait.based.on.fluorescence.top.view.	10	0.600663	iterative
hsv.dgci.mean..color.related.trait.based.on.visible.light.top.view.	10	-0.4151	iterative
hsv.v.skewness..color.related.trait.based.on.visible.light.top.view.	10	0.352278	iterative
rgb.red.mean..color.related.trait.based.on.visible.light.top.view.	10	0.486028	iterative
daily.log.change.rate.of.area..geometry.trait.based.on.fluorescence.top.view...relative.day.	10	-0.125233	iterative
lab.a.stddev..color.related.trait.based.on.fluorescence.top.view.	11	0.550834	iterative
hsv.dgci.mean..color.related.trait.based.on.visible.light.top.view.	11	-0.402123	iterative
hsv.v.skewness..color.related.trait.based.on.visible.light.top.view.	11	0.356254	iterative
rgb.red.mean..color.related.trait.based.on.visible.light.top.view.	11	0.473899	iterative
daily.log.change.rate.of.area..geometry.trait.based.on.fluorescence.top.view...relative.day.	11	-0.0961163	iterative
lab.a.stddev..color.related.trait.based.on.fluorescence.top.view.	12	0.478916	iterative
hsv.dgci.mean..color.related.trait.based.on.visible.light.top.view.	12	-0.39617	iterative
hsv.v.skewness..color.related.trait.based.on.visible.light.top.view.	12	0.316814	iterative
rgb.red.mean..color.related.trait.based.on.visible.light.top.view.	12	0.600539	iterative
daily.log.change.rate.of.area..geometry.trait.based.on.fluorescence.top.view...relative.day.	12	-0.127314	iterative
lab.a.stddev..color.related.trait.based.on.fluorescence.top.view.	13	0.624325	iterative
hsv.dgci.mean..color.related.trait.based.on.visible.light.top.view.	13	-0.488026	iterative
hsv.v.skewness..color.related.trait.based.on.visible.light.top.view.	13	0.220983	iterative
rgb.red.mean..color.related.trait.based.on.visible.light.top.view.	13	0.659247	iterative
daily.log.change.rate.of.area..geometry.trait.based.on.fluorescence.top.view...relative.day.	13	0.217455	iterative
lab.a.stddev..color.related.trait.based.on.fluorescence.top.view.	14	0.466324	iterative
hsv.dgci.mean..color.related.trait.based.on.visible.light.top.view.	14	-0.421896	iterative
hsv.v.skewness..color.related.trait.based.on.visible.light.top.view.	14	0.260415	iterative
rgb.red.mean..color.related.trait.based.on.visible.light.top.view.	14	0.68818	iterative
daily.log.change.rate.of.area..geometry.trait.based.on.fluorescence.top.view...relative.day.	14	0.0783632	iterative
lab.a.stddev..color.related.trait.based.on.fluorescence.top.view.	2	0.110091	iterative
hsv.dgci.mean..color.related.trait.based.on.visible.light.top.view.	2	-0.265595	iterative
hsv.v.skewness..color.related.trait.based.on.visible.light.top.view.	2	0.13764	iterative
rgb.red.mean..color.related.trait.based.on.visible.light.top.view.	2	0.252495	iterative
daily.log.change.rate.of.area..geometry.trait.based.on.fluorescence.top.view...relative.day.	2	-0.0585757	iterative
lab.a.stddev..color.related.trait.based.on.fluorescence.top.view.	3	0.194241	iterative
hsv.dgci.mean..color.related.trait.based.on.visible.light.top.view.	3	-0.300194	iterative
hsv.v.skewness..color.related.trait.based.on.visible.light.top.view.	3	0.0921459	iterative
rgb.red.mean..color.related.trait.based.on.visible.light.top.view.	3	0.252215	iterative
daily.log.change.rate.of.area..geometry.trait.based.on.fluorescence.top.view...relative.day.	3	0.12532	iterative
lab.a.stddev..color.related.trait.based.on.fluorescence.top.view.	4	0.315096	iterative
hsv.dgci.mean..color.related.trait.based.on.visible.light.top.view.	4	-0.285467	iterative
hsv.v.skewness..color.related.trait.based.on.visible.light.top.view.	4	0.0605412	iterative
rgb.red.mean..color.related.trait.based.on.visible.light.top.view.	4	0.275618	iterative
daily.log.change.rate.of.area..geometry.trait.based.on.fluorescence.top.view...relative.day.	4	-0.00153404	iterative
lab.a.stddev..color.related.trait.based.on.fluorescence.top.view.	5	0.369637	iterative
hsv.dgci.mean..color.related.trait.based.on.visible.light.top.view.	5	-0.392889	iterative
hsv.v.skewness..color.related.trait.based.on.visible.light.top.view.	5	0.076635	iterative
rgb.red.mean..color.related.trait.based.on.visible.light.top.view.	5	0.30111	iterative
daily.log.change.rate.of.area..geometry.trait.based.on.fluorescence.top.view...relative.day.	5	0.165571	iterative
lab.a.stddev..color.related.trait.based.on.fluorescence.top.view.	6	0.509993	iterative
hsv.dgci.mean..color.related.trait.based.on.visible.light.top.view.	6	-0.444113	iterative
hsv.v.skewness..color.related.trait.based.on.visible.light.top.view.	6	-0.0324501	iterative
rgb.red.mean..color.related.trait.based.on.visible.light.top.view.	6	0.368258	iterative
daily.log.change.rate.of.area..geometry.trait.based.on.fluorescence.top.view...relative.day.	6	0.0628874	iterative
lab.a.stddev..color.related.trait.based.on.fluorescence.top.view.	7	0.525009	iterative
hsv.dgci.mean..color.related.trait.based.on.visible.light.top.view.	7	-0.516182	iterative
hsv.v.skewness..color.related.trait.based.on.visible.light.top.view.	7	0.0843187	iterative
rgb.red.mean..color.related.trait.based.on.visible.light.top.view.	7	0.32717	iterative
daily.log.change.rate.of.area..geometry.trait.based.on.fluorescence.top.view...relative.day.	7	0.151841	iterative
lab.a.stddev..color.related.trait.based.on.fluorescence.top.view.	8	0.522811	iterative
hsv.dgci.mean..color.related.trait.based.on.visible.light.top.view.	8	-0.526396	iterative
hsv.v.skewness..color.related.trait.based.on.visible.light.top.view.	8	0.305081	iterative
rgb.red.mean..color.related.trait.based.on.visible.light.top.view.	8	0.362284	iterative
daily.log.change.rate.of.area..geometry.trait.based.on.fluorescence.top.view...relative.day.	8	-0.149234	iterative
lab.a.stddev..color.related.trait.based.on.fluorescence.top.view.	9	0.58578	iterative
hsv.dgci.mean..color.related.trait.based.on.visible.light.top.view.	9	-0.490149	iterative
hsv.v.skewness..color.related.trait.based.on.visible.light.top.view.	9	0.400607	iterative
rgb.red.mean..color.related.trait.based.on.visible.light.top.view.	9	0.333489	iterative
daily.log.change.rate.of.area..geometry.trait.based.on.fluorescence.top.view...relative.day.	9	0.03431	iterative
lab.a.stddev..color.related.trait.based.on.fluorescence.top.view.	10	0.48408	iterative
hsv.dgci.mean..color.related.trait.based.on.visible.light.top.view.	10	-0.466028	iterative
hsv.v.skewness..color.related.trait.based.on.visible.light.top.view.	10	0.347666	iterative
rgb.red.mean..color.related.trait.based.on.visible.light.top.view.	10	0.385463	iterative
daily.log.change.rate.of.area..geometry.trait.based.on.fluorescence.top.view...relative.day.	10	-0.232582	iterative
lab.a.stddev..color.related.trait.based.on.fluorescence.top.view.	11	0.57347	iterative
hsv.dgci.mean..color.related.trait.based.on.visible.light.top.view.	11	-0.469202	iterative
hsv.v.skewness..color.related.trait.based.on.visible.light.top.view.	11	0.301493	iterative
rgb.red.mean..color.related.trait.based.on.visible.light.top.view.	11	0.430419	iterative
daily.log.change.rate.of.area..geometry.trait.based.on.fluorescence.top.view...relative.day.	11	-0.314138	iterative
lab.a.stddev..color.related.trait.based.on.fluorescence.top.view.	12	0.468809	iterative
hsv.dgci.mean..color.related.trait.based.on.visible.light.top.view.	12	-0.495777	iterative
hsv.v.skewness..color.related.trait.based.on.visible.light.top.view.	12	0.352123	iterative
rgb.red.mean..color.related.trait.based.on.visible.light.top.view.	12	0.459763	iterative
daily.log.change.rate.of.area..geometry.trait.based.on.fluorescence.top.view...relative.day.	12	0.00255518	iterative
lab.a.stddev..color.related.trait.based.on.fluorescence.top.view.	13	0.469144	iterative
hsv.dgci.mean..color.related.trait.based.on.visible.light.top.view.	13	-0.512769	iterative
hsv.v.skewness..color.related.trait.based.on.visible.light.top.view.	13	0.291198	iterative
rgb.red.mean..color.related.trait.based.on.visible.light.top.view.	13	0.545613	iterative
daily.log.change.rate.of.area..geometry.trait.based.on.fluorescence.top.view...relative.day.	13	0.0329528	iterative
lab.a.stddev..color.related.trait.based.on.fluorescence.top.view.	14	0.361486	iterative
hsv.dgci.mean..color.related.trait.based.on.visible.light.top.view.	14	-0.512301	iterative
hsv.v.skewness..color.related.trait.based.on.visible.light.top.view.	14	0.17935	iterative
rgb.red.mean..color.related.trait.based.on.visible.light.top.view.	14	0.555599	iterative
daily.log.change.rate.of.area..geometry.trait.based.on.fluorescence.top.view...relative.day.	14	0.11856	iterative
lab.a.stddev..color.related.trait.based.on.fluorescence.top.view.	2	0.230437	recursive
hsv.dgci.mean..color.related.trait.based.on.visible.light.top.view.	2	-0.375296	recursive
hsv.v.skewness..color.related.trait.based.on.visible.light.top.view.	2	0.196641	recursive
rgb.red.mean..color.related.trait.based.on.visible.light.top.view.	2	0.460684	recursive
daily.log.change.rate.of.area..geometry.trait.based.on.fluorescence.top.view...relative.day.	2	-0.0416358	recursive
lab.a.stddev..color.related.trait.based.on.fluorescence.top.view.	3	0.164778	recursive
hsv.dgci.mean..color.related.trait.based.on.visible.light.top.view.	3	-0.229225	recursive
hsv.v.skewness..color.related.trait.based.on.visible.light.top.view.	3	0.131313	recursive
rgb.red.mean..color.related.trait.based.on.visible.light.top.view.	3	0.432314	recursive
daily.log.change.rate.of.area..geometry.trait.based.on.fluorescence.top.view...relative.day.	3	-0.0605043	recursive
lab.a.stddev..color.related.trait.based.on.fluorescence.top.view.	4	0.164203	recursive
hsv.dgci.mean..color.related.trait.based.on.visible.light.top.view.	4	-0.258567	recursive
hsv.v.skewness..color.related.trait.based.on.visible.light.top.view.	4	0.0719731	recursive
rgb.red.mean..color.related.trait.based.on.visible.light.top.view.	4	0.437813	recursive
daily.log.change.rate.of.area..geometry.trait.based.on.fluorescence.top.view...relative.day.	4	0.175988	recursive
lab.a.stddev..color.related.trait.based.on.fluorescence.top.view.	5	0.357587	recursive
hsv.dgci.mean..color.related.trait.based.on.visible.light.top.view.	5	-0.242084	recursive
hsv.v.skewness..color.related.trait.based.on.visible.light.top.view.	5	0.0734913	recursive
rgb.red.mean..color.related.trait.based.on.visible.light.top.view.	5	0.375101	recursive
daily.log.change.rate.of.area..geometry.trait.based.on.fluorescence.top.view...relative.day.	5	0.303874	recursive
lab.a.stddev..color.related.trait.based.on.fluorescence.top.view.	6	0.395534	recursive
hsv.dgci.mean..color.related.trait.based.on.visible.light.top.view.	6	-0.251616	recursive
hsv.v.skewness..color.related.trait.based.on.visible.light.top.view.	6	0.0879351	recursive
rgb.red.mean..color.related.trait.based.on.visible.light.top.view.	6	0.350972	recursive
daily.log.change.rate.of.area..geometry.trait.based.on.fluorescence.top.view...relative.day.	6	-0.0809037	recursive
lab.a.stddev..color.related.trait.based.on.fluorescence.top.view.	7	0.396559	recursive
hsv.dgci.mean..color.related.trait.based.on.visible.light.top.view.	7	-0.210103	recursive
hsv.v.skewness..color.related.trait.based.on.visible.light.top.view.	7	0.00710873	recursive
rgb.red.mean..color.related.trait.based.on.visible.light.top.view.	7	0.347008	recursive
daily.log.change.rate.of.area..geometry.trait.based.on.fluorescence.top.view...relative.day.	7	0.040385	recursive
lab.a.stddev..color.related.trait.based.on.fluorescence.top.view.	8	0.41839	recursive
hsv.dgci.mean..color.related.trait.based.on.visible.light.top.view.	8	-0.183072	recursive
hsv.v.skewness..color.related.trait.based.on.visible.light.top.view.	8	0.00249055	recursive
rgb.red.mean..color.related.trait.based.on.visible.light.top.view.	8	0.338789	recursive
daily.log.change.rate.of.area..geometry.trait.based.on.fluorescence.top.view...relative.day.	8	-0.0985702	recursive
lab.a.stddev..color.related.trait.based.on.fluorescence.top.view.	9	0.39589	recursive
hsv.dgci.mean..color.related.trait.based.on.visible.light.top.view.	9	-0.14411	recursive
hsv.v.skewness..color.related.trait.based.on.visible.light.top.view.	9	-0.0473614	recursive
rgb.red.mean..color.related.trait.based.on.visible.light.top.view.	9	0.318158	recursive
daily.log.change.rate.of.area..geometry.trait.based.on.fluorescence.top.view...relative.day.	9	0.110416	recursive
lab.a.stddev..color.related.trait.based.on.fluorescence.top.view.	10	0.374933	recursive
hsv.dgci.mean..color.related.trait.based.on.visible.light.top.view.	10	-0.105707	recursive
hsv.v.skewness..color.related.trait.based.on.visible.light.top.view.	10	-0.0665818	recursive
rgb.red.mean..color.related.trait.based.on.visible.light.top.view.	10	0.320763	recursive
daily.log.change.rate.of.area..geometry.trait.based.on.fluorescence.top.view...relative.day.	10	0.0215057	recursive
lab.a.stddev..color.related.trait.based.on.fluorescence.top.view.	11	0.280368	recursive
hsv.dgci.mean..color.related.trait.based.on.visible.light.top.view.	11	-0.116767	recursive
hsv.v.skewness..color.related.trait.based.on.visible.light.top.view.	11	-0.192069	recursive
rgb.red.mean..color.related.trait.based.on.visible.light.top.view.	11	0.376346	recursive
daily.log.change.rate.of.area..geometry.trait.based.on.fluorescence.top.view...relative.day.	11	0.315984	recursive
lab.a.stddev..color.related.trait.based.on.fluorescence.top.view.	12	0.18367	recursive
hsv.dgci.mean..color.related.trait.based.on.visible.light.top.view.	12	-0.073597	recursive
hsv.v.skewness..color.related.trait.based.on.visible.light.top.view.	12	-0.220885	recursive
rgb.red.mean..color.related.trait.based.on.visible.light.top.view.	12	0.321794	recursive
daily.log.change.rate.of.area..geometry.trait.based.on.fluorescence.top.view...relative.day.	12	0.238906	recursive
lab.a.stddev..color.related.trait.based.on.fluorescence.top.view.	13	0.203515	recursive
hsv.dgci.mean..color.related.trait.based.on.visible.light.top.view.	13	-0.0279727	recursive
hsv.v.skewness..color.related.trait.based.on.visible.light.top.view.	13	-0.277643	recursive
rgb.red.mean..color.related.trait.based.on.visible.light.top.view.	13	0.27982	recursive
daily.log.change.rate.of.area..geometry.trait.based.on.fluorescence.top.view...relative.day.	13	0.348608	recursive
lab.a.stddev..color.related.trait.based.on.fluorescence.top.view.	14	0.177434	recursive
hsv.dgci.mean..color.related.trait.based.on.visible.light.top.view.	14	-0.0273017	recursive
hsv.v.skewness..color.related.trait.based.on.visible.light.top.view.	14	-0.335308	recursive
rgb.red.mean..color.related.trait.based.on.visible.light.top.view.	14	0.251092	recursive
daily.log.change.rate.of.area..geometry.trait.based.on.fluorescence.top.view...relative.day.	14	0.346962	recursive
lab.a.stddev..color.related.trait.based.on.fluorescence.top.view.	2	0.232147	recursive
hsv.dgci.mean..color.related.trait.based.on.visible.light.top.view.	2	-0.455418	recursive
hsv.v.skewness..color.related.trait.based.on.visible.light.top.view.	2	0.133843	recursive
rgb.red.mean..color.related.trait.based.on.visible.light.top.view.	2	0.215089	recursive
daily.log.change.rate.of.area..geometry.trait.based.on.fluorescence.top.view...relative.day.	2	0.162036	recursive
lab.a.stddev..color.related.trait.based.on.fluorescence.top.view.	3	0.200134	recursive
hsv.dgci.mean..color.related.trait.based.on.visible.light.top.view.	3	-0.443762	recursive
hsv.v.skewness..color.related.trait.based.on.visible.light.top.view.	3	0.169567	recursive
rgb.red.mean..color.related.trait.based.on.visible.light.top.view.	3	0.232844	recursive
daily.log.change.rate.of.area..geometry.trait.based.on.fluorescence.top.view...relative.day.	3	-0.0382637	recursive
lab.a.stddev..color.related.trait.based.on.fluorescence.top.view.	4	0.124919	recursive
hsv.dgci.mean..color.related.trait.based.on.visible.light.top.view.	4	-0.363489	recursive
hsv.v.skewness..color.related.trait.based.on.visible.light.top.view.	4	0.13866	recursive
rgb.red.mean..color.related.trait.based.on.visible.light.top.view.	4	0.241038	recursive
daily.log.change.rate.of.area..geometry.trait.based.on.fluorescence.top.view...relative.day.	4	-0.160467	recursive
lab.a.stddev..color.related.trait.based.on.fluorescence.top.view.	5	0.250472	recursive
hsv.dgci.mean..color.related.trait.based.on.visible.light.top.view.	5	-0.30924	recursive
hsv.v.skewness..color.related.trait.based.on.visible.light.top.view.	5	0.211024	recursive
rgb.red.mean..color.related.trait.based.on.visible.light.top.view.	5	0.166885	recursive
daily.log.change.rate.of.area..geometry.trait.based.on.fluorescence.top.view...relative.day.	5	0.0158155	recursive
lab.a.stddev..color.related.trait.based.on.fluorescence.top.view.	6	0.311989	recursive
hsv.dgci.mean..color.related.trait.based.on.visible.light.top.view.	6	-0.176774	recursive
hsv.v.skewness..color.related.trait.based.on.visible.light.top.view.	6	0.205899	recursive
rgb.red.mean..color.related.trait.based.on.visible.light.top.view.	6	0.094217	recursive
daily.log.change.rate.of.area..geometry.trait.based.on.fluorescence.top.view...relative.day.	6	-0.00375068	recursive
lab.a.stddev..color.related.trait.based.on.fluorescence.top.view.	7	0.197049	recursive
hsv.dgci.mean..color.related.trait.based.on.visible.light.top.view.	7	-0.145509	recursive
hsv.v.skewness..color.related.trait.based.on.visible.light.top.view.	7	0.216294	recursive
rgb.red.mean..color.related.trait.based.on.visible.light.top.view.	7	0.0605666	recursive
daily.log.change.rate.of.area..geometry.trait.based.on.fluorescence.top.view...relative.day.	7	-0.0587777	recursive
lab.a.stddev..color.related.trait.based.on.fluorescence.top.view.	8	0.217465	recursive
hsv.dgci.mean..color.related.trait.based.on.visible.light.top.view.	8	-0.0836432	recursive
hsv.v.skewness..color.related.trait.based.on.visible.light.top.view.	8	0.237531	recursive
rgb.red.mean..color.related.trait.based.on.visible.light.top.view.	8	0.0542708	recursive
daily.log.change.rate.of.area..geometry.trait.based.on.fluorescence.top.view...relative.day.	8	0.042342	recursive
lab.a.stddev..color.related.trait.based.on.fluorescence.top.view.	9	0.251944	recursive
hsv.dgci.mean..color.related.trait.based.on.visible.light.top.view.	9	-0.0466159	recursive
hsv.v.skewness..color.related.trait.based.on.visible.light.top.view.	9	0.161013	recursive
rgb.red.mean..color.related.trait.based.on.visible.light.top.view.	9	0.0316705	recursive
daily.log.change.rate.of.area..geometry.trait.based.on.fluorescence.top.view...relative.day.	9	-0.0691966	recursive
lab.a.stddev..color.related.trait.based.on.fluorescence.top.view.	10	0.21807	recursive
hsv.dgci.mean..color.related.trait.based.on.visible.light.top.view.	10	0.018828	recursive
hsv.v.skewness..color.related.trait.based.on.visible.light.top.view.	10	0.189423	recursive
rgb.red.mean..color.related.trait.based.on.visible.light.top.view.	10	0.0363156	recursive
daily.log.change.rate.of.area..geometry.trait.based.on.fluorescence.top.view...relative.day.	10	-0.0879921	recursive
lab.a.stddev..color.related.trait.based.on.fluorescence.top.view.	11	0.192817	recursive
hsv.dgci.mean..color.related.trait.based.on.visible.light.top.view.	11	-0.00230247	recursive
hsv.v.skewness..color.related.trait.based.on.visible.light.top.view.	11	0.0720332	recursive
rgb.red.mean..color.related.trait.based.on.visible.light.top.view.	11	0.0694618	recursive
daily.log.change.rate.of.area..geometry.trait.based.on.fluorescence.top.view...relative.day.	11	0.309447	recursive
lab.a.stddev..color.related.trait.based.on.fluorescence.top.view.	12	0.0279334	recursive
hsv.dgci.mean..color.related.trait.based.on.visible.light.top.view.	12	0.0137053	recursive
hsv.v.skewness..color.related.trait.based.on.visible.light.top.view.	12	-0.0199056	recursive
rgb.red.mean..color.related.trait.based.on.visible.light.top.view.	12	0.0162357	recursive
daily.log.change.rate.of.area..geometry.trait.based.on.fluorescence.top.view...relative.day.	12	0.311891	recursive
lab.a.stddev..color.related.trait.based.on.fluorescence.top.view.	13	-0.0224815	recursive
hsv.dgci.mean..color.related.trait.based.on.visible.light.top.view.	13	0.0418319	recursive
hsv.v.skewness..color.related.trait.based.on.visible.light.top.view.	13	-0.0838005	recursive
rgb.red.mean..color.related.trait.based.on.visible.light.top.view.	13	-0.00897845	recursive
daily.log.change.rate.of.area..geometry.trait.based.on.fluorescence.top.view...relative.day.	13	0.366484	recursive
lab.a.stddev..color.related.trait.based.on.fluorescence.top.view.	14	0.0572087	recursive
hsv.dgci.mean..color.related.trait.based.on.visible.light.top.view.	14	0.0478712	recursive
hsv.v.skewness..color.related.trait.based.on.visible.light.top.view.	14	-0.23532	recursive
rgb.red.mean..color.related.trait.based.on.visible.light.top.view.	14	-0.0325522	recursive
daily.log.change.rate.of.area..geometry.trait.based.on.fluorescence.top.view...relative.day.	14	0.18893	recursive
lab.a.stddev..color.related.trait.based.on.fluorescence.top.view.	2	0.160468	recursive
hsv.dgci.mean..color.related.trait.based.on.visible.light.top.view.	2	-0.00800859	recursive
hsv.v.skewness..color.related.trait.based.on.visible.light.top.view.	2	0.0365621	recursive
rgb.red.mean..color.related.trait.based.on.visible.light.top.view.	2	0.27375	recursive
daily.log.change.rate.of.area..geometry.trait.based.on.fluorescence.top.view...relative.day.	2	0.0345403	recursive
lab.a.stddev..color.related.trait.based.on.fluorescence.top.view.	3	0.139298	recursive
hsv.dgci.mean..color.related.trait.based.on.visible.light.top.view.	3	0.0261618	recursive
hsv.v.skewness..color.related.trait.based.on.visible.light.top.view.	3	0.0777118	recursive
rgb.red.mean..color.related.trait.based.on.visible.light.top.view.	3	0.345477	recursive
daily.log.change.rate.of.area..geometry.trait.based.on.fluorescence.top.view...relative.day.	3	-0.279551	recursive
lab.a.stddev..color.related.trait.based.on.fluorescence.top.view.	4	0.212768	recursive
hsv.dgci.mean..color.related.trait.based.on.visible.light.top.view.	4	-0.0410366	recursive
hsv.v.skewness..color.related.trait.based.on.visible.light.top.view.	4	0.0769534	recursive
rgb.red.mean..color.related.trait.based.on.visible.light.top.view.	4	0.289723	recursive
daily.log.change.rate.of.area..geometry.trait.based.on.fluorescence.top.view...relative.day.	4	0.0281786	recursive
lab.a.stddev..color.related.trait.based.on.fluorescence.top.view.	5	0.268504	recursive
hsv.dgci.mean..color.related.trait.based.on.visible.light.top.view.	5	-0.0504913	recursive
hsv.v.skewness..color.related.trait.based.on.visible.light.top.view.	5	0.180316	recursive
rgb.red.mean..color.related.trait.based.on.visible.light.top.view.	5	0.263518	recursive
daily.log.change.rate.of.area..geometry.trait.based.on.fluorescence.top.view...relative.day.	5	0.149917	recursive
lab.a.stddev..color.related.trait.based.on.fluorescence.top.view.	6	0.257766	recursive
hsv.dgci.mean..color.related.trait.based.on.visible.light.top.view.	6	-0.12491	recursive
hsv.v.skewness..color.related.trait.based.on.visible.light.top.view.	6	0.167164	recursive
rgb.red.mean..color.related.trait.based.on.visible.light.top.view.	6	0.213957	recursive
daily.log.change.rate.of.area..geometry.trait.based.on.fluorescence.top.view...relative.day.	6	0.396015	recursive
lab.a.stddev..color.related.trait.based.on.fluorescence.top.view.	7	0.317257	recursive
hsv.dgci.mean..color.related.trait.based.on.visible.light.top.view.	7	-0.144548	recursive
hsv.v.skewness..color.related.trait.based.on.visible.light.top.view.	7	0.140814	recursive
rgb.red.mean..color.related.trait.based.on.visible.light.top.view.	7	0.190609	recursive
daily.log.change.rate.of.area..geometry.trait.based.on.fluorescence.top.view...relative.day.	7	-0.0723716	recursive
lab.a.stddev..color.related.trait.based.on.fluorescence.top.view.	8	0.455316	recursive
hsv.dgci.mean..color.related.trait.based.on.visible.light.top.view.	8	-0.131823	recursive
hsv.v.skewness..color.related.trait.based.on.visible.light.top.view.	8	0.175967	recursive
rgb.red.mean..color.related.trait.based.on.visible.light.top.view.	8	0.186968	recursive
daily.log.change.rate.of.area..geometry.trait.based.on.fluorescence.top.view...relative.day.	8	0.0193646	recursive
lab.a.stddev..color.related.trait.based.on.fluorescence.top.view.	9	0.378751	recursive
hsv.dgci.mean..color.related.trait.based.on.visible.light.top.view.	9	-0.210363	recursive
hsv.v.skewness..color.related.trait.based.on.visible.light.top.view.	9	0.00237228	recursive
rgb.red.mean..color.related.trait.based.on.visible.light.top.view.	9	0.205618	recursive
daily.log.change.rate.of.area..geometry.trait.based.on.fluorescence.top.view...relative.day.	9	0.0275567	recursive
lab.a.stddev..color.related.trait.based.on.fluorescence.top.view.	10	0.303865	recursive
hsv.dgci.mean..color.related.trait.based.on.visible.light.top.view.	10	-0.149004	recursive
hsv.v.skewness..color.related.trait.based.on.visible.light.top.view.	10	0.00112521	recursive
rgb.red.mean..color.related.trait.based.on.visible.light.top.view.	10	0.294537	recursive
daily.log.change.rate.of.area..geometry.trait.based.on.fluorescence.top.view...relative.day.	10	-0.136486	recursive
lab.a.stddev..color.related.trait.based.on.fluorescence.top.view.	11	0.286881	recursive
hsv.dgci.mean..color.related.trait.based.on.visible.light.top.view.	11	-0.163855	recursive
hsv.v.skewness..color.related.trait.based.on.visible.light.top.view.	11	-0.0439391	recursive
rgb.red.mean..color.related.trait.based.on.visible.light.top.view.	11	0.377406	recursive
daily.log.change.rate.of.area..geometry.trait.based.on.fluorescence.top.view...relative.day.	11	0.0731801	recursive
lab.a.stddev..color.related.trait.based.on.fluorescence.top.view.	12	0.190989	recursive
hsv.dgci.mean..color.related.trait.based.on.visible.light.top.view.	12	-0.163702	recursive
hsv.v.skewness..color.related.trait.based.on.visible.light.top.view.	12	-0.156233	recursive
rgb.red.mean..color.related.trait.based.on.visible.light.top.view.	12	0.356187	recursive
daily.log.change.rate.of.area..geometry.trait.based.on.fluorescence.top.view...relative.day.	12	-0.0312874	recursive
lab.a.stddev..color.related.trait.based.on.fluorescence.top.view.	13	0.32527	recursive
hsv.dgci.mean..color.related.trait.based.on.visible.light.top.view.	13	-0.207179	recursive
hsv.v.skewness..color.related.trait.based.on.visible.light.top.view.	13	-0.18455	recursive
rgb.red.mean..color.related.trait.based.on.visible.light.top.view.	13	0.289229	recursive
daily.log.change.rate.of.area..geometry.trait.based.on.fluorescence.top.view...relative.day.	13	0.136358	recursive
lab.a.stddev..color.related.trait.based.on.fluorescence.top.view.	14	0.191436	recursive
hsv.dgci.mean..color.related.trait.based.on.visible.light.top.view.	14	-0.168441	recursive
hsv.v.skewness..color.related.trait.based.on.visible.light.top.view.	14	-0.23582	recursive
rgb.red.mean..color.related.trait.based.on.visible.light.top.view.	14	0.297819	recursive
daily.log.change.rate.of.area..geometry.trait.based.on.fluorescence.top.view...relative.day.	14	0.0401429	recursive
lab.a.stddev..color.related.trait.based.on.fluorescence.top.view.	2	0.277459	recursive
hsv.dgci.mean..color.related.trait.based.on.visible.light.top.view.	2	-0.391987	recursive
hsv.v.skewness..color.related.trait.based.on.visible.light.top.view.	2	-0.0177899	recursive
rgb.red.mean..color.related.trait.based.on.visible.light.top.view.	2	0.350382	recursive
daily.log.change.rate.of.area..geometry.trait.based.on.fluorescence.top.view...relative.day.	2	-0.004037	recursive
lab.a.stddev..color.related.trait.based.on.fluorescence.top.view.	3	0.388928	recursive
hsv.dgci.mean..color.related.trait.based.on.visible.light.top.view.	3	-0.337011	recursive
hsv.v.skewness..color.related.trait.based.on.visible.light.top.view.	3	0.17075	recursive
rgb.red.mean..color.related.trait.based.on.visible.light.top.view.	3	0.295661	recursive
daily.log.change.rate.of.area..geometry.trait.based.on.fluorescence.top.view...relative.day.	3	-0.178045	recursive
lab.a.stddev..color.related.trait.based.on.fluorescence.top.view.	4	0.425596	recursive
hsv.dgci.mean..color.related.trait.based.on.visible.light.top.view.	4	-0.254344	recursive
hsv.v.skewness..color.related.trait.based.on.visible.light.top.view.	4	0.123385	recursive
rgb.red.mean..color.related.trait.based.on.visible.light.top.view.	4	0.287778	recursive
daily.log.change.rate.of.area..geometry.trait.based.on.fluorescence.top.view...relative.day.	4	-0.359671	recursive
lab.a.stddev..color.related.trait.based.on.fluorescence.top.view.	5	0.367993	recursive
hsv.dgci.mean..color.related.trait.based.on.visible.light.top.view.	5	-0.257962	recursive
hsv.v.skewness..color.related.trait.based.on.visible.light.top.view.	5	0.193334	recursive
rgb.red.mean..color.related.trait.based.on.visible.light.top.view.	5	0.253898	recursive
daily.log.change.rate.of.area..geometry.trait.based.on.fluorescence.top.view...relative.day.	5	0.0445715	recursive
lab.a.stddev..color.related.trait.based.on.fluorescence.top.view.	6	0.289888	recursive
hsv.dgci.mean..color.related.trait.based.on.visible.light.top.view.	6	-0.113652	recursive
hsv.v.skewness..color.related.trait.based.on.visible.light.top.view.	6	0.170992	recursive
rgb.red.mean..color.related.trait.based.on.visible.light.top.view.	6	0.212721	recursive
daily.log.change.rate.of.area..geometry.trait.based.on.fluorescence.top.view...relative.day.	6	-0.121841	recursive
lab.a.stddev..color.related.trait.based.on.fluorescence.top.view.	7	0.24753	recursive
hsv.dgci.mean..color.related.trait.based.on.visible.light.top.view.	7	-0.0907113	recursive
hsv.v.skewness..color.related.trait.based.on.visible.light.top.view.	7	0.1873	recursive
rgb.red.mean..color.related.trait.based.on.visible.light.top.view.	7	0.184142	recursive
daily.log.change.rate.of.area..geometry.trait.based.on.fluorescence.top.view...relative.day.	7	0.0273318	recursive
lab.a.stddev..color.related.trait.based.on.fluorescence.top.view.	8	0.329077	recursive
hsv.dgci.mean..color.related.trait.based.on.visible.light.top.view.	8	-0.0894329	recursive
hsv.v.skewness..color.related.trait.based.on.visible.light.top.view.	8	0.230584	recursive
rgb.red.mean..color.related.trait.based.on.visible.light.top.view.	8	0.172148	recursive
daily.log.change.rate.of.area..geometry.trait.based.on.fluorescence.top.view...relative.day.	8	0.00961292	recursive
lab.a.stddev..color.related.trait.based.on.fluorescence.top.view.	9	0.270097	recursive
hsv.dgci.mean..color.related.trait.based.on.visible.light.top.view.	9	-0.113383	recursive
hsv.v.skewness..color.related.trait.based.on.visible.light.top.view.	9	0.251434	recursive
rgb.red.mean..color.related.trait.based.on.visible.light.top.view.	9	0.184469	recursive
daily.log.change.rate.of.area..geometry.trait.based.on.fluorescence.top.view...relative.day.	9	0.0429701	recursive
lab.a.stddev..color.related.trait.based.on.fluorescence.top.view.	10	0.244065	recursive
hsv.dgci.mean..color.related.trait.based.on.visible.light.top.view.	10	-0.0545124	recursive
hsv.v.skewness..color.related.trait.based.on.visible.light.top.view.	10	0.182718	recursive
rgb.red.mean..color.related.trait.based.on.visible.light.top.view.	10	0.149257	recursive
daily.log.change.rate.of.area..geometry.trait.based.on.fluorescence.top.view...relative.day.	10	0.10404	recursive
lab.a.stddev..color.related.trait.based.on.fluorescence.top.view.	11	0.15005	recursive
hsv.dgci.mean..color.related.trait.based.on.visible.light.top.view.	11	-0.129873	recursive
hsv.v.skewness..color.related.trait.based.on.visible.light.top.view.	11	0.198367	recursive
rgb.red.mean..color.related.trait.based.on.visible.light.top.view.	11	0.157049	recursive
daily.log.change.rate.of.area..geometry.trait.based.on.fluorescence.top.view...relative.day.	11	0.199224	recursive
lab.a.stddev..color.related.trait.based.on.fluorescence.top.view.	12	0.0848042	recursive
hsv.dgci.mean..color.related.trait.based.on.visible.light.top.view.	12	-0.0892027	recursive
hsv.v.skewness..color.related.trait.based.on.visible.light.top.view.	12	0.0930907	recursive
rgb.red.mean..color.related.trait.based.on.visible.light.top.view.	12	0.139513	recursive
daily.log.change.rate.of.area..geometry.trait.based.on.fluorescence.top.view...relative.day.	12	0.434039	recursive
lab.a.stddev..color.related.trait.based.on.fluorescence.top.view.	13	0.168856	recursive
hsv.dgci.mean..color.related.trait.based.on.visible.light.top.view.	13	-0.0654154	recursive
hsv.v.skewness..color.related.trait.based.on.visible.light.top.view.	13	-0.0120732	recursive
rgb.red.mean..color.related.trait.based.on.visible.light.top.view.	13	0.128614	recursive
daily.log.change.rate.of.area..geometry.trait.based.on.fluorescence.top.view...relative.day.	13	0.337618	recursive
lab.a.stddev..color.related.trait.based.on.fluorescence.top.view.	14	0.0873765	recursive
hsv.dgci.mean..color.related.trait.based.on.visible.light.top.view.	14	-0.11789	recursive
hsv.v.skewness..color.related.trait.based.on.visible.light.top.view.	14	-0.0399802	recursive
rgb.red.mean..color.related.trait.based.on.visible.light.top.view.	14	0.0816353	recursive
daily.log.change.rate.of.area..geometry.trait.based.on.fluorescence.top.view...relative.day.	14	0.155484	recursive
lab.a.stddev..color.related.trait.based.on.fluorescence.top.view.	2	0.180751	recursive
hsv.dgci.mean..color.related.trait.based.on.visible.light.top.view.	2	-0.280369	recursive
hsv.v.skewness..color.related.trait.based.on.visible.light.top.view.	2	0.0268216	recursive
rgb.red.mean..color.related.trait.based.on.visible.light.top.view.	2	-0.0469879	recursive
daily.log.change.rate.of.area..geometry.trait.based.on.fluorescence.top.view...relative.day.	2	0.0830726	recursive
lab.a.stddev..color.related.trait.based.on.fluorescence.top.view.	3	0.23638	recursive
hsv.dgci.mean..color.related.trait.based.on.visible.light.top.view.	3	-0.306162	recursive
hsv.v.skewness..color.related.trait.based.on.visible.light.top.view.	3	0.256804	recursive
rgb.red.mean..color.related.trait.based.on.visible.light.top.view.	3	0.00770938	recursive
daily.log.change.rate.of.area..geometry.trait.based.on.fluorescence.top.view...relative.day.	3	0.000726441	recursive
lab.a.stddev..color.related.trait.based.on.fluorescence.top.view.	4	0.149988	recursive
hsv.dgci.mean..color.related.trait.based.on.visible.light.top.view.	4	-0.208856	recursive
hsv.v.skewness..color.related.trait.based.on.visible.light.top.view.	4	0.198208	recursive
rgb.red.mean..color.related.trait.based.on.visible.light.top.view.	4	-0.000410404	recursive
daily.log.change.rate.of.area..geometry.trait.based.on.fluorescence.top.view...relative.day.	4	-0.186699	recursive
lab.a.stddev..color.related.trait.based.on.fluorescence.top.view.	5	0.1496	recursive
hsv.dgci.mean..color.related.trait.based.on.visible.light.top.view.	5	-0.0627353	recursive
hsv.v.skewness..color.related.trait.based.on.visible.light.top.view.	5	0.113857	recursive
rgb.red.mean..color.related.trait.based.on.visible.light.top.view.	5	-0.00494467	recursive
daily.log.change.rate.of.area..geometry.trait.based.on.fluorescence.top.view...relative.day.	5	0.013633	recursive
lab.a.stddev..color.related.trait.based.on.fluorescence.top.view.	6	0.217315	recursive
hsv.dgci.mean..color.related.trait.based.on.visible.light.top.view.	6	-0.0393515	recursive
hsv.v.skewness..color.related.trait.based.on.visible.light.top.view.	6	0.0509143	recursive
rgb.red.mean..color.related.trait.based.on.visible.light.top.view.	6	-0.030817	recursive
daily.log.change.rate.of.area..geometry.trait.based.on.fluorescence.top.view...relative.day.	6	-0.0893644	recursive
lab.a.stddev..color.related.trait.based.on.fluorescence.top.view.	7	0.214508	recursive
hsv.dgci.mean..color.related.trait.based.on.visible.light.top.view.	7	-0.0738313	recursive
hsv.v.skewness..color.related.trait.based.on.visible.light.top.view.	7	0.0108503	recursive
rgb.red.mean..color.related.trait.based.on.visible.light.top.view.	7	0.0299011	recursive
daily.log.change.rate.of.area..geometry.trait.based.on.fluorescence.top.view...relative.day.	7	0.0552957	recursive
lab.a.stddev..color.related.trait.based.on.fluorescence.top.view.	8	0.185293	recursive
hsv.dgci.mean..color.related.trait.based.on.visible.light.top.view.	8	-0.0934399	recursive
hsv.v.skewness..color.related.trait.based.on.visible.light.top.view.	8	0.0308221	recursive
rgb.red.mean..color.related.trait.based.on.visible.light.top.view.	8	0.0125341	recursive
daily.log.change.rate.of.area..geometry.trait.based.on.fluorescence.top.view...relative.day.	8	0.203014	recursive
lab.a.stddev..color.related.trait.based.on.fluorescence.top.view.	9	0.130381	recursive
hsv.dgci.mean..color.related.trait.based.on.visible.light.top.view.	9	-0.0354013	recursive
hsv.v.skewness..color.related.trait.based.on.visible.light.top.view.	9	0.110822	recursive
rgb.red.mean..color.related.trait.based.on.visible.light.top.view.	9	0.0163925	recursive
daily.log.change.rate.of.area..geometry.trait.based.on.fluorescence.top.view...relative.day.	9	-0.0178644	recursive
lab.a.stddev..color.related.trait.based.on.fluorescence.top.view.	10	0.191241	recursive
hsv.dgci.mean..color.related.trait.based.on.visible.light.top.view.	10	0.00544862	recursive
hsv.v.skewness..color.related.trait.based.on.visible.light.top.view.	10	0.105166	recursive
rgb.red.mean..color.related.trait.based.on.visible.light.top.view.	10	0.0251622	recursive
daily.log.change.rate.of.area..geometry.trait.based.on.fluorescence.top.view...relative.day.	10	0.0539397	recursive
lab.a.stddev..color.related.trait.based.on.fluorescence.top.view.	11	0.156236	recursive
hsv.dgci.mean..color.related.trait.based.on.visible.light.top.view.	11	-0.0118614	recursive
hsv.v.skewness..color.related.trait.based.on.visible.light.top.view.	11	-0.150635	recursive
rgb.red.mean..color.related.trait.based.on.visible.light.top.view.	11	-0.0486224	recursive
daily.log.change.rate.of.area..geometry.trait.based.on.fluorescence.top.view...relative.day.	11	0.00401297	recursive
lab.a.stddev..color.related.trait.based.on.fluorescence.top.view.	12	0.157458	recursive
hsv.dgci.mean..color.related.trait.based.on.visible.light.top.view.	12	-0.00292432	recursive
hsv.v.skewness..color.related.trait.based.on.visible.light.top.view.	12	-0.205492	recursive
rgb.red.mean..color.related.trait.based.on.visible.light.top.view.	12	-0.0312958	recursive
daily.log.change.rate.of.area..geometry.trait.based.on.fluorescence.top.view...relative.day.	12	0.170233	recursive
lab.a.stddev..color.related.trait.based.on.fluorescence.top.view.	13	0.168559	recursive
hsv.dgci.mean..color.related.trait.based.on.visible.light.top.view.	13	0.0466357	recursive
hsv.v.skewness..color.related.trait.based.on.visible.light.top.view.	13	-0.167405	recursive
rgb.red.mean..color.related.trait.based.on.visible.light.top.view.	13	-0.0733041	recursive
daily.log.change.rate.of.area..geometry.trait.based.on.fluorescence.top.view...relative.day.	13	-0.0626144	recursive
lab.a.stddev..color.related.trait.based.on.fluorescence.top.view.	14	0.133027	recursive
hsv.dgci.mean..color.related.trait.based.on.visible.light.top.view.	14	0.0252299	recursive
hsv.v.skewness..color.related.trait.based.on.visible.light.top.view.	14	-0.251782	recursive
rgb.red.mean..color.related.trait.based.on.visible.light.top.view.	14	-0.137421	recursive
daily.log.change.rate.of.area..geometry.trait.based.on.fluorescence.top.view...relative.day.	14	0.209539	recursive
lab.a.stddev..color.related.trait.based.on.fluorescence.top.view.	2	0.188137	recursive
hsv.dgci.mean..color.related.trait.based.on.visible.light.top.view.	2	-0.401902	recursive
hsv.v.skewness..color.related.trait.based.on.visible.light.top.view.	2	-0.0320464	recursive
rgb.red.mean..color.related.trait.based.on.visible.light.top.view.	2	0.281345	recursive
daily.log.change.rate.of.area..geometry.trait.based.on.fluorescence.top.view...relative.day.	2	0.0901737	recursive
lab.a.stddev..color.related.trait.based.on.fluorescence.top.view.	3	0.235888	recursive
hsv.dgci.mean..color.related.trait.based.on.visible.light.top.view.	3	-0.342204	recursive
hsv.v.skewness..color.related.trait.based.on.visible.light.top.view.	3	0.0594185	recursive
rgb.red.mean..color.related.trait.based.on.visible.light.top.view.	3	0.288654	recursive
daily.log.change.rate.of.area..geometry.trait.based.on.fluorescence.top.view...relative.day.	3	0.0462284	recursive
lab.a.stddev..color.related.trait.based.on.fluorescence.top.view.	4	0.372632	recursive
hsv.dgci.mean..color.related.trait.based.on.visible.light.top.view.	4	-0.314085	recursive
hsv.v.skewness..color.related.trait.based.on.visible.light.top.view.	4	0.0888028	recursive
rgb.red.mean..color.related.trait.based.on.visible.light.top.view.	4	0.28721	recursive
daily.log.change.rate.of.area..geometry.trait.based.on.fluorescence.top.view...relative.day.	4	-0.289607	recursive
lab.a.stddev..color.related.trait.based.on.fluorescence.top.view.	5	0.538361	recursive
hsv.dgci.mean..color.related.trait.based.on.visible.light.top.view.	5	-0.337039	recursive
hsv.v.skewness..color.related.trait.based.on.visible.light.top.view.	5	0.0708652	recursive
rgb.red.mean..color.related.trait.based.on.visible.light.top.view.	5	0.292853	recursive
daily.log.change.rate.of.area..geometry.trait.based.on.fluorescence.top.view...relative.day.	5	-0.180866	recursive
lab.a.stddev..color.related.trait.based.on.fluorescence.top.view.	6	0.529499	recursive
hsv.dgci.mean..color.related.trait.based.on.visible.light.top.view.	6	-0.256988	recursive
hsv.v.skewness..color.related.trait.based.on.visible.light.top.view.	6	0.100174	recursive
rgb.red.mean..color.related.trait.based.on.visible.light.top.view.	6	0.32148	recursive
daily.log.change.rate.of.area..geometry.trait.based.on.fluorescence.top.view...relative.day.	6	0.119916	recursive
lab.a.stddev..color.related.trait.based.on.fluorescence.top.view.	7	0.416009	recursive
hsv.dgci.mean..color.related.trait.based.on.visible.light.top.view.	7	-0.255531	recursive
hsv.v.skewness..color.related.trait.based.on.visible.light.top.view.	7	0.0868142	recursive
rgb.red.mean..color.related.trait.based.on.visible.light.top.view.	7	0.306009	recursive
daily.log.change.rate.of.area..geometry.trait.based.on.fluorescence.top.view...relative.day.	7	0.00742334	recursive
lab.a.stddev..color.related.trait.based.on.fluorescence.top.view.	8	0.323347	recursive
hsv.dgci.mean..color.related.trait.based.on.visible.light.top.view.	8	-0.20243	recursive
hsv.v.skewness..color.related.trait.based.on.visible.light.top.view.	8	0.105369	recursive
rgb.red.mean..color.related.trait.based.on.visible.light.top.view.	8	0.239149	recursive
daily.log.change.rate.of.area..geometry.trait.based.on.fluorescence.top.view...relative.day.	8	0.0335659	recursive
lab.a.stddev..color.related.trait.based.on.fluorescence.top.view.	9	0.363005	recursive
hsv.dgci.mean..color.related.trait.based.on.visible.light.top.view.	9	-0.178022	recursive
hsv.v.skewness..color.related.trait.based.on.visible.light.top.view.	9	0.0798533	recursive
rgb.red.mean..color.related.trait.based.on.visible.light.top.view.	9	0.24567	recursive
daily.log.change.rate.of.area..geometry.trait.based.on.fluorescence.top.view...relative.day.	9	-0.175723	recursive
lab.a.stddev..color.related.trait.based.on.fluorescence.top.view.	10	0.299828	recursive
hsv.dgci.mean..color.related.trait.based.on.visible.light.top.view.	10	-0.189236	recursive
hsv.v.skewness..color.related.trait.based.on.visible.light.top.view.	10	0.0141009	recursive
rgb.red.mean..color.related.trait.based.on.visible.light.top.view.	10	0.288078	recursive
daily.log.change.rate.of.area..geometry.trait.based.on.fluorescence.top.view...relative.day.	10	0.0794982	recursive
lab.a.stddev..color.related.trait.based.on.fluorescence.top.view.	11	0.261199	recursive
hsv.dgci.mean..color.related.trait.based.on.visible.light.top.view.	11	-0.15358	recursive
hsv.v.skewness..color.related.trait.based.on.visible.light.top.view.	11	-0.0486418	recursive
rgb.red.mean..color.related.trait.based.on.visible.light.top.view.	11	0.241653	recursive
daily.log.change.rate.of.area..geometry.trait.based.on.fluorescence.top.view...relative.day.	11	0.192386	recursive
lab.a.stddev..color.related.trait.based.on.fluorescence.top.view.	12	0.259173	recursive
hsv.dgci.mean..color.related.trait.based.on.visible.light.top.view.	12	-0.0698753	recursive
hsv.v.skewness..color.related.trait.based.on.visible.light.top.view.	12	-0.121114	recursive
rgb.red.mean..color.related.trait.based.on.visible.light.top.view.	12	0.179368	recursive
daily.log.change.rate.of.area..geometry.trait.based.on.fluorescence.top.view...relative.day.	12	0.157775	recursive
lab.a.stddev..color.related.trait.based.on.fluorescence.top.view.	13	0.277831	recursive
hsv.dgci.mean..color.related.trait.based.on.visible.light.top.view.	13	-0.0830331	recursive
hsv.v.skewness..color.related.trait.based.on.visible.light.top.view.	13	-0.157108	recursive
rgb.red.mean..color.related.trait.based.on.visible.light.top.view.	13	0.158723	recursive
daily.log.change.rate.of.area..geometry.trait.based.on.fluorescence.top.view...relative.day.	13	0.0552854	recursive
lab.a.stddev..color.related.trait.based.on.fluorescence.top.view.	14	0.21016	recursive
hsv.dgci.mean..color.related.trait.based.on.visible.light.top.view.	14	-0.0474233	recursive
hsv.v.skewness..color.related.trait.based.on.visible.light.top.view.	14	-0.127913	recursive
rgb.red.mean..color.related.trait.based.on.visible.light.top.view.	14	0.0917229	recursive
daily.log.change.rate.of.area..geometry.trait.based.on.fluorescence.top.view...relative.day.	14	0.18238	recursive
lab.a.stddev..color.related.trait.based.on.fluorescence.top.view.	2	0.160713	recursive
hsv.dgci.mean..color.related.trait.based.on.visible.light.top.view.	2	-0.245607	recursive
hsv.v.skewness..color.related.trait.based.on.visible.light.top.view.	2	0.0236399	recursive
rgb.red.mean..color.related.trait.based.on.visible.light.top.view.	2	0.276126	recursive
daily.log.change.rate.of.area..geometry.trait.based.on.fluorescence.top.view...relative.day.	2	-0.12239	recursive
lab.a.stddev..color.related.trait.based.on.fluorescence.top.view.	3	0.304158	recursive
hsv.dgci.mean..color.related.trait.based.on.visible.light.top.view.	3	-0.206441	recursive
hsv.v.skewness..color.related.trait.based.on.visible.light.top.view.	3	0.0824674	recursive
rgb.red.mean..color.related.trait.based.on.visible.light.top.view.	3	0.198595	recursive
daily.log.change.rate.of.area..geometry.trait.based.on.fluorescence.top.view...relative.day.	3	0.256657	recursive
lab.a.stddev..color.related.trait.based.on.fluorescence.top.view.	4	0.37528	recursive
hsv.dgci.mean..color.related.trait.based.on.visible.light.top.view.	4	-0.235834	recursive
hsv.v.skewness..color.related.trait.based.on.visible.light.top.view.	4	0.150558	recursive
rgb.red.mean..color.related.trait.based.on.visible.light.top.view.	4	0.18429	recursive
daily.log.change.rate.of.area..geometry.trait.based.on.fluorescence.top.view...relative.day.	4	-0.00301148	recursive
lab.a.stddev..color.related.trait.based.on.fluorescence.top.view.	5	0.273173	recursive
hsv.dgci.mean..color.related.trait.based.on.visible.light.top.view.	5	-0.224366	recursive
hsv.v.skewness..color.related.trait.based.on.visible.light.top.view.	5	0.185601	recursive
rgb.red.mean..color.related.trait.based.on.visible.light.top.view.	5	0.138748	recursive
daily.log.change.rate.of.area..geometry.trait.based.on.fluorescence.top.view...relative.day.	5	0.0655742	recursive
lab.a.stddev..color.related.trait.based.on.fluorescence.top.view.	6	0.297751	recursive
hsv.dgci.mean..color.related.trait.based.on.visible.light.top.view.	6	-0.246718	recursive
hsv.v.skewness..color.related.trait.based.on.visible.light.top.view.	6	0.119574	recursive
rgb.red.mean..color.related.trait.based.on.visible.light.top.view.	6	0.0931612	recursive
daily.log.change.rate.of.area..geometry.trait.based.on.fluorescence.top.view...relative.day.	6	0.0643734	recursive
lab.a.stddev..color.related.trait.based.on.fluorescence.top.view.	7	0.359271	recursive
hsv.dgci.mean..color.related.trait.based.on.visible.light.top.view.	7	-0.183055	recursive
hsv.v.skewness..color.related.trait.based.on.visible.light.top.view.	7	0.0922461	recursive
rgb.red.mean..color.related.trait.based.on.visible.light.top.view.	7	0.0636676	recursive
daily.log.change.rate.of.area..geometry.trait.based.on.fluorescence.top.view...relative.day.	7	0.0326569	recursive
lab.a.stddev..color.related.trait.based.on.fluorescence.top.view.	8	0.402167	recursive
hsv.dgci.mean..color.related.trait.based.on.visible.light.top.view.	8	-0.211181	recursive
hsv.v.skewness..color.related.trait.based.on.visible.light.top.view.	8	0.11365	recursive
rgb.red.mean..color.related.trait.based.on.visible.light.top.view.	8	0.0638656	recursive
daily.log.change.rate.of.area..geometry.trait.based.on.fluorescence.top.view...relative.day.	8	0.0862042	recursive
lab.a.stddev..color.related.trait.based.on.fluorescence.top.view.	9	0.32774	recursive
hsv.dgci.mean..color.related.trait.based.on.visible.light.top.view.	9	-0.187512	recursive
hsv.v.skewness..color.related.trait.based.on.visible.light.top.view.	9	0.164727	recursive
rgb.red.mean..color.related.trait.based.on.visible.light.top.view.	9	0.0545686	recursive
daily.log.change.rate.of.area..geometry.trait.based.on.fluorescence.top.view...relative.day.	9	0.112333	recursive
lab.a.stddev..color.related.trait.based.on.fluorescence.top.view.	10	0.322692	recursive
hsv.dgci.mean..color.related.trait.based.on.visible.light.top.view.	10	-0.194075	recursive
hsv.v.skewness..color.related.trait.based.on.visible.light.top.view.	10	0.233071	recursive
rgb.red.mean..color.related.trait.based.on.visible.light.top.view.	10	0.0751951	recursive
daily.log.change.rate.of.area..geometry.trait.based.on.fluorescence.top.view...relative.day.	10	-0.0298378	recursive
lab.a.stddev..color.related.trait.based.on.fluorescence.top.view.	11	0.296723	recursive
hsv.dgci.mean..color.related.trait.based.on.visible.light.top.view.	11	-0.243867	recursive
hsv.v.skewness..color.related.trait.based.on.visible.light.top.view.	11	0.0508368	recursive
rgb.red.mean..color.related.trait.based.on.visible.light.top.view.	11	0.121243	recursive
daily.log.change.rate.of.area..geometry.trait.based.on.fluorescence.top.view...relative.day.	11	0.243893	recursive
lab.a.stddev..color.related.trait.based.on.fluorescence.top.view.	12	0.177556	recursive
hsv.dgci.mean..color.related.trait.based.on.visible.light.top.view.	12	-0.203377	recursive
hsv.v.skewness..color.related.trait.based.on.visible.light.top.view.	12	-0.0589601	recursive
rgb.red.mean..color.related.trait.based.on.visible.light.top.view.	12	0.0757105	recursive
daily.log.change.rate.of.area..geometry.trait.based.on.fluorescence.top.view...relative.day.	12	-0.0164298	recursive
lab.a.stddev..color.related.trait.based.on.fluorescence.top.view.	13	0.285507	recursive
hsv.dgci.mean..color.related.trait.based.on.visible.light.top.view.	13	-0.197092	recursive
hsv.v.skewness..color.related.trait.based.on.visible.light.top.view.	13	-0.246058	recursive
rgb.red.mean..color.related.trait.based.on.visible.light.top.view.	13	0.0681749	recursive
daily.log.change.rate.of.area..geometry.trait.based.on.fluorescence.top.view...relative.day.	13	0.281229	recursive
lab.a.stddev..color.related.trait.based.on.fluorescence.top.view.	14	0.2379	recursive
hsv.dgci.mean..color.related.trait.based.on.visible.light.top.view.	14	-0.166837	recursive
hsv.v.skewness..color.related.trait.based.on.visible.light.top.view.	14	-0.175725	recursive
rgb.red.mean..color.related.trait.based.on.visible.light.top.view.	14	0.039536	recursive
daily.log.change.rate.of.area..geometry.trait.based.on.fluorescence.top.view...relative.day.	14	0.174574	recursive
lab.a.stddev..color.related.trait.based.on.fluorescence.top.view.	2	0.101729	recursive
hsv.dgci.mean..color.related.trait.based.on.visible.light.top.view.	2	-0.238419	recursive
hsv.v.skewness..color.related.trait.based.on.visible.light.top.view.	2	-0.0514344	recursive
rgb.red.mean..color.related.trait.based.on.visible.light.top.view.	2	0.073488	recursive
daily.log.change.rate.of.area..geometry.trait.based.on.fluorescence.top.view...relative.day.	2	0.153265	recursive
lab.a.stddev..color.related.trait.based.on.fluorescence.top.view.	3	0.0145902	recursive
hsv.dgci.mean..color.related.trait.based.on.visible.light.top.view.	3	-0.26629	recursive
hsv.v.skewness..color.related.trait.based.on.visible.light.top.view.	3	0.0014437	recursive
rgb.red.mean..color.related.trait.based.on.visible.light.top.view.	3	0.145829	recursive
daily.log.change.rate.of.area..geometry.trait.based.on.fluorescence.top.view...relative.day.	3	0.104539	recursive
lab.a.stddev..color.related.trait.based.on.fluorescence.top.view.	4	0.236278	recursive
hsv.dgci.mean..color.related.trait.based.on.visible.light.top.view.	4	-0.183348	recursive
hsv.v.skewness..color.related.trait.based.on.visible.light.top.view.	4	0.0636453	recursive
rgb.red.mean..color.related.trait.based.on.visible.light.top.view.	4	0.146925	recursive
daily.log.change.rate.of.area..geometry.trait.based.on.fluorescence.top.view...relative.day.	4	0.00899454	recursive
lab.a.stddev..color.related.trait.based.on.fluorescence.top.view.	5	0.115111	recursive
hsv.dgci.mean..color.related.trait.based.on.visible.light.top.view.	5	-0.134098	recursive
hsv.v.skewness..color.related.trait.based.on.visible.light.top.view.	5	0.194126	recursive
rgb.red.mean..color.related.trait.based.on.visible.light.top.view.	5	0.150822	recursive
daily.log.change.rate.of.area..geometry.trait.based.on.fluorescence.top.view...relative.day.	5	0.16	recursive
lab.a.stddev..color.related.trait.based.on.fluorescence.top.view.	6	0.153199	recursive
hsv.dgci.mean..color.related.trait.based.on.visible.light.top.view.	6	-0.137452	recursive
hsv.v.skewness..color.related.trait.based.on.visible.light.top.view.	6	0.288008	recursive
rgb.red.mean..color.related.trait.based.on.visible.light.top.view.	6	0.127352	recursive
daily.log.change.rate.of.area..geometry.trait.based.on.fluorescence.top.view...relative.day.	6	0.259227	recursive
lab.a.stddev..color.related.trait.based.on.fluorescence.top.view.	7	-0.000256032	recursive
hsv.dgci.mean..color.related.trait.based.on.visible.light.top.view.	7	-0.125788	recursive
hsv.v.skewness..color.related.trait.based.on.visible.light.top.view.	7	0.280909	recursive
rgb.red.mean..color.related.trait.based.on.visible.light.top.view.	7	0.0992596	recursive
daily.log.change.rate.of.area..geometry.trait.based.on.fluorescence.top.view...relative.day.	7	0.0341409	recursive
lab.a.stddev..color.related.trait.based.on.fluorescence.top.view.	8	0.10087	recursive
hsv.dgci.mean..color.related.trait.based.on.visible.light.top.view.	8	-0.101784	recursive
hsv.v.skewness..color.related.trait.based.on.visible.light.top.view.	8	0.312945	recursive
rgb.red.mean..color.related.trait.based.on.visible.light.top.view.	8	0.0589849	recursive
daily.log.change.rate.of.area..geometry.trait.based.on.fluorescence.top.view...relative.day.	8	0.137108	recursive
lab.a.stddev..color.related.trait.based.on.fluorescence.top.view.	9	0.00927901	recursive
hsv.dgci.mean..color.related.trait.based.on.visible.light.top.view.	9	-0.140277	recursive
hsv.v.skewness..color.related.trait.based.on.visible.light.top.view.	9	0.314577	recursive
rgb.red.mean..color.related.trait.based.on.visible.light.top.view.	9	0.074245	recursive
daily.log.change.rate.of.area..geometry.trait.based.on.fluorescence.top.view...relative.day.	9	0.346191	recursive
lab.a.stddev..color.related.trait.based.on.fluorescence.top.view.	10	0.113663	recursive
hsv.dgci.mean..color.related.trait.based.on.visible.light.top.view.	10	-0.0823513	recursive
hsv.v.skewness..color.related.trait.based.on.visible.light.top.view.	10	0.244498	recursive
rgb.red.mean..color.related.trait.based.on.visible.light.top.view.	10	0.0292091	recursive
daily.log.change.rate.of.area..geometry.trait.based.on.fluorescence.top.view...relative.day.	10	0.0887631	recursive
lab.a.stddev..color.related.trait.based.on.fluorescence.top.view.	11	0.147747	recursive
hsv.dgci.mean..color.related.trait.based.on.visible.light.top.view.	11	-0.043743	recursive
hsv.v.skewness..color.related.trait.based.on.visible.light.top.view.	11	0.0278221	recursive
rgb.red.mean..color.related.trait.based.on.visible.light.top.view.	11	0.0609773	recursive
daily.log.change.rate.of.area..geometry.trait.based.on.fluorescence.top.view...relative.day.	11	-0.0167364	recursive
lab.a.stddev..color.related.trait.based.on.fluorescence.top.view.	12	0.0881836	recursive
hsv.dgci.mean..color.related.trait.based.on.visible.light.top.view.	12	-0.046331	recursive
hsv.v.skewness..color.related.trait.based.on.visible.light.top.view.	12	0.0388754	recursive
rgb.red.mean..color.related.trait.based.on.visible.light.top.view.	12	0.0703878	recursive
daily.log.change.rate.of.area..geometry.trait.based.on.fluorescence.top.view...relative.day.	12	0.438406	recursive
lab.a.stddev..color.related.trait.based.on.fluorescence.top.view.	13	0.131336	recursive
hsv.dgci.mean..color.related.trait.based.on.visible.light.top.view.	13	-0.062474	recursive
hsv.v.skewness..color.related.trait.based.on.visible.light.top.view.	13	-0.127092	recursive
rgb.red.mean..color.related.trait.based.on.visible.light.top.view.	13	0.0882064	recursive
daily.log.change.rate.of.area..geometry.trait.based.on.fluorescence.top.view...relative.day.	13	0.0906585	recursive
lab.a.stddev..color.related.trait.based.on.fluorescence.top.view.	14	0.0442657	recursive
hsv.dgci.mean..color.related.trait.based.on.visible.light.top.view.	14	-0.0490329	recursive
hsv.v.skewness..color.related.trait.based.on.visible.light.top.view.	14	-0.114808	recursive
rgb.red.mean..color.related.trait.based.on.visible.light.top.view.	14	0.0365639	recursive
daily.log.change.rate.of.area..geometry.trait.based.on.fluorescence.top.view...relative.day.	14	0.155402	recursive
lab.a.stddev..color.related.trait.based.on.fluorescence.top.view.	2	-0.0481137	recursive
hsv.dgci.mean..color.related.trait.based.on.visible.light.top.view.	2	-0.219681	recursive
hsv.v.skewness..color.related.trait.based.on.visible.light.top.view.	2	0.227286	recursive
rgb.red.mean..color.related.trait.based.on.visible.light.top.view.	2	0.281669	recursive
daily.log.change.rate.of.area..geometry.trait.based.on.fluorescence.top.view...relative.day.	2	0.20866	recursive
lab.a.stddev..color.related.trait.based.on.fluorescence.top.view.	3	0.0858067	recursive
hsv.dgci.mean..color.related.trait.based.on.visible.light.top.view.	3	-0.137857	recursive
hsv.v.skewness..color.related.trait.based.on.visible.light.top.view.	3	0.364937	recursive
rgb.red.mean..color.related.trait.based.on.visible.light.top.view.	3	0.309988	recursive
daily.log.change.rate.of.area..geometry.trait.based.on.fluorescence.top.view...relative.day.	3	-0.035212	recursive
lab.a.stddev..color.related.trait.based.on.fluorescence.top.view.	4	0.157064	recursive
hsv.dgci.mean..color.related.trait.based.on.visible.light.top.view.	4	-0.131742	recursive
hsv.v.skewness..color.related.trait.based.on.visible.light.top.view.	4	0.315458	recursive
rgb.red.mean..color.related.trait.based.on.visible.light.top.view.	4	0.270029	recursive
daily.log.change.rate.of.area..geometry.trait.based.on.fluorescence.top.view...relative.day.	4	-0.0525957	recursive
lab.a.stddev..color.related.trait.based.on.fluorescence.top.view.	5	0.282698	recursive
hsv.dgci.mean..color.related.trait.based.on.visible.light.top.view.	5	-0.142731	recursive
hsv.v.skewness..color.related.trait.based.on.visible.light.top.view.	5	0.298263	recursive
rgb.red.mean..color.related.trait.based.on.visible.light.top.view.	5	0.287365	recursive
daily.log.change.rate.of.area..geometry.trait.based.on.fluorescence.top.view...relative.day.	5	-0.126842	recursive
lab.a.stddev..color.related.trait.based.on.fluorescence.top.view.	6	0.303133	recursive
hsv.dgci.mean..color.related.trait.based.on.visible.light.top.view.	6	-0.0848671	recursive
hsv.v.skewness..color.related.trait.based.on.visible.light.top.view.	6	0.264299	recursive
rgb.red.mean..color.related.trait.based.on.visible.light.top.view.	6	0.24529	recursive
daily.log.change.rate.of.area..geometry.trait.based.on.fluorescence.top.view...relative.day.	6	0.106665	recursive
lab.a.stddev..color.related.trait.based.on.fluorescence.top.view.	7	0.294015	recursive
hsv.dgci.mean..color.related.trait.based.on.visible.light.top.view.	7	-0.0843275	recursive
hsv.v.skewness..color.related.trait.based.on.visible.light.top.view.	7	0.17946	recursive
rgb.red.mean..color.related.trait.based.on.visible.light.top.view.	7	0.283225	recursive
daily.log.change.rate.of.area..geometry.trait.based.on.fluorescence.top.view...relative.day.	7	-0.209903	recursive
lab.a.stddev..color.related.trait.based.on.fluorescence.top.view.	8	0.158109	recursive
hsv.dgci.mean..color.related.trait.based.on.visible.light.top.view.	8	-0.100849	recursive
hsv.v.skewness..color.related.trait.based.on.visible.light.top.view.	8	0.22764	recursive
rgb.red.mean..color.related.trait.based.on.visible.light.top.view.	8	0.275781	recursive
daily.log.change.rate.of.area..geometry.trait.based.on.fluorescence.top.view...relative.day.	8	-0.0363823	recursive
lab.a.stddev..color.related.trait.based.on.fluorescence.top.view.	9	0.111751	recursive
hsv.dgci.mean..color.related.trait.based.on.visible.light.top.view.	9	-0.048637	recursive
hsv.v.skewness..color.related.trait.based.on.visible.light.top.view.	9	0.146372	recursive
rgb.red.mean..color.related.trait.based.on.visible.light.top.view.	9	0.243247	recursive
daily.log.change.rate.of.area..geometry.trait.based.on.fluorescence.top.view...relative.day.	9	0.193147	recursive
lab.a.stddev..color.related.trait.based.on.fluorescence.top.view.	10	0.0136079	recursive
hsv.dgci.mean..color.related.trait.based.on.visible.light.top.view.	10	-0.0246357	recursive
hsv.v.skewness..color.related.trait.based.on.visible.light.top.view.	10	0.118146	recursive
rgb.red.mean..color.related.trait.based.on.visible.light.top.view.	10	0.24789	recursive
daily.log.change.rate.of.area..geometry.trait.based.on.fluorescence.top.view...relative.day.	10	0.061683	recursive
lab.a.stddev..color.related.trait.based.on.fluorescence.top.view.	11	0.0814934	recursive
hsv.dgci.mean..color.related.trait.based.on.visible.light.top.view.	11	0.00736916	recursive
hsv.v.skewness..color.related.trait.based.on.visible.light.top.view.	11	0.012282	recursive
rgb.red.mean..color.related.trait.based.on.visible.light.top.view.	11	0.240216	recursive
daily.log.change.rate.of.area..geometry.trait.based.on.fluorescence.top.view...relative.day.	11	-0.0184942	recursive
lab.a.stddev..color.related.trait.based.on.fluorescence.top.view.	12	0.0475704	recursive
hsv.dgci.mean..color.related.trait.based.on.visible.light.top.view.	12	0.00658761	recursive
hsv.v.skewness..color.related.trait.based.on.visible.light.top.view.	12	0.0456516	recursive
rgb.red.mean..color.related.trait.based.on.visible.light.top.view.	12	0.289438	recursive
daily.log.change.rate.of.area..geometry.trait.based.on.fluorescence.top.view...relative.day.	12	0.24475	recursive
lab.a.stddev..color.related.trait.based.on.fluorescence.top.view.	13	0.0525931	recursive
hsv.dgci.mean..color.related.trait.based.on.visible.light.top.view.	13	0.0788204	recursive
hsv.v.skewness..color.related.trait.based.on.visible.light.top.view.	13	-0.0724307	recursive
rgb.red.mean..color.related.trait.based.on.visible.light.top.view.	13	0.25273	recursive
daily.log.change.rate.of.area..geometry.trait.based.on.fluorescence.top.view...relative.day.	13	0.201802	recursive
lab.a.stddev..color.related.trait.based.on.fluorescence.top.view.	14	-0.0382827	recursive
hsv.dgci.mean..color.related.trait.based.on.visible.light.top.view.	14	0.0424395	recursive
hsv.v.skewness..color.related.trait.based.on.visible.light.top.view.	14	-0.0441454	recursive
rgb.red.mean..color.related.trait.based.on.visible.light.top.view.	14	0.27981	recursive
daily.log.change.rate.of.area..geometry.trait.based.on.fluorescence.top.view...relative.day.	14	0.133044	recursive
lab.a.stddev..color.related.trait.based.on.fluorescence.top.view.	2	0.110091	recursive
hsv.dgci.mean..color.related.trait.based.on.visible.light.top.view.	2	-0.265595	recursive
hsv.v.skewness..color.related.trait.based.on.visible.light.top.view.	2	0.13764	recursive
rgb.red.mean..color.related.trait.based.on.visible.light.top.view.	2	0.252495	recursive
daily.log.change.rate.of.area..geometry.trait.based.on.fluorescence.top.view...relative.day.	2	-0.0585757	recursive
lab.a.stddev..color.related.trait.based.on.fluorescence.top.view.	3	0.0676969	recursive
hsv.dgci.mean..color.related.trait.based.on.visible.light.top.view.	3	-0.293487	recursive
hsv.v.skewness..color.related.trait.based.on.visible.light.top.view.	3	0.109437	recursive
rgb.red.mean..color.related.trait.based.on.visible.light.top.view.	3	0.28725	recursive
daily.log.change.rate.of.area..geometry.trait.based.on.fluorescence.top.view...relative.day.	3	0.0570052	recursive
lab.a.stddev..color.related.trait.based.on.fluorescence.top.view.	4	0.141802	recursive
hsv.dgci.mean..color.related.trait.based.on.visible.light.top.view.	4	-0.257273	recursive
hsv.v.skewness..color.related.trait.based.on.visible.light.top.view.	4	0.0883503	recursive
rgb.red.mean..color.related.trait.based.on.visible.light.top.view.	4	0.281816	recursive
daily.log.change.rate.of.area..geometry.trait.based.on.fluorescence.top.view...relative.day.	4	0.0920385	recursive
lab.a.stddev..color.related.trait.based.on.fluorescence.top.view.	5	0.204389	recursive
hsv.dgci.mean..color.related.trait.based.on.visible.light.top.view.	5	-0.277609	recursive
hsv.v.skewness..color.related.trait.based.on.visible.light.top.view.	5	0.0643322	recursive
rgb.red.mean..color.related.trait.based.on.visible.light.top.view.	5	0.232442	recursive
daily.log.change.rate.of.area..geometry.trait.based.on.fluorescence.top.view...relative.day.	5	0.14599	recursive
lab.a.stddev..color.related.trait.based.on.fluorescence.top.view.	6	0.287741	recursive
hsv.dgci.mean..color.related.trait.based.on.visible.light.top.view.	6	-0.239347	recursive
hsv.v.skewness..color.related.trait.based.on.visible.light.top.view.	6	-0.0085253	recursive
rgb.red.mean..color.related.trait.based.on.visible.light.top.view.	6	0.204566	recursive
daily.log.change.rate.of.area..geometry.trait.based.on.fluorescence.top.view...relative.day.	6	0.136686	recursive
lab.a.stddev..color.related.trait.based.on.fluorescence.top.view.	7	0.231868	recursive
hsv.dgci.mean..color.related.trait.based.on.visible.light.top.view.	7	-0.221108	recursive
hsv.v.skewness..color.related.trait.based.on.visible.light.top.view.	7	0.0109183	recursive
rgb.red.mean..color.related.trait.based.on.visible.light.top.view.	7	0.195039	recursive
daily.log.change.rate.of.area..geometry.trait.based.on.fluorescence.top.view...relative.day.	7	0.0646652	recursive
lab.a.stddev..color.related.trait.based.on.fluorescence.top.view.	8	0.207164	recursive
hsv.dgci.mean..color.related.trait.based.on.visible.light.top.view.	8	-0.230537	recursive
hsv.v.skewness..color.related.trait.based.on.visible.light.top.view.	8	0.0719214	recursive
rgb.red.mean..color.related.trait.based.on.visible.light.top.view.	8	0.148745	recursive
daily.log.change.rate.of.area..geometry.trait.based.on.fluorescence.top.view...relative.day.	8	-0.175422	recursive
lab.a.stddev..color.related.trait.based.on.fluorescence.top.view.	9	0.197029	recursive
hsv.dgci.mean..color.related.trait.based.on.visible.light.top.view.	9	-0.150227	recursive
hsv.v.skewness..color.related.trait.based.on.visible.light.top.view.	9	0.056191	recursive
rgb.red.mean..color.related.trait.based.on.visible.light.top.view.	9	0.0637731	recursive
daily.log.change.rate.of.area..geometry.trait.based.on.fluorescence.top.view...relative.day.	9	0.196789	recursive
lab.a.stddev..color.related.trait.based.on.fluorescence.top.view.	10	0.154401	recursive
hsv.dgci.mean..color.related.trait.based.on.visible.light.top.view.	10	-0.20748	recursive
hsv.v.skewness..color.related.trait.based.on.visible.light.top.view.	10	0.0265525	recursive
rgb.red.mean..color.related.trait.based.on.visible.light.top.view.	10	0.0617679	recursive
daily.log.change.rate.of.area..geometry.trait.based.on.fluorescence.top.view...relative.day.	10	0.325331	recursive
lab.a.stddev..color.related.trait.based.on.fluorescence.top.view.	11	0.16085	recursive
hsv.dgci.mean..color.related.trait.based.on.visible.light.top.view.	11	-0.178352	recursive
hsv.v.skewness..color.related.trait.based.on.visible.light.top.view.	11	-0.0122643	recursive
rgb.red.mean..color.related.trait.based.on.visible.light.top.view.	11	0.0932389	recursive
daily.log.change.rate.of.area..geometry.trait.based.on.fluorescence.top.view...relative.day.	11	0.174902	recursive
lab.a.stddev..color.related.trait.based.on.fluorescence.top.view.	12	0.0535429	recursive
hsv.dgci.mean..color.related.trait.based.on.visible.light.top.view.	12	-0.135438	recursive
hsv.v.skewness..color.related.trait.based.on.visible.light.top.view.	12	-0.0268369	recursive
rgb.red.mean..color.related.trait.based.on.visible.light.top.view.	12	-0.00035012	recursive
daily.log.change.rate.of.area..geometry.trait.based.on.fluorescence.top.view...relative.day.	12	0.0578142	recursive
lab.a.stddev..color.related.trait.based.on.fluorescence.top.view.	13	0.084407	recursive
hsv.dgci.mean..color.related.trait.based.on.visible.light.top.view.	13	-0.157564	recursive
hsv.v.skewness..color.related.trait.based.on.visible.light.top.view.	13	0.00562277	recursive
rgb.red.mean..color.related.trait.based.on.visible.light.top.view.	13	0.0128621	recursive
daily.log.change.rate.of.area..geometry.trait.based.on.fluorescence.top.view...relative.day.	13	0.143553	recursive
lab.a.stddev..color.related.trait.based.on.fluorescence.top.view.	14	0.105249	recursive
hsv.dgci.mean..color.related.trait.based.on.visible.light.top.view.	14	-0.149199	recursive
hsv.v.skewness..color.related.trait.based.on.visible.light.top.view.	14	0.0289732	recursive
rgb.red.mean..color.related.trait.based.on.visible.light.top.view.	14	0.0248169	recursive
daily.log.change.rate.of.area..geometry.trait.based.on.fluorescence.top.view...relative.day.	14	0.0670109	recursive

## Sheet: Figure E8b
Day	Trait	Value
8	lab.a.stddev..color.related.trait.based.on.fluorescence.top.view.	0.89429
9	lab.a.stddev..color.related.trait.based.on.fluorescence.top.view.	1.33559
10	lab.a.stddev..color.related.trait.based.on.fluorescence.top.view.	1.42649
11	lab.a.stddev..color.related.trait.based.on.fluorescence.top.view.	0.55885
12	lab.a.stddev..color.related.trait.based.on.fluorescence.top.view.	1.39117
13	lab.a.stddev..color.related.trait.based.on.fluorescence.top.view.	0.195531
14	lab.a.stddev..color.related.trait.based.on.fluorescence.top.view.	0.377529
15	lab.a.stddev..color.related.trait.based.on.fluorescence.top.view.	-0.595507
16	lab.a.stddev..color.related.trait.based.on.fluorescence.top.view.	-0.386598
17	lab.a.stddev..color.related.trait.based.on.fluorescence.top.view.	-0.966302
18	lab.a.stddev..color.related.trait.based.on.fluorescence.top.view.	-0.977315
19	lab.a.stddev..color.related.trait.based.on.fluorescence.top.view.	-1.16492
20	lab.a.stddev..color.related.trait.based.on.fluorescence.top.view.	-1.14825
21	lab.a.stddev..color.related.trait.based.on.fluorescence.top.view.	-0.940552
8	rgb.red.mean..color.related.trait.based.on.visible.light.top.view.	0.429857
9	rgb.red.mean..color.related.trait.based.on.visible.light.top.view.	0.17679
10	rgb.red.mean..color.related.trait.based.on.visible.light.top.view.	0.700905
11	rgb.red.mean..color.related.trait.based.on.visible.light.top.view.	1.14502
12	rgb.red.mean..color.related.trait.based.on.visible.light.top.view.	0.575275
13	rgb.red.mean..color.related.trait.based.on.visible.light.top.view.	1.41194
14	rgb.red.mean..color.related.trait.based.on.visible.light.top.view.	1.332
15	rgb.red.mean..color.related.trait.based.on.visible.light.top.view.	-0.302767
16	rgb.red.mean..color.related.trait.based.on.visible.light.top.view.	-0.0680747
17	rgb.red.mean..color.related.trait.based.on.visible.light.top.view.	-0.629243
18	rgb.red.mean..color.related.trait.based.on.visible.light.top.view.	-0.529098
19	rgb.red.mean..color.related.trait.based.on.visible.light.top.view.	-1.21034
20	rgb.red.mean..color.related.trait.based.on.visible.light.top.view.	-1.36042
21	rgb.red.mean..color.related.trait.based.on.visible.light.top.view.	-1.67184
8	hsv.v.skewness..color.related.trait.based.on.visible.light.top.view.	1.41393
9	hsv.v.skewness..color.related.trait.based.on.visible.light.top.view.	1.54383
10	hsv.v.skewness..color.related.trait.based.on.visible.light.top.view.	1.14184
11	hsv.v.skewness..color.related.trait.based.on.visible.light.top.view.	0.697111
12	hsv.v.skewness..color.related.trait.based.on.visible.light.top.view.	0.607044
13	hsv.v.skewness..color.related.trait.based.on.visible.light.top.view.	0.158594
14	hsv.v.skewness..color.related.trait.based.on.visible.light.top.view.	-0.420092
15	hsv.v.skewness..color.related.trait.based.on.visible.light.top.view.	-0.716045
16	hsv.v.skewness..color.related.trait.based.on.visible.light.top.view.	-0.968255
17	hsv.v.skewness..color.related.trait.based.on.visible.light.top.view.	-1.22569
18	hsv.v.skewness..color.related.trait.based.on.visible.light.top.view.	-1.50297
19	hsv.v.skewness..color.related.trait.based.on.visible.light.top.view.	-0.820492
20	hsv.v.skewness..color.related.trait.based.on.visible.light.top.view.	-0.383738
21	hsv.v.skewness..color.related.trait.based.on.visible.light.top.view.	0.474935
8	daily.log.change.rate.of.area..geometry.trait.based.on.fluorescence.top.view...relative.day.	-0.222961
9	daily.log.change.rate.of.area..geometry.trait.based.on.fluorescence.top.view...relative.day.	0.166933
10	daily.log.change.rate.of.area..geometry.trait.based.on.fluorescence.top.view...relative.day.	1.94895
11	daily.log.change.rate.of.area..geometry.trait.based.on.fluorescence.top.view...relative.day.	0.331412
12	daily.log.change.rate.of.area..geometry.trait.based.on.fluorescence.top.view...relative.day.	-0.35469
13	daily.log.change.rate.of.area..geometry.trait.based.on.fluorescence.top.view...relative.day.	0.0950843
14	daily.log.change.rate.of.area..geometry.trait.based.on.fluorescence.top.view...relative.day.	0.901887
15	daily.log.change.rate.of.area..geometry.trait.based.on.fluorescence.top.view...relative.day.	0.481912
16	daily.log.change.rate.of.area..geometry.trait.based.on.fluorescence.top.view...relative.day.	-0.367322
17	daily.log.change.rate.of.area..geometry.trait.based.on.fluorescence.top.view...relative.day.	0.623484
18	daily.log.change.rate.of.area..geometry.trait.based.on.fluorescence.top.view...relative.day.	0.642986
19	daily.log.change.rate.of.area..geometry.trait.based.on.fluorescence.top.view...relative.day.	-0.849503
20	daily.log.change.rate.of.area..geometry.trait.based.on.fluorescence.top.view...relative.day.	-1.25122
21	daily.log.change.rate.of.area..geometry.trait.based.on.fluorescence.top.view...relative.day.	-2.14695
8	hsv.dgci.mean..color.related.trait.based.on.visible.light.top.view.	0.431597
9	hsv.dgci.mean..color.related.trait.based.on.visible.light.top.view.	1.71443
10	hsv.dgci.mean..color.related.trait.based.on.visible.light.top.view.	1.51621
11	hsv.dgci.mean..color.related.trait.based.on.visible.light.top.view.	0.372513
12	hsv.dgci.mean..color.related.trait.based.on.visible.light.top.view.	0.702334
13	hsv.dgci.mean..color.related.trait.based.on.visible.light.top.view.	-0.786219
14	hsv.dgci.mean..color.related.trait.based.on.visible.light.top.view.	-1.21874
15	hsv.dgci.mean..color.related.trait.based.on.visible.light.top.view.	0.848891
16	hsv.dgci.mean..color.related.trait.based.on.visible.light.top.view.	0.306754
17	hsv.dgci.mean..color.related.trait.based.on.visible.light.top.view.	-0.0617165
18	hsv.dgci.mean..color.related.trait.based.on.visible.light.top.view.	-0.939322
19	hsv.dgci.mean..color.related.trait.based.on.visible.light.top.view.	-0.566445
20	hsv.dgci.mean..color.related.trait.based.on.visible.light.top.view.	-0.908708
21	hsv.dgci.mean..color.related.trait.based.on.visible.light.top.view.	-1.41159

## Sheet: Figure E8c
DAS	Trait	H2	Category
8	lab.a.stddev..color.related.trait.based.on.fluorescence.top.view.	0.214442	lab.a.stddev
9	lab.a.stddev..color.related.trait.based.on.fluorescence.top.view.	0.213597	lab.a.stddev
10	lab.a.stddev..color.related.trait.based.on.fluorescence.top.view.	0.176822	lab.a.stddev
11	lab.a.stddev..color.related.trait.based.on.fluorescence.top.view.	0.217369	lab.a.stddev
12	lab.a.stddev..color.related.trait.based.on.fluorescence.top.view.	0.167558	lab.a.stddev
13	lab.a.stddev..color.related.trait.based.on.fluorescence.top.view.	0.27338	lab.a.stddev
14	lab.a.stddev..color.related.trait.based.on.fluorescence.top.view.	0.276532	lab.a.stddev
15	lab.a.stddev..color.related.trait.based.on.fluorescence.top.view.	0.310381	lab.a.stddev
16	lab.a.stddev..color.related.trait.based.on.fluorescence.top.view.	0.189062	lab.a.stddev
17	lab.a.stddev..color.related.trait.based.on.fluorescence.top.view.	0.184658	lab.a.stddev
18	lab.a.stddev..color.related.trait.based.on.fluorescence.top.view.	0.172659	lab.a.stddev
19	lab.a.stddev..color.related.trait.based.on.fluorescence.top.view.	0.184119	lab.a.stddev
20	lab.a.stddev..color.related.trait.based.on.fluorescence.top.view.	0.2326	lab.a.stddev
21	lab.a.stddev..color.related.trait.based.on.fluorescence.top.view.	0.100675	lab.a.stddev
8	hsv.dgci.mean..color.related.trait.based.on.visible.light.top.view.	0.113654	hsv.dgci.mea
9	hsv.dgci.mean..color.related.trait.based.on.visible.light.top.view.	0.120362	hsv.dgci.mea
10	hsv.dgci.mean..color.related.trait.based.on.visible.light.top.view.	0.169036	hsv.dgci.mea
11	hsv.dgci.mean..color.related.trait.based.on.visible.light.top.view.	0.286269	hsv.dgci.mea
12	hsv.dgci.mean..color.related.trait.based.on.visible.light.top.view.	0.251178	hsv.dgci.mea
13	hsv.dgci.mean..color.related.trait.based.on.visible.light.top.view.	0.278639	hsv.dgci.mea
14	hsv.dgci.mean..color.related.trait.based.on.visible.light.top.view.	0.2695	hsv.dgci.mea
15	hsv.dgci.mean..color.related.trait.based.on.visible.light.top.view.	0.220074	hsv.dgci.mea
16	hsv.dgci.mean..color.related.trait.based.on.visible.light.top.view.	0.225746	hsv.dgci.mea
17	hsv.dgci.mean..color.related.trait.based.on.visible.light.top.view.	0.259471	hsv.dgci.mea
18	hsv.dgci.mean..color.related.trait.based.on.visible.light.top.view.	0.191203	hsv.dgci.mea
19	hsv.dgci.mean..color.related.trait.based.on.visible.light.top.view.	0.213941	hsv.dgci.mea
20	hsv.dgci.mean..color.related.trait.based.on.visible.light.top.view.	0.161619	hsv.dgci.mea
21	hsv.dgci.mean..color.related.trait.based.on.visible.light.top.view.	0.151171	hsv.dgci.mea
8	hsv.v.skewness..color.related.trait.based.on.visible.light.top.view.	0.243767	hsv.v.skewne
9	hsv.v.skewness..color.related.trait.based.on.visible.light.top.view.	0.181136	hsv.v.skewne
10	hsv.v.skewness..color.related.trait.based.on.visible.light.top.view.	0.159045	hsv.v.skewne
11	hsv.v.skewness..color.related.trait.based.on.visible.light.top.view.	0.254045	hsv.v.skewne
12	hsv.v.skewness..color.related.trait.based.on.visible.light.top.view.	0.34227	hsv.v.skewne
13	hsv.v.skewness..color.related.trait.based.on.visible.light.top.view.	0.354378	hsv.v.skewne
14	hsv.v.skewness..color.related.trait.based.on.visible.light.top.view.	0.446391	hsv.v.skewne
15	hsv.v.skewness..color.related.trait.based.on.visible.light.top.view.	0.476544	hsv.v.skewne
16	hsv.v.skewness..color.related.trait.based.on.visible.light.top.view.	0.350893	hsv.v.skewne
17	hsv.v.skewness..color.related.trait.based.on.visible.light.top.view.	0.282954	hsv.v.skewne
18	hsv.v.skewness..color.related.trait.based.on.visible.light.top.view.	0.196337	hsv.v.skewne
19	hsv.v.skewness..color.related.trait.based.on.visible.light.top.view.	0.270363	hsv.v.skewne
20	hsv.v.skewness..color.related.trait.based.on.visible.light.top.view.	0.225573	hsv.v.skewne
21	hsv.v.skewness..color.related.trait.based.on.visible.light.top.view.	0.155189	hsv.v.skewne
8	rgb.red.mean..color.related.trait.based.on.visible.light.top.view.	0.146559	rgb.red.mean
9	rgb.red.mean..color.related.trait.based.on.visible.light.top.view.	0.144225	rgb.red.mean
10	rgb.red.mean..color.related.trait.based.on.visible.light.top.view.	0.191097	rgb.red.mean
11	rgb.red.mean..color.related.trait.based.on.visible.light.top.view.	0.218358	rgb.red.mean
12	rgb.red.mean..color.related.trait.based.on.visible.light.top.view.	0.212146	rgb.red.mean
13	rgb.red.mean..color.related.trait.based.on.visible.light.top.view.	0.227071	rgb.red.mean
14	rgb.red.mean..color.related.trait.based.on.visible.light.top.view.	0.257281	rgb.red.mean
15	rgb.red.mean..color.related.trait.based.on.visible.light.top.view.	0.309685	rgb.red.mean
16	rgb.red.mean..color.related.trait.based.on.visible.light.top.view.	0.298406	rgb.red.mean
17	rgb.red.mean..color.related.trait.based.on.visible.light.top.view.	0.285926	rgb.red.mean
18	rgb.red.mean..color.related.trait.based.on.visible.light.top.view.	0.267571	rgb.red.mean
19	rgb.red.mean..color.related.trait.based.on.visible.light.top.view.	0.352609	rgb.red.mean
20	rgb.red.mean..color.related.trait.based.on.visible.light.top.view.	0.283696	rgb.red.mean
21	rgb.red.mean..color.related.trait.based.on.visible.light.top.view.	0.258867	rgb.red.mean
8	daily.log.change.rate.of.area..geometry.trait.based.on.fluorescence.top.view...relative.day.	0.042063	daily.log.ch
9	daily.log.change.rate.of.area..geometry.trait.based.on.fluorescence.top.view...relative.day.	0.074186	daily.log.ch
10	daily.log.change.rate.of.area..geometry.trait.based.on.fluorescence.top.view...relative.day.	0.195264	daily.log.ch
11	daily.log.change.rate.of.area..geometry.trait.based.on.fluorescence.top.view...relative.day.	0.336321	daily.log.ch
12	daily.log.change.rate.of.area..geometry.trait.based.on.fluorescence.top.view...relative.day.	0.233963	daily.log.ch
13	daily.log.change.rate.of.area..geometry.trait.based.on.fluorescence.top.view...relative.day.	0.164731	daily.log.ch
14	daily.log.change.rate.of.area..geometry.trait.based.on.fluorescence.top.view...relative.day.	0.219004	daily.log.ch
15	daily.log.change.rate.of.area..geometry.trait.based.on.fluorescence.top.view...relative.day.	0.157669	daily.log.ch
16	daily.log.change.rate.of.area..geometry.trait.based.on.fluorescence.top.view...relative.day.	0.187565	daily.log.ch
17	daily.log.change.rate.of.area..geometry.trait.based.on.fluorescence.top.view...relative.day.	0.031402	daily.log.ch
18	daily.log.change.rate.of.area..geometry.trait.based.on.fluorescence.top.view...relative.day.	0.129098	daily.log.ch
19	daily.log.change.rate.of.area..geometry.trait.based.on.fluorescence.top.view...relative.day.	0.025024	daily.log.ch
20	daily.log.change.rate.of.area..geometry.trait.based.on.fluorescence.top.view...relative.day.	0.094864	daily.log.ch
21	daily.log.change.rate.of.area..geometry.trait.based.on.fluorescence.top.view...relative.day.	0.049668	daily.log.ch

## Sheet: Figure E8d
Trait	H.Mean	H.SD	H.CV	H.Var	PA.Mean	PA.SD	PA.CV
border.length..zoom.corrected.geometry.trait.based.on.fluorescence.top.view...mm.	0.312026	0.0758948	24.3232	0.00576002	0.389853		49.0576
cog.x..geometry.trait.based.on.fluorescence.top.view...px.	0.0641602	0.064949	101.229	0.00421837	0.399869		41.5915
cog.x..geometry.trait.based.on.visible.light.top.view...px.	0.0616134	0.0610177	99.0332	0.00372316	0.399493		42.1788
cog.y..geometry.trait.based.on.fluorescence.top.view...px.	1e-06	0	0	0	0.313532		44.5424
compactness.01..geometry.trait.based.on.visible.light.top.view.	0.392907	0.100739	25.6395	0.0101484	0.23656		75.3462
compactness.16..geometry.trait.based.on.fluorescence.top.view.	0.364569	0.107376	29.4528	0.0115296	0.296011		55.7936
daily.log.change.rate.of.area..geometry.trait.based.on.fluorescence.top.view...relative.day.	0.13863	0.0916006	66.0756	0.00839068	0.0399332		376.81
hsv.dgci.mean..color.related.trait.based.on.visible.light.top.view.	0.20799	0.0579591	27.8663	0.00335926	-0.375522		-28.3173
hsv.h.mean..color.related.trait.based.on.fluorescence.top.view.	0.13138	0.0805961	61.346	0.00649574	0.354249		39.6086
hsv.h.mean..color.related.trait.based.on.visible.light.top.view.	0.164188	0.0537344	32.7275	0.00288739	-0.347567		-48.988
hsv.h.skewness..color.related.trait.based.on.visible.light.top.view.	0.142888	0.0684161	47.8811	0.00468077	0.288291		62.7723
hsv.h.stddev..color.related.trait.based.on.visible.light.top.view.	0.185738	0.0821384	44.2227	0.00674671	0.423742		45.8718
hsv.h.yellow2green..color.related.trait.based.on.visible.light.top.view.	0.189188	0.0995889	52.6402	0.00991795	0.329463		60.0374
hsv.s.mean..color.related.trait.based.on.fluorescence.top.view.	0.15989	0.0472722	29.5654	0.00223466	0.0783179		206.687
hsv.s.mean..color.related.trait.based.on.visible.light.top.view.	0.27254	0.0493366	18.1025	0.0024341	0.176884		76.2256
hsv.s.skewness..color.related.trait.based.on.fluorescence.top.view.	0.1108	0.0692412	62.4918	0.00479435	0.0714609		304.084
hsv.s.skewness..color.related.trait.based.on.visible.light.top.view.	0.328704	0.127256	38.7145	0.0161941	0.0618177		244.273
hsv.s.stddev..color.related.trait.based.on.visible.light.top.view.	0.212659	0.0808733	38.0297	0.00654049	0.329552		50.5408
hsv.v.mean..color.related.trait.based.on.visible.light.top.view.	0.262582	0.0642488	24.4681	0.0041279	0.369382		36.2123
hsv.v.skewness..color.related.trait.based.on.fluorescence.top.view.	0.154099	0.0821907	53.3361	0.00675531	0.0907143		244.827
hsv.v.skewness..color.related.trait.based.on.visible.light.top.view.	0.281349	0.101055	35.918	0.0102121	0.236627		61.2312
hsv.v.stddev..color.related.trait.based.on.visible.light.top.view.	0.192128	0.0656235	34.1562	0.00430645	0.428458		45.2868
hull.centroid.x..geometry.trait.based.on.fluorescence.top.view...px.	0.0616361	0.054077	87.7358	0.00292432	0.402866		35.7532
hull.centroid.x..geometry.trait.based.on.visible.light.top.view...px.	0.0556922	0.0661376	118.756	0.00437418	0.406537		37.3308
hull.circularity..geometry.trait.based.on.fluorescence.top.view.	0.254838	0.108835	42.7076	0.0118451	0.093967		141.522
hull.compactness.01..geometry.trait.based.on.fluorescence.top.view.	0.225633	0.100818	44.6826	0.0101644	0.0893107		257.842
hull.compactness.16..geometry.trait.based.on.fluorescence.top.view.	0.223214	0.0698539	31.2946	0.00487957	0.166711		101.024
hull.fillgrade..geometry.trait.based.on.visible.light.top.view.....	0.392653	0.0864376	22.0137	0.00747145	0.155339		156.611
hull.points..geometry.trait.based.on.fluorescence.top.view.	0.0985284	0.0729991	74.0894	0.00532887	0.138411		139.243
intensity.chlorophyl.mean..color.related.trait.based.on.fluorescence.top.view.	0.0976323	0.0339989	34.8234	0.00115592	0.302375		57.5182
intensity.phenol.chlorophyl.ratio..color.related.trait.based.on.fluorescence.top.view.	0.147395	0.0836936	56.782	0.00700462	0.298885		48.6978
intensity.phenol.mean..color.related.trait.based.on.fluorescence.top.view.	0.0712401	0.0259353	36.4054	0.000672639	0.355968		38.5814
lab.a.mean..color.related.trait.based.on.visible.light.top.view.	0.330663	0.0972701	29.4167	0.00946147	-0.0951555		-119.702
lab.a.stddev..color.related.trait.based.on.fluorescence.top.view.	0.208132	0.0533981	25.6558	0.00285136	0.456505		34.6827
lab.a.stddev..color.related.trait.based.on.visible.light.top.view.	0.207784	0.0416537	20.0466	0.00173503	0.464389		40.4217
lab.b.mean..color.related.trait.based.on.visible.light.top.view.	0.266923	0.0627568	23.5112	0.00393842	0.381807		33.495
lab.b.skewness..color.related.trait.based.on.fluorescence.top.view.	0.156924	0.076985	49.0588	0.00592669	0.146366		143.931
lab.b.stddev..color.related.trait.based.on.fluorescence.top.view.	0.222798	0.0778015	34.9202	0.00605308	0.396236		43.4808
lab.b.stddev..color.related.trait.based.on.visible.light.top.view.	0.203625	0.0453515	22.2721	0.00205676	0.493181		34.0656
leaf.count..geometry.trait.based.on.fluorescence.top.view.	0.0739937	0.0480871	64.988	0.00231237	0.153313		113.097
leaf.width.mean..zoom.corrected.geometry.trait.based.on.fluorescence.top.view...mm.	0.145544	0.0914759	62.8511	0.00836783	-0.0263419		-645.374
percentage.of.daily.change.of.area..geometry.trait.based.on.fluorescence.top.view...percent.change.day.	0.135628	0.0837787	61.771	0.00701888	0.0323213		461.136
percentage.of.daily.change.of.leaf.length.sum..geometry.trait.based.on.fluorescence.top.view...percent.change.day.	0.0507142	0.0654848	129.125	0.00428826	0.0282085		474.186
rgb.blue.mean..color.related.trait.based.on.visible.light.top.view.	0.278944	0.11804	42.3168	0.0139335	0.280896		70.4379
rgb.red.mean..color.related.trait.based.on.visible.light.top.view.	0.246678	0.0604241	24.4951	0.00365107	0.387283		39.7062

## Sheet: Figure E8e
Trait	H.Mean	H.SD	H.CV	H.Var	PA.Mean	PA.SD	PA.CV
border.length..zoom.corrected.geometry.trait.based.on.fluorescence.top.view...mm.	0.312026	0.0758948	24.3232	0.00576002	0.145382		113.519
cog.x..geometry.trait.based.on.fluorescence.top.view...px.	0.0641602	0.064949	101.229	0.00421837	0.151021		104.724
cog.x..geometry.trait.based.on.visible.light.top.view...px.	0.0616134	0.0610177	99.0332	0.00372316	0.146201		109.677
cog.y..geometry.trait.based.on.fluorescence.top.view...px.	1e-06	0	0	0	0.175609		79.1629
compactness.01..geometry.trait.based.on.visible.light.top.view.	0.392907	0.100739	25.6395	0.0101484	0.116247		133.261
compactness.16..geometry.trait.based.on.fluorescence.top.view.	0.364569	0.107376	29.4528	0.0115296	0.166418		72.8093
daily.log.change.rate.of.area..geometry.trait.based.on.fluorescence.top.view...relative.day.	0.13863	0.0916006	66.0756	0.00839068	0.0725817		209.505
hsv.dgci.mean..color.related.trait.based.on.visible.light.top.view.	0.20799	0.0579591	27.8663	0.00335926	-0.15094		-73.9188
hsv.h.mean..color.related.trait.based.on.fluorescence.top.view.	0.13138	0.0805961	61.346	0.00649574	0.140937		123.208
hsv.h.mean..color.related.trait.based.on.visible.light.top.view.	0.164188	0.0537344	32.7275	0.00288739	-0.164857		-66.3314
hsv.h.skewness..color.related.trait.based.on.visible.light.top.view.	0.142888	0.0684161	47.8811	0.00468077	0.213772		68.1367
hsv.h.stddev..color.related.trait.based.on.visible.light.top.view.	0.185738	0.0821384	44.2227	0.00674671	0.197274		79.7489
hsv.h.yellow2green..color.related.trait.based.on.visible.light.top.view.	0.189188	0.0995889	52.6402	0.00991795	0.0497614		339.028
hsv.s.mean..color.related.trait.based.on.fluorescence.top.view.	0.15989	0.0472722	29.5654	0.00223466	-0.0202379		-694.113
hsv.s.mean..color.related.trait.based.on.visible.light.top.view.	0.27254	0.0493366	18.1025	0.0024341	-0.00966677		-1282.91
hsv.s.skewness..color.related.trait.based.on.fluorescence.top.view.	0.1108	0.0692412	62.4918	0.00479435	0.00151602		9021.42
hsv.s.skewness..color.related.trait.based.on.visible.light.top.view.	0.328704	0.127256	38.7145	0.0161941	0.0458959		311.558
hsv.s.stddev..color.related.trait.based.on.visible.light.top.view.	0.212659	0.0808733	38.0297	0.00654049	0.12526		85.0265
hsv.v.mean..color.related.trait.based.on.visible.light.top.view.	0.262582	0.0642488	24.4681	0.0041279	0.206245		57.7644
hsv.v.skewness..color.related.trait.based.on.fluorescence.top.view.	0.154099	0.0821907	53.3361	0.00675531	-0.0631595		-168.966
hsv.v.skewness..color.related.trait.based.on.visible.light.top.view.	0.281349	0.101055	35.918	0.0102121	0.0606932		236.69
hsv.v.stddev..color.related.trait.based.on.visible.light.top.view.	0.192128	0.0656235	34.1562	0.00430645	0.100023		140.517
hull.centroid.x..geometry.trait.based.on.fluorescence.top.view...px.	0.0616361	0.054077	87.7358	0.00292432	0.18215		76.2793
hull.centroid.x..geometry.trait.based.on.visible.light.top.view...px.	0.0556922	0.0661376	118.756	0.00437418	0.171392		84.4778
hull.circularity..geometry.trait.based.on.fluorescence.top.view.	0.254838	0.108835	42.7076	0.0118451	0.0567673		225.156
hull.compactness.01..geometry.trait.based.on.fluorescence.top.view.	0.225633	0.100818	44.6826	0.0101644	0.082287		183.91
hull.compactness.16..geometry.trait.based.on.fluorescence.top.view.	0.223214	0.0698539	31.2946	0.00487957	0.120395		119.702
hull.fillgrade..geometry.trait.based.on.visible.light.top.view.....	0.392653	0.0864376	22.0137	0.00747145	0.127161		136.148
hull.points..geometry.trait.based.on.fluorescence.top.view.	0.0985284	0.0729991	74.0894	0.00532887	0.0715759		193.633
intensity.chlorophyl.mean..color.related.trait.based.on.fluorescence.top.view.	0.0976323	0.0339989	34.8234	0.00115592	0.263648		46.9564
intensity.phenol.chlorophyl.ratio..color.related.trait.based.on.fluorescence.top.view.	0.147395	0.0836936	56.782	0.00700462	0.100818		139.371
intensity.phenol.mean..color.related.trait.based.on.fluorescence.top.view.	0.0712401	0.0259353	36.4054	0.000672639	0.259532		46.1206
lab.a.mean..color.related.trait.based.on.visible.light.top.view.	0.330663	0.0972701	29.4167	0.00946147	-0.0208887		-484.78
lab.a.stddev..color.related.trait.based.on.fluorescence.top.view.	0.208132	0.0533981	25.6558	0.00285136	0.215026		54.4692
lab.a.stddev..color.related.trait.based.on.visible.light.top.view.	0.207784	0.0416537	20.0466	0.00173503	0.171276		91.2622
lab.b.mean..color.related.trait.based.on.visible.light.top.view.	0.266923	0.0627568	23.5112	0.00393842	0.228362		51.0061
lab.b.skewness..color.related.trait.based.on.fluorescence.top.view.	0.156924	0.076985	49.0588	0.00592669	-0.0356362		-288.274
lab.b.stddev..color.related.trait.based.on.fluorescence.top.view.	0.222798	0.0778015	34.9202	0.00605308	0.190854		53.6909
lab.b.stddev..color.related.trait.based.on.visible.light.top.view.	0.203625	0.0453515	22.2721	0.00205676	0.168981		61.809
leaf.count..geometry.trait.based.on.fluorescence.top.view.	0.0739937	0.0480871	64.988	0.00231237	0.022213		620.08
leaf.width.mean..zoom.corrected.geometry.trait.based.on.fluorescence.top.view...mm.	0.145544	0.0914759	62.8511	0.00836783	-0.00064477		-22041.7
percentage.of.daily.change.of.area..geometry.trait.based.on.fluorescence.top.view...percent.change.day.	0.135628	0.0837787	61.771	0.00701888	0.0655797		230.458
percentage.of.daily.change.of.leaf.length.sum..geometry.trait.based.on.fluorescence.top.view...percent.change.day.	0.0507142	0.0654848	129.125	0.00428826	0.0134493		947.232
rgb.blue.mean..color.related.trait.based.on.visible.light.top.view.	0.278944	0.11804	42.3168	0.0139335	0.0926901		167.4
rgb.red.mean..color.related.trait.based.on.visible.light.top.view.	0.246678	0.0604241	24.4951	0.00365107	0.176076		71.9016
