# Supplementary material for: Predicting plant trait dynamics from genetic markers
Source: Nat Plants. 2025 Apr 17;11(5):1018–27. doi: 10.1038/s41477-025-01986-y (PMC12095066; doi:10.1038/s41477-025-01986-y)
Supplement: Supplementary file 15 — Aggregated accuracies of all traits at all timepoints after applying dynamicGP with validation and RR-BLUP benchmark for Arabidopsis. [file 41477_2025_1986_MOESM15_ESM.xlsx]

## Sheet: Sheet1
Time	Method	Mean	SD	Linetype
17	iterative	0.275554	0.266603	dynamicGP
18	iterative	0.251914	0.275217	dynamicGP
19	iterative	0.223348	0.270735	dynamicGP
20	iterative	0.21715	0.276855	dynamicGP
21	iterative	0.203618	0.265392	dynamicGP
9	iterative	0.129558	0.194372	dynamicGP
10	iterative	0.156766	0.203178	dynamicGP
11	iterative	0.159167	0.229579	dynamicGP
12	iterative	0.204656	0.249041	dynamicGP
13	iterative	0.243373	0.25707	dynamicGP
14	iterative	0.280306	0.257328	dynamicGP
15	iterative	0.282109	0.266704	dynamicGP
16	iterative	0.290403	0.270897	dynamicGP
17	recursive	0.0871047	0.148563	dynamicGP
18	recursive	0.0760592	0.144029	dynamicGP
19	recursive	0.0568455	0.138054	dynamicGP
20	recursive	0.0453417	0.140312	dynamicGP
21	recursive	0.0294614	0.13559	dynamicGP
9	recursive	0.129558	0.194372	dynamicGP
10	recursive	0.140209	0.193888	dynamicGP
11	recursive	0.115683	0.200792	dynamicGP
12	recursive	0.126091	0.185676	dynamicGP
13	recursive	0.126027	0.17296	dynamicGP
14	recursive	0.122049	0.161742	dynamicGP
15	recursive	0.11782	0.158473	dynamicGP
16	recursive	0.107249	0.154904	dynamicGP
10	rrBLUP_benchmark	0.0838796	0.138746	rrBLUP
11	rrBLUP_benchmark	0.0793723	0.13352	rrBLUP
12	rrBLUP_benchmark	0.0860942	0.135108	rrBLUP
13	rrBLUP_benchmark	0.0906618	0.14063	rrBLUP
14	rrBLUP_benchmark	0.0838121	0.137978	rrBLUP
15	rrBLUP_benchmark	0.0893426	0.141012	rrBLUP
16	rrBLUP_benchmark	0.0741668	0.130272	rrBLUP
17	rrBLUP_benchmark	0.0724381	0.130636	rrBLUP
18	rrBLUP_benchmark	0.0539549	0.128307	rrBLUP
19	rrBLUP_benchmark	0.0437824	0.12924	rrBLUP
20	rrBLUP_benchmark	0.027827	0.13516	rrBLUP
21	rrBLUP_benchmark	0.0135796	0.129923	rrBLUP
9	rrBLUP_benchmark	0.12828	0.162766	rrBLUP
