# Supplementary material for: Predicting plant trait dynamics from genetic markers
Source: Nat Plants. 2025 Apr 17;11(5):1018–27. doi: 10.1038/s41477-025-01986-y (PMC12095066; doi:10.1038/s41477-025-01986-y)
Supplement: Supplementary file 16 — Mean differences between RR-BLUP and dynamicGP at difference thresholds, as well as points indicating trait-specific differences when n < 10. [file 41477_2025_1986_MOESM16_ESM.xlsx]

## Sheet: Figure E10 - differences
Threshold	Mean.Diff	SD.Diff	n.traits	nr
0.25	0.210959	0.0236111	2	recursive
0.2	0.150827	0.0540347	6	recursive
0.15	0.111883	0.0624959	16	recursive
0.1	0.0842024	0.0683711	25	recursive
0.05	0.0706422	0.0703396	32	recursive
0	0.0596897	0.0717258	37	recursive
0.45	0.315644	0.00244696	3	iterative
0.4	0.341864	0.0353222	7	iterative
0.35	0.31583	0.0480038	16	iterative
0.3	0.309564	0.0470499	20	iterative
0.25	0.293434	0.0600806	24	iterative
0.2	0.28102	0.0724856	26	iterative
0.15	0.257696	0.0916217	30	iterative
0.1	0.243457	0.104896	32	iterative
0.05	0.206381	0.129823	38	iterative
0	0.193149	0.133676	41	iterative

## Sheet: Figure E10 - points
Threshold	Trait	DMD.Mean	DMD.SD	Baseline.Mean	Baseline.SD	Diff	nr
0.4	hsv.h.stddev..color.related.trait.based.on.visible.light.top.view.	0.423742	0.194378	0.0839655	0.171795	0.339777	iterative
0.4	hsv.v.stddev..color.related.trait.based.on.visible.light.top.view.	0.428458	0.194035	0.0136086	0.116511	0.41485	iterative
0.4	hull.centroid.x..geometry.trait.based.on.fluorescence.top.view...px.	0.402866	0.144038	0.062131	0.118343	0.340735	iterative
0.4	hull.centroid.x..geometry.trait.based.on.visible.light.top.view...px.	0.406537	0.151764	0.0557866	0.116959	0.350751	iterative
0.4	lab.a.stddev..color.related.trait.based.on.fluorescence.top.view.	0.456505	0.158328	0.139052	0.111307	0.317453	iterative
0.4	lab.a.stddev..color.related.trait.based.on.visible.light.top.view.	0.464389	0.187714	0.151529	0.114707	0.31286	iterative
0.4	lab.b.stddev..color.related.trait.based.on.visible.light.top.view.	0.493181	0.168005	0.176561	0.11001	0.31662	iterative
0.45	lab.a.stddev..color.related.trait.based.on.fluorescence.top.view.	0.456505	0.158328	0.139052	0.111307	0.317453	iterative
0.45	lab.a.stddev..color.related.trait.based.on.visible.light.top.view.	0.464389	0.187714	0.151529	0.114707	0.31286	iterative
0.45	lab.b.stddev..color.related.trait.based.on.visible.light.top.view.	0.493181	0.168005	0.176561	0.11001	0.31662	iterative
0.2	hsv.h.skewness..color.related.trait.based.on.visible.light.top.view.	0.213772	0.145657	0.0649279	0.0985459	0.148844	recursive
0.2	hsv.v.mean..color.related.trait.based.on.visible.light.top.view.	0.206245	0.119136	0.0885234	0.121828	0.117722	recursive
0.2	intensity.chlorophyl.mean..color.related.trait.based.on.fluorescence.top.view.	0.263648	0.1238	0.0693842	0.104628	0.194264	recursive
0.2	intensity.phenol.mean..color.related.trait.based.on.fluorescence.top.view.	0.259532	0.119698	0.0318773	0.103787	0.227655	recursive
0.2	lab.a.stddev..color.related.trait.based.on.fluorescence.top.view.	0.215026	0.117123	0.139052	0.111307	0.075974	recursive
0.2	lab.b.mean..color.related.trait.based.on.visible.light.top.view.	0.228362	0.116478	0.0878568	0.141456	0.140505	recursive
0.25	intensity.chlorophyl.mean..color.related.trait.based.on.fluorescence.top.view.	0.263648	0.1238	0.0693842	0.104628	0.194264	recursive
0.25	intensity.phenol.mean..color.related.trait.based.on.fluorescence.top.view.	0.259532	0.119698	0.0318773	0.103787	0.227655	recursive
